# Supplementary material for: Safety assessment of Staphylococcus phages of the family Myoviridae based on complete genome sequences
Source: Sci Rep. 2017 Jan 24;7:41259. doi: 10.1038/srep41259 (PMC5259776; doi:10.1038/srep41259)
Supplement: Supplementary Dataset 1 [file srep41259-s2.xls]

## Sheet: Sheet1
contig_id	feature_id	location	start	stop	strand	function	aliases	figfam	evidence_codes	nucleotide_sequence	aa_sequence
Sb-1	Sb_1_ORF1	Sb-1|_3_128	3	128	+	Phage protein				atgaacaataatactactttatatagtaatagcccatatggtagcttagaagagcttagagaagcttatgacctatcgtcattatctactggtgagattaaagaactaatacaaacatttgtttaa	MNNNTTLYSNSPYGSLEELREAYDLSSLSTGEIKELIQTFV
Sb-1	Sb_1_ORF2	Sb-1|_213_392	213	392	+	Phage protein				atgagaaacttattagagcaggaacaattagaaaaagatgtaaaagacattatttgggtattagatagaatgattgctaaaggagaacaatacactgaagcttacgatattttagttaacaaattagaaagacaagaaaaaagaatcgtagaaataaaaaaacaaaatggaatattttaa	MRNLLEQEQLEKDVKDIIWVLDRMIAKGEQYTEAYDILVNKLERQEKRIVEIKKQNGIF
Sb-1	Sb_1_ORF3	Sb-1|_962_726	962	726	-	Phage protein				atgaaactataccaagtagaacatgataattgtgaaccttatgaagataacttccattttagagaagataagatatatacagataaggagaacttaattaaacgtattaaagaagaaggttataaagaggaaacaaaccatagaggtgagcaagagttcattaaaggagacccaagagatttctatggaatggatatgattactatacatgaattagagtttgttaataatacctaa	MKLYQVEHDNCEPYEDNFHFREDKIYTDKENLIKRIKEEGYKEETNHRGEQEFIKGDPRDFYGMDMITIHELEFVNNT
Sb-1	Sb_1_ORF4	Sb-1|_1449_964	1449	964	-	Phage protein				atgaacaaagaacaagccaaacttaaactcgaaacaagtattattaattatgagaaccaaataaaattcttagaccctgcaagtatgtatactagagggcttatagatgcaaaaggttactcaaaattggcgttaaaagaattagaagatacaggtaaacactcttatgaagatactacatggaaagatagttatgcaaaggtatttacagatgaagaaatactagaattcttactatccaaaccaagagtcacatttaaaggtaatcaagaaaaactagatgaaattaaaaaagaaagagaaaaaatacaaaaagaagctactaaagacttacctaagggcagtccactaggtgacttatcaaaagaaaattatgagaaattttggggagcattacaa…	MNKEQAKLKLETSIINYENQIKFLDPASMYTRGLIDAKGYSKLALKELEDTGKHSYEDTTWKDSYAKVFTDEEILEFLLSKPRVTFKGNQEKLDEIKKEREKIQKEATKDLPKGSPLGDLSKENYEKFWGALQWSREEREKLTQESRAYYENYLKKIKENK
Sb-1	Sb_1_ORF5	Sb-1|_1869_1462	1869	1462	-	Phage protein				atgggactagactttgaagtaatcggtgtgacattaagtaatagaaaagtggaacagaaaggcttacagcactttattaataacgctaggtatagacatatattagaaaagaattattataaaggatttaactttgaagatgactttagaaaaccaggatattttatggacttacttttaagagatgcagagacatattatgatgagtttgaagaatggtgtgaaggtgtattcgtactaactaaagacaagttagttaatctaatgaaaaatgagtttaatgaaaaaacgtttaaaggtacacatgatgcagaatattattatagattaatgtctcatatatacaatgtagaacaatatgaaggtaaattctatgacttttacttaatcatgagtgta…	MGLDFEVIGVTLSNRKVEQKGLQHFINNARYRHILEKNYYKGFNFEDDFRKPGYFMDLLLRDAETYYDEFEEWCEGVFVLTKDKLVNLMKNEFNEKTFKGTHDAEYYYRLMSHIYNVEQYEGKFYDFYLIMSVNV
Sb-1	Sb_1_ORF6	Sb-1|_2300_1869	2300	1869	-	hypothetical protein				atggaaaactataaaaactttattatagaggaaatgaataaagcccatatcttagtaactaaagcagaacaaattaaaaggaatagaaaattagcagaaacagaactagaagaagtatataaaaaagcagaagccttcgatgaaattgtaaatgagttactttatcaattacaaaatctagagagttgggatactctagaccaaaaagactgtcagacattaaaacaaatactagaggaaaacataaaggaggaaaaacagttgaaaagatacaaagtaaaacgtactattactacagaagaggtaagatatatagatgcagaaacagaggaggatgcatggtatagtgtagaatatgaagatgaaggtgcagatacagcacactataatgcagaatat…	MENYKNFIIEEMNKAHILVTKAEQIKRNRKLAETELEEVYKKAEAFDEIVNELLYQLQNLESWDTLDQKDCQTLKQILEENIKEEKQLKRYKVKRTITTEEVRYIDAETEEDAWYSVEYEDEGADTAHYNAEYGTWSYEEEEK
Sb-1	Sb_1_ORF7	Sb-1|_2494_2303	2494	2303	-	Phage protein				atgatagaaattagtatctcatggacttatttaatatcattcttgctactatggtcagccggtatcttatacattaactaccttgtttatagaataaggttaacaaataaggaacgtaaagaaatgagtaaggagcaccaccgcaatagagaagagataaaacaacggatagaaaataggagggataaataa	MIEISISWTYLISFLLLWSAGILYINYLVYRIRLTNKERKEMSKEHHRNREEIKQRIENRRDK
Sb-1	Sb_1_ORF8	Sb-1|_2976_2491	2976	2491	-	Phage protein				atgaataaaacattttttaagttcctaggtaaaaacacattagagtattcaaaacaggggctaggttttcttgtagccctccctataatgttaattatattttctgtattcctagcattcattataggtattcctgcagttattatttacgctctacatgcattaaatgtagacaatgattttattatacagttagtacctgttatgtggttcataatactttatggtattgtaagaacaggtgagcacaaaaaaccatttgttaaactaaaattaaaggattacttattatctatattatatctaactactattacagctattagtgttttagaaaactatttgctctttcaatcattaccttttacaggggatgtaagagcagttataacactatta…	MNKTFFKFLGKNTLEYSKQGLGFLVALPIMLIIFSVFLAFIIGIPAVIIYALHALNVDNDFIIQLVPVMWFIILYGIVRTGEHKKPFVKLKLKDYLLSILYLTTITAISVLENYLLFQSLPFTGDVRAVITLLSFIVFVAVNRGICKIAIKSYKEYKEDSQ
Sb-1	Sb_1_ORF9	Sb-1|_3400_2969	3400	2969	-	Phage protein				atgaatatcaaatatattgatttagtattagaaaattgcgatgttgtaagattagagcctaaagacgtaagcaggttccatatatcaggtattacagaaggtatagattactatggtacatataaagggacttcaagtataagtcgaacacgtcactgtacttatttcggtattcttattgataagcctatggaaatacctcaagttggttttgcttatcctgataatacgaacgcttatgaaatgattacagcatattcagatattacagctatagatattatttatgaaaatgacgcaaatgaatatatttatgtagactttaatgaatacaatgataactataatatcaatcaaaagaatgattattacaataatatgttagaaattacaattaca…	MNIKYIDLVLENCDVVRLEPKDVSRFHISGITEGIDYYGTYKGTSSISRTRHCTYFGILIDKPMEIPQVGFAYPDNTNAYEMITAYSDITAIDIIYENDANEYIYVDFNEYNDNYNINQKNDYYNNMLEITITESNSKEEEDE
Sb-1	Sb_1_ORF10	Sb-1|_3956_3414	3956	3414	-	Phage protein				atggataagataaatcttaataaaaaacatgagggctctactgtagttaacatatcaaataatattacattaaaaatacaatgtacagacctaagaaaagaatgtgatgattcagaagcacctactacctatacccattttaaagcttatatcgtatataatatattcattgtagttaatgatagaaaacaaaagaaaaaagttaaatatgattgctataatgaccatgtaggcagaggtaatgttaaagacctattgaaagtaaaagatgttatcttccagttatccactcaattaaatactaatgaaattattaaaatatcaggtgcagatgaaagaagatataaaatatataaatattttatagaaaaagatataagatttgaagacaatatgtat…	MDKINLNKKHEGSTVVNISNNITLKIQCTDLRKECDDSEAPTTYTHFKAYIVYNIFIVVNDRKQKKKVKYDCYNDHVGRGNVKDLLKVKDVIFQLSTQLNTNEIIKISGADERRYKIYKYFIEKDIRFEDNMYYSKSNIWIINNFSLLQKFQWNTVVTKDGDYNKKELKKVDKEWKELLI
Sb-1	Sb_1_ORF11	Sb-1|_4456_3968	4456	3968	-	Uncharacterized protein COG3236			isu;Riboflavin,_FMN_and_FAD_metabolism_in_plants	atgagagaaacaagggaatatattatgttttggggtaaagaggatatttattctaatttctaccctataaagtttaaacaccaaggaagaacatttaataactcagagcaagcctttatgtggcgcaaagcaagatactttaatgactttcaaatagcaggtgaaatactaaatgctaagaacccaaaccatgctaaaagtttaggtcgtaaagttcgtaattttaatgaagaacagtggaataaagtaagatataatattatggtagaagtagttaaagataaatttatgactacacacctaaagcaaagaatattagacacagatgtacgtaaagattttgtagaagcttcaccttatgataaaatatggggagtaggtcttaaagcaaatgaccct…	MRETREYIMFWGKEDIYSNFYPIKFKHQGRTFNNSEQAFMWRKARYFNDFQIAGEILNAKNPNHAKSLGRKVRNFNEEQWNKVRYNIMVEVVKDKFMTTHLKQRILDTDVRKDFVEASPYDKIWGVGLKANDPKILEQSNWKGQNLLGKVMEDVRVHCIYNK
Sb-1	Sb_1_ORF12	Sb-1|_4867_4469	4867	4469	-	Phage protein				atgaagaaaaaatattttaaaggtcttaaattgaatgactttgaaaaagaagtttttgggataaaaaagaataaaaaatataagaaaatgaagaaaaaactaggtagaaatgaacctaagtattggaattatgacatgtccttttttattcagctatacgctgacctaaatgcatttatagagagtagtaatcatgtggatatggaataccatacttttgtagatgtagacggcaaagaaagaacacaaatagatatgataaaacatattttaagcttaataaaatattatcataaagaaatggatgattttgatatggataaatatgatgagcttgaacaggtacaaagtaaaatattagataattttaaaattgtattaccatcactatggaattaa	MKKKYFKGLKLNDFEKEVFGIKKNKKYKKMKKKLGRNEPKYWNYDMSFFIQLYADLNAFIESSNHVDMEYHTFVDVDGKERTQIDMIKHILSLIKYYHKEMDDFDMDKYDELEQVQSKILDNFKIVLPSLWN
Sb-1	Sb_1_ORF13	Sb-1|_5571_4864	5571	4864	-	Serine/threonine protein phosphatase (EC 3.1.3.16)				atggctatatacgttgttcccgatatttacggagaataccaaaaattattaacaattatggataaaataaataatgaaagaaaacctgaagaaacaatagtatttttaggagattatgtagatagaggtaaaaggtcaaaagatgttgttaactatatatttgatttaatgtctaatgatgataatgtagtaactctgttagggaaccatgatgatgagttttataatattatggaaaacgtagaccgattaagtatctatgatattgaatggctctcaagatattgtatagaaacacttaactcttacggtgtgagtacagtaactttaaaatatagtagtgtagaggaaaatctaagaaataattatgattttattaaaagtgaactaaagaaactt…	MAIYVVPDIYGEYQKLLTIMDKINNERKPEETIVFLGDYVDRGKRSKDVVNYIFDLMSNDDNVVTLLGNHDDEFYNIMENVDRLSIYDIEWLSRYCIETLNSYGVSTVTLKYSSVEENLRNNYDFIKSELKKLKESDDYRKFKILMVNCRKYYKEDKYIFSHSGGVSWKPVEEQTIDQLIWSRDFQPRKDGFTYVCGHTPTDSGEVEINGDMLMCDVGAVFRNIDFPFIKLEVKK
Sb-1	Sb_1_ORF14	Sb-1|_6225_5671	6225	5671	-	Phage protein				atgatggtaaacgtactacctagtgtttatgacgcagaaaaaggtgaatgggtaacactattagcaaaacctatagcagaagaagtacttaaaattatgaaagcagattatttagagcataaaggaaatattggattttttatatctaagtataaagacggagattctagtatagaacaacctaatgttgtagtattctataacgaaaaagattatgatacaatggagttaacagaatcagaacttactaatgcattaaatgaatatattgactataccttagatggcaagtataaaccattttctcttaataactttattaattatttggaagattatggatacagactacctgttaactttgaagttgatgttactattattttatctgacggtcaa…	MMVNVLPSVYDAEKGEWVTLLAKPIAEEVLKIMKADYLEHKGNIGFFISKYKDGDSSIEQPNVVVFYNEKDYDTMELTESELTNALNEYIDYTLDGKYKPFSLNNFINYLEDYGYRLPVNFEVDVTIILSDGQKFTYPRTSSITNNASIVDALKSEDQYIEVKYIYNDHAIDDKKLAHGNDTLK
Sb-1	Sb_1_ORF15	Sb-1|_6558_6241	6558	6241	-	hypothetical protein				gtggagagaacattaaacttatatgattccaaaggtaaattattaaaatcttcagaaaaaattacaggtgcatccgctaaaattataattgaaaaactgacaccgaatacagtgtatagccaagggtcttttaaaatatcatggactattaatggtaaagagtctatattaacagatgttcccgaatttacaacaaaaagtaatgaagacaaacaagaaattgtttttaatactttaaacattgattctaactctttcgtagttagtgaaacagaaccaagtgataagagtaaattgtggtttaaaccaataaattaa	MERTLNLYDSKGKLLKSSEKITGASAKIIIEKLTPNTVYSQGSFKISWTINGKESILTDVPEFTTKSNEDKQEIVFNTLNIDSNSFVVSETEPSDKSKLWFKPIN
Sb-1	Sb_1_ORF16	Sb-1|_7264_7193	7264	7193	-	tRNA-Met-CAT				ggactcttagcttaaaggtaaagccaaccgctcataacggtttgactgtaggttcgaatcctgcagagtcca
Sb-1	Sb_1_ORF17	Sb-1|_8092_7544	8092	7544	-	Phage protein				atgaaaaaaatttatatattagaagaagaaatagaggaaatggactatgacttgtgggaagaagatacagtgtatacaacaagttatgaaattttaggttatactgattccctagaggatgcagaatatattagagataactatggaacaagtaatcctatattcataaatgaatatccttatataacaaaagagaagttaatagaagaacaacgttactttagatacaatagttatattgaacttaaaagagttaatggttactttgaaatatctgaaataaatgacttacaggttactgaagactttagtattaataaagatgataaaaattttgattcacctttttctataaatatgttttcacataatagaaatagtataggtatagaattcatt…	MKKIYILEEEIEEMDYDLWEEDTVYTTSYEILGYTDSLEDAEYIRDNYGTSNPIFINEYPYITKEKLIEEQRYFRYNSYIELKRVNGYFEISEINDLQVTEDFSINKDDKNFDSPFSINMFSHNRNSIGIEFIMFSEYDDKEDIIEKEKNSFLMKLKYLLKHSKEADIRSTSKIIDSIDKLT
Sb-1	Sb_1_ORF18	Sb-1|_8314_8096	8314	8096	-	Phage protein				atgaaaaatattattaattttttagtagactataacataaattttagttactcagaagatagtttaaatgttatgaataactcatacttagtagataaacatggtacacaagattatgaaattgtaggtaactatgaacatattacaggggtattttcttatcaaacagaagaagaggttatagctaagcttaaaaatcttatcggggtttgggagtaa	MKNIINFLVDYNINFSYSEDSLNVMNNSYLVDKHGTQDYEIVGNYEHITGVFSYQTEEEVIAKLKNLIGVWE
Sb-1	Sb_1_ORF19	Sb-1|_8509_8315	8509	8315	-	Phage protein				atgagagataaacgaatacactcagaattattatatgatatcataggtaaacacatacaagaagaggaaaatattacaccgtatatagaagctatatatgtagatatgatgaatattattgtagtagaatatactttttataatgaaaatggaacaagaatgctaggacaatatccgataggagaggttatgtaa	MRDKRIHSELLYDIIGKHIQEEENITPYIEAIYVDMMNIIVVEYTFYNENGTRMLGQYPIGEVM
Sb-1	Sb_1_ORF20	Sb-1|_9236_8499	9236	8499	-	Phage protein				atgaacttagaaaaaagtttcttattatcaacaatagaatttggaagtacttatcaaggaacatcagatgagcattcagataaagattacatgagtttagttgttcaacctttatcagatactatatttaggaataatgaaaaagcaagtaagcatacagaagtatcaagatactatgcagtagaaagatttatctctttagttctaaaaagtgggtttgataatgttcttaatttatgtgctcaattagagcaagctaaaaatactagattcaataaaactgttttagatttattttatgatgattttatatttttaacttatgttagagctaattttaagcctatagcatattctgttatcggtaatattaataatatactaaaaaaaggagaatta…	MNLEKSFLLSTIEFGSTYQGTSDEHSDKDYMSLVVQPLSDTIFRNNEKASKHTEVSRYYAVERFISLVLKSGFDNVLNLCAQLEQAKNTRFNKTVLDLFYDDFIFLTYVRANFKPIAYSVIGNINNILKKGELTGKDLVKFYTFYNHLEYYNDLLDDLDNLNVSYKDFAKVKYMPKEVLDNKRSNVSIEKKKDLVNKVEPLIQEVKDKLKSNESNIKHYKDAMELVEKSLKDKTVEFLTEVYNER
Sb-1	Sb_1_ORF21	Sb-1|_9654_9415	9654	9415	-	Phage protein				atggacttctaccaatttctaaatcacgaaaatgtaagagttaattctataacaccaagtcaaaagaattttattagagaaaacttagaattaactaacctagaggatactgatattgattttattagttctaagcaagcaaaggaagaaatagagaaaattataagaattaaaaatgaagaagaatatgatatagctatggatgctttagcagggtgggtaactaaacatggttattaa	MDFYQFLNHENVRVNSITPSQKNFIRENLELTNLEDTDIDFISSKQAKEEIEKIIRIKNEEEYDIAMDALAGWVTKHGY
Sb-1	Sb_1_ORF22	Sb-1|_10045_9656	10045	9656	-	Phage protein				atgtttaaaaaagcacctcaatacattatggaaaaagtagaaaaagaaaacaatattctaggagaagatttaagtcttgatatttattataaaggagttaaactaactgttaagagacaccctgaaactggtcatgtaaatggatatataactttaccttcagatatcaatgaaaaagaatatgactccttagaaaaacgtgcccatagaggtatcacttacgatgattatgactatgagggtaagagagtattagggtttgactgtgcacatgcctgggatatgacaccatatgctattataggttcgttagatgaccaatatagagatttagagtatgtactaagtattttaaaagatatggcagaatacgttaaaaaggatgagtaa	MFKKAPQYIMEKVEKENNILGEDLSLDIYYKGVKLTVKRHPETGHVNGYITLPSDINEKEYDSLEKRAHRGITYDDYDYEGKRVLGFDCAHAWDMTPYAIIGSLDDQYRDLEYVLSILKDMAEYVKKDE
Sb-1	Sb_1_ORF23	Sb-1|_10317_10144	10317	10144	-	hypothetical protein				atggaaaaagtaaatcatgagtttctagcagaattggcaaagagtaatagtcctgtactaaattcaaaaccacttcaagatggagactataatattgaatttgactatgatggttttcactttgagttctcacagaaaaatggttattggcgttggtcttataacgctaaataa	MEKVNHEFLAELAKSNSPVLNSKPLQDGDYNIEFDYDGFHFEFSQKNGYWRWSYNAK
Sb-1	Sb_1_ORF24	Sb-1|_10840_10358	10840	10358	-	Phage protein				atggcaaatgaaaaagagattataagaatggttaattatcttattgataatatgtctatgtggcatataaactatgctagggctgtgttaataccaagtgaggtagaaaagataattaaagagcatgagaagtttgatgacctccttaagaagagaggagaatggttagtaaaaggttcagatacagataacattgatgatttagaaacttataatcaaataatgaataatcaaaaggatgaaatgatgatacaagaaattgatatctatacccaaggtaaaacaataacaatagataatgaacactattcttcagatgatttaggtgaagtcttaaataagctagaacaatcagaagatattaagataaaatctaattataagtcattatatgtagga…	MANEKEIIRMVNYLIDNMSMWHINYARAVLIPSEVEKIIKEHEKFDDLLKKRGEWLVKGSDTDNIDDLETYNQIMNNQKDEMMIQEIDIYTQGKTITIDNEHYSSDDLGEVLNKLEQSEDIKIKSNYKSLYVGYTNVVGYEVTYASSYEETFKNDLEKDL
Sb-1	Sb_1_ORF25	Sb-1|_11432_10890	11432	10890	-	Phage protein				atggatagaattattggtaaacataacttaactcaagatttgagattaggtgataaagtagaagtttatgatgctcataaatttaaagaaaatgaagatggaactattgaattaggagataaaataactgaaggaattgttgtagattataaaggtgactttacaggtaatacaagtggtttagttacccttgactcttctgaaaaagaattaatcattggtgaatataattttaaacttattgaagaaggtaatttacaagcagtttatgattctgtatctaaaaacaaagtagaaagtctttctgaagattatgacatgtatagaaagttacttggagttaaatcaggagaactagcaggtatagaagatgaactagagtacttagtcagacaatat…	MDRIIGKHNLTQDLRLGDKVEVYDAHKFKENEDGTIELGDKITEGIVVDYKGDFTGNTSGLVTLDSSEKELIIGEYNFKLIEEGNLQAVYDSVSKNKVESLSEDYDMYRKLLGVKSGELAGIEDELEYLVRQYNSKVDNYNGLLTLSKEKARELSLLTGDKKMIPHMKNRRLELGTEADF
Sb-1	Sb_1_ORF26	Sb-1|_11965_11432	11965	11432	-	Phage protein				atggtatacgatagtattatttctcgaacaatggcagtatcaattttaaataaatggattgcagaattaattacagatgttgatttagataaatgtaagtttacagaagaagaatatgggaaagtagttacaaattcaatcaataaaatacaagatgtattaattgaaaagaactatgaggttacagatggtgaattgtatgatattgtttgtacagaattaattaacccaattaaaaataatacagaagaagaaaaacataatgaaaagaacgatttattagaacatttagaagatttggcttttagacatgatattgatttaggatatgttagtgatgggtcatataacttaactgtaacccattggttaatgcaagatgagtttacagatgttaac…	MVYDSIISRTMAVSILNKWIAELITDVDLDKCKFTEEEYGKVVTNSINKIQDVLIEKNYEVTDGELYDIVCTELINPIKNNTEEEKHNEKNDLLEHLEDLAFRHDIDLGYVSDGSYNLTVTHWLMQDEFTDVNIKVNNDEDFYTVTIPESKYFWLPITKENLEMFLTQDPINKGEVK
Sb-1	Sb_1_ORF27	Sb-1|_12132_11968	12132	11968	-	Phage protein				atgaaaaacctgattaaacttttatcaatggttgtagtaactatcttgactttttcactaacttatgttatacttaaaaaagaaacaaataataaaagaaatggtgtagcgccttttgatttttcattagaagaccacattcacctaaataaggagattaaataa	MKNLIKLLSMVVVTILTFSLTYVILKKETNNKRNGVAPFDFSLEDHIHLNKEIK
Sb-1	Sb_1_ORF28	Sb-1|_12410_12135	12410	12135	-	Phage protein				atggctaataatatttgggctgttgtattgagcattgttattttactcatcattttattaatactttggtttctttttagaaaaaaggtaaatggtagtagtaagaatgtagaaattcaaaaagcagaagaagataacgataataaagaacaagaggtagaagaagctcagtatagagaacttaatgaagaagagaaagaaaaaaatgaaaactctagtaaagattataagtacgataaagagaaagtaaaaaataaacttaaggagttagagtaa	MANNIWAVVLSIVILLIILLILWFLFRKKVNGSSKNVEIQKAEEDNDNKEQEVEEAQYRELNEEEKEKNENSSKDYKYDKEKVKNKLKELE
Sb-1	Sb_1_ORF29	Sb-1|_13255_12410	13255	12410	-	Phage protein				atgggtagacgattaatagataactcagaattaaatgtaattaaatatgatggtctacctgatttcttttctgctttaaaaaagaatagagtttcaggtagagataattcatcagatacaggtagctatgattttacagggactcatagttttcaagaagcctataacttaatggttaagggtgatagagagtcatatgatatggtagttaaacttaaaaaaatgacagatgcattatttagaatggataagtcagtaaaaagaaaacctgtcgtagctccggaagggtatcaacctcacgtacctaatgctataaaagggttacctaattctatgatgtctcagcaaagagttaaagcagagaagaaagttattgatgtattttataattctagtatt…	MGRRLIDNSELNVIKYDGLPDFFSALKKNRVSGRDNSSDTGSYDFTGTHSFQEAYNLMVKGDRESYDMVVKLKKMTDALFRMDKSVKRKPVVAPEGYQPHVPNAIKGLPNSMMSQQRVKAEKKVIDVFYNSSISWMEDPENLAYRGAIMLSAIQTLETKGYSINLYLGKLSNSGYEDKLTGFVVNIKHSYQRLNVFKSSFYLVNPSFLRRISFRVLEVEPDMVDLTNHGYGSVVSKSSYGNKLTEHILDNAVIFDSSVGIDINNDSSENLRAVKKLFGGRL
Sb-1	Sb_1_ORF30	Sb-1|_14385_13267	14385	13267	-	Phage protein				atggcaaagcaagatactattgaaagattagagagattggtagaacaacaaatggaaacaacaaaagacttggcagacaaactaggagagaaaaactctaatccgtatgaacaagcaattgtagatgcaattgttgagaaagcaggaactgagagtagagaaattattattactgacgttaaaaaacaaattgaagaatatgtagaagaacaacttagtaatttaccagttaaaattgaattacaacaagaaggaaaaacaattaaagatatctcaggaatcttccattatagataccaagatatactaaagttagttaaccaaaatattccagtatttttaaaaggtggagcaggttcaggtaagaaccatgtattagaacaagtagcagaagctcta…	MAKQDTIERLERLVEQQMETTKDLADKLGEKNSNPYEQAIVDAIVEKAGTESREIIITDVKKQIEEYVEEQLSNLPVKIELQQEGKTIKDISGIFHYRYQDILKLVNQNIPVFLKGGAGSGKNHVLEQVAEALDLDFYFSNAITQEFKLTGFIDANGKFHETQFYKAFTKGGLFFLDEMDASIPEVLLILNSAIANKYFDFPIGRVTAHEDFRVVSAGNTMGTGADHIYVGRQQLDGATLDRFAQVEFDYDTKVEHQLSSNEDLVNFVQQLRHENDEKGLPYVFSMRAIINGSKLDGVMEDEFVVESIIFKSVPKDEINQFISSLPEGNRYTEATRKLLGMQQEPKQEPRKSDSTSKDSMDFDTIMDKLGLE
Sb-1	Sb_1_ORF31	Sb-1|_14754_14539	14754	14539	-	Phage protein				atggaaggtgttaggaaatattatatagcaaacatactttatgaaggtcaagaacttacggtaactattgatttagaggaattcaataatgcaacttttatgcataacatgttagaaataatgaataatcatacatataattgtatgtttatgtatgatatggatacacatgaaactaaagatattgatgatttttctaaattaatgtatttttaa	MEGVRKYYIANILYEGQELTVTIDLEEFNNATFMHNMLEIMNNHTYNCMFMYDMDTHETKDIDDFSKLMYF
Sb-1	Sb_1_ORF32	Sb-1|_15274_14828	15274	14828	-	Phage protein				atgaacgcaaaagaatttatgaaaacacaagctcaagtagaagattatttagataaattaaaagtaacaattatagaagatgcactatcagtatctaaagaatggtctaatgattcaaatgatttaggttacgctttatctagtcttggtgaaagtataggtcttttagaagattattataatatacaagtagatgcacatttacctgaacactataaaggtagtaaggatgttatttcttttctagaagaacatttttcttatgatggctttgttgattctatgatatttaatattgtaaaatatactacaaggttaggaagaaaggatgcagtagataaagaagtacaaaaaattaaaacatattatgtacgattagaaagaaatataaaatacgga…	MNAKEFMKTQAQVEDYLDKLKVTIIEDALSVSKEWSNDSNDLGYALSSLGESIGLLEDYYNIQVDAHLPEHYKGSKDVISFLEEHFSYDGFVDSMIFNIVKYTTRLGRKDAVDKEVQKIKTYYVRLERNIKYGDSTCVIKNRQFYIFL
Sb-1	Sb_1_ORF33	Sb-1|_15710_15408	15710	15408	-	Phage DNA-binding protein		FIG00756862	isu;Phage_packaging_machinery	atggaaaaagtagaacttattaaacaatgggcaaaagatagaaatttacaaacaggtaaacctgaaggtcaaatgttaaagttattagaagaagcaggagaattagcttcaggtattgctaaaagtaatgaccatgtaacaagagatagtgttggggatatttttgtagtattaacagtactatgtttacagttagatatagatattgaagagtgtattgatatggcttatgatgagataaaagacagaaaaggtaagcttattaatggagtgtttgtcaaagaagaagaccttaaaaaataa	MEKVELIKQWAKDRNLQTGKPEGQMLKLLEEAGELASGIAKSNDHVTRDSVGDIFVVLTVLCLQLDIDIEECIDMAYDEIKDRKGKLINGVFVKEEDLKK
Sb-1	Sb_1_ORF34	Sb-1|_15898_15710	15898	15710	-	Phage protein				atggaaaaattccaagaagattatgttaatatagatatcagagttaaagcttatgttcgtgtaggttataggtatgaagaagatattactaataatctacatgaattagttgaagataatttaaatgtaacaagtgactctgataacctaattatcaaagatacagaaattaaaggagatatagaataa	MEKFQEDYVNIDIRVKAYVRVGYRYEEDITNNLHELVEDNLNVTSDSDNLIIKDTEIKGDIE
Sb-1	Sb_1_ORF35	Sb-1|_16103_15942	16103	15942	-	Phage protein				atggtaaaaccagttataactttagaacctgaggatgtaaaagtattattagattaccttagtttcttggaagatgatatgagaaactatgaaggtatgagagaattatatgaagaattacacaaaaagtatcaacttgctaaaggaaactactcagattaa	MVKPVITLEPEDVKVLLDYLSFLEDDMRNYEGMRELYEELHKKYQLAKGNYSD
Sb-1	Sb_1_ORF36	Sb-1|_18151_16103	18151	16103	-	Phage protein				atggcaataacttataaacaaaaaggattaacagaacaagaaattattaatttacctaaggttaataaaggatgtatctatataggagaagaagatgtatttcttaagaaaaagaaaaataatataattaacttaggttctaaagaattatttagagatattcataatatatttagttttgatacagccacagaaatacatttatttttagccctatgtggtaataaagaagtaacaaactttgaaggtaacccttatgaaacagttgaaaaattagttgaaggtgtagttgatgataataaaggaagaagttacaaagagtatattgaatctaatagagaagaaagaaaagattttcctgtatatggtgataagagtagaagacgtatacaatcaaaa…	MAITYKQKGLTEQEIINLPKVNKGCIYIGEEDVFLKKKKNNIINLGSKELFRDIHNIFSFDTATEIHLFLALCGNKEVTNFEGNPYETVEKLVEGVVDDNKGRSYKEYIESNREERKDFPVYGDKSRRRIQSKGYVEEKIKELEGNDHLWRNESRQLEEYKKVVDSLNNDIMDVLDQGKYGLIKSSIIVMNEDIEKGSSEYYSAMTDELYSRVWYMHPSTENYSSFGLKVKHIRDKHNMGNKWVLENKSSFDVKTGEVKVFLTDSLVNKEITLNLYKDDISKSEYKNELTLSVLLNVILKNYAQPNLTRGIIIKIIEQTLEHHNFDFSSWCPDNTDVYGHINYRGDKYRIFIGENSTSNYLITLTDIVKNIDKINNLEEFGLFERNALLFHIPKKPKWK…
Sb-1	Sb_1_ORF37	Sb-1|_18492_18229	18492	18229	-	hypothetical protein				atgagcatagaaaagaaagaagaagttatagcacataatgaggtagtatttaggagtttaactcaaggtctatatgtaaaagaagtagatatctattcagatgttgtaagctatactaaagatgttgatgaagctcttgctatgccaaatactatcaattttaaaaattcaagaaagtataaaaaacttattatgaatttagatttagaaccattaaataaaattcaaaaagttatatacgaaactcatttagaaggactttaa	MSIEKKEEVIAHNEVVFRSLTQGLYVKEVDIYSDVVSYTKDVDEALAMPNTINFKNSRKYKKLIMNLDLEPLNKIQKVIYETHLEGL
Sb-1	Sb_1_ORF38	Sb-1|_18682_18509	18682	18509	-	Phage protein				ttgaatgaccttatcaaagagggaaataaatattatcacaaagtaagagcaggagagacattatggactataagtaagaactatgatgtggaaattaagaaattacaagaattaaacaatattaaatcagtttctttaactaatttagaatacgtacttgtttgtgtagagtag	MNDLIKEGNKYYHKVRAGETLWTISKNYDVEIKKLQELNNIKSVSLTNLEYVLVCVE
Sb-1	Sb_1_ORF39	Sb-1|_19267_18689	19267	18689	-	Phage protein				atggataatttatcacattacttaagtatattatatgctatattaattacagtaggatatataccaggtttagtagcattagttaaagcagaaagtgtcaagggagttagtaactatttttggtatttaattgtagctacagtaggtataagtttttacaacttattattaactgatgcttcagtatttcaaatagtatctgtaggtcttaatttaaccttaggtattgtttgcttattagtagcttcatatagaaaaaaggactatttctctataccttttattattgtgttctcactgttactatttttattaagtgactttacagccttaacacaaactgtagcaactattactattatccttgcgtatgtaactcagataacaaccttttataaa…	MDNLSHYLSILYAILITVGYIPGLVALVKAESVKGVSNYFWYLIVATVGISFYNLLLTDASVFQIVSVGLNLTLGIVCLLVASYRKKDYFSIPFIIVFSLLLFLLSDFTALTQTVATITIILAYVTQITTFYKTKSAEGTNRFLFLIIGLGLASLIVSMVLTHTYVHIIATEFVNFVLILICYLQANYYSRG
Sb-1	Sb_1_ORF40	Sb-1|_19886_19260	19886	19260	-	Phage protein		FIG01319482	ff	atgggtaataaaattaaagacaaagtaatttatatgggtggacatatcctaaatgaagctatggtagattacagagataaacaacataaagaagtagatggcattgtaggagtaactccttatagccctcacaaagataagtcaataaatgataaagctaatgcagaacaaactaagctagcagaacgtattttaactaatgactttaaggctatgcaagaatcagatatttttgtatttgatatccttaatgaaggattaggaacaattgcagaactcggtattttattaggtatgaaacatcaagcagaagaaacaattaaccatatatatgataatggagaagagtattttaattattttacaaataagtttgaaacgtcattaaatactgaagaa…	MGNKIKDKVIYMGGHILNEAMVDYRDKQHKEVDGIVGVTPYSPHKDKSINDKANAEQTKLAERILTNDFKAMQESDIFVFDILNEGLGTIAELGILLGMKHQAEETINHIYDNGEEYFNYFTNKFETSLNTEEELIVDKLENIVNKPVLIYCSDIRQGHGKPYNDPDRAEFSTNQFVYGMVLELTDGEGFISWEEVINRLEKLGEQDG
Sb-1	Sb_1_ORF41	Sb-1|_20775_19879	20775	19879	-	Phage protein				atgaaatcgtatactaaagtaaaaaataaaggtattgtactagataaatttaaagaaagaggtctagttgtacaagaaaaattagatggaagtaatgcaagcttcacagtagaaaatggtgaattagtatgtttttcacgtagaaaaaaattaaatgagaatgaaactttaaatggtttttatgattgggtacatgaaaatataaatgtaagaaatacgtacgtatcagccttagaaaaatacattatttttggtgaatggttagtcaaacataagattcagtacaaagaagaattttacaacaatttttatgtatttgatgtttatgataaagaaaatgaagtttatttatcagtagaagacatgaatgtaattgcacatcatttagggttaaaaaca…	MKSYTKVKNKGIVLDKFKERGLVVQEKLDGSNASFTVENGELVCFSRRKKLNENETLNGFYDWVHENINVRNTYVSALEKYIIFGEWLVKHKIQYKEEFYNNFYVFDVYDKENEVYLSVEDMNVIAHHLGLKTVKTLLVSKPSHYLNDLKPEEIQELVGKSDMTVKPDKGEGIVIKYLDGKSEYDDYFKLVSNEFKEFSRQKMKTEVKKNESVADYAITRARMEKMIFRAIEEDRLSEDDLELENFGLIMKQVGQNFVDDIMEEEKENILKIVDKQIKKKMPHILREILEEKGDTIDG
Sb-1	Sb_1_ORF42	Sb-1|_20999_20775	20999	20775	-	hypothetical protein				atgaattatttagctaaggtatttattaataacaattggttggtgaaacttataacaattgtattattaactttatttctaagcggtctagtttatgttataagtgcaatatcattattcttatcaacagttttaaatttacctggtttagtagtattagcatttttagcaagcgtaagtcttattttgttttctatagtacataattcaaaggaggataattaa	MNYLAKVFINNNWLVKLITIVLLTLFLSGLVYVISAISLFLSTVLNLPGLVVLAFLASVSLILFSIVHNSKEDN
Sb-1	Sb_1_ORF43	Sb-1|_21808_21068	21808	21068	-	Phosphate starvation-inducible protein PhoH, predicted ATPase				atggcaatacaactaaaagagttagactttaagttaaaagattatcctaatgtaagatacaacatgggagaacatctagtctttaatgaattccttgaaaaagctacaaccgagcagttagatttctgtgaggatttctttaatgataatgttgaaatactttggaatgagagtcaagccggtacaggtaaaacaatgtgctcagtagcctgtgcttacgcagactatcttaataaaaatagaaagctagtatttataatttcaccagtatcagaagatttaggaagcagaccaggtaatcagacagaaaaagaaatggcttatttcatgggattacatgatgcccttattgaacttaatatgaatcctgaacaacaaataactgaaatgttaatgatg…	MAIQLKELDFKLKDYPNVRYNMGEHLVFNEFLEKATTEQLDFCEDFFNDNVEILWNESQAGTGKTMCSVACAYADYLNKNRKLVFIISPVSEDLGSRPGNQTEKEMAYFMGLHDALIELNMNPEQQITEMLMMEDNVKEDKLGDCWVSQISHLFLRGGNLRDATIIINEAQNFKRSELKKVLTRVHTKNSTVIVEGNFKQIDLKNESKSGFGDYMEYFKNYEGAVFHNFTVNFRSKLAQYADNFKW
Sb-1	Sb_1_ORF44	Sb-1|_22474_21860	22474	21860	-	Phage protein				atgaagaaaattaattcagtaattaaaggtgaaggtaagaaagtacaaacagcagatgttaggaaaattagttattatgttaaagattataacccttgcatgacagtagatgacgcaaacgactataatgcaactagtcaatatttggtaagtgacaatggtaaatttattgcaaaatataataaagatatgaatgcagtaggattctatgaagaatcaggggatactgtaaaacatttaacacatactacaccggaaagattagaaggaactgtattcactattgaagaagaaacagagattgatttaattaatgataccttacctcaaggtgatattttaattaaattttcagacggtagtatttatttacctgataatgaatcagtactagatagt…	MKKINSVIKGEGKKVQTADVRKISYYVKDYNPCMTVDDANDYNATSQYLVSDNGKFIAKYNKDMNAVGFYEESGDTVKHLTHTTPERLEGTVFTIEEETEIDLINDTLPQGDILIKFSDGSIYLPDNESVLDSVNYLADNDWDSVDDIIYTGLSKGNSENCIVDFNYNNYDIGYDDVEDEDVCDNYPECECSNYCSSTGEYIGN
Sb-1	Sb_1_ORF45	Sb-1|_22915_22490	22915	22490	-	Phage ribonuclease H (EC 3.1.26.4)		FIG01305245	isu;Phage_replication	atgcaggatagtgtaaatatatacacagacggtagctcctcatataataaaggtaaagtaggctcaggtgctgtcttggtaagtaaagaaggaaatataatatcggaaattagtaaaagtgttgacaaaccaggattaataaagtataataatgttgcaggtgaaatattggcttgttgttatggtattgaagaggctataaaactaggatacaatcaggcaatagtttatatagattatattggtttaatacattggtatgaaggtacttggtctgcaagaaatattctaagtaaaacatatattaatatgatacgagaataccaaaaagtaatagatataaactttgtaaaagtaaagagccattcaaatgacaaatggaatgactatgccgataat…	MQDSVNIYTDGSSSYNKGKVGSGAVLVSKEGNIISEISKSVDKPGLIKYNNVAGEILACCYGIEEAIKLGYNQAIVYIDYIGLIHWYEGTWSARNILSKTYINMIREYQKVIDINFVKVKSHSNDKWNDYADNLAKKSIDI
Sb-1	Sb_1_ORF46	Sb-1|_23096_22905	23096	22905	-	Phage protein				atgaaaaaaggagtatttacagtaatagctgatggttttaaatttaatgtgattgctaaagataaaaaagaagttcaagaacactgtttcaaatgttttgattttaactatatctcagtatctttttgcagagaagtctattcagattgtgaattccctcaatttatggaggattataagtatgcaggatag	MKKGVFTVIADGFKFNVIAKDKKEVQEHCFKCFDFNYISVSFCREVYSDCEFPQFMEDYKYAG
Sb-1	Sb_1_ORF47	Sb-1|_23760_23119	23760	23119	-	Phage protein				atggagaataataatttagttaattttttaatgactacagatgatatagatgatactattgaaatggtagattcatttgaattacaagatataaacaaagttctaggtgaagatacgtttttaacaataatggaaattacagacagtcttcctgataaccaatataaaatagtattgttgtcctctttagacaagttattgaatacagatagaaaagaattagtagaatatgatgaagaatttcctactatacgaaaacataatgtatctgagctaaaaagagatacagttaactctgtaattgatagttatatgaatactaatgtagaaatactttatacagagtatcctactattagtaactacagtgtagttgtagattctgttaaagtgttaaat…	MENNNLVNFLMTTDDIDDTIEMVDSFELQDINKVLGEDTFLTIMEITDSLPDNQYKIVLLSSLDKLLNTDRKELVEYDEEFPTIRKHNVSELKRDTVNSVIDSYMNTNVEILYTEYPTISNYSVVVDSVKVLNTLYLIESKNGKIEATLSEDGEDLHEYISEEGYSVTDILNKFDDVEDLFDEDDSLINFFSDIDEGKNKTIKSFIELVINLK
Sb-1	Sb_1_ORF48	Sb-1|_23980_23750	23980	23750	-	Phage protein				atggatgaaaaaaaggaaagtaaacctctaaaccttcaaaaaattagagtagaaaaaggacatacgttaagaagtctagcttctgagataggtgttcattactctcttatatcttattgggagtatggaaaaaagaaaccaagaagtgctaatttaatgcggttagagaaagcgttaaatactccaggaaaagagttatttaaagaattggaggaagacgatggagaataa	MDEKKESKPLNLQKIRVEKGHTLRSLASEIGVHYSLISYWEYGKKKPRSANLMRLEKALNTPGKELFKELEEDDGE
Sb-1	Sb_1_ORF49	Sb-1|_24177_23983	24177	23983	-	Phage protein				atgttaaaaaaagaaacactactttttaaagtttattggagatacgagtcaccgtctttaaaaaancctcatgtatttcatatagagttatatgctaaaagtaaggcagaggcaagaaataaatcacaagagtatatactaaaaaatgcaaaagcatctgaggattttaaatttttaaaagtagaggagaaataa	MLKKETLLFKVYWRYESPSLKXPHVFHIELYAKSKAEARNKSQEYILKNAKASEDFKFLKVEEK
Sb-1	Sb_1_ORF50	Sb-1|_24950_24318	24950	24318	-	Immunodominant staphylococcal antigen A precursor				atgaagaaaacaatttttgcaacattagcattaggtacagctattacttttggaggtattgctacaaatgaagctagtgcagacgaaattgattataataagttagcagaacaagctaaatcaaattcagcagaagtaaatacaaaaccaattcaagcaggtaattatgatttctcttttagtgatggtgaatttacttatcatttctataattataatggtaactttggttatgaataccattcaggctcaactcaagtagataatacagtatctagattagcaggagaagaacaaacacctgaacaaaaagtagaccaacaacaagcacaatttgatactcaaaataaacaagatactaaaaaagaagtacaaacaacatcagcaccagttcaaaag…	MKKTIFATLALGTAITFGGIATNEASADEIDYNKLAEQAKSNSAEVNTKPIQAGNYDFSFSDGEFTYHFYNYNGNFGYEYHSGSTQVDNTVSRLAGEEQTPEQKVDQQQAQFDTQNKQDTKKEVQTTSAPVQKETKQPTQSTSSTGGSVAEQIRQAGGDEAMIEIAMRESTMNPNAVNASSGAQGLFQGLGKSWSGGSIAEQTKNAHNSY
Sb-1	Sb_1_ORF51	Sb-1|_25772_25137	25772	25137	-	Phage protein				atgattggagaaactattaataaactaaaagttataaaagagtctagtaagagggataaatcaagatgtaaaatgtatgaatgtttatgtgaatgcggagaagtaataatagttagaagctccactttaaggcaaggtaaaataaaatcttgtgggtgtgagagtaataaaattcatagtgagttaatgagagaaaggaatactacccatggattatccagtaacccaatgtaccaaagatggttaggtatgaaacagcgttgttacgatgttaacgctataaattataaaaactatggaggaaggggtatagaaatatgtgaagaatggaagaatgattttaaaaaattctacgactatatgggagaccctccgaatgaaaattatcaaatagataga…	MIGETINKLKVIKESSKRDKSRCKMYECLCECGEVIIVRSSTLRQGKIKSCGCESNKIHSELMRERNTTHGLSSNPMYQRWLGMKQRCYDVNAINYKNYGGRGIEICEEWKNDFKKFYDYMGDPPNENYQIDRINNDGNYEPGNVKWSTRSENSTNIRKKSTHNIYKKSNNVYNIQIVRKNKVKYFSAKSLEEAIELRDNVINKYNETGEW
Sb-1	Sb_1_ORF52	Sb-1|_26630_25839	26630	25839	-	hypothetical protein				atgagaaagtcagtagttatttcaggagtattagggtttttagcaattatagggtttattattttattaatgtgtattactaagattccacaaggtcatgttggagttgtatactcagtaaatggtgttaaggaagatactaaatcaccgggttggcatttaacagcaccttttgataaggtaaataaatacccaactaaaacacaaacacataaatataaagatttaaatgtagcaacttcagatggtaaaaatattaaattagacattgatgtatcttataaagtagatgcaactaaggcagtaaacctttttaatagattcggaagtgctgacatagaagaacttgaaaaagggtatcttcgttctagagtacaagataatgttagacaagcaatt…	MRKSVVISGVLGFLAIIGFIILLMCITKIPQGHVGVVYSVNGVKEDTKSPGWHLTAPFDKVNKYPTKTQTHKYKDLNVATSDGKNIKLDIDVSYKVDATKAVNLFNRFGSADIEELEKGYLRSRVQDNVRQAISKYSVIDAFGVKTGEIKQDTLNKLNDNLEKQGFIIDDIALSSPTADKNTQKAIDERVKANQELERTKVDKQIAEENAKKKEIEAKGEKKANDIRSESLTEEVLQQQLIEKWNGKQPISIGSDSVITNLNK
Sb-1	Sb_1_ORF53	Sb-1|_26938_26630	26938	26630	-	Phage protein				atggcactacttttaacatattttgctatttttattgtttttctagtccttgtaggttttggtataagttatttatttgattttctttcaatgaaagagaagaagagtaacataagaaaacaatacagggaattagttaggcaaggtacattagatgaatacggtttagaacaatatgtaaagtataaaaaacaattcttaaatgaccgtagacaatcaattgtaactagagccgataaacaagaaatagaccaagaggaaaaagctttaaatagcttaataaaagaaatagaaaaaggagaaatgtaa	MALLLTYFAIFIVFLVLVGFGISYLFDFLSMKEKKSNIRKQYRELVRQGTLDEYGLEQYVKYKKQFLNDRRQSIVTRADKQEIDQEEKALNSLIKEIEKGEM
Sb-1	Sb_1_ORF54	Sb-1|_27680_27051	27680	27051	-	Phage lysin, N-acetylmuramoyl-L-alanine amidase (EC 3.5.1.28)		FIG01303979	icw(1);Phage_lysis_modules	atgagtgctagtgatgctcaattccttaaaaatgaacaagcagtattccaatttacagcagagaaatttaaagaatggggtcttactcctaaccgtaaaactgtaagattgcatatggaatttgtaccaactgcctgtcctcaccgttctatggttcttcatacaggatttaatccagtaacacaaggaagaccatcacaagcaataatgaataaattaaaagattatttcattaaacaaattaaaaactacatggataaaggaacttcaagttctacagtagttaaagatggtaaaacaagtagcgcaagtacaccggcaactagaccagttacaggttcttggaaaaagaaccagtacggaacttggtataaaccggaaaatgcaacatttgtcaat…	MSASDAQFLKNEQAVFQFTAEKFKEWGLTPNRKTVRLHMEFVPTACPHRSMVLHTGFNPVTQGRPSQAIMNKLKDYFIKQIKNYMDKGTSSSTVVKDGKTSSASTPATRPVTGSWKKNQYGTWYKPENATFVNGNQPIVTRIGSPFLNAPVGGNLPAGATIVYDEVCIQAGHIWIGYNAYNGNRVYCPVRTCQGVPPNQIPGVAWGVFK
Sb-1	Sb_1_ORF55	Sb-1|_28451_27951	28451	27951	-	HNH homing endonuclease		FIG01108329	idu(1);Phage_introns	atggaaaagaaattaaatgaaatacctggattagaaatatatgaaaattacactattactgataaaggagaagtaatatcttataaaggtaaagagcctaaaaagttaaaacttcaaaaaaataacaagggttacttgtttgtaaggttacgataccattcacctaaaatacatcgtttagttgctatggcttttatacctaatcctgataataaagaacaagttaaccatttaaatggtaaaaatgataatagtgtaggaaatttagaatgggtttctaattccgagaacagagaacatgcaataaagacaggattaaaaaatgaaataaattataatatagctcagtatgacttagaaggtaatttattgaatgtcttttacacagctcaagaggct…	MEKKLNEIPGLEIYENYTITDKGEVISYKGKEPKKLKLQKNNKGYLFVRLRYHSPKIHRLVAMAFIPNPDNKEQVNHLNGKNDNSVGNLEWVSNSENREHAIKTGLKNEINYNIAQYDLEGNLLNVFYTAQEALEFLGISNKRSGNIGRCIKGERKTAYGYIWKQY
Sb-1	Sb_1_ORF56	Sb-1|_29414_28611	29414	28611	-	Phage lysin, N-acetylmuramoyl-L-alanine amidase (EC 3.5.1.28)		FIG01303979	icw(1);Phage_lysis_modules	atggctaagactcaagcagaaataaataaacgtttagatgcttatgcaaaaggaacagtagatagcccttacagagttaaaaaagctacaagttatgacccatcatttggtgtaatggaagcaggagccattgatgcagatggttactatcacgctcagtgtcaagaccttattacagactatgttttatggttaacagataataaagttagaacttggggtaatgctaaagaccaaattaaacagagttatggtactggatttaaaatacatgaaaataaaccttctactgtacctaaaaaaggttggattgcggtatttacatccggtagttatgaacagtggggtcacataggtattgtatatgatggaggtaatacttctacatttactatttta…	MAKTQAEINKRLDAYAKGTVDSPYRVKKATSYDPSFGVMEAGAIDADGYYHAQCQDLITDYVLWLTDNKVRTWGNAKDQIKQSYGTGFKIHENKPSTVPKKGWIAVFTSGSYEQWGHIGIVYDGGNTSTFTILEQNWNGYANKKPTKRVDNYYGLTHFIEIPVKAGTTVKKETAKKSASKTPAPKKKATLKVSKNHINYTMDKRGKKPEGMVIHNDAGRSSGQQYENSLANAGYARYANGIAHYYGSEGYVWEAIDAKNQIAWHTGK
Sb-1	Sb_1_ORF57	Sb-1|_29917_29414	29917	29414	-	Phage holin		FIG00640889	icw(2);Phage_lysis_modules	atggctaatgaaactaaacaacctaaagttgttggaggaataaaccttagcacaagaactaagagcaaaacattttgggtagcaattatatcagcagtagcattatttgctaaccaaattataggtgctttcggtttagactactcagctcaaattgagcaaggtgtaaatattgtaggttctatactaacactattagcaggtttaggtattattgttgataataatactaaaggtcttaaagatagtgatattgttcaaacagactatcttaaacctcgtgatagtaaagaccctaatgaattcgttcaatggcaagcaaatgcaaataacactagtacttttgagatagacagctacgaaaacaatgcagaacctgacacagatgatagtgatgaa…	MANETKQPKVVGGINLSTRTKSKTFWVAIISAVALFANQIIGAFGLDYSAQIEQGVNIVGSILTLLAGLGIIVDNNTKGLKDSDIVQTDYLKPRDSKDPNEFVQWQANANNTSTFEIDSYENNAEPDTDDSDEVPAIEDEIDGGSAPSQDEEDTEEHGKVFAEEEVK
Sb-1	Sb_1_ORF58	Sb-1|_30187_30002	30187	30002	-	Phage protein				atggcatcagcaaaacaattatattatacggaaagtttagttggtaaggcaattattaataataaagtatctaataaagaagaagtttgggataagttagagctacttcctgaaactaaattagaagatttagataacaaacaaatgtctgaagttatcaaaaaactaaaccaaattaatgagtaa	MASAKQLYYTESLVGKAIINNKVSNKEEVWDKLELLPETKLEDLDNKQMSEVIKKLNQINE
Sb-1	Sb_1_ORF59	Sb-1|_30420_30349	30420	30349	-	tRNA-Pseudo-CCA				acacccttagtataattagtagtacaagggtctccaaaacccttagtctttgtgcaaatcaaagagggtgtg
Sb-1	Sb_1_ORF60	Sb-1|_30499_30427	30499	30427	-	tRNA-Phe-GAA				ggtttcttagctcagatggtagagcactagattgaagctctaggtgtcattggttcaaatccaatagaaacca
Sb-1	Sb_1_ORF61	Sb-1|_30579_30506	30579	30506	-	tRNA-Asp-GTC				ggctcattggtgtaactggttaacacactgccctgtcacggcagagagtacgagttcgagtctcgtatgggtcg
Sb-1	Sb_1_ORF62	Sb-1|_31937_31734	31937	31734	-	Phage protein				atgttttactcaagtttaatatgtaaagaatgtggaaatgtattcaaagcaccaagaaaaagagccactaaaagagaagaaggtcatatcaaagatatatattgtatcaaatgttgtaaaactacaaaacatatagaagataatcgtagtgaagcagaaagaagatggcatgctattcaggaggaactaacaaaagataactaa	MFYSSLICKECGNVFKAPRKRATKREEGHIKDIYCIKCCKTTKHIEDNRSEAERRWHAIQEELTKDN
Sb-1	Sb_1_ORF63	Sb-1|_33209_33000	33209	33000	-	hypothetical protein				atgtcaaaacatattgaaataacaatgtcaagtggagctaaatactttttagtatctactgatgaaaagagttacaataggcaagatatagattatatgttaagaggaatggatgaaacctctataaaagtatatactgaaagtgctataacttcacctcaagtatatattaatccaaacagaatagaatcttttaaaatagtattctaa	MSKHIEITMSSGAKYFLVSTDEKSYNRQDIDYMLRGMDETSIKVYTESAITSPQVYINPNRIESFKIVF
Sb-1	Sb_1_ORF64	Sb-1|_33554_33222	33554	33222	-	Phage protein				ttggataaggagataaacaaccttgtttctcaagtagaaactattaagtctaagatacaagaaggtaattatatagatagaggaactttcaaagatttagaagttgaggtagctgaactaagaaaaatgatagttagtatagataaagatgtagctgtcaatagtgaaaaacaatcagcaatttacgtccaattagaaagacttgatgaaaagatttcagaacttgctgaaagtacaaaaactaaggatactgagaaaaaggatacaactgagaaggttcttttacttgttctaggagctatattatcctttgtctttaacaaatttgcatag	MDKEINNLVSQVETIKSKIQEGNYIDRGTFKDLEVEVAELRKMIVSIDKDVAVNSEKQSAIYVQLERLDEKISELAESTKTKDTEKKDTTEKVLLLVLGAILSFVFNKFA
Sb-1	Sb_1_ORF65	Sb-1|_33893_33567	33893	33567	-	Phage protein				ttgactaaatataaggatatccttaagttagagtttaaagatgcactagcccattttaaaagagacagacgctatttccacgtctatagaatagacagagtattaataaatggctcaattatatacttcgactattattaccttccttctgatgaccctaatattgtaataaaagaattagacctccaaagttttggtaagcttaggtttgaaattgatacaaaaacatcttacggaaaagtcgttacggataattatatggagattatcaatgatttcttagaaaattatgatatccattctgaatctgaaacggttagaccttag	MTKYKDILKLEFKDALAHFKRDRRYFHVYRIDRVLINGSIIYFDYYYLPSDDPNIVIKELDLQSFGKLRFEIDTKTSYGKVVTDNYMEIINDFLENYDIHSESETVRP
Sb-1	Sb_1_ORF66	Sb-1|_34453_34719	34453	34719	+	Phage protein				atgacatactttatctttggtggtattgtttctaatgtcgcacttactgtaacagataagttcttactgaagaaagaagaccccctacctgaatatgttcttaaaaaagtagagataaatgataaagaaataagaataatcaagaaaataatagaaagtaattatggtataacagcagaagagataaaagttagggctaaagcacaaagaagagtagaggaagatagtaaaaaggaagattacaatgaaaacaaagaaagaaattaa	MTYFIFGGIVSNVALTVTDKFLLKKEDPLPEYVLKKVEINDKEIRIIKKIIESNYGITAEEIKVRAKAQRRVEEDSKKEDYNENKERN
Sb-1	Sb_1_ORF67	Sb-1|_34697_34975	34697	34975	+	Phage protein				atgaaaacaaagaaagaaattaaagaacaaaggaaagaacttaaggatggtgctacatctgtttctttagtaaaaaagggagataagagaatagctagccctagtagaatctgtagtctatgtggtcagcagttatcaggtatgaattacactaaaggaaaagcattatcaaaagttaatcattttcatttacagtattctaagtatatttattttgatatttgcgcagatatcaacaattgttataaaaatttaagaaaacgaggtgaaatggattga	MKTKKEIKEQRKELKDGATSVSLVKKGDKRIASPSRICSLCGQQLSGMNYTKGKALSKVNHFHLQYSKYIYFDICADINNCYKNLRKRGEMD
Sb-1	Sb_1_ORF68	Sb-1|_34972_35382	34972	35382	+	Phage protein				ttgagtgcagaaaatattagagatataattaacaagaaaaagttagaagaagaggatacaagaaaatatatagctgatgggtttatgaatggtatcggtaaattaatgtacgaattcaataagaaagtagataacaaagaaatagaagttaaagacccgaatgatttatacaaattatttgtgatattctctcaaatgcaaaatatggtcaatgaaacttctgaaggaggagcaatacctcaactatctagacctcaacaggaattatttgatgagattacaacagaagatagtaatggagaatctacagttgatttacagaagatatcagaaatgtcagcggaagatattacagcaatgatttctgaaaaggaaaaagtaatgaatgaggaaaattca…	MSAENIRDIINKKKLEEEDTRKYIADGFMNGIGKLMYEFNKKVDNKEIEVKDPNDLYKLFVIFSQMQNMVNETSEGGAIPQLSRPQQELFDEITTEDSNGESTVDLQKISEMSAEDITAMISEKEKVMNEENSETF
Sb-1	Sb_1_ORF69	Sb-1|_35397_37214	35397	37214	+	Phage terminase, large subunit		FIG00017949	isu;Phage_packaging_machinery	atggatggaaaagaactaattaagatagcacaagaaacatttcaaactgaaaaaataacaagagaacagatagaccatataatcaatatgctaaatccttctacctatatgcttaagtatcatacactgagagggcatcctataacttttagtattcctaatagagatagaagtaaagcacaggctcatagaccttggcaaactaggattgtaaatgatactcatcctaataaggctgtaataaaatcacgtcagttaggtcttagtgaaatgggtgtaatggaaatggttcattttgcagatatgcatagttatgctaacgcaaagtgtctgtatacattccctacaaatgaacaaatgaaaaaatttgttcagtcacgtttgaaccctgttttagag…	MDGKELIKIAQETFQTEKITREQIDHIINMLNPSTYMLKYHTLRGHPITFSIPNRDRSKAQAHRPWQTRIVNDTHPNKAVIKSRQLGLSEMGVMEMVHFADMHSYANAKCLYTFPTNEQMKKFVQSRLNPVLEKEYFRDIVDWDKDSLGFKKIRNSSLFFRTSSKASTVEGVDIDYLSLDEYDRVNLLAESSALESMSSSPFKIVRRWSTPSVPGMGIHKLYQQSDQWYYGHRCQHCDYLNEMSYNDYNPDNLEESGNMLCVNPEGVDEQAKTVQNGSYQFVCQKCGKPLDRWYNGEWHCKYPERTKGNKGVRGYLITQMNAVWISADELKEKEMNTESKQAFYNYILGYPFEDVKLRVNEEDVYGNKSPIAETQLMKRDRYSHIAIGIDWGNTHWITV…
Sb-1	Sb_1_ORF70	Sb-1|_37228_38028	37228	38028	+	Phage protein				ttgacagataaattattttatggtacaattagtaatgaagaaattaataaaagtgtattgaatttgttattgggtgaggaattatccttagattatgtttctaaaaatagtgatattttagatgttaaatatgaacatgtttataaatctctaggattcgataatttctttgattgttttttatatgctaatagagagcctgaaatagtccataaaggtggagataaaaatcttggtggactaaataaggttaaacgtactgttattcgtaatggtaaagaaatggaaatgacagtttacgaagatggtaataaagagaacgatagtaaagaaaaacaagaaggaaaagaagaagttagtagaagtgcagtaggagcaagagctatttctaatggtgaa…	MTDKLFYGTISNEEINKSVLNLLLGEELSLDYVSKNSDILDVKYEHVYKSLGFDNFFDCFLYANREPEIVHKGGDKNLGGLNKVKRTVIRNGKEMEMTVYEDGNKENDSKEKQEGKEEVSRSAVGARAISNGEEGKVNPKKVANSLSNLSKKGVDVSHINTNSSLYKEFVDDNGDTIGITSFKRTENDIILESYASSPDSDGVGARAIMELLRLSIKENKNAVVYDIELPEAIEYLKTLGFKPNKDGYILRKKDVKQFLGDYSDFI
Sb-1	Sb_1_ORF71	Sb-1|_38015_38188	38015	38188	+	Phage protein				gtgattttatttagcactatagtcatctattctattgtatttattttatatattgtattaaaaacaatttatataaagtctaatatgagtagaatagataacacaactgaattattaaaaatattacaggaagatattgaaggtaagataaaaaaggaaggaagaaataaatga	MILFSTIVIYSIVFILYIVLKTIYIKSNMSRIDNTTELLKILQEDIEGKIKKEGRNK
Sb-1	Sb_1_ORF72	Sb-1|_38185_38664	38185	38664	+	Phage protein				atgactttagaagaaaataaattaacattagaagaatcaataactccacttagtaaagaggagaaagaagatagtattaaagaatttagtagtttattatgtgaaatggtaaatagactatacaagtcttataatgtatttagacaagaccctatggatgaaactcaacgtctagatggctctttaatggtctttcaaagtagattaaatgaccctttaacaggagatttacatgataagatgtataaacttgctttttcaaaacgtattgatattttcgaagctaataagcaatttagaaaagatgtagaagcaggtaaagcaattgagttaggtgatgtagctattatagatacagcattaagtaacatcctttcaggcaatgagttccaaggaagt…	MTLEENKLTLEESITPLSKEEKEDSIKEFSSLLCEMVNRLYKSYNVFRQDPMDETQRLDGSLMVFQSRLNDPLTGDLHDKMYKLAFSKRIDIFEANKQFRKDVEAGKAIELGDVAIIDTALSNILSGNEFQGSISFMLRKDFEEKERIRKEEEEKLNNL
Sb-1	Sb_1_ORF73	Sb-1|_38781_39917	38781	39917	+	Phage protein				atgaccatattttttaataaatatcaagatgctaaagaagataaagatagatatcaaagattagtagagatttataaaaaagcagatgataatgatggtgagactaaaaagaaatatgttaaaagattaaataaggctgaagaagaacttaaaaaagtaaaaaaagaaacaaattataaagattataataagaagtcaagtaaagaaagacaaaaagaagataaagaaactagagagaaaatatatgatgtaactggtgatgatgacttaatattagtaaaaaataatattgagtttagtgataaagtagacaagcccgaaatacttattagtgaagatggaattggtacgataactgttcctgtagatagtgggtatgaaaaacaaacagtaggttct…	MTIFFNKYQDAKEDKDRYQRLVEIYKKADDNDGETKKKYVKRLNKAEEELKKVKKETNYKDYNKKSSKERQKEDKETREKIYDVTGDDDLILVKNNIEFSDKVDKPEILISEDGIGTITVPVDSGYEKQTVGSIITSVLGSPFLSPGSNSIDGLSVINDNVYPNTVDSIVEDTKPSINLPTDNPIITNPVEPTIPSDIIPPIDNPSVPISPENPGDNNQGNTDNPNPPPPGYTDEDGGRGSGGGGNSEPPSTEEPSDNGNTGGGDWEEKPDPGEEPSDNGNTGGNGGEVTPEPEPEPEPEPEPEPEPEPEPEPEPSEPSDNPDENGGWETEPTEPESPSEPDDKVDEEDKNEDTTDDKQPTEQPDDNNIDNEDKTEEE
Sb-1	Sb_1_ORF74	Sb-1|_40156_40344	40156	40344	+	Phage protein				atgtttcaaacaacatctgtacttattaagaatgatgtaatagattccatagaaaatactgaacattatattggattcaatgaccctataattatatttattataagttttataggtgcaatacttggaggaatttggtacaagatgatgaaaattattaaaaaaagtaactttaaagataaaaaataa	MFQTTSVLIKNDVIDSIENTEHYIGFNDPIIIFIISFIGAILGGIWYKMMKIIKKSNFKDKK
Sb-1	Sb_1_ORF75	Sb-1|_40362_40733	40362	40733	+	Phage protein				ttgatattctctaaagataaaaaatgggatgaagcaaaagatttcatcaaaggtcaaggtatgcaagataattggatagagattgtagattattatagacagataggtggaaaacacgtagctgtttttattgctttaaacaaagtaaaatacatgattctagaagcaacaaaagacaataaagtaatattagtagataaagataataatatactattagaagattatgatattgttatggaaagtaagaagatgttttattacattgaagaaccgtttgaggttaaaataaatatccctcaacatattagagatgtaacttataataatactgttgtattaactacagtaagagggagtagaggtgactag	MIFSKDKKWDEAKDFIKGQGMQDNWIEIVDYYRQIGGKHVAVFIALNKVKYMILEATKDNKVILVDKDNNILLEDYDIVMESKKMFYYIEEPFEVKINIPQHIRDVTYNNTVVLTTVRGSRGD
Sb-1	Sb_1_ORF76	Sb-1|_40737_42428	40737	42428	+	Phage protein				ttggcagatttatttaagcaattcagattaggtaaagactatggtaataatagtaccattgctcaagttcctattgatgaaggattacaagctaacattaaaaaaatagaacaagacaataaagagtatcaagatttaactaagtctttatacggacagcaacaggcttatgcagagccatttatagaaatgatggatacgaatcctgaatttagagataagagaagttacatgaaaaacgaacataacttacatgatattttgaaaaagtttggtaataaccctatccttaatgctatcatacttacacgttcaaatcaagtagctatgtattgtcaacctgcaagatattcagagaaaggtttaggttttgaggtaagattaagagacctagatgcg…	MADLFKQFRLGKDYGNNSTIAQVPIDEGLQANIKKIEQDNKEYQDLTKSLYGQQQAYAEPFIEMMDTNPEFRDKRSYMKNEHNLHDILKKFGNNPILNAIILTRSNQVAMYCQPARYSEKGLGFEVRLRDLDAEPGRKEKEEMKRIEDFIVNTGKDKDVDRDSFQTFCKKIVRDTYIYDQVNFEKVFNKNNKTKLEKFIAVDPSTIFYATDKKGKIIKGGKRFVQVVDKRVVASFTSRELAMGIRNPRTELSSSGYGLSEVEIAMKEFIAYNNTESFNDRFFSHGGTTRGILQIRSDQQQSQHALENFKREWKSSLSGINGSWQIPVVMADDIKFVNMTPTANDMQFEKWLNYLINIISALYGIDPAEIGFPNRGGATGSKGGSTLNEADPGKKQQQSQ…
Sb-1	Sb_1_ORF77	Sb-1|_42622_43395	42622	43395	+	Phage protein				ttggaagaaataaaatttaatgcttttgtacctatggatttgaagaaatctgtatcaacagcttctgatactaatgagtattctatcgtttcaggatgggctagtactccaagtatggatttacagaatgatatagttaatcctaaaggaatagatatagagtattttaagtcacaagggtacattaattatgagcatcaaagtgataaagttgtaggtatacctacagagaattgctatgtggatatagaaaaaggtttatttattgaagcaaagctatggaagaatgacgaaaatgttgttaagatgcttgatttagctgagaaattagaaaaatcaggtagtggaagacgtttaggtttttctattgaaggtgcagttaaaaaacgtaatataaat…	MEEIKFNAFVPMDLKKSVSTASDTNEYSIVSGWASTPSMDLQNDIVNPKGIDIEYFKSQGYINYEHQSDKVVGIPTENCYVDIEKGLFIEAKLWKNDENVVKMLDLAEKLEKSGSGRRLGFSIEGAVKKRNINDNRVIDEVMITGVALVKNPANPEATWESFMKSFLTGHGTSPDTQVDAGALRKEEIASSITNLAYVTKIKDLKEFNDVWNGVVEDLSKSNSMGYEESVLTLQLAKGLSRKDAELAVMDINKQKLE
Sb-1	Sb_1_ORF78	Sb-1|_43414_44370	43414	44370	+	Phage protein				atgagtaaagaaatgcaaaatattttagaagagtatgataagttaaatgctcaagaggcagtttcgaaatctgtagaagatgatgaaaagaatacagtagaatctaccgaagagcaagtagcagaaacaactgaagaacctgctaaagaacctgaaaaagtatctgaggaagatgctaaagaagcacaagagcaaggtgaaaaagttgaatctgaagaggtagcagaaggcaatgaagatgaggaagttgaaaaatcagctaaagaatcaaaagaccctgtagaccaaaaagatactaagacagaaaataaagacaacgagaaacgtaaaaataaaaaagataaaaaagaagattctgattctgacgatgaagataaagatactgacgatgataaagat…	MSKEMQNILEEYDKLNAQEAVSKSVEDDEKNTVESTEEQVAETTEEPAKEPEKVSEEDAKEAQEQGEKVESEEVAEGNEDEEVEKSAKESKDPVDQKDTKTENKDNEKRKNKKDKKEDSDSDDEDKDTDDDKDKKEDKKEKTSKSISDEDITTVFKSILTSFENLNKEKENFATKEDLSEVSKSINELSAKISEIQAEDVSKSVDTDEEAVEKSVTSTNGEQEKVEGYVSKSVDTEEQAETGEAKSEEAEEVQEDNTFKGLSQEERTKFMDSYKAQAKDPRASKHDLQSAYQSYLNINTDPTNASEKDIKTVKDFAQI
Sb-1	Sb_1_ORF79	Sb-1|_44486_45877	44486	45877	+	Phage major capsid protein		FIG00016372	isu;Phage_capsid_proteins	atgactatcgaaaagaacctgtcagacgttcaacaaaagtacgctgaccaattccaagaagacgtagtaaagtcattccaaactggttatggaatcactcctgatacacaaattgacgcaggagctttacgtagagaaattttagatgaccaaatcacaatgttaacatggactaatgaagacttaatcttctatcgtgatatctcacgccgtcctgctcaatctacagtagtaaaatacgaccaatatttacgtcatggtaacgtaggtcactctcgtttcgttaaagaaatcggagtagcaccagtatctgacccaaatatccgtcaaaaaactgtatcaatgaaatacgtttctgatactaaaaatatgtcaattgcatcaggtttagtaaataac…	MTIEKNLSDVQQKYADQFQEDVVKSFQTGYGITPDTQIDAGALRREILDDQITMLTWTNEDLIFYRDISRRPAQSTVVKYDQYLRHGNVGHSRFVKEIGVAPVSDPNIRQKTVSMKYVSDTKNMSIASGLVNNIADPSQILTEDAIAVVAKTIEWASFYGDASLTSEVEGEGLEFDGLAKLIDKNNVINAKGNQLTEKHLNEAAVRIGKGFGTATDAYMPIGVHADFVNSILGRQMQLMQDNSGNVNTGYSVNGFYSSRGFIKLHGSTVMENELILDESLQPLPNAPQPAKVTATVETKQKGAFENEEDRAGLSYKVVVNSDDAQSAPSEEVTATVSNVDDGVKLSINVNAMYQQQPQFVSIYRQGKETGMYFLIKRVPVKDAQEDGTIVFVDKNETLP…
Sb-1	Sb_1_ORF80	Sb-1|_45969_46265	45969	46265	+	Phage protein				atgttatactataagaaactattagataaaaaaatggctactgtttatggtacagtggagattgacaaagatggagtagtcaaaggattaactaaagaacaagaaaaagaatttgccaatgttccaggttttgaatttgaagaagaaaagaaaactactagaaaacaatcagcttctactagtaaagaagaagagcctaaggaagaggaaaagaaagcctctactagaaaaactacaaatactactagaaaatctacagcacgtaaaacaacagccaaaaaagatgaaaataagtaa	MLYYKKLLDKKMATVYGTVEIDKDGVVKGLTKEQEKEFANVPGFEFEEEKKTTRKQSASTSKEEEPKEEEKKASTRKTTNTTRKSTARKTTAKKDENK
Sb-1	Sb_1_ORF81	Sb-1|_46278_47186	46278	47186	+	Phage protein				atggttaactcaatgtttggaggggacttagacccttatgaaaaatcattaaactatgaatatccttatcatcctagtggtaatcctaaacacatagatgtaagtgagatagataatttaacattagctgattatggatggtcaccggatgcagttaaagcatatatgttcggtattgtagttcaaaatcctgatacaggacagcctatgggtgacgagttctataaccatatattggaaagagcggtaggtaaagctgaaagagcattagatatatctatactacctgacactcaacatgagatgagagattatcatgagacagagtttaatagttacatgtttgtacatgcttacagaaaacctatattacaggtagagaacttacagctacagttt…	MVNSMFGGDLDPYEKSLNYEYPYHPSGNPKHIDVSEIDNLTLADYGWSPDAVKAYMFGIVVQNPDTGQPMGDEFYNHILERAVGKAERALDISILPDTQHEMRDYHETEFNSYMFVHAYRKPILQVENLQLQFNGRPIYKYPANWWKVEHLAGHVQLFPTALMQTGQSMSYDAVFNGYPQLAGVYPPSGATFAPQMIRLEYVSGMLPRKKAGRNKPWEMPPELEQLVIKYALKEIYQVWGNLIIGAGIANKTLEVDGITETIGTTQSAMYGGASAQILQINEDIKELLDGLRAYFGYNMIGL
Sb-1	Sb_1_ORF82	Sb-1|_47200_47970	47200	47970	+	Phage protein				atggaaaaaccgtatatgataggagctaactctaaccctaatgttattaataagtcaacaacatatactactacaacacaagcagatgaacaagataaacctaagtatactactagactagagtttgatacgattgacatgattaggtttattaatgaccgaggtataaaagtactatgggaagaagcatatttctgtccttgtcttaatcctgatacaggacatcctagagtagattgccctagatgtcatggtaaaggtattgcatatctacctcctaaagagacgataatggcaatacagtctcaagagaaaggaactaaccagttagatataggtatattagatacaggtactgcaataggtaccactcaattagaaaagagaatttcctataga…	MEKPYMIGANSNPNVINKSTTYTTTTQADEQDKPKYTTRLEFDTIDMIRFINDRGIKVLWEEAYFCPCLNPDTGHPRVDCPRCHGKGIAYLPPKETIMAIQSQEKGTNQLDIGILDTGTAIGTTQLEKRISYRDRFTVPEVLMPQQMIYFVNKDRIKKGIPLYYDVKEITYIATQDGTVYEEDYEIKNNRLYLNEKYENHTVTLKILMTLRYVVSDILKESRYQYTKFNQPKSKFENLPQKLLLKREDVIVLQEPL
Sb-1	Sb_1_ORF83	Sb-1|_48078_48698	48078	48698	+	Phage protein				atgccagttcatggaaagagacctaatttatttaaaaataaaaactataagcaggtaggtaagagaacaattgatggtatgcgttcagaagttcttgataaattacaagcaacagcacagcaagtagagaatactagtattaaacgtatgcctacttatctacaaataacagagaaaaagcttgaaaaagaaggagtagtagaccttaaaaaagcttttgctcactcatctaaaaagaaaactagtaaagatggcggatggtatttaactgtaccaatccgcatcaaaactagtagaatgaataacagtacttatcaagatatgagaactttaaaagtagataaaggaacaggttcagtttcgaagataactgattacctagaaggacgtaggaagaat…	MPVHGKRPNLFKNKNYKQVGKRTIDGMRSEVLDKLQATAQQVENTSIKRMPTYLQITEKKLEKEGVVDLKKAFAHSSKKKTSKDGGWYLTVPIRIKTSRMNNSTYQDMRTLKVDKGTGSVSKITDYLEGRRKNVSHPSMKPEPMTHNMTKVKRGKQSSYFIFRTVSSKSPASSWILNRDKVNEDNFSKTTLKTVKQLMNWKMKNLN
Sb-1	Sb_1_ORF84	Sb-1|_48717_49553	48717	49553	+	Phage protein				atggcaataacatcagttgattcatatttattatcagaaataaagcctagacttaacactgtgctagagaattgttatattatagatgaagttttaaaagactttgattatcaaactagagagagctttaaagaagctttctgtggtaagaatgcacaacatgaagtaacggtaggatttaacttcccaaaatttaaaaataactatgaagctcattacttgatacaattaggtcaaggacaagagacaaaaaactctttagggagtattcagtcatcttactttgaggcaacaggagatactttagtcgaatcttctacagcaataagagaagatgataagttagtttttactgtttctaaaccaataggagagttaataaaggtagaagatatagag…	MAITSVDSYLLSEIKPRLNTVLENCYIIDEVLKDFDYQTRESFKEAFCGKNAQHEVTVGFNFPKFKNNYEAHYLIQLGQGQETKNSLGSIQSSYFEATGDTLVESSTAIREDDKLVFTVSKPIGELIKVEDIEFAKYDNLQVEGNKVSFKYQTNEDYENYNANIIFTEKKNDSKGLVKGFTVEEQVTVVGLSFNVDVARCLDAVLKMILISMRDSIEEQQTFQLQNLSFGDIAPIIEDGDSMIFGRPTIIKYTSSLDLDYTITQDINKLTFKERKDWK
Sb-1	Sb_1_ORF85	Sb-1|_49555_49770	49555	49770	+	Phage protein				atggctagaaaaaagacacctgaaaataacactcctaaatttaatggttatgttcatatagatacattccttgatactgcaaaaaccctttttaatatgagggattcacaagtagcaggatttaaagcttatatggaaggtagtcattatttgtttagtgagcaagaattcttaccatcattagagaagtatctaggtaggaaattagatatataa	MARKKTPENNTPKFNGYVHIDTFLDTAKTLFNMRDSQVAGFKAYMEGSHYLFSEQEFLPSLEKYLGRKLDI
Sb-1	Sb_1_ORF86	Sb-1|_49797_51560	49797	51560	+	Phage major tail sheath				atggcagtagaaccattcccaagaagacctattacccgtcctcatgcatctattgaagtagatacttcaggtatcggtggctcagcaggttcaagtgaaaaagtattttgcttaatcggtcaggctgaaggcggagaaccaaatacagtttatgaattacgtaactattcacaagctaaacgtttattccgttcaggagaattacttgatgcaatagaattagcatggggttctaaccctaactatacagcaggacgtattttagctatgcgtatagaagatgctaaacctgcttcagcggaaattggcggattaaaaataacatctaaaatctacggtaatgttgctaacaacattcaagtaggattagaaaagaatacactaagtgattcattacgt…	MAVEPFPRRPITRPHASIEVDTSGIGGSAGSSEKVFCLIGQAEGGEPNTVYELRNYSQAKRLFRSGELLDAIELAWGSNPNYTAGRILAMRIEDAKPASAEIGGLKITSKIYGNVANNIQVGLEKNTLSDSLRLRVIFQDDRFNEVYDNIGNIFTIKYKGEEANATFSVEHDEETQKASRLVLKVGDQEVKSYDLTGGAYDYTNAIITDINQLPDFEAKLSPFGDKNLESSKLDKIENANIKDKAVYVKAVFGDLEKQTAYNGIVSFEQLNAEGEVPSNVEVEAGEESATVTATSPIKTIEPFELTKLKGGTNGEPPATWADKLDKFAHEGGYYIVPLSSKQSVHAEVASFVKERSDAGEPMRAIVGGGFNESKEQLFGRQASLSNPRVSLVANSGTFV…
Sb-1	Sb_1_ORF87	Sb-1|_51633_52061	51633	52061	+	Phage protein				atggcatcagaagctaaacaaaccgtccatactggtaataccgtcctacttatgattaaaggtaaaccggtaggaagagcacaatcagcatcaggtcaacgtgaatacggtacaactggtgtatacgaaatcggttctatcatgcctcaagaacacgtatacttacgttatgaaggtacaattacagtagaacgtttacgtatgaaaaaagaaaactttgcagatttaggatatgcttcacttggtgaagaaattcttaagaaagacatcattgatattttagtagtagataacttaacgaaacaagttattatctcatatcatggttgctctgcaaataactacaatgaaacttggcagacaaatgaaattgtaacagaagaaatcgagtttagttac…	MASEAKQTVHTGNTVLLMIKGKPVGRAQSASGQREYGTTGVYEIGSIMPQEHVYLRYEGTITVERLRMKKENFADLGYASLGEEILKKDIIDILVVDNLTKQVIISYHGCSANNYNETWQTNEIVTEEIEFSYLTASDKART
Sb-1	Sb_1_ORF88	Sb-1|_52158_52298	52158	52298	+	Phage protein				atggcaaataagagaaaaacaataggaaaaatgagtaacacaagagcaacatggaatattaatccggtaactaaagttaaaaaagataaaacaaaatattctagaaaaaataaacataaaggtcttgacaattataattaa	MANKRKTIGKMSNTRATWNINPVTKVKKDKTKYSRKNKHKGLDNYN
Sb-1	Sb_1_ORF89	Sb-1|_52341_52799	52341	52799	+	Phage protein				atgagtacattttggtcagaaagaagaacaactaataaagataggcaagttaaaaaacattatactcaaatgagtatgtatgaaagaaagaaatgtgtagagttattacaagagacaattactgaaaatagaattattaattttacacgacatagtgcaaaaaaggttaaaggtaaaccaacaacaaatatacctaaattaataggttttatttttaaaaataagtttgcctacgaaaatatcatagagtacaataacacagattataatggtaatattgagaggagaattgttgttaaacatcctaaagttataactgtagaaggaaaacctagctatcagtttttgacaattagtcttgaagatgctagagttattacggtgtggtataacagtgta…	MSTFWSERRTTNKDRQVKKHYTQMSMYERKKCVELLQETITENRIINFTRHSAKKVKGKPTTNIPKLIGFIFKNKFAYENIIEYNNTDYNGNIERRIVVKHPKVITVEGKPSYQFLTISLEDARVITVWYNSVDDTHRTLDLNYYSKDLTIQ
Sb-1	Sb_1_ORF90	Sb-1|_53088_53399	53088	53399	+	Phage protein				atgtcacaagataaattaagagcaatttacacagaaatgaaagtagaattacacaaatttcctaaagaggtagatataacaagtaaatcaactgcaattgcaatcaatcagattttagataaattcaaaacattaacagaacaagcaggaaagattactagaaaatatttagaaggtcaagaaatattaactattgattatgagtattatgattcattacaagaatactatatttacctacttagaaatagtgaaaagattgaacaaagtttacaagaaattactaagcgtacaggtgaatatgtaaagtaa	MSQDKLRAIYTEMKVELHKFPKEVDITSKSTAIAINQILDKFKTLTEQAGKITRKYLEGQEILTIDYEYYDSLQEYYIYLLRNSEKIEQSLQEITKRTGEYVK
Sb-1	Sb_1_ORF91	Sb-1|_53531_53989	53531	53989	+	Phage protein				atggcagaagaaattaaaaaggaacaagatgtacaagaaacaactaaagaagaaaaaaaagatgttagtaaaatgacaccggaagaaatagataaattaaaatatcaagacaaacaagaaaaagaacaagttattaacaaagttattaaaggcgttaatgatacttgggaaaaagaatataactttgaagaactagacttaagatttaaagttaagattaaattacctaatgcacgagaacaaggtaatatctttgcgttacgttctgcttacttaggtggtatggatatgtaccaaacagaccaagtgattagagcatatcaaatgttagctaccttacaggaagtaggtattgaagttcctaaggaattccaagaccctgacgatatttataactta…	MAEEIKKEQDVQETTKEEKKDVSKMTPEEIDKLKYQDKQEKEQVINKVIKGVNDTWEKEYNFEELDLRFKVKIKLPNAREQGNIFALRSAYLGGMDMYQTDQVIRAYQMLATLQEVGIEVPKEFQDPDDIYNLYPLTVMYEDWLGFLNSFRY
Sb-1	Sb_1_ORF92	Sb-1|_54033_54389	54033	54389	+	Phage protein				atggaatcaattgttaaacaacctttatctagaaatctatgggctattatgaaagagtttaatgttttacctaccgagcaaagatttaaggacttagacgattatcagatagagtttattattgggaatatgaatagagatgtttatgaacataataaacaacttaaacaagctcaaaaaggtggaaaattcgatagtcaattcgaagatgatgatagtagttggtggaatgaatctcatgaagactttgacccagtacctgatttcttagatgctgatgatttagcacaacagatggaagctaaattatccgatagagataaggaagaaagagctaagagaaacgatgccagttaa	MESIVKQPLSRNLWAIMKEFNVLPTEQRFKDLDDYQIEFIIGNMNRDVYEHNKQLKQAQKGGKFDSQFEDDDSSWWNESHEDFDPVPDFLDADDLAQQMEAKLSDRDKEERAKRNDAS
Sb-1	Sb_1_ORF93	Sb-1|_54625_58680	54625	58680	+	Phage DNA transfer protein				atggcaatgaatgacgattatagattggtcttgtccggtgatagttcggatttagagaatagtctaaaggcaatagaactttatatggattctttagagtctaagaatattgatgctcctttagataatttcttaaaaaaattaaaagtaattgctaaagaagttaaaaatgtacagaacgcaatggataaacaagatggtaaatctgttatatcttctaaagacatggatgaatctattaaatccactcaatctgctacaaagaatataaatgaattaaagaaagctttagatgaccttcaaaaagagaatatatctaaaggtattgcacctgaccctgaagttgaaaaagcatatgctaagatgggtaaagttgtagatgaaactcaagaaaaactt…	MAMNDDYRLVLSGDSSDLENSLKAIELYMDSLESKNIDAPLDNFLKKLKVIAKEVKNVQNAMDKQDGKSVISSKDMDESIKSTQSATKNINELKKALDDLQKENISKGIAPDPEVEKAYAKMGKVVDETQEKLEKMSSQKIGSDASIQNRIKEMKTLNQVTEEYNKISKDSSATKDYTKRLRANRNMTRGYMERSEGTGRLTYDQGARVRSELGKISSYESQRKQNQRNLGQAREQYSNYRNQQQDLTKRRASGQINKEQYEQELASIKQEMKAREELISNYEKLGAELDKTVQYYKGSVQKDFQSRDVDQQRGTFGRMVQERLPSIGSHAMMGTTAMATGLYMKGASLSETNRPMVTSLGQNSDNMDIDSVRNAYGDLSIDNKLGYNSTDMLKMATSY…
Sb-1	Sb_1_ORF94	Sb-1|_58759_61185	58759	61185	+	Secretory antigen SsaA-like protein				atgcgtagaataagaagacctaaggtaagaatagaaatcgttacagatgataatacatttacattgagatttgaagatacacgtgactataatggtgatgagtttggagctaaacttttaggattccaaactaaaaactctatggaagatgatagttcagttttccaaataaatatggcaggagatacttattgggataagctagttatggctaatgatatcataagaatatttattacacctaatgatgaccctaacgataaagaaggaaaacaagaacgacttatccaggtaggtatggtttctcaagtatcaaaagtaggtagttacggtaatgaccaaactcaatttagaataacaggtcaatcttttgtaaaaccttttatgaaatttggatta…	MRRIRRPKVRIEIVTDDNTFTLRFEDTRDYNGDEFGAKLLGFQTKNSMEDDSSVFQINMAGDTYWDKLVMANDIIRIFITPNDDPNDKEGKQERLIQVGMVSQVSKVGSYGNDQTQFRITGQSFVKPFMKFGLGVIQEVQAVLPEVGWLIDGDGDNEVKFTGSSAHEVMTGIIRRFIPYMKYNYTEKTYNTIDNYLDYDDLSSWDEFEKLTEVSAFTNFDGSLKQLMDMVTARPFNELFFKNSEKTPGKAQLVLRKTPFNPTEWRALDMIKVPTEDFIEEDVGKSDVETYSIFTATPAGMLKELNGDVFSKPQFHPELTDRYGYTKFEVENIYLSTKSGSATEDSDSSGDDNGTERGTYSKIMKDLSNYGRDNISKGIDKYTSKLSSKYKNLKKAQAKK…
Sb-1	Sb_1_ORF95	Sb-1|_61199_62086	61199	62086	+	Phage protein				atggcaacagataaagaagctaaagatgttattgataaatttatagacaatgtatttaattttgatgtacttacaaaagaaagaataaaagaaaaagatgaagaaattaaaaaaataactacagatgatatgtatgaaaaggttgtgtatatacgaccttatgttggagtaatacaaagccttaaccctcagcatgttcagtatgaatcattttctaataatggttatgatatagaggcagaattaagtttcaggaaagtaagttatttagttgataaagggtctatacctacagattctttatctactttaacagttcatttagtagaacgaaatcaagaactattaatagattactttgatgagatacaagatgtgttgtatggagaatatatggaa…	MATDKEAKDVIDKFIDNVFNFDVLTKERIKEKDEEIKKITTDDMYEKVVYIRPYVGVIQSLNPQHVQYESFSNNGYDIEAELSFRKVSYLVDKGSIPTDSLSTLTVHLVERNQELLIDYFDEIQDVLYGEYMEEEYVFDEDVPLSTILALDLNDNLKSLSNIKYMFKGAPKENPFGTDKDVYIDTYNLLYWLYLGEDEELAYPMNINYFFTEGRFFTIFGKGHKYKVDVSKFIVGDILFFGRSDTNIGIYVGDGEFISMMGKFPKDETPIGKYKLDDYWNEFNGRVMRFDEEVYI
Sb-1	Sb_1_ORF96	Sb-1|_62086_64632	62086	64632	+	Glycerophosphoryl diester phosphodiesterase (EC 3.1.4.46)		FIG00002239	isu;Glycerol_and_Glycerol-3-phosphate_Uptake_and_Utilization	atggtagtaagattccaatcttccatggggagaagtttaaaaagagtagattcggatgatttaaatgtaaaaggattagttttagctacagttagtaaaattaattataaatatcaatcagtagaagttaaagttaacaatttaactctaggaagccgtataggtgatgatggtagcttagctgtaccttatcctaaatctttcataggaagaacacctgaaggaagcgtattcggtacaaaacctcttattactgaaggttctgtagtattaatagggtttctaaatgatgatataaatagtcctattattttaagtgtttatggtgataatgaacaaaataaaatgattaataccaatcctctagatggaggtaagtttgatacagaaagtgtttat…	MVVRFQSSMGRSLKRVDSDDLNVKGLVLATVSKINYKYQSVEVKVNNLTLGSRIGDDGSLAVPYPKSFIGRTPEGSVFGTKPLITEGSVVLIGFLNDDINSPIILSVYGDNEQNKMINTNPLDGGKFDTESVYKYSSSLYEILPSLNYKYDDGEGTSIRTYNGKSFFSMTSGEEEKPQATDFYTGTEYQDLFTSYYGNKTLIEPRIQKAPNMLFKHQGVFYDDGTPDNHITTLFISERGDIRASVLNTETQKRTTQEMSSDGSYRVIKQDDDLMLDEAQVWIEYGISEDNKFYIKNDKHKFEFTDEGIYIDDKPMLENLDESIAEAMKNLNEIQKELDDINYLLEGVGKDNLEELIESTKESIEASKKATSDVNRLTTQIAEVSGRTEGIITQFQKFRD…
Sb-1	Sb_1_ORF97	Sb-1|_64739_65530	64739	65530	+	Phage protein				atgccacaatcagatggaataagtaatcttcatagaatagctttacgcttccctaaagaaggcggtggttatgatatgtatagatttaaagttaaccctgagaactacacaatagattcaccacaacgtacgacagcaattaaaacaaaatcagatattgtaatagaagattatggtaaagacatagaagttattaacttcacaggtacaactggttttagacctgttagagaagcagatggattaaaaacaggtaagcagaaaatggaagagttacaaagtagagttagtgaatatgctatgcaaggtggcagtggtaatgtaagtggttcttacttacaattttttaactttacagatgatagttattataaagttcatttagctcctcaggggtta…	MPQSDGISNLHRIALRFPKEGGGYDMYRFKVNPENYTIDSPQRTTAIKTKSDIVIEDYGKDIEVINFTGTTGFRPVREADGLKTGKQKMEELQSRVSEYAMQGGSGNVSGSYLQFFNFTDDSYYKVHLAPQGLKITRSKDEPLLFRYEITLVVIGSLTEADRSAVTTEEFGNVKPNASQRVDEGIKELDKNARKTRDRNNQEISRRENTIPKSTGDNTNEGNRLKQSFPSSSIYNPRQSTNGLKGNIDNMALIIGYGDGGVSS
Sb-1	Sb_1_ORF98	Sb-1|_65530_66054	65530	66054	+	Phage protein				atgaataattttataccacaacctcaaggtctacttagatttttaaatgccctagatacagatttaacttcttctcatatgaatttactggatgaagaggtatcatttgtatctaaattttatacaccacagctacaattaagtgaattagcaaaaaaagtattgacaaatataaagacagatgatatacctgtattagaaagagaatttaatgataatacaattatccataaagctaacgatacattactaaaagtacaggctccaagaatgtatatgattctacagtcgattgtacttgaagcatatgctattgttaattgctttgtagaaaatccgagctctttaaaatacttaactgaagaagatgttagtataacacgggaaaatttaaattat…	MNNFIPQPQGLLRFLNALDTDLTSSHMNLLDEEVSFVSKFYTPQLQLSELAKKVLTNIKTDDIPVLEREFNDNTIIHKANDTLLKVQAPRMYMILQSIVLEAYAIVNCFVENPSSLKYLTEEDVSITRENLNYVADYLGNYDDYNSVVLDLRDLDLCFSAIELQLPLIKKEANV
Sb-1	Sb_1_ORF99	Sb-1|_66054_66758	66054	66758	+	Phage protein				atgagatttaagaagcacgtagttcaacatgaagaaacgatgcaagcaatagcacagagatactatggtgatgtgagttattggatagacctagtagagcataataatttaaagtacccctatttagtagaaactgatgaagaaaaaatgaaagaccctgaacgattggcttctacaggtgatacactgattatacctatagaatctgatttaacagatgtatcagcaaaagaaattaattctagagataaagatgtactagttgaattagctttaggaagagatttaaatattactgcagatgaaaagtattttaatgaacatggtactagtgataatatactagcattcagcacaaatggtaatggagatttagatactgtaaaaggcatagataat…	MRFKKHVVQHEETMQAIAQRYYGDVSYWIDLVEHNNLKYPYLVETDEEKMKDPERLASTGDTLIIPIESDLTDVSAKEINSRDKDVLVELALGRDLNITADEKYFNEHGTSDNILAFSTNGNGDLDTVKGIDNMKQQLQARLLTPRGSLMLHPNYGSDLHNLFGLNIPEQATLIEMEVLRTLTSDNRVKSANLIDWKIQGNVYSGQFSVEIKSVEESINFVLGQDEEGIFALFE
Sb-1	Sb_1_ORF100	Sb-1|_66773_67819	66773	67819	+	Phage baseplate		FIG01305804	isu;Phage_baseplate_proteins	atgaaaactagaaaattaactaacatactatcaaaattaatagataagacaatggcaggtacaagcaagataacagactttactcctggttcagcttctcgttcattattagaagctgtatcattagagatagagcaattctatattctaacaaaagaaaatattgattggggtatacaagaaggtatcattgaagcttttgattttcaaaaaagacaatctaaaagagcttatggtgatgttactattcaattctaccaacccttagatatgagaatgtatatacccgcaggaacaacttttacttcaacacgacaagaataccctcagcaatttgaaacattagttgattattatgcagagcctgattctactgagattgttgttgaagtttattgt…	MKTRKLTNILSKLIDKTMAGTSKITDFTPGSASRSLLEAVSLEIEQFYILTKENIDWGIQEGIIEAFDFQKRQSKRAYGDVTIQFYQPLDMRMYIPAGTTFTSTRQEYPQQFETLVDYYAEPDSTEIVVEVYCKETGVAGNVPEGTINTIASGSSLIRSVNNEYSFNTGTKEESQEDFKRRFHSFVESRGRATNKSVRYGALQIPDVEGVYVYEETGHITVFAHDRNGNLSDTLKEDIIDALQDYRPSGIMLDVTGVEKEEVNVSATVTISNKSRIGDTLQKHIESVIRSYLNNLKTSDDLIITDLIQAIMNIDDVLIYDVSFDNLDENIIVPPQGIIRAGEIKVELK
Sb-1	Sb_1_ORF101	Sb-1|_67840_70899	67840	70899	+	Phage protein				gtggctaattttttaaagaatcttcatccattattaagaagagatagaaataaaaaagataatcaagaccctaactttgctctgatagatgcactcaatgaagagatgaatcaagtagagaaagatgctatagaaagtaagttacaatcttctctaaagacatctaccagtgaatatttagataagtttggggattggttcggagtttatcgtaagaccgatgagaaagatgatgtttatagagcaagaattataaaatatttactcttgaaaagaggaactaataatgctataatagatgctataaaagattatttaggtagagatgatattgatgtaagtgtatatgaaccttttacaaatattttctatactaacaaatcacatttaaatggtgaa…	MANFLKNLHPLLRRDRNKKDNQDPNFALIDALNEEMNQVEKDAIESKLQSSLKTSTSEYLDKFGDWFGVYRKTDEKDDVYRARIIKYLLLKRGTNNAIIDAIKDYLGRDDIDVSVYEPFTNIFYTNKSHLNGEDHLMGYYYRFAVINVSIGDYFPVEIIDVINEFKPAGVTLYVTYDGASTIRGGAIIKWLDGLPKIETYQEFDRFTGYDDTFYGHINMNQSKDTDNSSSDIFKTNHSLINSLDVLTGSSSVGRQYINYGYVTSYVYNPGMTSSVNQISASTKGRGQEVPTDYYMYTSTKNNNTVELSMQTTSGVSYLYNNFNFRDYMSKYRPQVDLQSDEARRIVSDYIKELSIDYYLSAVIPPDESIEIKLQVYDFSINRWLTVSINNLSFYEKNIG…
Sb-1	Sb_1_ORF102	Sb-1|_71010_71531	71010	71531	+	Phage protein				atggcaattgcaacgtataattctcatgttgagttagcaaaatatctagttagtaaagctgattcagtttacttaacaattggaaagagcacaccgtggtctaatgaaacaaacccaccgcaacctgatgaaaatgcaacagtattacaggaggttattggatataaaaaagctactaaagttactttagttagaccttctaaatcacctgaagatgataataagaatttaatttcttatggtaataaatcgtgggtagaagtaacacctgaaaatgctaaagctgaaggagctaaatgggtttacttagaaagtagtattgttggtgacgaactacctcttggaacatatagacaagtaggatttgttatggacttagtagcaaaaagtggtattagt…	MAIATYNSHVELAKYLVSKADSVYLTIGKSTPWSNETNPPQPDENATVLQEVIGYKKATKVTLVRPSKSPEDDNKNLISYGNKSWVEVTPENAKAEGAKWVYLESSIVGDELPLGTYRQVGFVMDLVAKSGISKFNLVPSEVESTGTLLFFDNKQFQNRSEQTTAKERFIVEV
Sb-1	Sb_1_ORF103	Sb-1|_71552_75010	71552	75010	+	Phage virulence-associated protein				atggcaattaattttaaaggttcaccttatttagatagatttgacccgtctaaagatagaacaaaagtattatttaatcctgatagacctctacaacaggcagaattaaatgaaatgcagtctatagaccaatattatttaaaaaatctaggagacgctatttttaaagacggagataaacaatcagggcttggattcacattgtctgaagataatgtattgacagtaaatcctggttatgtatatatcaatggtaaaataagatattacgataatgacgattcagttaaaataactggcgtaggtaaagaaactattggtattaaattaacagaacgtattgttacacctgatgaagatgctagcctattagaccaaactagtggagtaccaagttac…	MAINFKGSPYLDRFDPSKDRTKVLFNPDRPLQQAELNEMQSIDQYYLKNLGDAIFKDGDKQSGLGFTLSEDNVLTVNPGYVYINGKIRYYDNDDSVKITGVGKETIGIKLTERIVTPDEDASLLDQTSGVPSYFSKGADRLEEKMSLTVNDPTSATIYTFMDGDLYIQSTNAEMDKINKVLAERTYDESGSYKVNGFELFSEGNAEDDDHVSVVVDAGKAYVKGFKVDKPVSTRISVPKSYDLGTAENESTIFNKSNNSISLANSPVKEIRRVTGQVLIEKERVTRGAQGDGQDFLSNNTAFEIVKVWTETSPGVTTKEYKQGEDFRLTDGQTIDWSPQGQEPSGGTSYYVSYKYNKRMEAGKDYEVTTQGEGLSKKWYINFTPSNGAKPIDQTVVLVD…
Sb-1	Sb_1_ORF104	Sb-1|_75059_75217	75059	75217	+	hypothetical protein				atgcctagagaagttagagacccttattctcaagctaaattatttatacctacagttgaggaaaaatcaattaaggaattagaaaaaacatacaaagaaaaaattgatgaagctactaagttaatcaatgaattaaagaaagagagaggagaaaaatag	MPREVRDPYSQAKLFIPTVEEKSIKELEKTYKEKIDEATKLINELKKERGEK
Sb-1	Sb_1_ORF105	Sb-1|_75218_77140	75218	77140	+	Phage capsid and scaffold		FIG01304444	icw(1);Phage_capsid_proteins	atggcatttaactacacgcctcttactgaaacacagaagttaaaagatatgtatcctaaagttaatgatataggtaactttttaaaaacagaagttaaccttagtgatgtaaaacagatatcacaacccgactttaataatattttagcatctatacctgatagtggtaactattatgtaactaattcaaaaggtgctcctagtggagaagctacagcaggatttgtaagattggataaaagaaatgtaaattattataaaatttactattcaccatatagcagtaacaaaatgtatatcaagacttatgctaatggtactgtatatgattggattagttttaaattagatgaaggtagcttatacaatgaaggtaatactttgaatgtaaaggaactt…	MAFNYTPLTETQKLKDMYPKVNDIGNFLKTEVNLSDVKQISQPDFNNILASIPDSGNYYVTNSKGAPSGEATAGFVRLDKRNVNYYKIYYSPYSSNKMYIKTYANGTVYDWISFKLDEGSLYNEGNTLNVKELTESTTQYATLVNPPKENLNTGWVNYKESKNGVSSLVEFNPVNSTSTFKMIRKLPVQEQKPNLLKDSLFVYPETSYSNIKTDNWDTPPFWGYSSNSGRSGVRFRGENTVQIDDGSDTYPSVVSNRFKMGKELSVGDTVTVSVYAKINDPALLKDNLVYFELAGYDTVDDTSKNPYTGGRREITASEITTEWKKYSFTFTIPENTIGASGVKVNYVSLLLRMNCSSSKGNGAVVYYALPKLEKSSKVTPFITHENDVRKYDEIWSNWQ…
Sb-1	Sb_1_ORF106	Sb-1|_77163_77537	77163	77537	+	Phage protein				atggctgttaaatatgatataggtaataatgagatagtattacatttaagagaaggtaaatatataacagggtttacaacagtaggagggtatgataaggagttaggacaagtaaaagttaatagagaaatcttacctgcttacttctttgataattttgcctatgaaagatatttgtattatagtaaacctgaagaggttatagaaaataaaaactatgtaccaccacaaatcaatgatgatgatgaggaatcccaacaaattactgtacctaaagaacaatatgatagtttaaaagaagaactagagcttatgagaaaacaacaagaagctatgatggaaatgcttcaaaagctcttaggtcaaaaggggtaa	MAVKYDIGNNEIVLHLREGKYITGFTTVGGYDKELGQVKVNREILPAYFFDNFAYERYLYYSKPEEVIENKNYVPPQINDDDEESQQITVPKEQYDSLKEELELMRKQQEAMMEMLQKLLGQKG
Sb-1	Sb_1_ORF107	Sb-1|_77544_78920	77544	78920	+	Phage capsid and scaffold		FIG01304444	icw(1);Phage_capsid_proteins	atggcattaaattttactacaataacggaaaacaatgttattagagacctgactactcaggtcaataacattggagaagaattaacaaaagaaagaaatatatttgacattaccgatgatttagtttataattttaataaatcacagaaaattaaactaactgatgataaaggattaactaaatcttatggaaacataacagcccttagagatataaaagaacctggttattactatataggtgctagaacattagcaacattattagatagacctgatatggaatctcttgatgttgttttacatgtagtacctcttgatacttctagtaaggtagttcaacatttatatacactatctactaacaataaccaaattaaaatgttatatagatttgtc…	MALNFTTITENNVIRDLTTQVNNIGEELTKERNIFDITDDLVYNFNKSQKIKLTDDKGLTKSYGNITALRDIKEPGYYYIGARTLATLLDRPDMESLDVVLHVVPLDTSSKVVQHLYTLSTNNNQIKMLYRFVSGNSSSEWQFIQGLPSNKNAVISGTNILDIASPGVYFVMGMTGGMPSGVSSGFLDLSVDANDNRLARLTDAETGKEYTSIKKPTGTYTAWKKEFEPKDMEKYLLSSIRDDGSASFPLLVYTSDSKTFQQAIIDHIDRTGQTTFTFYVQGGVSGSPMSNSCRGLFMSDTPNTSSLHGVYNAIGTDGRNVTGSVVGSNWTSPKTSPSHKELWTGAQSFLSTGTTNNLSDDISNYSYVEVYTTHKTTEKTKGNDNTGTICHKFYLDGSG…
Sb-1	Sb_1_ORF108	Sb-1|_79012_80760	79012	80760	+	DNA helicase, phage-associated		FIG01115708	icw(1);Phage_replication	atgagattaagaattaagaacttatatacctatgtagaatttgaggaggatgataaatacttaaaagatatatttttaaagagagtccatacgactataggagcaagacaagaaggatttcagtacagccctgcgtacaaaagaggtagttgggatggttatgtagatttttatgtttatgaggaagataaattccccactggacttttatttaaaattgagttattattaggtgagctacaatcaaggtataatttccagtttgaaacaattgatgagcgtgatgaaagtttcttatctgaagaagatattgatgatgagataacattgcttgataataatgtcggtcaaattaccttaagagattaccaatatgaagcagtgtacaatagcttaaca…	MRLRIKNLYTYVEFEEDDKYLKDIFLKRVHTTIGARQEGFQYSPAYKRGSWDGYVDFYVYEEDKFPTGLLFKIELLLGELQSRYNFQFETIDERDESFLSEEDIDDEITLLDNNVGQITLRDYQYEAVYNSLTFYNGIAHLATNGGKTEVASGIIDQLLPQLEKGERVAFFTGSTEIFHQSADRLQERLNIPIGKVGAGKFDVKQVTVVMIPTLNANLKDPTQGVKVTPKQNISKKIAQEILPKFEGGTNQKKLLKVLLDNTTPKTKVEQNVLSALEIIYQNSKTDAEVLLNLRNHNAHFQKIVREKNEKKYDKYQDMRDFLDSVTVMIVDEAHHSKSDSWYNNLMTCEKALYRIALTGSIDKKDELLWMRLQALFGNVIARTTNKFLIDEGHSARPTI…
Sb-1	Sb_1_ORF109	Sb-1|_80772_82385	80772	82385	+	Phage protein				atggcaacaaaaacacaaagaaagctataccaatatctagaggaaaatgctacagaaaataaatttcatatttctactaagaaagagctagcagattctctaggtgtttccatctctgctttatccaataaccttaaaaagttagaagaagaaaataaagtcgttactgtttctaaaagaggaaaaaacggcggggtaataataactttagttagagagtatgacacagaagaattgaaagaattcaataattctacagataatattattacttccgatttacagtatgctaaggcattaagagaaaagcacttcccttcttatagatatgagagaaaagaacaacgtagacgtactaagatagaaatggcacaatacaatgccattaaggatgagaag…	MATKTQRKLYQYLEENATENKFHISTKKELADSLGVSISALSNNLKKLEEENKVVTVSKRGKNGGVIITLVREYDTEELKEFNNSTDNIITSDLQYAKALREKHFPSYRYERKEQRRRTKIEMAQYNAIKDEKRRIIADMNFYSEGLPYPSKDIFNMSYDPEGFYKAYILCKLYDQYAISHMDAKHTSHLKAMSKATTKDEYDYHQHMSEYYRNKMIQNLPRNSVSDNFFGSKMFNTFYNFYLKIKDKNINVFKYMQNVFKNVTFYYENGMQPNPIPSPNFFSSDKYFKNYNNYIKGIKKGVNSTNRHLGDTDSIINSSDYVKNPAVLHLHQLYTTGLNSTLHDIDTMFEQALDLENASYGLFGDMKHIILLQYNSMIEEEIKNLPREEKDIINKYVKQ…
Sb-1	Sb_1_ORF110	Sb-1|_82378_83820	82378	83820	+	DNA helicase, phage-associated		FIG01115708	icw(2);Phage_replication	atgagtaagaagataaaggagcttatccttcataaatcaatgaaggatatacattttgcaagagaagtattagataacttacctaagaatctattttcagcagagtctgaggacatgggttacttatttacagctataaagagaacagcacatatttccgataagatgtcaaatgaagcattagcaattaaagtagaacagcttatgggtcataataaggaagatgaagagaaagtaaccaagacattaacttacttagaagatttatataaagtagacgttaatgaaaaagatgaatctgttaattatgaaatagagaagtatattaaaacagaaatgtcaaaagaagttttagttaaatttattgcagggaataaacaagaagactctgataatcta…	MSKKIKELILHKSMKDIHFAREVLDNLPKNLFSAESEDMGYLFTAIKRTAHISDKMSNEALAIKVEQLMGHNKEDEEKVTKTLTYLEDLYKVDVNEKDESVNYEIEKYIKTEMSKEVLVKFIAGNKQEDSDNLHELVDKLKQIEVSDISGGNGEFIDFFEDTEKKQELLSNLATNKFSTGFTSIDNHIEGGIARGEVGLIIAPTGRGKSLMASNLAKNYVKSGLSVLYIALEEKMDRMVLRAEQQMAGAEKSQIVNQDMSLNNKVYDAIQNHYQKNRKLLGDFYISKHMPGEVTPNQLEQIIVNTTIKKDKNIDVVIIDYPHLMRNPYVKYHSESDAGGKLFEDIRRLSQQYGFVCWTLAQTNRGAYGSDVITSEHVEGSRKIVNAVEVSLAVNQKDEE…
Sb-1	Sb_1_ORF111	Sb-1|_83899_84936	83899	84936	+	Phage recombination exonuclease				atgaaatttgtattctttacagatagccactttcacttatttactaactatgctaaacctgatgagcagtatgtgaatgatagatttagagaacagatacaagctttacagaaaatgtttgatattgcaagagaagaggatgcaacagttatatttggtggggatttattccacaaacgtaacgcagtagatactagagtatataataaggtatttgaaacattccaacttaatagagatatagaagtactaatgttaagaggtaatcatgattcagttacaaatagtttatatacagattctagtatagaacctttcggttacttacctaatgtagaggtttgtaaaaaccttgatactttagggtttttaggagaagaacaggatattaatattgtt…	MKFVFFTDSHFHLFTNYAKPDEQYVNDRFREQIQALQKMFDIAREEDATVIFGGDLFHKRNAVDTRVYNKVFETFQLNRDIEVLMLRGNHDSVTNSLYTDSSIEPFGYLPNVEVCKNLDTLGFLGEEQDINIVMAPYGDETEEIKEFIKNKYVEDRVNILVGHLGVEGSLTGKGSHRLEGAFGYQDLLPDKYDFILLGHYHRRQYFQNPNHFYGGSLMQQSFSDEQEANGVHLIDTEKMTTEFIPIHTRRFITIQGEDIPENFEQLIEEDNFIRVIGTANHAKVLEMDDSMKDKNVEVQIKKEYTVEKRIDSDVSDDPLTIASTYAKQYSPESEQEILECLKEVL
Sb-1	Sb_1_ORF112	Sb-1|_84936_85313	84936	85313	+	Phage protein				atgaaaaaatatagagaatatctaaataagacagatgcagaaaatttagcagaggattgggagaaagtaaccgaagatttatggaaagtgtttaaagatatgaaacctaaaattaatacattagatatcagtaatgtagtaagtaaagacttagataaaagtaaacctattttacaattccaagattcagatggagtaatagagaatatttgtaatgttgaaggtttagaagatggtctaagtaaaatgaaaaagatttttgatgatagtaattttgaaaagcattattacaatagagtagtagaccatgatgagtattactggattgattatggctctcatcattgtttctttagagttacgaaaggggataagtaa	MKKYREYLNKTDAENLAEDWEKVTEDLWKVFKDMKPKINTLDISNVVSKDLDKSKPILQFQDSDGVIENICNVEGLEDGLSKMKKIFDDSNFEKHYYNRVVDHDEYYWIDYGSHHCFFRVTKGDK
Sb-1	Sb_1_ORF113	Sb-1|_85313_87232	85313	87232	+	Phage recombination-related endonuclease Gp46				atggttgtatttaaacaagtagaagttaataattttttagcaattaaagaagctacgctagagttagacaatagaggattaattctaattgaaggtgagaataaatctaatgagtcatttcattcaaacggctcaggaaaatcaactttaatatctgccattacttacgctttatatggtaaaactgaaaaaggactaaaagcagatgatgtagtaaataatattgagaagaaaaatacatctgttaaacttaagtttgatattggggaagatagttatttaattgaacgttatcgtaaagataaagagaataagaataaagtaaaattattcgttaatgaaaaagagattacaggttcaacaaatgacgttaccgataaacaaatacaagatttattt…	MVVFKQVEVNNFLAIKEATLELDNRGLILIEGENKSNESFHSNGSGKSTLISAITYALYGKTEKGLKADDVVNNIEKKNTSVKLKFDIGEDSYLIERYRKDKENKNKVKLFVNEKEITGSTNDVTDKQIQDLFGIEFNTYVNAIMYGQGDIPMFSQATDKGKKEILESITKTDVYKQAQDVAKEKVKEVEEQQNNIRQEIYKLGYQLSTKDEYFQREIEQYNQYKEQLVQIENSNKEKDRLREQEEKQIEAQIEQLASQIPTIPEDEFKHSEEYNKASQSLDLLSNKLTELNQVYSEYNTKEQVLKSEIATLSNSLNQLDTNDHCPVCGSPIDNSHKLKEQENINNQIENKKQEITSVLEMKDTYKEAIDKVKDKSQEIKDKMSQEDQQEREHNNKINS…
Sb-1	Sb_1_ORF114	Sb-1|_87232_87828	87232	87828	+	Phage protein				atgaaattaaagattttagataaagataatgcaacacttaatgtgtttcatcgtaataaggagcacaaaacaatagataatgtaccaactgctaacttagttgattggtaccctctaagtaatgcttatgagtacaagttaagtagaaacggggaatacttagaattaaaaagattacgttctactttaccttcatcttatggtttagatgataataaccaagatattattagagataataaccatagatgtaaaataggttattggtacaaccctgcagtacgcaaagataatttaaagattatagagaaagctaaacaatatggattacctattataacagaagaatatgatgctaatactgtagagcaaggatttagagatattggagttatattc…	MKLKILDKDNATLNVFHRNKEHKTIDNVPTANLVDWYPLSNAYEYKLSRNGEYLELKRLRSTLPSSYGLDDNNQDIIRDNNHRCKIGYWYNPAVRKDNLKIIEKAKQYGLPIITEEYDANTVEQGFRDIGVIFQSLKTIVVTRYLEGKTEEELRIFNMKSEESQLNEALKESDFSVDLTYSDLGQIYNMLLLMKKISK
Sb-1	Sb_1_ORF115	Sb-1|_87843_87956	87843	87956	+	DNA primase (EC 2.7.7.-) / DNA helicase (EC 3.6.1.-), phage-associated		FIG01301908	icw(1);Phage_replication	atgaggtttgaagactttttaacccaagaattaggagaacccaaaggaaatactataggtgagttaagatactggtgtccgttttgtggagaaaaagttataagttttatgtaa	MRFEDFLTQELGEPKGNTIGELRYWCPFCGEKVISFM
Sb-1	Sb_1_ORF116	Sb-1|_87917_88909	87917	88909	+	DNA primase (EC 2.7.7.-) / DNA helicase (EC 3.6.1.-), phage-associated		FIG01301908	icw(1);Phage_replication	gtgtccgttttgtggagaaaaagttataagttttatgtaaggcaagccctagattntagtaatggtcagtatcattgtaaaaaatgtgatgaatcaggtaaccctattacatttatgaagacttattataacattacaggtaaacaagcttttgatttattagagtctaagaatatagatatagagagagcccctttacttacgaccaataataaggatttgacagaatcagagaaacttatattaatgcttagaggtgtgcaccaagataaaggaaatactagtattaaacctcctagattacctgaagggtataaattattaaaagataacttaaataataaagagattataccctttttaaaatacttaaaaggcagaggtataactttagaacaa…	MSVLWRKSYKFYVRQALDXSNGQYHCKKCDESGNPITFMKTYYNITGKQAFDLLESKNIDIERAPLLTTNNKDLTESEKLILMLRGVHQDKGNTSIKPPRLPEGYKLLKDNLNNKEIIPFLKYLKGRGITLEQIINNNIGYVINGSFYKVDGESKVSLRNSIIFFTYDNDGNYQYWNTRSIEKNPYIKSINAPAKQDEVGRKDVIFNLNIARKKKFLVITEGVFDALTFHEYGVATLGKQVTENQIKKIIDYVSIDTSIYIMLDTDALDNNIDLAYKLKTHFNKVYFVPHGDEDANDMGTRKAFELLKQNRVLVTPESIQSYKIQQKLKL
Sb-1	Sb_1_ORF117	Sb-1|_88976_89314	88976	89314	+	Phage protein				atgtcaaataataaaaaagatattttagaatttgtagatgaatacattacagctttaagagttggtaatgagcaacgacaacatcaattagaagaaatgggtaaagaagaaacagcaacattaacagatgtagctaaagctattactaaccttatgttaggtgttaatgagcagatgacagacttagaatataataacgagttaaacttaaatattttaattgatgctttatataaagcagagcttattaatgaagatgtattagactacattcaagaatcaattgataaatcacaagaagaacctaaaaatgaagaagaaaaaggagaacaagaataa	MSNNKKDILEFVDEYITALRVGNEQRQHQLEEMGKEETATLTDVAKAITNLMLGVNEQMTDLEYNNELNLNILIDALYKAELINEDVLDYIQESIDKSQEEPKNEEEKGEQE
Sb-1	Sb_1_ORF118	Sb-1|_89314_89766	89314	89766	+	Phage protein				atggaaaaaaatattagcacacacacaaaaggtattagtcaagcagacatggagaaatggattgaagctgtagtacaaggaactgttgatggtaaacaagttgatgagaaaacagctaaacaattagatagaattggttcacgaagtgtttctttagaagaagcaactcgtattgctaaagttcttaatgctgtaacagctcaagaggttacaggagactttaatgatgcatttaatgcaattgacttaatgatgattatcatggaagatgagttaggagtaactcaagaaaaagtaggtaaagctaaagataaactaaatgaaaaacgagaagcttacctaaaagagaaacaagaagaattacgtcaaaaacaacaagaagaagaacaaaaagaaact…	MEKNISTHTKGISQADMEKWIEAVVQGTVDGKQVDEKTAKQLDRIGSRSVSLEEATRIAKVLNAVTAQEVTGDFNDAFNAIDLMMIIMEDELGVTQEKVGKAKDKLNEKREAYLKEKQEELRQKQQEEEQKETESDSNEKVIQLKKNDEQ
Sb-1	Sb_1_ORF119	Sb-1|_89753_90361	89753	90361	+	Phage protein				atgacgaacagtaagaaaaaaggggatacattcgaacgtaaaatagctaaagaattaactgcttggtggggataccaattcaataggtctcctcaatcaggtggtgcttcatggggtaaagataataatgctgtcggagatatagtagtacctcaggaagctaattttcctttagtagtagaatgtaaacatagagaagaatggactatagataacgttcttttaaacaacagagagccacacacatggtgggagcaagtcattaatgatagtagtaaggtgaataagacaccttgcttaatatttactagaaatagagctcagagttatgttgctttaccttatgatgagaaagtatatgaagatttaagaaataatgaataccctgtcatgagaaca…	MTNSKKKGDTFERKIAKELTAWWGYQFNRSPQSGGASWGKDNNAVGDIVVPQEANFPLVVECKHREEWTIDNVLLNNREPHTWWEQVINDSSKVNKTPCLIFTRNRAQSYVALPYDEKVYEDLRNNEYPVMRTDFIIDNIRKDKFFYDVLITTMNGLTSFTPSYIISCYDKKDIKPYKKVESNLSEVSKHEDELINDLLSDI
Sb-1	Sb_1_ORF120	Sb-1|_90378_90770	90378	90770	+	Ribonucleotide reduction protein NrdI		FIG00001039	icw(1);Ribonucleotide_reduction	atgacaagcaaagaaagaccattaatcgtatatttttcaggtacaggacaaacagaaagattagtaaacaaaattaatattaataattcatttgaaacatttagggttaagagtggaaaagaaaaagtaaataaaccttttatactaataacacctacttataagaaaggtgcaatacctaaacaaatagaaagattcctagaaattaatgggagccctaaagaagttattggtacaggaaataaacaatggggctctaatttctgtggagcaagtaaaaagatttcagagatgtttaagattcctttaattgctaaagtagagcaatcaggacactttaacgagatacaaccaatattagaacactttagtaataaatataaagtagcgtaa	MTSKERPLIVYFSGTGQTERLVNKININNSFETFRVKSGKEKVNKPFILITPTYKKGAIPKQIERFLEINGSPKEVIGTGNKQWGSNFCGASKKISEMFKIPLIAKVEQSGHFNEIQPILEHFSNKYKVA
Sb-1	Sb_1_ORF121	Sb-1|_90785_92899	90785	92899	+	Ribonucleotide reductase of class Ib (aerobic), alpha subunit (EC 1.17.4.1)		FIG00001069	isu;Ribonucleotide_reduction	atggcaacatatggaaaatggattgagttaaataatgaaataactcaattagatgacaatggaaaaaataaactctataaagaccaagaagctttagatgagtatttaaaatatattgaagacaatacaagaaagtttaatagtgaagtagaaagaattagagtattgacaaaagaaggaacatatgataaaatatttgacaacgttcctgacactattattgatgaaatgactaagttagcttacagttttaattttaaattccctagtttcatggcagggcaaaagttttatgaatcttacgcatcaaaacagtatgatgaaaacaaaaaacctatttttgttgaagactatgaacaacataatgttcgagtagctttatatttatttcaaaatgac…	MATYGKWIELNNEITQLDDNGKNKLYKDQEALDEYLKYIEDNTRKFNSEVERIRVLTKEGTYDKIFDNVPDTIIDEMTKLAYSFNFKFPSFMAGQKFYESYASKQYDENKKPIFVEDYEQHNVRVALYLFQNDYVKARELLVQLMEQTFQPSTPTYNNSGQANRGELSSCYLFVVDDSIESLNFVEDSVANASSNGGGVAIDLTRIRPKGAPVRNRPNSSKGVIAFAKAIEHKVSIYDQGGVRQGSGAVYLNIFHNDILDLLSSKKINASESVRLDKLSIGVTIPNKFMELVKEGKPFYTFDTYDINKVYGKYLDELNIDEWYDKLLDNDSIGKVKHDAREVMTDIAKTQLESGYPYVFYIDNANDNHPLKNLGKVKMSNLCTEISQLQEVSEIYPYSY…
Sb-1	Sb_1_ORF122	Sb-1|_92913_93962	92913	93962	+	Ribonucleotide reductase of class Ib (aerobic), beta subunit (EC 1.17.4.1)		FIG00000960	icw(2);Ribonucleotide_reduction	atggatattacacaaaaagtaaaacaacataataaaaatgctgtattaaaagcaacaaactggaatattgaagatgacgggatgtctgatatttattgggagcaaggaatctcccaattttggactcctgaagagtttgatgtatcaagagatttaagttcttggaatagtttaactgaaagtgaaaagaacacttataagaaagtccttgcagggctcacagggctcgatacaaagcaaggaggagaaggtatgaacttagtatcctaccacgaaccaagacctaaataccaagctgtatttgcgtttatgggtggtatggaagagatacatgctaaatcttatagtcatatttttacaacattactaagtaataaagaaacaagttatttattagat…	MDITQKVKQHNKNAVLKATNWNIEDDGMSDIYWEQGISQFWTPEEFDVSRDLSSWNSLTESEKNTYKKVLAGLTGLDTKQGGEGMNLVSYHEPRPKYQAVFAFMGGMEEIHAKSYSHIFTTLLSNKETSYLLDTWVEENDFLKVKAQFIGYYYDQLLKPNPTIFDRYMAKVASAFLESALFYSGFYYPLLLAGRGQMTQSGAIIYKITQDEAYHGSAVGLTAQYDYNLLTEEEKKQADKETYELLDILYTNEVAYTHSLYDPLELSEDVINYVQYNFNRALQNLGREDYFNPEPYNPIVENQTNVDRLRNVDFFSGKADYEKSTNIKDIKDEDFSFLDSKEYSTAKEFL
Sb-1	Sb_1_ORF123	Sb-1|_93980_94309	93980	94309	+	Phage protein				atggatagaaaagaagcaatggatttactaagtaaagcagaaatattatttaaaaaacatgatgagttttcatgtgtaagtgatatcaatgaccctatgaagttattcagtaactctaaggatgctaaagctgatgatacgtctaattcttttcagctagagtttatgcatgatatgaccatgtatactttatcttatggctcaggacagctaaaacttattgatttagcagaaggttatgaagcacaaaaagctacaatagttaactcatttcccgaaattattaaaacattagaaaaggatgattcagaagatggaaaaaatgaatag	MDRKEAMDLLSKAEILFKKHDEFSCVSDINDPMKLFSNSKDAKADDTSNSFQLEFMHDMTMYTLSYGSGQLKLIDLAEGYEAQKATIVNSFPEIIKTLEKDDSEDGKNE
Sb-1	Sb_1_ORF124	Sb-1|_94293_94613	94293	94613	+	Phage oxidoreductase				atggaaaaaatgaatagtttagtagatttaaatacagcaattagacaaaagaaagatgttattgtcatgattacacaagataattgtggtaagtgtgagattttaaaaagtgtaatccctatgtttcaagagtcaggtgacattaaaaaacctatcttaacattaaatctagatgctgaagatgtagatagagaaaaagctgttaagttattcgatatcatgagtacaccagtattaattgggtataaagatggtcagttagttaaaaagtatgaagaccaagttacacctatgcaattacaagaattagagtcactttaa	MEKMNSLVDLNTAIRQKKDVIVMITQDNCGKCEILKSVIPMFQESGDIKKPILTLNLDAEDVDREKAVKLFDIMSTPVLIGYKDGQLVKKYEDQVTPMQLQELESL
Sb-1	Sb_1_ORF125	Sb-1|_94856_95416	94856	95416	+	Phage protein				atgagggatgaaaagcattacatgctatttaatgagaagtacaataatgataggcttatagaaaaagtatgtaaacacggtggtaaagttacatactatactgattcagtattaccttactatgttttaaaagacttatctagtcaccctgactcagaagttgtttatcgtatgcgcaacggttttactgcaaaagaagtagataatatagctttatcattcatgggtacaaaagttattattgatatttctgtagtatttccttatgtaaacccttatgatattattagaagtttacatgatattaaaacaaatgtagatgaagttcatttatcatttccacgaatattaggggtagatgaaaaacaagaaaagttttatttctttgatggtgaagct…	MRDEKHYMLFNEKYNNDRLIEKVCKHGGKVTYYTDSVLPYYVLKDLSSHPDSEVVYRMRNGFTAKEVDNIALSFMGTKVIIDISVVFPYVNPYDIIRSLHDIKTNVDEVHLSFPRILGVDEKQEKFYFFDGEAYDLKPEYKVDFADKIRVSLSVWKMYIYILTSSRDFEDVDNVITKLKQQRKIKI
Sb-1	Sb_1_ORF126	Sb-1|_95426_95731	95426	95731	+	Phage integration host factor				atgagtacagcaaatagaagagatatagcaagaaagatatcagagaatacaggttactatatccaagatgtagaggaaatactaagtgcagagacagatgctatttctgacttgctagaagaagggtatactaaagtaaagaatcataaatttatgcaaatagaagttattgaaagaaaaggtaaaaaagcgtgggatggtctgaataaagaatacttccatttacctaatagaaaagctataaaattcaaaccactaaaagaactagaagaggttattgatagacttaatgaagaagagaaataa	MSTANRRDIARKISENTGYYIQDVEEILSAETDAISDLLEEGYTKVKNHKFMQIEVIERKGKKAWDGLNKEYFHLPNRKAIKFKPLKELEEVIDRLNEEEK
Sb-1	Sb_1_ORF127	Sb-1|_95807_96679	95807	96679	+	DNA polymerase I (EC 2.7.7.7), phage-associated			icw(3);Phage_replication	atgaaagtattaatcttatttgaccacattagagaagagcatttttctgtaagtaaagatgggagtgtgaaatctaatgtactaaatacacctaacggaaaaacacttaagaaattacttgagaagtgttctaacttaaagagagataaaacaaacagagattatgatattgattttctctacaatgcagtacctacacctattagaaatgactacggtaaaatcattaaataccaagatgttaaacaagcagaagtaaagccatactatgagagaatgaataatattattattgataattcttatgatatggtaattcctgtaggtaaactaggtgttaaatacctattaaatgttacagctattggtaaagtaagaggtgtaccaagtaaagtaact…	MKVLILFDHIREEHFSVSKDGSVKSNVLNTPNGKTLKKLLEKCSNLKRDKTNRDYDIDFLYNAVPTPIRNDYGKIIKYQDVKQAEVKPYYERMNNIIIDNSYDMVIPVGKLGVKYLLNVTAIGKVRGVPSKVTIENGTSSHDVWVLPTYSIEYTNVNKNSERHVVSDLQTVGKFVEQGEEAFKPKEVSYELVDNIERVREIFNKEVKNDNYDGVDITAWDLETNSLKPDKEGSKPLVLSLSWRNGQGVTIPLYKSDFNWENGQDDIDEVLELLKNWLASKEDIKVAHNGK
Sb-1	Sb_1_ORF128	Sb-1|_96845_97357	96845	97357	+	Phage protein				gtgtatcgacttaatagaggtggtacagtgaaaaaagattatatgacatcagttaaaaataacaaaaaagtatgtagaagatgcaacgaagaattagatttatctaactttaaaacatataagaagaatgataaaacttattatcaaagtatgtgtataccttgtcggaaggaatataataagttagataaaactaaaaatactattaaaaaatgttatgagaaaaacggagataaatatagaagacaaagtaatgagtataatacttctgacagaggtagagagcttaataaaaataggtctaggaaatacagagaaaacaattctttaaaatcgaaagctagaagctctgtaagaaccgcattaagaaatggttctctcataagacctgataagtgt…	MYRLNRGGTVKKDYMTSVKNNKKVCRRCNEELDLSNFKTYKKNDKTYYQSMCIPCRKEYNKLDKTKNTIKKCYEKNGDKYRRQSNEYNTSDRGRELNKNRSRKYRENNSLKSKARSSVRTALRNGSLIRPDKCSECNKDCIPEAHHPDYTKPLEIKWLCKSCHEDTHHKK
Sb-1	Sb_1_ORF129	Sb-1|_97493_98836	97493	98836	+	DNA polymerase I (EC 2.7.7.7), phage-associated		FIG01969649	icw(3);Phage_replication	atgagtactgaaaactttaaagattttgagagtattcaggatactaaagtaggttggtacctagctgttacccaagaagttaaagaatctttaagattatctgatttagcttatgaggttacagatgtcggaggctatgataaaccattagaagactttaaattatggtttgttactaagttattaagattcttctcagataaaattaaagagatacagaaagaaaataaaaagattgctaagaaagagtatgatgttaaagctcctgaatataaagaatggttagagaataaattaaatgaaacagtagtagaactagatgatactgagaaaaaatttagagttagtgaattagagaaaaagtatattcaactaggtctttcacctgaaattgtaaat…	MSTENFKDFESIQDTKVGWYLAVTQEVKESLRLSDLAYEVTDVGGYDKPLEDFKLWFVTKLLRFFSDKIKEIQKENKKIAKKEYDVKAPEYKEWLENKLNETVVELDDTEKKFRVSELEKKYIQLGLSPEIVNMNLVMDNDEFINIAEQSPEYMGLSDYAKSYTLNTAINLINEYRDVKDVVNDIDGGNFNYDWFPIELMHPYASGDTDVCRRIYCDVIKKLKEQDRPKSMHLLEVNYPRLTKSLARIESNGLYCDLDYMKENDESYESEMAKNHATMREHWAVKEFEEYQYNLYQMALEEHEKKPKDRDKDIHQYRDKFKDGKWMFSPSSGDHKGRVIYDILGIQLPYDKEYVKEKPFNANVKEADLTWQDYKTDKKAIGYALDNLELKDDVKELLEL…
Sb-1	Sb_1_ORF130	Sb-1|_99104_99811	99104	99811	+	HNH homing endonuclease		FIG01108329	idu(1);Phage_introns	atgaaagagatttggaagaaagtagtaggatttgaaaactacgaggtaagtaataaaggaaaagtaaggaatataaaaactaactatattttaaagccgtggataataaattccggatatgagcaagtatctataggtattgctaatgtattagtacatagattagtggctatgacatttatacctaccgacagctatagtatagttaaccatattgataataataaattaaataactgtgttgaaaatttagaatgggtaagttacaaaggtaatagtgctcacgctaataagcaaggaagattgaatacttatagtgcaagagaaaaacttagttctgtatctaagaaagccatttatcaaaaagatatggaaggtaacatcattaagttatgggat…	MKEIWKKVVGFENYEVSNKGKVRNIKTNYILKPWIINSGYEQVSIGIANVLVHRLVAMTFIPTDSYSIVNHIDNNKLNNCVENLEWVSYKGNSAHANKQGRLNTYSAREKLSSVSKKAIYQKDMEGNIIKLWDSPSEAEKESNGYFKSTKISSVAHGKRKHHRSYTWEYVYKDSKRSLNKSINMYDLNNNLLYEDLTMNKIMGILEMNNHKTLRDKLRNTDDFVEYRGYKFKNNN
Sb-1	Sb_1_ORF131	Sb-1|_100045_100713	100045	100713	+	DNA polymerase I (EC 2.7.7.7), phage-associated			icw(3);Phage_replication	atgcgtattatcggattatttactaaagaccctgatatgctacaatcattcttaaatggggaagatatccataaggctactgcaagtattgtttacaataaaccagtagaagaagtaactaaagaagaacgacaagcaactaaagcagttaacttcggattagcctttggtgaatcacccttctcatttgcaggtaaaaataatatggaagtaagtgaagcagaagaaatatttgaaaagtatttccaaacaaaaccaagtgtaaaaacttctattgacaatgtacatgagtttgtgcaacaatatggttatgttgatacaatgcacggacatagaagatttatccgttcagcccaatcaacagataaaaagataaaaaatgaaggtctaagacagtca…	MRIIGLFTKDPDMLQSFLNGEDIHKATASIVYNKPVEEVTKEERQATKAVNFGLAFGESPFSFAGKNNMEVSEAEEIFEKYFQTKPSVKTSIDNVHEFVQQYGYVDTMHGHRRFIRSAQSTDKKIKNEGLRQSFNTIIQGSGSFLTNMSLTYLDDFIQSRNLKSKVIATVHDSILIDCPPEEAKIMAKVTIHIMENLPFDFLKAEIDGKEVQYPIEADMEMG
Sb-1	Sb_1_ORF132	Sb-1|_100790_100906	100790	100906	+	DNA polymerase I (EC 2.7.7.7), phage-associated			icw(3);Phage_replication	atgatgaatttacagaccttagaagattataaagagtcaggtaaactaacagatgaacaatttgaaaaggctactaatgttgttaaaagtgaaaaacatatttatcaagaaatttaa	MMNLQTLEDYKESGKLTDEQFEKATNVVKSEKHIYQEI
Sb-1	Sb_1_ORF133	Sb-1|_100975_101217	100975	101217	+	Phage protein				gtgaatacnggggagattagatttaatcgttctatggatgaatggattataacaagcatgtaccaggatgagctaggtgggatgaatattgttgttacattctataatagagaagaaaataaacatggttctacagttttaccaacagagtcatctactggagaagtaacagaggaattggcaagtcttgaagaagaatatcctttagctttacctttaagtagtatctcagttaatatttaa	MNXGEIRFNRSMDEWIITSMYQDELGGMNIVVTFYNREENKHGSTVLPTESSTGEVTEELASLEEEYPLALPLSSISVNI
Sb-1	Sb_1_ORF134	Sb-1|_101234_101716	101234	101716	+	Phage protein				atggaaatacacattgattccctagattttacaaactttactattaaagatagaaatgggaactcacaagagtttgatattacagatgagttaagaattacagagtatacaatacaagaggattttatgcaacaatcagctaaatatgctttttgggcttctatattagagaaggtaagagcatattctgaaatggaacaaagaaacctagaaacaattggtagtaagctaaaccttacaattagacaagagtacgaacaacaaggtaaaaagcctactaaagatatgattgaatctagtgtttatattcacgattcttatcaacaacaacttaaagttgttgaggcttggaattataaagttaaacaacttcaatatgttgtaaaagcttttgagaca…	MEIHIDSLDFTNFTIKDRNGNSQEFDITDELRITEYTIQEDFMQQSAKYAFWASILEKVRAYSEMEQRNLETIGSKLNLTIRQEYEQQGKKPTKDMIESSVYIHDSYQQQLKVVEAWNYKVKQLQYVVKAFETRRDMMIQLGAELRQTNKNGGITNPFSH
Sb-1	Sb_1_ORF135	Sb-1|_102252_103073	102252	103073	+	Phage protein				atgattcaacctatggaattatctaatacaggatataaagaattattagctaacttaaaagacactatgttaaaaccatcacctaatgcacctcatagctttatctcagcaactgaagcattcctagttaatattgttaaagctaagaaaggtgaaatgtcatggaaagtaagtgtttatcctaatgcccctttaggtgcgttacctcaaggttgggaacaacaattatctgacttagaccaattagcaaaaccaacagaagaacaaaatcctaattttgttaacttcttaatcaataacgttaataacacagagttaagtcatgataactttaaatttaaccgtgaaacaaatgtcttaggtgaagaaccttcagagcctaaacaagcacccacacaa…	MIQPMELSNTGYKELLANLKDTMLKPSPNAPHSFISATEAFLVNIVKAKKGEMSWKVSVYPNAPLGALPQGWEQQLSDLDQLAKPTEEQNPNFVNFLINNVNNTELSHDNFKFNRETNVLGEEPSEPKQAPTQQDVDSQMPSNMGGQPNQPQQGQVGQYAQQGQSNGQGQQLQGTQQPINNTQFGQGTPSGQQPSNTGSVDWDNLAQQQSQPDSNPFNDFDVSSVDDSQVPFETQPQNTQQAPEPQQTTQEPPKQKQTQSIDDVLGGLDLDNL
Sb-1	Sb_1_ORF136	Sb-1|_103133_104389	103133	104389	+	RecA protein			isu;DNA_repair,_bacterial_UmuCD_system	atggcaagagcaaaaaaaggtaaagaagtcgatttaacagatttaaatacaattgatttaggtaaagaattaggattaacattgctatcagatacaaacagagcagatattaaaaacgttatacctacaatggttcctcagtatgactatattttaggtggaggtattccattaggtcggttaacagaagtttacggtttaactggcagtggtaaatctacttttgcagttcacttatctcgaattgcaacacaattaggtgttatcactatttggattgatattgaaggaacagcagataacaatcgtatggagcaacttggtgtagatgtttcaaaactattctctattcaatcaggagaaggtagacttaaaaatacagtagaattatctgtagag…	MARAKKGKEVDLTDLNTIDLGKELGLTLLSDTNRADIKNVIPTMVPQYDYILGGGIPLGRLTEVYGLTGSGKSTFAVHLSRIATQLGVITIWIDIEGTADNNRMEQLGVDVSKLFSIQSGEGRLKNTVELSVEQVGKELEYWIDTFNEKIPGVPIVFIWDSLGATRTQKEIDGGIDEKQMGLKASATQKVINAVTPKLNDTNTGLIVINQARDDMNAGMYGDPIKSTGGRAFEHSASLRIKVHKASQLKQKSELTGKDEYHGHIMRIETKKSKLSRPGQKAEADLLSDYMVGKEDDPILLNGIDLEHTVYKEAVERGLITKGAWRNYVTLNGEEIKLRDAEWVPVLKDNKELYLELFSRVYGEHFPNGYSPLLNNKVIVTQLEEYQALENYYKEWATDN…
Sb-1	Sb_1_ORF137	Sb-1|_104393_104746	104393	104746	+	Phage protein				atggataatttaatagataaaaacatgaatcaggtaaaagaatctttggggaatgcaaattcctcagatgttcttcctttaccttataaagatatagcaaagaaatttgaagaagtaaaagaaaaaggtgaatcaattatcattgaagaaggtggattcccttatacagattctacagtgatgtatatagaacatgtaacagatagatgggcaggaggatattccttaattagacatgaaggtgaagaagttaaagtacctaagactatccatttctctgatatatatgttaaagataaatcacacaaagtaagaataatcttcgagggggctaatccttatgaagaaagctaa	MDNLIDKNMNQVKESLGNANSSDVLPLPYKDIAKKFEEVKEKGESIIIEEGGFPYTDSTVMYIEHVTDRWAGGYSLIRHEGEEVKVPKTIHFSDIYVKDKSHKVRIIFEGANPYEES
Sb-1	Sb_1_ORF138	Sb-1|_104733_105395	104733	105395	+	Phage protein				atgaagaaagctaataatggtaatagatatgtaatagatatagatggtatacctgttgattttgaaagggatttagatagtttacttaataggtataaaaaccttagatggtcgttatatcataggtacgcagggattttatctaatgattttgaaagacaagaactaagagaatatattgatgagcaatttattaaattagttaaagaatataatattagaagtaaagtggattttcctggatatattaaagctaaactaactttaagagttcaaaatagttatgttaagaagaatgaaaaatataaacgtactgaaattatcggtaaaaaagattatacagtagagtctttaacagaagatttaaatgaagacttcgaggataatcaaattatgagt…	MKKANNGNRYVIDIDGIPVDFERDLDSLLNRYKNLRWSLYHRYAGILSNDFERQELREYIDEQFIKLVKEYNIRSKVDFPGYIKAKLTLRVQNSYVKKNEKYKRTEIIGKKDYTVESLTEDLNEDFEDNQIMSYVFDDIEFTEVQSELLKELLINPEREDDAFIVSQVAEKFDMKRKEVASELTELRDYVRFKINAYHEYYAKKELNNHRVNTENHIWEN
Sb-1	Sb_1_ORF139	Sb-1|_105523_106155	105523	106155	+	Phage protein				atggctaaaaagaatgttaatgatgtattacaacaagaatctgttacagtagcagataagtatttacaagttaaagttaaccgtgacggttatactcgtacacatgaaggacaatatgcgtacaaagtagtttcagagggagaagaattattcttataccctgtacaaacagatggtaaaggtacattaaatgtaatgaagaaatcacctattgcttacactgatggagacaatatccatttcgtagtaaacacagtagtagacccttataatcactcatttatccgtactgaagatattaaaggattagataaaggtaaacaacttattcaagctttcttagctttcgttgaagaccgtttcaaatttggtgtttataacgtatttgttgcaaacaac…	MAKKNVNDVLQQESVTVADKYLQVKVNRDGYTRTHEGQYAYKVVSEGEELFLYPVQTDGKGTLNVMKKSPIAYTDGDNIHFVVNTVVDPYNHSFIRTEDIKGLDKGKQLIQAFLAFVEDRFKFGVYNVFVANNKEDVLSIVDPTDNDADEVKDSLEHAHEDVIADFPASPARKDVKGVDSGEGQGDTSEPSAPKNVQVTPKEDGADVSAE
Sb-1	Sb_1_ORF140	Sb-1|_106178_106690	106178	106690	+	Phage major tail protein				ttggctaagttaaatttatacaaaggtaatgagttactaaacagcgtagaaaaaacagaaggaaaatcaacaatcacgattgagaatttagatgctaatacggattaccctaaaggtacttttaaagtatcattctcaaatgattcaggagagtcagagaaggtcgatgttcctcagtttaagacaaaagcaattaaagttatttcagttacccttgacgttgatagtttagaccttacagttggagatactcaccaactatcaacaactatcacgcctagtgaagcatctaacaaaaatgtgtcatttgaatcagacaaatcaggtgttgctagcgtaacatcagaaggcttaattgaagcagttagtgcaggaacagctaatgttactgtaactact…	MAKLNLYKGNELLNSVEKTEGKSTITIENLDANTDYPKGTFKVSFSNDSGESEKVDVPQFKTKAIKVISVTLDVDSLDLTVGDTHQLSTTITPSEASNKNVSFESDKSGVASVTSEGLIEAVSAGTANVTVTTEDGSHTDIVVVTVKEPIPEAPADVTVEPGENSADITV
Sb-1	Sb_1_ORF141	Sb-1|_106705_106932	106705	106932	+	Phage major tail protein				atggaaaagacattaaaagtttatagtaatggtgaagttgtgggctctcaagtagctaataacgatggagctactacagtatctattacaggcttagaagccggaaaaacttatgctaaaggagattttaaagtagcatttgctaatgattcaggtgaatcagaaaaagtagatgttcctgaatttacaactaaaactcctactgaagaaccttcaggagacgcataa	MEKTLKVYSNGEVVGSQVANNDGATTVSITGLEAGKTYAKGDFKVAFANDSGESEKVDVPEFTTKTPTEEPSGDA
Sb-1	Sb_1_ORF142	Sb-1|_107028_107288	107028	107288	+	Phage protein				atggatattccaacaatattatttagaaatccatatgattatacgaaagtaaaaaaattaatggaaaacaaagagcagtatattgtagtaaagtttgattctgtttctgttcataatttaaatgttcaaggtatgatgaatgtcatccaagattacctacacatctatggttacagagttaaagagtacggacaagaaaattcttctaaagatgatgaaagagacgttaaaggctacttatatgaaagagtaggtgagtag	MDIPTILFRNPYDYTKVKKLMENKEQYIVVKFDSVSVHNLNVQGMMNVIQDYLHIYGYRVKEYGQENSSKDDERDVKGYLYERVGE
Sb-1	Sb_1_ORF143	Sb-1|_107292_107750	107292	107750	+	Phage protein				atgggaattatagtaaactccaaccatattcaatcagacactttatatgagtatgatagcttttttgatattgagaaagtagatacatttgaagaaggattgctttcaatacaggatgagccaactgttttagcaggattcatctatgatgatatcacatttaataaggtcattaattctaattcagatattgatgattatattaagaataatgatatttattatgtctctgatataggattacttcctgatacttttatcactgttgattctgatagaaaatattattcattattacaacagataactgagttaagtaaagacccttttcctaaatgggtagaggatgatgcaaaaggtttaactaagtattataactttcaagattttgaagatgta…	MGIIVNSNHIQSDTLYEYDSFFDIEKVDTFEEGLLSIQDEPTVLAGFIYDDITFNKVINSNSDIDDYIKNNDIYYVSDIGLLPDTFITVDSDRKYYSLLQQITELSKDPFPKWVEDDAKGLTKYYNFQDFEDVFDLNSFYKKEVGHGKRKVL
Sb-1	Sb_1_ORF144	Sb-1|_107728_108048	107728	108048	+	Phage protein				atggtaagagaaaagtgctataataatggtaatgtatatttattatatgaggttctgcctgattataaattacctctagcttatagtttactttcaaacaaggagcatggtattgttattatcggttcacagacacgttctaataatgatatactgactttttatgttaaaggtatggatgctaaggcaatagctagtatgttcaatgtagaacatgattatgattctaatattttccatacatttgtaaacagtcacattaatattttaggaaatcaaataactaagtttataagagagaaaggaagcagttatgagtaa	MVREKCYNNGNVYLLYEVLPDYKLPLAYSLLSNKEHGIVIIGSQTRSNNDILTFYVKGMDAKAIASMFNVEHDYDSNIFHTFVNSHINILGNQITKFIREKGSSYE
Sb-1	Sb_1_ORF145	Sb-1|_108041_109291	108041	109291	+	Phage protein				atgagtaactataaaacaatagaagaagtacaagcagttattattggggtattatttaaagatgaaggtaaaattgtaacatctaagtttaataaaattactaaagagtttggtttagatagaatcggtaaagatgaccttaaagaaattgtagaggatattagacaagacgcttatctaaatgaacttaaaaacaaagcaattaaaggtaaagtaacgttaggtgatttaaaagatgttgcagataaccaagtattcgaaggtaataactaccatgaagaagtatctacttatgtagtagctaaagaaaaagaattgtctcacttaagagaacagcgtaagcacaataggcatactgcataccctcaaattatgtttgatgaacttaaagaacatatg…	MSNYKTIEEVQAVIIGVLFKDEGKIVTSKFNKITKEFGLDRIGKDDLKEIVEDIRQDAYLNELKNKAIKGKVTLGDLKDVADNQVFEGNNYHEEVSTYVVAKEKELSHLREQRKHNRHTAYPQIMFDELKEHMVKELQGETLVEHHGSKANINDTELIVLLSDFHIGSIVSDMTNGKYDFEVLKSRLNHFINTTVKEIEDREISNVTVYFVGDLVEHINMRDVNQAFETEFTLAEQISKGTRLLIDILNVLSNVVSGELRFGIIGGNHDRMQGNKNQKIYNDNIAYVVLDSLLLFQEQGLLNGVDIIDNREDIYTIRDTFGGKSIIINHGDGLKGKGNHINKFILDSHIDLLITGHVHHFSVKQEDFNRMHIVASSPMGYNNYAKELHLSKTKPSQQLL…
Sb-1	Sb_1_ORF146	Sb-1|_109305_109673	109305	109673	+	Phage protein				atggatacaatttttattataggtgtagcgtttataacttttgcaacatttaacatagtctttagattatttgatttatggactacagagaaaaaaatggtaagtcaaggacaacctccactaagtaactttgagtactatcatgtgatagtaccttacttagtaggtgttattgttattatactgagtattatttttagggattccttgtattccgcacaatcagggttcggtgttattattacaagctttatttacatgctagtttatgtaataattggtcttgtagggtcatttgtacttacaatattccaagctagaaaagctagacagtatcaaacacaggaggataataatgaagttcaatga	MDTIFIIGVAFITFATFNIVFRLFDLWTTEKKMVSQGQPPLSNFEYYHVIVPYLVGVIVIILSIIFRDSLYSAQSGFGVIITSFIYMLVYVIIGLVGSFVLTIFQARKARQYQTQEDNNEVQ
Sb-1	Sb_1_ORF147	Sb-1|_109660_109971	109660	109971	+	Phage protein				atgaagttcaatgatatttatgagcaattaattaaaaatgatacagtacaaaacattcatgagtctcaagatgacaaaggaaatatttatacaatacagtttgataaaggtaatgataagtatttatttaatgttattaatgatggattcttgaaagaaatgacaaatggtatggtagaccatcctgaaggtcagccatattcagtaagtttaatcaataaagaaacacctagtatgtcagtgaaacaatatttaacagatgtagaagatattgtacctactattagaaaaatggaaaaggatttcttatag	MKFNDIYEQLIKNDTVQNIHESQDDKGNIYTIQFDKGNDKYLFNVINDGFLKEMTNGMVDHPEGQPYSVSLINKETPSMSVKQYLTDVEDIVPTIRKMEKDFL
Sb-1	Sb_1_ORF148	Sb-1|_110035_110571	110035	110571	+	Phage protein				atggattttaattttagtgcttttgataatagctcattagcaatgagaattagtgagggtgtatactatttcaatgatacgccttattactttattgagcatgtagaagaagaaatgtctgagtatgttattgtatatgacatacatgacagagaggaaaaagaaaatcctcagaagaaatatagaatagaaccttaccaacgtacaataccgggaggaacacctcttagtaatttaattaagagtatgatgcctcaacgtaagtatcctaagaaggttacagaagaccctatatttgtagctaatgttattcctttaggaacagatacagtaacaggtaaaaccggtaaaggattttttgaaagagataaggatagaactatctattctcaaaaggaa…	MDFNFSAFDNSSLAMRISEGVYYFNDTPYYFIEHVEEEMSEYVIVYDIHDREEKENPQKKYRIEPYQRTIPGGTPLSNLIKSMMPQRKYPKKVTEDPIFVANVIPLGTDTVTGKTGKGFFERDKDRTIYSQKEPTKVVHGQYTGVFIGLTSVKWNRTYTPLESVVEYYKRVKGDRLNV
Sb-1	Sb_1_ORF149	Sb-1|_110564_111331	110564	111331	+	Phage protein				atgtctaatgatgtagttaagttctatgaaaaagatattaaagaccttatcagaactaaaaaacacatgttcaaagacgatgaaataactagtgatataaacgatatacgaatcttcaatgagaaagtcatttgtcaaggtaaatgtagaacagattgtttagtgttagaccgtaatggtacagtaatgggtatagagataaaaacagaacgagactctacacaaagattaaataaccaattaaaatattatagtctagtatgtaagtatgtatatgtaatgtgccatgacaaacatgtacctaaagtagaacaaatacttaaaaggtacaaacataatcatgtaggtataatgagttacattagttttaaaggcaaacctgttgtaggtaaatacaaa…	MSNDVVKFYEKDIKDLIRTKKHMFKDDEITSDINDIRIFNEKVICQGKCRTDCLVLDRNGTVMGIEIKTERDSTQRLNNQLKYYSLVCKYVYVMCHDKHVPKVEQILKRYKHNHVGIMSYISFKGKPVVGKYKDATPSPHRSPYHTMNILWKTNLMTILRLIRDPHTYRTGYSYNVSGRYSGGEGNFSQTTQSKRMKKPAIINQIIHYVGVDNTYKLFTRGVIYGYNNRWEVIEEDFFNTMKNGVRVINEQRQTK
Sb-1	Sb_1_ORF150	Sb-1|_111309_111755	111309	111755	+	Phage protein				atgagcaaagacaaaccaaatagacgtaaagagatacagcatcaacctgttaactttgcccctacgaatactttaacaggagctaataatagtttctttgctaaaaagccttcagagcctaaagatgcaacatctgttattgaatatcgtatactatttattaaaagatttgataacgtaacaagtacagatgtgaaattacagaaaaagtatgcactaaatcttattagtgaagcacttgatgttaaagaaacttacttgtctcttaagcaaaaaggaaaaaaaacagaatctattttgcatacagatagagtttattatgttcatagaggtaaaaaacttattggaaagtgtagtatcagagaacaaagaacatttaagggtaaacatttgatattt…	MSKDKPNRRKEIQHQPVNFAPTNTLTGANNSFFAKKPSEPKDATSVIEYRILFIKRFDNVTSTDVKLQKKYALNLISEALDVKETYLSLKQKGKKTESILHTDRVYYVHRGKKLIGKCSIREQRTFKGKHLIFIFKTRHRVKAERKDK
Sb-1	Sb_1_ORF151	Sb-1|_111755_112618	111755	112618	+	Phage protein				atgttaaaaggattttcagaacatgtagacaaacctacaactattaagaccttatacaagaccttaacaagtggtaaagtagaattactaggtgtatcttacgatagtgattacttcccttcaggtgttacagtacaatcttacattgaggatataggtaatgaagatgagggtctacagtttgttaataaggtaaatgtagtagaatcaatgaaacaggctgtagtaggtatgaataatcaattaggttcttcaggtcttggctatgtgagaactgaacaacttaaaaaagagttggaagagactggactaatgacagatttacttgctagaggtactaacttaacctctactaagaaagtagatattgtaagtacttttattgagcctgaggtaaca…	MLKGFSEHVDKPTTIKTLYKTLTSGKVELLGVSYDSDYFPSGVTVQSYIEDIGNEDEGLQFVNKVNVVESMKQAVVGMNNQLGSSGLGYVRTEQLKKELEETGLMTDLLARGTNLTSTKKVDIVSTFIEPEVTYQNITIAKDIKLRLYKVEEESPLNGYTHIVYLLTTEKLYDGQTLFGMLSKKDKLSKGDTDKLLAFFRNNSLISKSVFCVKLLSKDYYFNLYNTHETGIFFLEDTDVITIACGQSYVKVNTKDIKSSYVKIEDKTHKLTELVINLKGDDTLTILF
Sb-1	Sb_1_ORF152	Sb-1|_112990_113721	112990	113721	+	Phage protein				atggctagaaaaaagaatttaagaaataaaaacagtgatataaaagttgttcctgataaagaaaaagaaagtatattatctaagttataccataataagttactacgttcaaaggtagataatgcattagatgaagatatgagttatgatgatattatagaattatgtaaagaatatgatttagaattgtctaaatcagctattacaagatataaaagtaaaagaaaagaagctattgaaaatggttgggatttaggagaattaattgataaacgtaaaaaaacaagtgtaaaagatattaaggaaaaagaaactcctatattagaagaggagcaactttctccattcgaacaatcaaaacatcacacacaaacaatttatgatgatattcaagtacta…	MARKKNLRNKNSDIKVVPDKEKESILSKLYHNKLLRSKVDNALDEDMSYDDIIELCKEYDLELSKSAITRYKSKRKEAIENGWDLGELIDKRKKTSVKDIKEKETPILEEEQLSPFEQSKHHTQTIYDDIQVLDMIISKGAKGLEFVETLDPALMIRAMETKDKITGNQLKGMSFIGLRELQLKQTAQDTAMSEVLLEFIPEEKHEEVLQRLEELQNEFYKNLDLDEESRKLKEALDRVGYTI
Sb-1	Sb_1_ORF153	Sb-1|_113739_114197	113739	114197	+	Phage protein				atggcagatgagattagtttaaatccaatacaagatgctaagccaattgacgatatagtagatatcatgacatacttaaaaaacgggaaagtactgagagttaaacaagacaaccaaggagatatccttgttagaatgagtccagggaaacacaaatttactgaagtatctagagacttagataaagaatcattctactataaaaggcattgggttctctataatgtatctgttaactctcttataacatttgatgtttatctagatgaagaatattcagaaacaactaaggttaagtatcctaaagatactattgtagaatatacaagagaagaccaagaaaaagatgttgctatgattaaagaaatacttacagataataatggtaattatttctat…	MADEISLNPIQDAKPIDDIVDIMTYLKNGKVLRVKQDNQGDILVRMSPGKHKFTEVSRDLDKESFYYKRHWVLYNVSVNSLITFDVYLDEEYSETTKVKYPKDTIVEYTREDQEKDVAMIKEILTDNNGNYFYALTGETILFDENKLNKVKD
Sb-1	Sb_1_ORF154	Sb-1|_114262_114705	114262	114705	+	Phage protein				atgtttatttcattaaatcaagaagagaaagaattattaactaaagaggaaagtaaatacacaccattagaaacatcaagagagtttaacacacctaaagaagaattcattgtaacaagctataatgaaggtaaacctttagattacattgcaaaagaagctaaggtaagtatgggattaatttacacagttctaaactactataaagtaggtaagcgtaataagaaatcacctgtagaagaaagaattgcacatatcttaaaagataaaaacttagtcaaagagattattaaggattaccaatatatgaatttacaggacatttatagtaaatataatcttcataagaatggtttatattacatcttagatttataccatgtggagagaaaatctgaa…	MFISLNQEEKELLTKEESKYTPLETSREFNTPKEEFIVTSYNEGKPLDYIAKEAKVSMGLIYTVLNYYKVGKRNKKSPVEERIAHILKDKNLVKEIIKDYQYMNLQDIYSKYNLHKNGLYYILDLYHVERKSELKDKALEEDNIVVE
Sb-1	Sb_1_ORF155	Sb-1|_114722_115426	114722	115426	+	Phage protein				atgagaaataaaaaatcatttcaagagcagttaaatgacatgcgtaataaagagaaatgggtatctgaagaggagttcactgaagaagtggctcctcctgaagaacctgaagtagaagaagaaaaactatatactttaaatgagttaaaagagagcttactagatgctcaaagattaaaagatgttgtagctgattttcctgcatctaaagatttatatgaacctaataagttatatatctgtacaatacctgaaggatatcagtctaccgaagtacaaccaggacaatatattggtattagtactggattattatcagagtcagaagacttcagccatttaagaggtcaaatgcctagaaacttatatgaaacttctcatgttttaaaacctttgata…	MRNKKSFQEQLNDMRNKEKWVSEEEFTEEVAPPEEPEVEEEKLYTLNELKESLLDAQRLKDVVADFPASKDLYEPNKLYICTIPEGYQSTEVQPGQYIGISTGLLSESEDFSHLRGQMPRNLYETSHVLKPLIRINNTNIEYQQHELLEDIKDDKKIYDVELEDLRLATGEEVSHLEIVDNKFFESRINEVLDRYTELTDSNDLLKYYSKLRELVGSDKMIYCSLLDKCVKIID
Sb-1	Sb_1_ORF156	Sb-1|_115488_115886	115488	115886	+	Phage protein				atgtcaagaaaagcaagtatattctatatactagtggttattgttttggctttctctatctcatcttattatatatcttctttcatgtatcacgacaaagcaaaaaatgaagtctctactgagttatcgaacacaggaaagattaaagaagaaaagaacgtagaatttgtcggtgactacacattgaaaaaagtggaagataataaagcttattttatggaaacattacctacttacctaccaggtagaacaggagataacagcatagatatgaggtactacaaaacaagtagatttaaggaaggggtaaatttcaagcttattagggtatatactgaagatggagaagataatccaattcataagtataggtttgaagcagtaccaaccaaaaagtaa	MSRKASIFYILVVIVLAFSISSYYISSFMYHDKAKNEVSTELSNTGKIKEEKNVEFVGDYTLKKVEDNKAYFMETLPTYLPGRTGDNSIDMRYYKTSRFKEGVNFKLIRVYTEDGEDNPIHKYRFEAVPTKK
Sb-1	Sb_1_ORF157	Sb-1|_116033_116275	116033	116275	+	Phage protein				atggaaatggcagatttagaaagatttgatgcatttgtaagactaatttcagatgatgagctttcggaggaaagaatactggagttaagcgtagacttactaaacccgatactagaaggaggtacagcttacaaggctaaaaaacgtattaagagtaaatttggtaagttagaagcaaaaaattttaaacgaaactataaattcttacttaagtcgatagctcaaatagaccaaaggagatag	MEMADLERFDAFVRLISDDELSEERILELSVDLLNPILEGGTAYKAKKRIKSKFGKLEAKNFKRNYKFLLKSIAQIDQRR
Sb-1	Sb_1_ORF158	Sb-1|_116280_116444	116280	116444	+	Phage protein				atgacagaaagggaaaaattaattaaagatattgaagaggctaatagagacatacagttacagttaaaagaagtagataattataaggacagcatacgttctaaaggaacaagaaattatatttctacaaaggtattagattctattatggttggtttcatatga	MTEREKLIKDIEEANRDIQLQLKEVDNYKDSIRSKGTRNYISTKVLDSIMVGFI
Sb-1	Sb_1_ORF159	Sb-1|_116805_117005	116805	117005	+	Phage protein				atgaattatagagattttattacagattgtattagcggtggttacaacgtacacatcagtgttacagaaaaacgagtacacattatttctgagatgacatcagcatcttaccctaaaaaggaaattaacttagatgaactacaagcttatgtgtactatatgaataattttggaagtcaaattacaacggaggggttataa	MNYRDFITDCISGGYNVHISVTEKRVHIISEMTSASYPKKEINLDELQAYVYYMNNFGSQITTEGL
Sb-1	Sb_1_ORF160	Sb-1|_117006_117296	117006	117296	+	Phage protein				atggaattggttattaatattgtagcagtattggttggtatgtatgctatttatttctatgttacaaagtttagtactggcttatcaggtattttaattgttttagggatggctattggtctttacttctacttagactatttaaatgtcagagaaaatgttattcgattagtttcagtaatgttcggagctttcttatttagtattgaaatgatttataataaaattatgttcgaaattaaaaaaagcaatgttcagaagactgttagagtgtatgataaagagcagtaa	MELVINIVAVLVGMYAIYFYVTKFSTGLSGILIVLGMAIGLYFYLDYLNVRENVIRLVSVMFGAFLFSIEMIYNKIMFEIKKSNVQKTVRVYDKEQ
Sb-1	Sb_1_ORF161	Sb-1|_117388_117696	117388	117696	+	Phage protein				atgtatcctgaaatagatgtggaagaattagcgtataagctaaaaagtacaagagagtatttagagagcattacaacaaaagaagtagaaatttatgaaatctatcatcttaaaacaggtaagttagtttttaaaggtgaatacattgaggtaaaagaattactgaggaaaatgtataaagaaaatttaacacttgtagatgtagatacaatgttaagcattggtaaaggatttattgatgtaattaagaatatatcggcagaaaatgtattccaaataacatataaaaaggagctatcaacaaaatga	MYPEIDVEELAYKLKSTREYLESITTKEVEIYEIYHLKTGKLVFKGEYIEVKELLRKMYKENLTLVDVDTMLSIGKGFIDVIKNISAENVFQITYKKELSTK
Sb-1	Sb_1_ORF162	Sb-1|_117693_118601	117693	118601	+	Ribose-phosphate pyrophosphokinase (EC 2.7.6.1)			isu;De_Novo_Purine_Biosynthesis	atgattaaaatattttcagaagtagataaagaatacaaacctattattactgaaaagtttcctaatggtgagattaattttaaatatgatgatttaaagtatttagtagaagaggacttaagatttgatgttttctttaaatgggaaaatgacgcagacttaatgcatttgtatatgtttactaagtatttagagcaactaggtattaaagataaagctgaatttttagagattgcatatctaccttatagcagaatggatagagtagaagaaggacataataatatgttcagtcttaaatacattacagaatttattaataaccttaattataaatcggtatgggtagcagaacctcatagccctgtaacagaagaattacttactaattcttttgct…	MIKIFSEVDKEYKPIITEKFPNGEINFKYDDLKYLVEEDLRFDVFFKWENDADLMHLYMFTKYLEQLGIKDKAEFLEIAYLPYSRMDRVEEGHNNMFSLKYITEFINNLNYKSVWVAEPHSPVTEELLTNSFAIDVTLKLLNQYIEMSEEPVTIVLPDKGAYDRYLFDVERILMESNIESYSIVYGEKKRDFETGKIKGIKIIKDKNTLYDNCIILDDLTSYGGTFVGCKKALDKLKVSSVSLILTHAERAFAEGALLSSGFKDIIVTDSMFPKNNWEKAIAKHRARINGTELQIKDIERYL
Sb-1	Sb_1_ORF163	Sb-1|_118619_120088	118619	120088	+	Nicotinamide phosphoribosyltransferase (EC 2.4.2.12)		FIG00002848	ff	atgctaaatccaactttaatgtgtgacttctataaactaagtcacagagaacaataccctgaaggtacagaaattgtatatagtacactagtacctagaagtaataaatattatgaacacagtgataatattgtagtatttggtattcaatcacttgttaaaaaatattttattgatatgtttaataaagagttctttaacagacctaaagaggaagttattaatgaatacaaacgtacagttaaatttacactaggacaagaaaatcctgatgctaaacacttagaacaattacatgacttaggttatttacctattgatgtaagagctttaaaagaaggtactgttgttcatcctaacacacctgttatgacaattgaaaatactcactcagatttc…	MLNPTLMCDFYKLSHREQYPEGTEIVYSTLVPRSNKYYEHSDNIVVFGIQSLVKKYFIDMFNKEFFNRPKEEVINEYKRTVKFTLGQENPDAKHLEQLHDLGYLPIDVRALKEGTVVHPNTPVMTIENTHSDFFWLTNYLETIISTQTWQAMTSATLAYDMRKMLDKYAMETVGNIEAVDFQGHDFSMRGMSSLETAQLSSAGHAISFKGSDTVPVVDFLESYYNADVEKEMVVASIPATEHSVMCANGNYETMDEYETYKRMLTEIYPTGIFSIVSDTWDFWGNMTKTLPRLKDIIMERNGKVVIRPDSGDPVKIICGDPDADTEYERKGAVEVLWDTFGGTETEKGYKVLDEHVGLIYGDSINYERAQQICEGLKEKGFASINVVLGVGSFSYQFNT…
Sb-1	Sb_1_ORF164	Sb-1|_120432_120824	120432	120824	+	Phage protein				atgattatagataaattaaatggagttaaattagaaataggtgggcatgtcgtatcatttagtgtaagaaagtttaatacaattaatggtgagagacaattaatagactaccatcatattaaaagaaatagacaacagtactttagaactactgaagaattttataatgaatataaagaaattaagcctgacaaaaatgaaatagatgaaatgtttgaatctctaggttatgtagatactgagttagatgatgtagtaagaaaccaggaaaaggttactgaaatattaggagttagtgaacaatatttaaatcagttatcttataaagctatagaggagtatgtagataaagtagttacacttgaaattaaagagttgaaaggagagaaatag	MIIDKLNGVKLEIGGHVVSFSVRKFNTINGERQLIDYHHIKRNRQQYFRTTEEFYNEYKEIKPDKNEIDEMFESLGYVDTELDDVVRNQEKVTEILGVSEQYLNQLSYKAIEEYVDKVVTLEIKELKGEK
Sb-1	Sb_1_ORF165	Sb-1|_120826_121047	120826	121047	+	Phage protein				atgaataataactgggaaaaagaaggagttaactattgggaaaaagaaggagttaactattgggaaaacgaagactgtcctagggaatacttagagaaagcattcattgacctggtagaatatgttgaaggagttacagtaccacctaaagatgttaagcagttaagagaagataaacttagagaagatattgggttttatgagtacgtagctgataaataa	MNNNWEKEGVNYWEKEGVNYWENEDCPREYLEKAFIDLVEYVEGVTVPPKDVKQLREDKLREDIGFYEYVADK
Sb-1	Sb_1_ORF166	Sb-1|_121113_121424	121113	121424	+	Phage protein				atgaaaaagttaatagtattacttacaattactatttctctattactagggggttgctctcctgataaccatgaaggtaaagtagtaggagtaggtgaatacagagaaccaactacttatataaaatcaggtagcgttactgtaccagtcattggtgaaatgaaatactatgtagatttagagacagataaaggagaagaccgtgtatatcttaataaagaggtctatcataagtttgataaaggtgatgatttctctaatgtaggtgagaaagtgtataagaatgatgaattaatatataaaggagactaa	MKKLIVLLTITISLLLGGCSPDNHEGKVVGVGEYREPTTYIKSGSVTVPVIGEMKYYVDLETDKGEDRVYLNKEVYHKFDKGDDFSNVGEKVYKNDELIYKGD
Sb-1	Sb_1_ORF167	Sb-1|_121427_121936	121427	121936	+	Phage protein				atgtatttaaatgattatgtaggtaaatttataaaggaagataactattatggatatcaatctacagacttagtatctaattatgttcaacgattaactctaggtaggtacaaaactaagttaaatgctaataaaatgaaatacgaaagattacctagttcttggaaaataattaaagccaaagatttgttaagaacagatgattatagagaaggagatatatttgtatcagaaagaatctccgtattcggttttaatggtattattgtatataaccatgattttaacaatgtaactgttattactcaaaatagagatggtaaagctactaatcctgtagaggagcatttatatccaaagaaagatattgattatattattagacctatcgagagggac…	MYLNDYVGKFIKEDNYYGYQSTDLVSNYVQRLTLGRYKTKLNANKMKYERLPSSWKIIKAKDLLRTDDYREGDIFVSERISVFGFNGIIVYNHDFNNVTVITQNRDGKATNPVEEHLYPKKDIDYIIRPIERDYREYFKKSDSKEKVTLSKQEYKKLLEAYNKMKEVFK
Sb-1	Sb_1_ORF168	Sb-1|_121938_122267	121938	122267	+	Phage protein				atgaatagtacaaaattagtagagtactttacaaataaacaaggtaaatctctaatattacctgatgaaaataaagttgagttatatagagttgatgtaacaccttatactatgagacttaatttcacttacaatacagaagttgtagctatagatattgataagttacactcagattctatagaaatgcatataccacaaggtctttatataacaactgttgttaaaattactagtacgcagagtattagttcagttcttcataaggtattagaggaatgggtaagacaagtacaaaatgatggtatattcggattcgtatgggagtaa	MNSTKLVEYFTNKQGKSLILPDENKVELYRVDVTPYTMRLNFTYNTEVVAIDIDKLHSDSIEMHIPQGLYITTVVKITSTQSISSVLHKVLEEWVRQVQNDGIFGFVWE
Sb-1	Sb_1_ORF169	Sb-1|_122273_122467	122273	122467	+	hypothetical protein				atgataagtatagaacatgattatacaataagaactgtagataatagaaaatatacttattatagtaaatacgaatcactagttactttgtatgaaaatattatgagtaaagattgtattgaagtaactaaatatgggaaagataaaaaagttattattgatactagacatattgtatctattgaacgatggtaa	MISIEHDYTIRTVDNRKYTYYSKYESLVTLYENIMSKDCIEVTKYGKDKKVIIDTRHIVSIERW
Sb-1	Sb_1_ORF170	Sb-1|_122491_122805	122491	122805	+	Phage protein				atgataaatgcagggcatgctaagtacctatcagaaatttatgaagatgatgtacattatgaaactatagatagtattgtagaagatatactagataatattaatgatggtattattgaagaagctatgaaaggtaatacaagttatcaatatgttcttagagacttaagagtagataatgaagtagaatatagagttatagaagaacttactaaccaaggatatagtgtaaaccacattagtaatgatatagagtacccttctatatctacaaataatttagcagggttagattacttaaatattaaatggtaa	MINAGHAKYLSEIYEDDVHYETIDSIVEDILDNINDGIIEEAMKGNTSYQYVLRDLRVDNEVEYRVIEELTNQGYSVNHISNDIEYPSISTNNLAGLDYLNIKW
Sb-1	Sb_1_ORF171	Sb-1|_122820_122987	122820	122987	+	Phage protein				atgataaataaatataaaaagttatgggatgaaataactcaacaaattgttaatgtagaaattattaactttaaaaatgaaacagtaacaatagaatctacagatgattcaggattatcagagataagaggttttgaagaagtagagtttatagattactatggataa	MINKYKKLWDEITQQIVNVEIINFKNETVTIESTDDSGLSEIRGFEEVEFIDYYG
Sb-1	Sb_1_ORF172	Sb-1|_123411_123854	123411	123854	+	hypothetical protein				atgtactactattactactactattactactactattactactactattactactactattactactactattactactactattactactactattactactactattactattactattactattactactactattactactactattactactactactactattactactactattactactactattactactactactactattactactactattactactactattactattatgtactactattatgtactactattactactactattactattactactactattactactactaagtacctttgttatgtactactaagtacctgggaattcttttacctctctcactcagcctattacttattaccgacttccctaactacttat…	MYYYYYYYYYYYYYYYYYYYYYYYYYYYYYYYYYYYYYYYYYYYYYYYYYYYYYYYYYYYYYYYYYYYYYYYYYYYYYYYYVLLLCTTITTTITITTTITTTKYLCYVLLSTWEFFYLSHSAYYLLPTSLTTYSIVIIFIYYTILKL
Sb-1	Sb_1_ORF173	Sb-1|_124234_124533	124234	124533	+	Phage protein				atgattgatatatacttaggagaaggttataataaagaatacttgtctaaagcactcagattaatcaatgaccatgctcctagggagttaagttatgattttaataatgtagaagcggatgttaatattcacacaatgttatatgttaaacctgaagatagatttatatataaggatatatcctattacttcccgggtgatttaattatttgtatagttgatgatgatgctattgtataccaccaaggtgagcagatttcaggtattagtattttaagaatattagaagagatattttaa	MIDIYLGEGYNKEYLSKALRLINDHAPRELSYDFNNVEADVNIHTMLYVKPEDRFIYKDISYYFPGDLIICIVDDDAIVYHQGEQISGISILRILEEIF
Sb-1	Sb_1_ORF174	Sb-1|_124842_125132	124842	125132	+	hypothetical protein				atgattcatatatttgtaaaagaggattataataaagaaacattaaggagtttacttgagtatattaatgatactgtaggtagggaattaacttatggtattaatacagactatgataaggatgtcgtgattgaaaccgatgaccctatagatgaggaggatacaattgagttatcaggtacaaacatgttcaaggatgacttatgtattcttatagaagagctatactgtaaggcatttgttaatggtgaacctgttattatacgtaagtatgtagaggagatgttataa	MIHIFVKEDYNKETLRSLLEYINDTVGRELTYGINTDYDKDVVIETDDPIDEEDTIELSGTNMFKDDLCILIEELYCKAFVNGEPVIIRKYVEEML
Sb-1	Sb_1_ORF175	Sb-1|_125132_125419	125132	125419	+	Phage protein				atgattataatatttttaactgaaaaatatgatgccaaggctttaaagaaagtattagaacatattgataattgtagtagtagaggtcttagctatttaatgggaaaaggagaagcggatgtatgtatagagaaaaatgtatttagagaaagagatgatgtaaggattaactcaaacattattgatgaaggtaaactttgtatactaataaatagacatggtttagaatgtagctactatagaggtatatcatgtaatattggttccttcgtaaaggagagattataa	MIIIFLTEKYDAKALKKVLEHIDNCSSRGLSYLMGKGEADVCIEKNVFRERDDVRINSNIIDEGKLCILINRHGLECSYYRGISCNIGSFVKERL
Sb-1	Sb_1_ORF176	Sb-1|_125419_125712	125419	125712	+	hypothetical protein				atgatagagatataccttagtgaaaattatgataagaatttactaaaagcagaattaaaatggattaaagagaccgcttcaagagaactaacttatgatgttaatagaagtccaggattggatgtttatgttaatccctataggtgtactaaagacgaagttgaagaatggagtacacttcctccatttgaagatgatatacttgtatttatagcggagacgtggatacatgaatatcttaagggtgaatcaataggtgtagatagtatggaagagtatgtaaaggagatgtaa	MIEIYLSENYDKNLLKAELKWIKETASRELTYDVNRSPGLDVYVNPYRCTKDEVEEWSTLPPFEDDILVFIAETWIHEYLKGESIGVDSMEEYVKEM
Sb-1	Sb_1_ORF177	Sb-1|_125716_125973	125716	125973	+	Phage protein				atgtttaaggtatattatacagtctaccatagaggtagtatgaaaactattaaggataagctagatagaagtagtttaatatacttcttgtatgatacttggtataaagatattagtaacgtattccctaatcactataataaagagtttgggagtaagagtgatgatatagatatagataaacttattgaagcggttaatgaggaaggtatattacttatcaatagaggtaattatgttacaataagagaatggtag	MFKVYYTVYHRGSMKTIKDKLDRSSLIYFLYDTWYKDISNVFPNHYNKEFGSKSDDIDIDKLIEAVNEEGILLINRGNYVTIREW
Sb-1	Sb_1_ORF178	Sb-1|_126051_126290	126051	126290	+	Phage protein				atggatactttaacatacactattattcataaagaatctgatagggtaatagctagcggtttaaatgagacagaaactatgaacttagttcaaaggatgataaatactaatctagttactgatatatcattagatgattataaacgcagaccacatggaaagatagatgtagtcaatttactagtagatattagaagacaaggcgtatttgatttcaatcacatttggcacgtaggatag	MDTLTYTIIHKESDRVIASGLNETETMNLVQRMINTNLVTDISLDDYKRRPHGKIDVVNLLVDIRRQGVFDFNHIWHVG
Sb-1	Sb_1_ORF179	Sb-1|_126301_126648	126301	126648	+	Phage protein				atgatagttatatatacagatgtttctaaggattatttaaaagacgagttcttaccttggcttaatgaaagggatagatacttagaatactataaagatgaattacctgaggatatagattcctcttatattgtatcagttgtatactgtaaggatatggaaggtctattagaaagaaaagacattgttcttgataatagttataatgaacctgtagctttattaggtgttcctgagttttttggtaattatagtaattatttctattatagaggagaaagtattagtaaacatgacctaggagaaattgttaggttaaaagcttggcaacgtatgggtggggattga	MIVIYTDVSKDYLKDEFLPWLNERDRYLEYYKDELPEDIDSSYIVSVVYCKDMEGLLERKDIVLDNSYNEPVALLGVPEFFGNYSNYFYYRGESISKHDLGEIVRLKAWQRMGGD
