# Supplementary material for: Safety assessment of Staphylococcus phages of the family Myoviridae based on complete genome sequences
Source: Sci Rep. 2017 Jan 24;7:41259. doi: 10.1038/srep41259 (PMC5259776; doi:10.1038/srep41259)
Supplement: Supplementary Dataset 4 [file srep41259-s5.xls]

## Sheet: Sheet1
contig_id	feature_id	location	start	stop	strand	function	aliases	figfam	evidence_codes	nucleotide_sequence	aa_sequence
G1	G1_ORF1	G1|_13_1830	13	1830	+	Phage terminase, large subunit		FIG00017949	isu;Phage_packaging_machinery	atggatggaaaagaactaattaagatagcacaagaaacatttcaaactgaaaaaataacaagagaacagatagaccatataatcaatatgctaaatccttctacctatatgcttaagtatcatacactgagagggcatcctataacttttagtattcctaatagagatagaagtaaagcacaggctcatagaccttggcaaactaggattgtaaatgatactcatcctaataaggctgtaataaaatcacgtcagttaggtcttagtgaaatgggtgtaatggaaatggttcattttgcagatatgcatagttatgctaacgcaaagtgtctgtatacattccctacaaatgaacaaatgaaaaaatttgttcagtcacgtttgaaccctgttttagag…	MDGKELIKIAQETFQTEKITREQIDHIINMLNPSTYMLKYHTLRGHPITFSIPNRDRSKAQAHRPWQTRIVNDTHPNKAVIKSRQLGLSEMGVMEMVHFADMHSYANAKCLYTFPTNEQMKKFVQSRLNPVLEKEYFRDIVDWDKDSLGFKKIRNSSLFFRTSSKASTVEGVDIDYLSLDEYDRVNLLAESSALESMSSSPFKIVRRWSTPSVPGMGIHKLYQQSDQWYYGHRCQHCDYLNEMSYNDYNPDNLEESGNMLCVNPEGVDEQAKTVQNGSYQFVCQKCGKPLDRWYNGEWHCKYPERTKGNKGVRGYLITQMNAVWISADELKEKEMNTESKQAFYNYILGYPFEDVKLRVNEEDVYGNKSPIAETQLMKRDRYSHIAIGIDWGNTHWITV…
G1	G1_ORF2	G1|_1844_2644	1844	2644	+	Phage protein				ttgacagataaattattttatggtacaattagtaatgaagaaattaataaaagtgtattgaatttgttattgggtgaggaattatccttagattatgtttctaaaaatagtgatattttagatgttaaatatgaacatgtttataaatctctaggattcgataatttctttgattgttttttatatgctaatagagagcctgaaatagtccataaaggtggagataaaaatcttggtggactaaataaggttaaacgtactgttattcgtaatggtaaagaaatggaaatgacagtttacgaagatggtaataaagagaacgatagtaaagaaaaacaagaaggaaaagaagaagttagtagaagtgcagtaggagcaagagctatttctaatggtgaa…	MTDKLFYGTISNEEINKSVLNLLLGEELSLDYVSKNSDILDVKYEHVYKSLGFDNFFDCFLYANREPEIVHKGGDKNLGGLNKVKRTVIRNGKEMEMTVYEDGNKENDSKEKQEGKEEVSRSAVGARAISNGEEGKVNPKKVANSLSNLSKKGVDVSHINTNSSLYKEFVDDNGDTIGITSFKRTENDIILESYASSPDSDGVGARAIMELLRLSIKENKNAVVYDIELPEAIEYLKTLGFKPNKDGYILRKKDVKQFLGDYSDFI
G1	G1_ORF3	G1|_2631_2804	2631	2804	+	Phage protein				gtgattttatttagcactatagtcatctattctattgtatttattttatatattgtattaaaaacaatttatataaagtctaatatgagtagaatagataacacaactgaattattaaaaatattacaggaagatattgaaggtaagataaaaaaggaaggaagaaataaatga	MILFSTIVIYSIVFILYIVLKTIYIKSNMSRIDNTTELLKILQEDIEGKIKKEGRNK
G1	G1_ORF4	G1|_2801_3280	2801	3280	+	Phage protein				atgactttagaagaaaataaattaacattagaagaatcaataactccacttagcaaagaggagaaagaagatagtattaaagaatttagcagtttattatgtgaaatggtaaatagactatataagtcttataatgtatttagacaagaccctatggatgaaactcaacgtctagatggctctttaatggtctttcaaagtagattaaatgaccctttaacaggagatttacatgataagatgtataaacttgctttttcaaaacgtattgatattttcgaagctaataagcaatttagaaaagatgtagaagcaggtaaagcaattgagttaggtgatgtagctattatagatacagcattaagtaacatcctttcaggcaatgagttccaaggaagt…	MTLEENKLTLEESITPLSKEEKEDSIKEFSSLLCEMVNRLYKSYNVFRQDPMDETQRLDGSLMVFQSRLNDPLTGDLHDKMYKLAFSKRIDIFEANKQFRKDVEAGKAIELGDVAIIDTALSNILSGNEFQGSISFMLRKDFEEKERIRKEEEEKLNNL
G1	G1_ORF5	G1|_3397_4521	3397	4521	+	Phage protein				atgaccatattttttaataaatatcaagatgctaaagaagataaagatagatatcaaagattagtagagatttataaaaaagcagatgataatgatggtgagactaaaaagaaatatgttaaaagattaaataaggctgaagaagaacttaaaaaagtaaaaaaagaaacaaattataaagattataataagaagtcaagtaaagaaagacaaaaagaagataaagaaactagagagaaaatatatgatgtaactggtgatgatgacttaatattagtaaaaaataatattgagtttagtgataaagtagacaagcccgaaatacttattagtgaagatggaattggtacgataactgttcctgtagatagtgggtatgaaaaacaaacagtaggttct…	MTIFFNKYQDAKEDKDRYQRLVEIYKKADDNDGETKKKYVKRLNKAEEELKKVKKETNYKDYNKKSSKERQKEDKETREKIYDVTGDDDLILVKNNIEFSDKVDKPEILISEDGIGTITVPVDSGYEKQTVGSIITSVLGSPFLSPGSNSIDGLSVINDNVYPNTVDSIVEDTKPSINLPTDNPIITNPVEPTIPSDIIPPIDNPSVPISPENPGDNNQGNTDNPNPPPPGYTDEDGGRGSGGGGNSEPPSTEEPSDNGNTGGGDWEEKPDPGEEPSDNGNTGGNGGEVTPEPEPEPEPEPEPEPEPEPEPSEPSDNPDENGGWETEPTEPESPSEPDDKVDEEDKNEDTTDDKQPTEQPDDNNIDNEDKTEEE
G1	G1_ORF6	G1|_4760_4948	4760	4948	+	Phage protein				atgtttcaaacaacatctgtacttattaagaatgatgtaatagattccatagaaaatactgaacattatattggattcaatgaccctataattatatttattataagttttataggtgcaatacttggaggaatttggtacaagatgatgaaaattattaaaaaaagtaactttaaagataaaaaataa	MFQTTSVLIKNDVIDSIENTEHYIGFNDPIIIFIISFIGAILGGIWYKMMKIIKKSNFKDKK
G1	G1_ORF7	G1|_4966_5337	4966	5337	+	Phage protein				ttgatattctctaaagataaaaaatgggatgaagcaaaagatttcatcaaaggtcaaggtatgcaagataattggatagagattgtagattattatagacagataggtggaaaacacgtagctgtttttattgctttaaacaaagtaaaatacatgattctagaagcaacaaaagacaataaagtaatattagtagataaagataataatatactattagaagattatgatattgttatggaaagtaagaagatgttttattacattgaagaaccgtttgaggttaaaataaatatccctcaacatattagagatgtaacttataataatactgttgtattaactacagtaagagggagtagaggtgactag	MIFSKDKKWDEAKDFIKGQGMQDNWIEIVDYYRQIGGKHVAVFIALNKVKYMILEATKDNKVILVDKDNNILLEDYDIVMESKKMFYYIEEPFEVKINIPQHIRDVTYNNTVVLTTVRGSRGD
G1	G1_ORF8	G1|_5341_7032	5341	7032	+	Phage protein				ttggcagatttatttaagcaattcagattaggtaaagactatggtaataatagtaccattgctcaagttcctattgatgaaggattacaagctaacattaaaaaaatagaacaagacaataaagagtatcaagatttaactaagtctttatacggacagcaacaggcttatgcagagccatttatagaaatgatggatacgaatcctgaatttagagataagagaagttacatgaagaacgaacataacttacatgatgttttgaaaaagtttggtaataaccctatccttaatgctatcatacttacacgttcaaatcaagtagctatgtattgtcaacctgcaagatattcagagaaaggtttaggttttgaggtaagattaagagacctagatgcg…	MADLFKQFRLGKDYGNNSTIAQVPIDEGLQANIKKIEQDNKEYQDLTKSLYGQQQAYAEPFIEMMDTNPEFRDKRSYMKNEHNLHDVLKKFGNNPILNAIILTRSNQVAMYCQPARYSEKGLGFEVRLRDLDAEPGRKEKEEMKRIEDFIVNTGKDKDVDRDSFQTFCKKIVRDTYIYDQVNFEKVFNKNNKTKLEKFIAVDPSTIFYATDKKGKIIKGGKRFVQVVDKRVVASFTSRELAMGIRNPRTELSSSGYGLSEVEIAMKEFIAYNNTESFNDRFFSHGGTTRGILQIRSDQQQSQHALENFKREWKSSLSGINGSWQIPVVMADDIKFVNMTPTANDMQFEKWLNYLINIISALYGIDPAEIGFPNRGGATGSKGGSTLNEADPGKKQQQSQ…
G1	G1_ORF9	G1|_7226_7999	7226	7999	+	Phage protein				ttggaagaaataaaatttaatgcttttgtacctatggatttgaagaaatctgtatcaacagcttctgatactaatgagtattctatcgtttcaggatgggctagtactccaagtatggatttacagaatgatatagttaatcctaaaggaatagatatagagtattttaagtcacaagggtacattaattatgagcatcaaagtgataaagttgtaggtatacctacagagaattgctatgtggatatagaaaaaggtttatttattgaagcaaagctatggaagaatgacgaaaatgttgttaagatgcttgatttagctgagaaattagaaaaatcaggtagtggaagacgtttaggtttttctattgaaggtgcagttaaaaaacgtaatataaat…	MEEIKFNAFVPMDLKKSVSTASDTNEYSIVSGWASTPSMDLQNDIVNPKGIDIEYFKSQGYINYEHQSDKVVGIPTENCYVDIEKGLFIEAKLWKNDENVVKMLDLAEKLEKSGSGRRLGFSIEGAVKKRNINDNRVIDEVMITGVALVKNPANPEATWESFMKSFLTGHGTSPDTQVDAGALRKEEIASSITNLAYVTKIKDLKEFNDVWNGVVEDLSKSNSMGYEESVLTLQLAKGLSRKDAELAVMDINKQKLE
G1	G1_ORF10	G1|_8018_8974	8018	8974	+	Phage protein				atgagtaaagaaatgcaaaatattttagaagagtatgataagttaaatgctcaagaggcagtttcgaaatctgtagaagatgatgaaaagaatacagtagaatctaccgaagagcaagtagcagaaacaactgaagaacctgctaaagaacctgaaaaagtatctgaggaagatgctaaagaagcacaagagcaaggtgaaaaagttgaatctgaagaggtagcagaaggcaatgaagatgaggaagttgaaaaatcagctaaagaatcaaaagaccctgtagaccaaaaagatactaagacagaaaataaagacaacgagaaacgtaaaaataaaaaagataaaaaagaagattctgattctgacgatgaagataaagatactgacgatgataaagat…	MSKEMQNILEEYDKLNAQEAVSKSVEDDEKNTVESTEEQVAETTEEPAKEPEKVSEEDAKEAQEQGEKVESEEVAEGNEDEEVEKSAKESKDPVDQKDTKTENKDNEKRKNKKDKKEDSDSDDEDKDTDDDKDKKEDKKEKTSKSISDEDITTVFKSILTSFENLNKEKENFATKEDLSEVSKSINELSAKISEIQAEDVSKSVDTDEEAVEKSVTSTNGEQEKVEGYVSKSVDTEEQAETGEAKSEEAEEVQEDNTFKGLSQEERTKFMDSYKAQAKDPRASKHDLQSAYQSYLNINTDPTNASEKDIKTVKDFAQI
G1	G1_ORF11	G1|_9090_10481	9090	10481	+	Phage major capsid protein		FIG00016372	isu;Phage_capsid_proteins	atgactatcgaaaagaacctgtcagacgttcaacaaaagtacgctgaccaattccaagaagacgtagtaaagtcattccaaactggttatggaatcactcctgatacacaaattgacgcaggagctttacgtagagaaattttagatgaccaaatcacaatgttaacatggactaatgaagacttaatcttctatcgtgatatctcacgccgtcctgctcaatctacagtagtaaaatacgaccaatatttacgtcatggtaacgtaggtcactctcgtttcgttaaagaaatcggagtagcaccagtatctgacccaaatatccgtcaaaaaactgtatcaatgaaatacgtttctgatactaaaaatatgtcaattgcatcaggtttagtaaataac…	MTIEKNLSDVQQKYADQFQEDVVKSFQTGYGITPDTQIDAGALRREILDDQITMLTWTNEDLIFYRDISRRPAQSTVVKYDQYLRHGNVGHSRFVKEIGVAPVSDPNIRQKTVSMKYVSDTKNMSIASGLVNNIADPSQILTEDAIAVVAKTIEWASFYGDASLTSEVEGEGLEFDGLAKLIDKNNVINAKGNQLTEKHLNEAAVRIGKGFGTATDAYMPIGVHADFVNSILGRQMQLMQDNSGNVNTGYSVNGFYSSRGFIKLHGSTVMENELILDESLQPLPNAPQPAKVTATVETKQKGAFENEEDRAGLSYKVVVNSDDAQSAPSEEVTATVSNVDDGVKLSINVNAMYQQQPQFVSIYRQGKETGMYFLIKRVPVKDAQEDGTIVFVDKNETLP…
G1	G1_ORF12	G1|_10573_10869	10573	10869	+	Phage protein				atgttatactataagaaactattagataaaaaaatggctactgtttatggtacagtggagattgacaaagatggagtagtcaaaggattaactaaagaacaagaaaaagaatttgccaatgttccaggttttgaatttgaagaagaaaagaaaactactagaaaacaatcagcttctactagtaaagaagaagagcctaaggaagaggaaaagaaagcctctactagaaaaactacaaatactactagaaaatctacagcacgtaaaacaacagccaaaaaagatgaaaataagtaa	MLYYKKLLDKKMATVYGTVEIDKDGVVKGLTKEQEKEFANVPGFEFEEEKKTTRKQSASTSKEEEPKEEEKKASTRKTTNTTRKSTARKTTAKKDENK
G1	G1_ORF13	G1|_10882_11790	10882	11790	+	Phage protein				atggttaactcaatgtttggaggggacttagacccttatgaaaaatcattaaactatgaatatccttatcatcctagtggtaatcctaaacacatagatgtaagtgagatagataatttaacattagctgattatggatggtcaccggatgcagttaaagcatatatgttcggtattgtagttcaaaatcctgatacaggacagcctatgggtgacgagttctataaccatatattggaaagagcggtaggtaaagctgaaagagcattagatatatctatactacctgacactcaacatgagatgagagattatcatgagacagagtttaatagttacatgtttgtacatgcttacagaaaacctatattacaggtagagaacttacagctacagttt…	MVNSMFGGDLDPYEKSLNYEYPYHPSGNPKHIDVSEIDNLTLADYGWSPDAVKAYMFGIVVQNPDTGQPMGDEFYNHILERAVGKAERALDISILPDTQHEMRDYHETEFNSYMFVHAYRKPILQVENLQLQFNGRPIYKYPANWWKVEHLAGHVQLFPTALMQTGQSMSYDAVFNGYPQLAGVYPPSGATFAPQMIRLEYVSGMLPRKKAGRNKPWEMPPELEQLVIKYALKEIYQVWGNLIIGAGIANKTLEVDGITETIGTTQSAMYGGASAQILQINEDIKELLDGLRAYFGYNMIGL
G1	G1_ORF14	G1|_11804_12682	11804	12682	+	Phage protein				atggaaaaaccgtatatgataggagctaactctaaccctaatgttattaataagtcaacaacatatactactacaacacaagcagatgaacaagataaacctaagtatactactagactagagtttgatacgattgacatgattaggtttattaatgaccgaggtataaaagtactatgggaagaagcatatttctgtccttgtcttaatcctgatacaggacatcctagagtagattgccctagatgtcatggtaaaggtattgcatatctacctcctaaagagacgataatggcaatacagtctcaagagaaaggaactaaccagttagatataggtatattagatacaggtactgcaataggtaccactcaattagaaaagagaatttcctataga…	MEKPYMIGANSNPNVINKSTTYTTTTQADEQDKPKYTTRLEFDTIDMIRFINDRGIKVLWEEAYFCPCLNPDTGHPRVDCPRCHGKGIAYLPPKETIMAIQSQEKGTNQLDIGILDTGTAIGTTQLEKRISYRDRFTVPEVLMPQQMIYFVNKDRIKKGIPLYYDVKEITYIATQDGTVYEEDYEIKNNRLYLNEKYENHTVTLKILMTLRYVVSDILKESRYQYTKFNQPKSKFENLPQKLLLKREDVIVLQDPYKVNDGIEEDLEIQVDDPKASASNPSNLGGFFGGAFK
G1	G1_ORF15	G1|_12682_13302	12682	13302	+	Phage protein				atgccagttcatggaaagagacctaatttatttaaaaataaaaactataagcaggtaggtaagagaacaattgatggtatgcgttcagaagttcttgataaattacaagcaacagcacagcaagtagagaatactagtattaaacgtatgcctacttatctacaaataacagagaaaaagcttgaaaaagaaggagtagtagaccttaaaaaagcttttgctcactcatctaaaaagaaaactagtaaagatggcggatggtatttaactgtaccaatccgcatcaaaactagtagaatgaataacagtacttatcaagatatgagaactttaaaagtagataaaggaacaggttcagtttcgaagataactgattacctagaaggacgtaggaagaat…	MPVHGKRPNLFKNKNYKQVGKRTIDGMRSEVLDKLQATAQQVENTSIKRMPTYLQITEKKLEKEGVVDLKKAFAHSSKKKTSKDGGWYLTVPIRIKTSRMNNSTYQDMRTLKVDKGTGSVSKITDYLEGRRKNVSHPSMKPEPMTHNMTKVKRGKQSSYFIFRTVSSKSPASSWILNRDKVNEDNFSKTTLKTVKQLMNWKMKNLN
G1	G1_ORF16	G1|_13321_14157	13321	14157	+	Phage protein				atggcaataacatcagttgattcatatttattatcagaaataaagcctagacttaacactgtgctagagaattgttatattatagatgaagttttaaaagactttgattatcaaactagagagagctttaaagaagctttctgtggtaagaatgcacaacatgaagtaacggtaggatttaacttcccaaaatttaaaaataactatgaagctcattacttgatacaattaggtcaaggacaagagacaaaaaactctttagggagtattcagtcatcttactttgaggcaacaggagatactttagtcgaatcttctacagcaataagagaagatgataagttagtttttactgtttctaaaccaataggagagttaataaaggtagaagatatagag…	MAITSVDSYLLSEIKPRLNTVLENCYIIDEVLKDFDYQTRESFKEAFCGKNAQHEVTVGFNFPKFKNNYEAHYLIQLGQGQETKNSLGSIQSSYFEATGDTLVESSTAIREDDKLVFTVSKPIGELIKVEDIEFAKYDNLQVEGNKVSFKYQTNEDYENYNANIIFTEKKNDSKGLVKGFTVEEQVTVVGLSFNVDVARCLDAVLKMILISMRDSIEEQQTFQLQNLSFGDIAPIIEDGDSMIFGRPTIIKYTSSLDLDYTITQDINKLTFKERKDWK
G1	G1_ORF17	G1|_14159_14374	14159	14374	+	Phage protein				atggctagaaaaaagacacctgaaaataacactcctaaatttaatggttatgttcatatagatacattccttgatactgcaaaaaccctttttaatatgagggattcacaagtagcaggatttaaagcttatatggaaggtagtcattatttgtttagtgagcaagaattcttaccatcattagagaagtatctaggtaggaaattagatatataa	MARKKTPENNTPKFNGYVHIDTFLDTAKTLFNMRDSQVAGFKAYMEGSHYLFSEQEFLPSLEKYLGRKLDI
G1	G1_ORF18	G1|_14401_16164	14401	16164	+	Phage major tail sheath				atggcagtagaaccattcccaagaagacctattacccgtcctcatgcatctattgaagtagatacttcaggtatcggtggctcagcaggttcaagtgaaaaagtattttgcttaatcggtcaggctgaaggcggagaaccaaatacagtttatgaattacgtaactattcacaagctaaacgtttattccgttcaggagaattacttgatgcaatagaattagcatggggttctaaccctaactatacagcaggacgtattttagctatgcgtatagaagatgctaaacctgcttcagcggaaattggcggattaaaaataacatctaaaatctacggtaatgttgctaacaacattcaagtaggattagaaaagaatacactaagtgattcattacgt…	MAVEPFPRRPITRPHASIEVDTSGIGGSAGSSEKVFCLIGQAEGGEPNTVYELRNYSQAKRLFRSGELLDAIELAWGSNPNYTAGRILAMRIEDAKPASAEIGGLKITSKIYGNVANNIQVGLEKNTLSDSLRLRVIFQDDRFNEVYDNIGNIFTIKYKGEEANATFSVEHDEETQKASRLVLKVGDQEVKSYDLTGGAYDYTNAIITDINQLPDFEAKLSPFGDKNLESSKLDKIENANIKDKAVYVKAVFGDLEKQTAYNGIVSFEQLNAEGEVPSNVEVEAGEESATVTATSPIKTIEPFELTKLKGGTNGEPPATWADKLDKFAHEGGYYIVPLSSKQSVHAEVASFVKERSDAGEPMRAIVGGGFNESKEQLFGRQESLSNPRVSLVANSGTFV…
G1	G1_ORF19	G1|_16237_16665	16237	16665	+	Phage protein				atggcatcagaagctaaacaaaccgtccatactggtaataccgtcctacttatgattaaaggtaaaccggtaggaagagcacaatcagcatcaggtcaacgtgaatacggtacaactggtgtatacgaaatcggttctatcatgcctcaagaacacgtatacttacgttatgaaggtacaattacagtagaacgtttacgtatgaaaaaagaaaactttgcagatttaggatatgcttcacttggtgaagaaattcttaagaaagacatcattgatattttagtagtagataacttaacgaaacaagttattatctcatatcatggttgctctgcaaataactacaatgaaacttggcagacaaatgaaattgtaacagaagaaatcgagtttagttac…	MASEAKQTVHTGNTVLLMIKGKPVGRAQSASGQREYGTTGVYEIGSIMPQEHVYLRYEGTITVERLRMKKENFADLGYASLGEEILKKDIIDILVVDNLTKQVIISYHGCSANNYNETWQTNEIVTEEIEFSYLTASDKART
G1	G1_ORF20	G1|_16762_16902	16762	16902	+	Phage protein				atggcaaataagagaaaaacaataggaaaaatgagtaacacaagagcaacatggaatattaatccggtaactaaagttaaaaaagataaaacaaaatattctagaaaaaataaacataaaggtcttgacaattataattaa	MANKRKTIGKMSNTRATWNINPVTKVKKDKTKYSRKNKHKGLDNYN
G1	G1_ORF21	G1|_16945_17403	16945	17403	+	Phage protein				atgagtacattttggtcagaaagaagaacaactaataaagataggcaagttaaaaaacattatactcaaatgagtatgtatgaaagaaagaaatgtgtagagttattacaagagacaattactgaaaatagaattattaattttacacgacatagtgcaaaaaaggttaaaggtaaaccaacaacaaatatacctaaattaataggttttatttttaaaaataagtttgcctacgaaaatatcatagagtacaataacacagattataatggtaatattgagaggagaattgttgttaaacatcctaaagttataactgtagaaggaaaacctagctatcagtttttgacaattagtcttgaagatgctagagttattacggtgtggtataacagtgta…	MSTFWSERRTTNKDRQVKKHYTQMSMYERKKCVELLQETITENRIINFTRHSAKKVKGKPTTNIPKLIGFIFKNKFAYENIIEYNNTDYNGNIERRIVVKHPKVITVEGKPSYQFLTISLEDARVITVWYNSVDDTHRTLDLNYYSKDLTIQ
G1	G1_ORF22	G1|_17692_18003	17692	18003	+	Phage protein				atgtcacaagataaattaagagcaatttacacagaaatgaaagtagaattacacaaatttcctaaagaggtagatataacaagtaaatcaactgcaattgcaatcaatcagattttagataaattcaaaacattaacagaacaagcaggaaagattactagaaaatatttagaaggtcaagaaatattaactattgattatgagtattatgattcattacaagaatactatatttacctacttagaaatagtgaaaagattgaacaaagtttacaagaaattactaagcgtacaggtgaatatgtaaagtaa	MSQDKLRAIYTEMKVELHKFPKEVDITSKSTAIAINQILDKFKTLTEQAGKITRKYLEGQEILTIDYEYYDSLQEYYIYLLRNSEKIEQSLQEITKRTGEYVK
G1	G1_ORF23	G1|_18135_18593	18135	18593	+	Phage protein				atggcagaagaaattaaaaaggaacaagatgtacaagaaacaactaaagaagaaaaaaaagatgttagtaaaatgacaccggaagaaatagataaattaaaatatcaagacaaacaagaaaaagaacaagttattaacaaagttattaaaggcgttaatgatacttgggaaaaagaatataactttgaagaactagacttaagatttaaagttaagattaaattacctaatgcacgagaacaaggtaatatctttgcgttacgttctgcttacttaggtggtatggatatgtaccaaacagaccaagtgattagagcatatcaaatgttagctaccttacaggaagtaggtattgaagttcctaaggaattccaagaccctgacgatatttataactta…	MAEEIKKEQDVQETTKEEKKDVSKMTPEEIDKLKYQDKQEKEQVINKVIKGVNDTWEKEYNFEELDLRFKVKIKLPNAREQGNIFALRSAYLGGMDMYQTDQVIRAYQMLATLQEVGIEVPKEFQDPDDIYNLYPLTVMYEDWLGFLNSFRY
G1	G1_ORF24	G1|_18637_19173	18637	19173	+	Phage protein				atggaatcaattgttaaacaacctttatctagaaatctatgggctattatgaaagagtttaatgttttacctaccgagcaaagatttaaggacttagacgattatcagatagagtttattattgggaatatgaatagagatgtttatgaacataataaacaacttaaacaagctcaaaaaggtggaaaattcgatagtcaattcgaagatgatgatagtagttggtggaatgaatctcatgaagactttgacccagtacctgatttcttagatgctgatgatttagcacaacagatggaagctaaattatccgatagagataaggaagaaagagctaagagaaacgatgcagagttaaatgatgaaacagaaggacttactacacaacatctagctatg…	MESIVKQPLSRNLWAIMKEFNVLPTEQRFKDLDDYQIEFIIGNMNRDVYEHNKQLKQAQKGGKFDSQFEDDDSSWWNESHEDFDPVPDFLDADDLAQQMEAKLSDRDKEERAKRNDAELNDETEGLTTQHLAMMEYIRQKQQELDDEVGNGKTSEDDATISQDSVNKALEDLDDDWYM
G1	G1_ORF25	G1|_19229_23284	19229	23284	+	Phage DNA transfer protein				atggcaatgaatgacgattatagattggtcttgtccggtgatagttcggatttagagaatagtctaaaggcaatagaactttatatggattctttagagtctaagaatattgatgctcctttagataatttcttaaaaaaattaaaagtaattgctaaagaagttaaaaatgtacagaacgcaatggataaacaagatggtaaatctgttatatcttctaaagacatggatgaatctattaaatccactcaatctgctacaaagaatataaatgaattaaagaaagctttagatgaccttcaaaaagagaatatatctaaaggtattgcacctgaccctgaagttgaaaaagcatatgctaagatgggtaaagttgtagatgaaactcaagaaaaactt…	MAMNDDYRLVLSGDSSDLENSLKAIELYMDSLESKNIDAPLDNFLKKLKVIAKEVKNVQNAMDKQDGKSVISSKDMDESIKSTQSATKNINELKKALDDLQKENISKGIAPDPEVEKAYAKMGKVVDETQEKLEKMSSQKIGSDASIQNRIKEMKTLNQVTEEYNKISKDSSATKDYTKRLRANRNMTRGYMERSEGTGRLTYDQGARVRSELGKISSYESQRKQNQRNLGQAREQYSNYRNQQQDLTKRRASGQINKEQYEQELASIKQEMKAREELISNYEKLGAELDKTVQYYKGSVQKDFQSRDVDQQRGTFGRMVQERLPSIGSHAMMGTTAMATGLYMKGASLSETNRPMVTSLGQNSDNMDIDSVRNAYGDLSIDNKLGYNSTDMLKMATSY…
G1	G1_ORF26	G1|_23363_25789	23363	25789	+	Secretory antigen SsaA-like protein				atgcgtagaataagaagacctaaggtaagaatagaaatcgttacagatgataatacatttacattgagatttgaagatacacgtgactataatggtgatgagtttggagctaaacttttaggattccaaactaaaaactctatggaagatgatagttcagttttccaaataaatatggcaggagatacttattgggataagctagttatggctaatgatatcataagaatatttattacacctaatgatgaccctaacgataaagaaggaaaacaagaacgacttatccaggtaggtatggtttctcaagtatcaaaagtaggtagttacggtaatgaccaaactcaatttagaataacaggtcaatcttttgtaaaaccttttatgaaatttggatta…	MRRIRRPKVRIEIVTDDNTFTLRFEDTRDYNGDEFGAKLLGFQTKNSMEDDSSVFQINMAGDTYWDKLVMANDIIRIFITPNDDPNDKEGKQERLIQVGMVSQVSKVGSYGNDQTQFRITGQSFVKPFMKFGLGVIQEVQAVLPEVGWLIDGDGDNEVKFTGSSAHEVMTGIIRRFIPYMKYNYTEKTYNTIDNYLDYDDLSSWDEFEKLTEVSAFTNFDGSLKQLMDMVTARPFNELFFKNSEKTPGKAQLVLRKTPFNPTEWRALDMIKVPTEDFIEEDVGKSDVETYSIFTATPAGMLKELNGDVFSKPQFHPELTDRYGYTKFEVENIYLSTKSGSATEDSDSSGDDNGTERGTYSKIMKDLSNYGRDNISKGIDKYTSKLSSKYKNLKKAQAKK…
G1	G1_ORF27	G1|_25803_26690	25803	26690	+	Phage protein				atggcaacagataaagaagctaaagatgttattgataaatttatagacaatgtatttaattttgatgtacttacaaaagaaagaataaaagaaaaagatgaagaaattaaaaaaataactacagatgatatgtatgaaaaggttgtgtatatacgaccttatgttggagtaatacaaagccttaaccctcagcatgttcagtatgaatcattttctaataatggttatgatatagaggcagaattaagtttcaggaaagtaagttatttagttgataaagggtctatacctacagattctttatctactttaacagttcatttagtagaacgaaatcaagaactattaatagattactttgatgagatacaagatgtgttgtatggagaatatatggaa…	MATDKEAKDVIDKFIDNVFNFDVLTKERIKEKDEEIKKITTDDMYEKVVYIRPYVGVIQSLNPQHVQYESFSNNGYDIEAELSFRKVSYLVDKGSIPTDSLSTLTVHLVERNQELLIDYFDEIQDVLYGEYMEEEYVFDEDVPLSTILALDLNDNLKSLSNIKYMFKGAPKENPFGTDKDVYIDTYNLLYWLYLGEDEELAYPMNINYFFTEGRFFTIFGKGHKYKVDVSKFIVGDILFFGRSDTNIGIYVGDGEFISMMGKFPKDETPIGKYKLDDYWNEFNGRVMRFDEEVYI
G1	G1_ORF28	G1|_26690_29236	26690	29236	+	Glycerophosphoryl diester phosphodiesterase (EC 3.1.4.46)		FIG00002239	isu;Glycerol_and_Glycerol-3-phosphate_Uptake_and_Utilization	atggtagtaagattccaatcttccatggggagaagtttaaaaagagtagattcggatgatttaaatgtaaaaggattagttttagctacagttagtaaaattaattataaatatcaatcagtagaagttaaagttaacaatttaactctaggaagccgtataggtgatgatggtagcttagctgtaccttatcctaaatctttcataggaagaacacctgaaggaagcgtattcggtacaaaacctcttattactgaaggttctgtagtattaatagggtttctaaatgatgatataaatagtcctattattttaagtgtttatggtgataatgaacaaaataaaatgattaataccaatcctctagatggaggtaagtttgatacagaaagtgtttat…	MVVRFQSSMGRSLKRVDSDDLNVKGLVLATVSKINYKYQSVEVKVNNLTLGSRIGDDGSLAVPYPKSFIGRTPEGSVFGTKPLITEGSVVLIGFLNDDINSPIILSVYGDNEQNKMINTNPLDGGKFDTESVYKYSSSLYEILPSLNYKYDDGEGTSIRTYNGKSFFSMTSGEEEKPQATDFYTGTEYQDLFTSYYGNKTLIEPRIQKAPNMLFKHQGVFYDDGTPDNHITTLFISERGDIRASVLNTETQKRTTQEMSSDGSYRVIKQDDDLMLDEAQVWIEYGISEDNKFYIKNDKHKFEFTDEGIYIDDKPMLENLDESIAEAMKNLNEIQKELDDINYLLEGVGKDNLEELIESTKESIEASKKATSDVNRLTTQIAEVSGRTEGIITQFQKFRD…
G1	G1_ORF29	G1|_29343_30134	29343	30134	+	Phage protein				atgccacaatcagatggaataagtaatcttcatagaatagctttacgcttccctaaagaaggcggtggttatgatatgtatagatttaaagttaaccctgagaactacacaatagattcaccacaacgtacgacagcaattaaaacaaaatcagatattgtaatagaagattatggtaaagacatagaagttattaacttcacaggtacaactggttttagacctgttagagaagcagatggattaaaaacaggtaagcagaaaatggaagagttacaaagtagagttagtgaatatgctatgcaaggtggcagtggtaatgtaagtggttcttacttacaattttttaactttacagatgatagttattataaagttcatttagctcctcaggggtta…	MPQSDGISNLHRIALRFPKEGGGYDMYRFKVNPENYTIDSPQRTTAIKTKSDIVIEDYGKDIEVINFTGTTGFRPVREADGLKTGKQKMEELQSRVSEYAMQGGSGNVSGSYLQFFNFTDDSYYKVHLAPQGLKITRSKDEPLLFRYEITLVVIGSLTEADRSAVTTEEFGNVKPNASQRVDEGIKELDKNARKTRDRNNQEISRRENTIPKSTGDNTNEGNRLKQSFPSSSIYNPRQSTNGLKGNIDNMALIIGYGDGGVSS
G1	G1_ORF30	G1|_30134_30658	30134	30658	+	Phage protein				atgaataattttataccacaacctcaaggtctacttagatttttaaatgccctagatacagatttaacttcttctcatatgaatttactggatgaagaggtatcatttgtatctaaattttatacaccacagctacaattaagtgaattagcaaaaaaagtattgacaaatataaagacagatgatatacctgtattagaaagagaatttaatgataatacaattatccataaagctaacgatacattactaaaagtacaggctccaagaatgtatatgattctacagtcgattgtacttgaagcatatgctattgttaattgctttgtagaaaatccgagctctttaaaatacttaactgaagaagatgttagtataacacgggaaaatttaaattat…	MNNFIPQPQGLLRFLNALDTDLTSSHMNLLDEEVSFVSKFYTPQLQLSELAKKVLTNIKTDDIPVLEREFNDNTIIHKANDTLLKVQAPRMYMILQSIVLEAYAIVNCFVENPSSLKYLTEEDVSITRENLNYVADYLGNYDDYNSVVLDLRDLDLCFSAIELQLPLIKKEANV
G1	G1_ORF31	G1|_30658_31362	30658	31362	+	Phage protein				atgagatttaagaagcacgtagttcaacatgaagaaacgatgcaagcaatagcacagagatactatggtgatgtgagttattggatagacctagtagagcataataatttaaagtacccctatttagtagaaactgatgaagaaaaaatgaaagaccctgaacgattggcttctacaggtgatacactgattatacctatagaatctgatttaacagatgtatcagcaaaagaaattaattctagagataaagatgtactagttgaattagctttaggaagagatttaaatattactgcagatgaaaagtattttaatgaacatggtactagtgataatatactagcattcagcacaaatggtaatggagatttagatactgtaaaaggcatagataat…	MRFKKHVVQHEETMQAIAQRYYGDVSYWIDLVEHNNLKYPYLVETDEEKMKDPERLASTGDTLIIPIESDLTDVSAKEINSRDKDVLVELALGRDLNITADEKYFNEHGTSDNILAFSTNGNGDLDTVKGIDNMKQQLQARLLTPRGSLMLHPNYGSDLHNLFGLNIPEQATLIEMEVLRTLTSDNRVKSANLIDWKIQGNVYSGQFSVEIKSVEESINFVLGQDEEGIFALFE
G1	G1_ORF32	G1|_31377_32423	31377	32423	+	Phage baseplate		FIG01305804	isu;Phage_baseplate_proteins	atgaaaactagaaaattaactaacatactatcaaaattaatagataagacaatggcaggtacaagcaagataacagactttactcctggttcagcttctcgttcattattagaagctgtatcattagagatagagcaattctatattctaacaaaagaaaatattgattggggtatacaagaaggtatcattgaagcttttgattttcaaaaaagacaatctaaaagagcttatggtgatgttactattcaattctaccaacccttagatatgagaatgtatatacccgcaggaacaacttttacttcaacacgacaagaataccctcagcaatttgaaacattagttgattattatgcagagcctgattctactgagattgttgttgaagtttattgt…	MKTRKLTNILSKLIDKTMAGTSKITDFTPGSASRSLLEAVSLEIEQFYILTKENIDWGIQEGIIEAFDFQKRQSKRAYGDVTIQFYQPLDMRMYIPAGTTFTSTRQEYPQQFETLVDYYAEPDSTEIVVEVYCKETGVAGNVPEGTINTIASGSSLIRSVNNEYSFNTGTKEESQEDFKRRFHSFVESRGRATNKSVRYGALQIPDVEGVYVYEETGHITVFAHDRNGNLSDTLKEDIIDALQDYRPSGIMLDVTGVEKEEVNVSATVTISNKSRIGDTLQKHIESVIRSYLNNLKTSDDLIITDLIQAIMNIDDVLIYDVSFDNLDENIIVPPQGIIRAGEIKVELK
G1	G1_ORF33	G1|_32444_35503	32444	35503	+	Phage protein				gtggctaattttttaaagaatcttcatccattattaagaagagatagaaataaaaaagataatcaagaccctaactttgctctgatagatgcactcaatgaagagatgaatcaagtagagaaagatgctatagaaagtaagttacaatcttctctaaagacatctaccagtgaatatttagataagtttggggattggttcggagtttatcgtaagaccgatgagaaagatgatgtttatagagcaagaattataaaatatttactcttgaaaagaggaactaataatgctataatagatgctataaaagattatttaggtagagatgatattgatgtaagtgtatatgaaccttttacaaatattttctatactaacaaatcacatttaaatggtgaa…	MANFLKNLHPLLRRDRNKKDNQDPNFALIDALNEEMNQVEKDAIESKLQSSLKTSTSEYLDKFGDWFGVYRKTDEKDDVYRARIIKYLLLKRGTNNAIIDAIKDYLGRDDIDVSVYEPFTNIFYTNKSHLNGEDHLMGYYYRFAVINVSIGDYFPVEIIDVINEFKPAGVTLYVTYDGASTIRGGAIIKWLDGLPKIETYQEFDRFTGYDDTFYGHINMNQSKDTDNSSSDIFKTNHSLINSLDVLTGSSSVGRQYINYGYVTSYVYNPGMTSSVNQISASTKGRGQEVPTDYYMYTSTKNNNTVELSMQTTSGVSYLYNNFNFRDYMSKYRPQVDLQSDEARRIVSDYIKELSIDYYLSAVIPPDESIEIKLQVYDFSINRWLTVSINNLSFYEKNIG…
G1	G1_ORF34	G1|_35614_36135	35614	36135	+	Phage protein				atggcaattgcaacgtataattctcatgttgagttagcaaaatatctagttagtaaagctgattcagtttacttaacaattggaaagagcacaccgtggtctaatgaaacaaacccaccgcaacctgatgaaaatgcaacagtattacaggaggttattggatataaaaaagctactaaagttactttagttagaccttctaaatcacctgaagatgataataagaatttaatttcttatggtaataaatcgtgggtagaagtaacacctgaaaatgctaaagctgaaggagctaaatgggtttacttagaaagtagtattgttggtgacgaactacctcttggaacatatagacaagtaggatttgttatggacttagtagcaaaaagtggtattagt…	MAIATYNSHVELAKYLVSKADSVYLTIGKSTPWSNETNPPQPDENATVLQEVIGYKKATKVTLVRPSKSPEDDNKNLISYGNKSWVEVTPENAKAEGAKWVYLESSIVGDELPLGTYRQVGFVMDLVAKSGISKFNLVPSEVESTGTLLFFDNKQFQNRSEQTTAKERFIVEV
G1	G1_ORF35	G1|_36156_39614	36156	39614	+	Phage virulence-associated protein				atggcaattaattttaaaggttcaccttatttagatagatttgacccgtctaaagatagaacaaaagtattatttaatcctgatagacctctacaacaggcagaattaaatgaaatgcagtctatagaccaatattatttaaaaaatctaggagacgctatttttaaagacggagataaacaatcagggcttggattcacattgtctgaagataatgtattgacagtaaatcctggttatgtatatatcaatggtaaaataagatattacgataatgacgattcagttaaaataactggcgtaggtaaagaaactattggtattaaattaacagaacgtattgttacacctgatgaagatgctagcctattagaccaaactagtggagtaccaagttac…	MAINFKGSPYLDRFDPSKDRTKVLFNPDRPLQQAELNEMQSIDQYYLKNLGDAIFKDGDKQSGLGFTLSEDNVLTVNPGYVYINGKIRYYDNDDSVKITGVGKETIGIKLTERIVTPDEDASLLDQTSGVPSYFSKGADRLEEKMSLTVNDPTSATIYTFMDGDLYIQSTNAEMDKINKVLAERTYDESGSYKVNGFELFSEGNAEDDDHVSVVVDAGKAYVKGFKVDKPVSTRISVPKSYDLGTAENESTIFNKSNNSISLANSPVKEIRRVTGQVLIEKERVTRGAQGDGQDFLSNNTAFEIVKVWTETSPGVTTKEYKQGEDFRLTDGQTIDWSPQGQEPSGGTSYYVSYKYNKRMEAGKDYEVTTQGEGLSKKWYINFTPSNGAKPIDQTVVLVD…
G1	G1_ORF36	G1|_39663_39821	39663	39821	+	hypothetical protein				atgcctagagaagttagagacccttattctcaagctaaattatttatacctacagttgaggaaaaatcaattaaggaattagaaaaaacatacaaagaaaaaattgatgaagctactaagttaatcaatgaattaaagaaagagagaggagaaaaatag	MPREVRDPYSQAKLFIPTVEEKSIKELEKTYKEKIDEATKLINELKKERGEK
G1	G1_ORF37	G1|_39822_41744	39822	41744	+	Phage capsid and scaffold		FIG01304444	icw(1);Phage_capsid_proteins	atggcatttaactacacgcctcttactgaaacacagaagttaaaagatatgtatcctaaagttaatgatataggtaactttttaaaaacagaagttaaccttagtgatgtaaaacagatatcacaacccgactttaataatattttagcatctatacctgatagtggtaactattatgtaactaattcaaaaggtgctcctagtggagaagctacagcaggatttgtaagattggataaaagaaatgtaaattattataaaatttactattcaccatatagcagtaacaaaatgtatatcaagacttatgctaatggtactgtatatgattggattagttttaaattagatgaaggtagcttatacaatgaaggtaatactttgaatgtaaaggaactt…	MAFNYTPLTETQKLKDMYPKVNDIGNFLKTEVNLSDVKQISQPDFNNILASIPDSGNYYVTNSKGAPSGEATAGFVRLDKRNVNYYKIYYSPYSSNKMYIKTYANGTVYDWISFKLDEGSLYNEGNTLNVKELTESTTQYATLVNPPKENLNTGWVNYKESKNGVSSLVEFNPVNSTSTFKMIRKLPVQEQKPNLLKDSLFVYPETSYSNIKTDNWDTPPFWGYSSNSGRSGVRFRGENTVQIDDGSDTYPSVVSNRFKMGKELSVGDTVTVSVYAKINDPALLKDNLVYFELAGYDTVDDTSKNPYTGGRREITASEITTEWKKYSFTFTIPENTIGASGVKVNYVSLLLRMNCSSSKGNGAVVYYALPKLEKSSKVTPFITHENDVRKYDEIWSNWQ…
G1	G1_ORF38	G1|_41767_42141	41767	42141	+	Phage protein				atggctgttaaatatgatataggtaataatgagatagtattacatttaagagaaggtaaatatataacagggtttacaacagtaggagggtatgataaggagttaggacaagtaaaagttaatagagaaatcttacctgcttacttctttgataattttgcctatgaaagatatttgtattatagtaaacctgaagaggttatagaaaataaaaactatgtaccaccacaaatcaatgatgatgatgaggaatcccaacaaattactgtacctaaagaacaatatgatagtttaaaagaagaactagagcttatgagaaaacaacaagaagctatgatggaaatgcttcaaaagctcttaggtcaaaaggggtaa	MAVKYDIGNNEIVLHLREGKYITGFTTVGGYDKELGQVKVNREILPAYFFDNFAYERYLYYSKPEEVIENKNYVPPQINDDDEESQQITVPKEQYDSLKEELELMRKQQEAMMEMLQKLLGQKG
G1	G1_ORF39	G1|_42148_43524	42148	43524	+	Phage capsid and scaffold		FIG01304444	icw(1);Phage_capsid_proteins	atggcattaaattttactacaataacggaaaacaatgttattagagacctgactactcaggtcaataacattggagaagaattaacaaaagaaagaaatatatttgacattaccgatgatttagtttataattttaataaatcacagaaaattaaactaactgatgataaaggattaactaaatcttatggaaacataacagcccttagagatataaaagaacctggttattactatataggtgctagaacattagcaacattattagatagacctgatatggaatctcttgatgttgttttacatgtagtacctcttgatacttctagtaaggtagttcaacatttatatacactatctactaacaataaccaaattaaaatgttatatagatttgtc…	MALNFTTITENNVIRDLTTQVNNIGEELTKERNIFDITDDLVYNFNKSQKIKLTDDKGLTKSYGNITALRDIKEPGYYYIGARTLATLLDRPDMESLDVVLHVVPLDTSSKVVQHLYTLSTNNNQIKMLYRFVSGNSSSEWQFIQGLPSNKNAVISGTNILDIASPGVYFVMGMTGGMPSGVSSGFLDLSVDANDNRLARLTDAETGKEYTSIKKPTGTYTAWKKEFEPKDMEKYLLSSIRDDGSASFPLLVYTSDSKTFQQAIIDHIDRTGQTTFTFYVQGGVSGSPMSNSCRGLFMSDTPNTSSLHGVYNAIGTDGRNVTGSVVGSNWTSPKTSPSHKELWTGAQSFLSTGTTNNLSDDISNYSYVEVYTTHKTTEKTKGNDNTGTICHKFYLDGSG…
G1	G1_ORF40	G1|_43616_45364	43616	45364	+	DNA helicase, phage-associated		FIG01115708	icw(1);Phage_replication	atgagattaagaattaagaacttatatacctatgtagaatttgaggaggatgataaatacttaaaagatatatttttaaagagagtccatacgactataggagcaagacaagaaggatttcagtacagccctgcgtacaaaagaggtagttgggatggttatgtagatttttatgtttatgaggaagataaattccccactggacttttatttaaaattgagttattattaggtgagctacaatcaaggtataatttccagtttgaaacaattgatgagcgtgatgaaagtttcttatctgaagaagatattgatgatgagataacattgcttgataataatgtcggtcaaattaccttaagagattaccaatatgaagcagtgtacaatagcttaaca…	MRLRIKNLYTYVEFEEDDKYLKDIFLKRVHTTIGARQEGFQYSPAYKRGSWDGYVDFYVYEEDKFPTGLLFKIELLLGELQSRYNFQFETIDERDESFLSEEDIDDEITLLDNNVGQITLRDYQYEAVYNSLTFYNGIAHLATNGGKTEVASGIIDQLLPQLEKGERVAFFTGSTEIFHQSADRLQERLNIPIGKVGAGKFDVKQVTVVMIPTLNANLKDPTQGVKVTPKQNISKKIAQEILPKFEGGTNQKKLLKVLLDNTTPKTKVEQNVLSALEIIYQNSKTDAEVLLNLRNHNAHFQKIVREKNEKKYDKYQDMRDFLDSVTVMIVDEAHHSKSDSWYNNLMTCEKALYRIALTGSIDKKDELLWMRLQALFGNVIARTTNKFLIDEGHSARPTI…
G1	G1_ORF41	G1|_45376_46989	45376	46989	+	Phage protein				atggcaacaaaaacacaaagaaagctataccaatatctagaggaaaatgctacagaaaataaatttcatatttctactaagaaagagctagcagattctctaggtgtttccatctctgctttatccaataaccttaaaaagttagaagaagaaaataaagtcgttactgtttctaaaagaggaaaaaacggcggggtaataataactttagttagagagtatgacacagaagaattgaaagaattcaataattctacagataatattattacttccgatttacagtatgctaaggcattaagagaaaagcacttcccttcttatagatatgagagaaaagaacaacgtagacgtactaagatagaaatggcacaatacaatgccattaaggatgagaag…	MATKTQRKLYQYLEENATENKFHISTKKELADSLGVSISALSNNLKKLEEENKVVTVSKRGKNGGVIITLVREYDTEELKEFNNSTDNIITSDLQYAKALREKHFPSYRYERKEQRRRTKIEMAQYNAIKDEKRRIIADMNFYSEGLPYPSKDIFNMSYDPEGFYKAYILCKLYDQYAISHMDAKHTSHLKAMSKATTKDEYDYHQHMSEYYRNKMIQNLPRNSVSDNFFGSKMFNTFYNFYLKIKDKNINVFKYMQNVFKNVTFYYENGMQPNPIPSPNFFSSDKYFKNYNNYIKGIKKGVNSTNRHLGDTDSIINSSDYVKNPAVLHLHQLYTTGLNSTLHDIDTMFEQALDLENASYGLFGDMKHIILLQYNSMIEEEIKNLPREEKDIINKYVKQ…
G1	G1_ORF42	G1|_46982_48424	46982	48424	+	DNA helicase, phage-associated		FIG01115708	icw(1);Phage_replication	atgagtaagaagataaaggagcttatccttcataaatcaatgaaggatatacattttgcaagagaagtattagataacttacctaagaatctattttcagcagagtctgaggacatgggttacttatttacagctataaagagaacagcacatatttccgataagatgtcaaatgaagcattagcaattaaagtagaacagcttatgggtaataataaggaagatgaagagaaagtaaccaagacattaacttacttagaagatttatataaagtagacgttaatgaaaaagatgaatctgttaattatgaaatagagaagtatattaaaacagaaatgtcaaaagaagttttagttaaatttattgcagaaaataaacaagaagactctgataatcta…	MSKKIKELILHKSMKDIHFAREVLDNLPKNLFSAESEDMGYLFTAIKRTAHISDKMSNEALAIKVEQLMGNNKEDEEKVTKTLTYLEDLYKVDVNEKDESVNYEIEKYIKTEMSKEVLVKFIAENKQEDSDNLHELVDKLKQIEVSDISGGNGEFIDFFEDTEKKQELLSNLATNKFSTGFTSIDNHIEGGIARGEVGLIIAPTGRGKSLMASNLAKNYVKSGLSVLYIALEEKMDRMVLRAEQQMAGAEKSQIVNQDMSLNNKVYDAIQNHYQKNRKLLGDFYISKHMPGEVTPNQLEQIIVNTTIKKDKNIDVVIIDYPHLMRNPYAKYHSESDAGGKLFEDIRRLSQQYGFVCWTLAQTNRGAYGSDVITSEHVEGSRKIVNAVEVSLAVNQKDEE…
G1	G1_ORF43	G1|_48503_49540	48503	49540	+	Phage recombination exonuclease				atgaaatttgtattctttacagatagccactttcacttatttactaactatgctaaacctgatgagcagtatgtgaatgatagatttagagaacagatacaagctttacagaaaatgtttgatattgcaagagaagaggatgcaacagttatatttggtggggatttattccacaaacgtaacgcagtagatactagagtatataataaggtatttgaaacattccaacttaatagagatatagaagtactaatgttaagaggtaatcatgattcagttacaaatagtttatatacagattctagtatagaacctttcggttacttacctaatgtagaggtttgtaaaaaccttgatactttagggtttttaggagaagaacaggatattaatattgtt…	MKFVFFTDSHFHLFTNYAKPDEQYVNDRFREQIQALQKMFDIAREEDATVIFGGDLFHKRNAVDTRVYNKVFETFQLNRDIEVLMLRGNHDSVTNSLYTDSSIEPFGYLPNVEVCKNLDTLGFLGEEQDINIVMAPYGDETEEIKEFIKNKYVEDRVNILVGHLGVEGSLTGKGSHRLEGAFGYQDLLPDKYDFILLGHYHRRQYFQNPNHFYGGSLMQQSFSDEQEANGVHLIDTEKMTTEFIPIHTRRFITIQGEDIPENFEQLIEEDNFIRVIGTANHAKVLEMDDSMKDKNVEVQIKKEYTVEKRIDSDVSDDPLTIASTYAKQYSPESEQEILECLKEVL
G1	G1_ORF44	G1|_49540_49917	49540	49917	+	Phage protein				atgaaaaaatatagagaatatctaaataagacagatgcagaaaatttagcagaggattgggagaaagtaaccgaagatttatggaaagtgtttaaagatatgaaacctaaaattaatacattagatatcagtaatgtagtaagtaaagacttagataaaagtaaacctattttacaattccaagattcagatggagtaatagagaatatttgtaatgttgaaggtttagaagatggtctaagtaaaatgaaaaagatttttgatgatagtaattttgaaaagcattattacaatagagtagtagaccatgatgagtattactggattgattatggctctcatcattgtttctttagagttacgaaaggggataagtaa	MKKYREYLNKTDAENLAEDWEKVTEDLWKVFKDMKPKINTLDISNVVSKDLDKSKPILQFQDSDGVIENICNVEGLEDGLSKMKKIFDDSNFEKHYYNRVVDHDEYYWIDYGSHHCFFRVTKGDK
G1	G1_ORF45	G1|_49917_51836	49917	51836	+	Phage recombination-related endonuclease Gp46				atggttgtatttaaacaagtagaagttaataattttttagcaattaaagaagctacgctagagttagacaatagaggattaattctaattgaaggtgagaataaatctaatgagtcatttcattcaaacggctcaggaaaatcaactttaatatctgccattacttacgctttatatggtaaaactgaaaaaggactaaaagcagatgatgtagtaaataatattgagaagaaaaatacatctgttaaacttaagtttgatattggggaagatagttatttaattgaacgttatcgtaaagataaagagaataagaataaagtaaaattattcgttaatgaaaaagagattacaggttcaacaaatgacgttaccgataaacaaatacaagatttattt…	MVVFKQVEVNNFLAIKEATLELDNRGLILIEGENKSNESFHSNGSGKSTLISAITYALYGKTEKGLKADDVVNNIEKKNTSVKLKFDIGEDSYLIERYRKDKENKNKVKLFVNEKEITGSTNDVTDKQIQDLFGIEFNTYVNAIMYGQGDIPMFSQATDKGKKEILESITKTDVYKQAQDVAKEKVKEVEEQQNNIRQEIYKLGYQLSTKDEYFQREIEQYNQYKEQLVQIENSNKEKDRLREQEEKQIEAQIEQLASQIPTIPEDEFKHSEEYNKASQSLDLLSNKLTELNQVYSEYNTKEQVLKSEIATLSNSLNQLDTNDHCPVCGSPIDNSHKLKEQENINNQIENKKQEITSVLEMKDTYKEAIDKVKDKSQEIKDKMSQEDQQEREHNNKINS…
G1	G1_ORF46	G1|_51836_52432	51836	52432	+	Phage protein				atgaaattaaagattttagataaagataatgcaacacttaatgtgtttcatcgtaataaggagcacaaaacaatagataatgtaccaactgctaacttagttgattggtaccctctaagtaatgcttatgagtacaagttaagtagaaacggggaatacttagaattaaaaagattacgttctactttaccttcatcttatggtttagatgataataaccaagatattattagagataataaccatagatgtaaaataggttattggtacaaccctgcagtacgcaaagataatttaaagattatagagaaagctaaacaatatggattacctattataacagaagaatatgatgctaatactgtagagcaaggatttagagatattggagttatattc…	MKLKILDKDNATLNVFHRNKEHKTIDNVPTANLVDWYPLSNAYEYKLSRNGEYLELKRLRSTLPSSYGLDDNNQDIIRDNNHRCKIGYWYNPAVRKDNLKIIEKAKQYGLPIITEEYDANTVEQGFRDIGVIFQSLKTIVVTRYLEGKTEEELRIFNMKSEESQLNEALKESDFSVDLTYSDLGQIYNMLLLMKKISK
G1	G1_ORF47	G1|_52447_53514	52447	53514	+	DNA primase (EC 2.7.7.-) / DNA helicase (EC 3.6.1.-), phage-associated		FIG01301908	isu;Phage_replication	atgaggtttgaagactttttaacccaagaattaggagaaccaaaagaaaatactataggtgagctaagatactgttgtccgttttgtggagaaaaaagttataagttctatgttaagcaagccctagactctagtaatggtcagtatcattgtaaaaaatgtgatgaatcaggtaaccctattacatttatgaagacttattataacattacaggtaaacaagcttttgatttattagagtctaagaatatagatatagagagagcccctttacttacgaccaataataaggatttgacagaatcagagaaacttatattaatgcttagaggtgtgcaccaagataaaggaaatactagtattaaacctcctagattacctgaagggtataaattatta…	MRFEDFLTQELGEPKENTIGELRYCCPFCGEKSYKFYVKQALDSSNGQYHCKKCDESGNPITFMKTYYNITGKQAFDLLESKNIDIERAPLLTTNNKDLTESEKLILMLRGVHQDKGNTSIKPPRLPEGYKLLKDNLNNKEIIPFLKYLKGRGITLEQIINNNIGYVINGSFYKVDGESKVSLRNSIIFFTYDNDGNYQYWNTRSIEKNPYIKSINAPAKQDEVGRKDVIFNLNIARKKKFLVITEGVFDALTFHEYGVATLGKQVTENQIKKIIDYVSIDTSIYIMLDTDALDNNIDLAYKLKTHFNKVYFVPHGDEDANDMGTRKAFELLKQNRVLVTPESIQSYKIQQKLKL
G1	G1_ORF48	G1|_53581_53919	53581	53919	+	Phage protein				atgtcaaataataaaaaagatattttagaatttgtagatgaatacattacagctttaagagttggtaatgagcaacgacaacatcaattagaagaaatgggtaaagaagaaacagcaacattaacagatgtagctaaagctattactaaccttatgttaggtgttaatgagcagatgacagacttagaatataataacgagttaaacttaaatattttaattgatgctttatataaagcagagcttattaatgaagatgtattagactacattcaagaatcaattgataaatcacaagaagaacctaaaaatgaagaagaaaaaggagaacaagaataa	MSNNKKDILEFVDEYITALRVGNEQRQHQLEEMGKEETATLTDVAKAITNLMLGVNEQMTDLEYNNELNLNILIDALYKAELINEDVLDYIQESIDKSQEEPKNEEEKGEQE
G1	G1_ORF49	G1|_53919_54371	53919	54371	+	Phage protein				atggaaaaaaatattagcacacacacaaaaggtattagtcaagcagacatggagaaatggattgaagctgtagtacaaggaactgttgatggtaaacaagttgatgagaaaacagctaaacaattagatagaattggttcacgaagtgtttctttagaagaagcaactcgtattgctaaagttcttaatgctgtaacagctcaagaggttacaggagactttaatgatgcatttaatgcaattgacttaatgatgattatcatggaagatgagttaggagtaactcaagaaaaagtaggtaaagctaaagataaactaaatgaaaaacgagaagcttacctaaaagagaaacaagaagaattacgtcaaaaacaacaagaagaggcacagaaaaaaact…	MEKNISTHTKGISQADMEKWIEAVVQGTVDGKQVDEKTAKQLDRIGSRSVSLEEATRIAKVLNAVTAQEVTGDFNDAFNAIDLMMIIMEDELGVTQEKVGKAKDKLNEKREAYLKEKQEELRQKQQEEAQKKTESDSNEKVIQLKKNDEQ
G1	G1_ORF50	G1|_54358_54966	54358	54966	+	Phage protein				atgacgaacagtaagaaaaaaggggatacattcgaacgtaaaatagctaaagaattaactgcttggtggggataccaattcaataggtctcctcaatcaggtggtgcttcatggggtaaagataataatgctgtcggagatatagtagtacctcaggaagctaattttcctttagtagtagaatgtaaacatagagaagaatggactatagataacgttcttttaaacaacagagagccacacacatggtgggagcaagtcattaatgatagtagtaaggtgaataagacaccttgcttaatatttactagaaatagagctcagagttatgttgctttaccttatgatgagaaagtatatgaagatttaagaaataatgaataccctgtcatgagaaca…	MTNSKKKGDTFERKIAKELTAWWGYQFNRSPQSGGASWGKDNNAVGDIVVPQEANFPLVVECKHREEWTIDNVLLNNREPHTWWEQVINDSSKVNKTPCLIFTRNRAQSYVALPYDEKVYEDLRNNEYPVMRTDFIIDNIRKDKFFYDVLITTMNGLTSFTPSYIISCYDKKDIKPYKKVESNLSEVSKHEDELINDLLSDI
G1	G1_ORF51	G1|_54983_55375	54983	55375	+	Ribonucleotide reduction protein NrdI		FIG00001039	icw(1);Ribonucleotide_reduction	atgacaagcaaagaaagaccattaatcgtatatttttcaggtacaggacaaacagaaagattagtaaacaaaattaatattaataattcatttgaaacatttagggttaagagtggaaaagaaaaagtaaataaaccttttatactaataacacctacttataagaaaggtgcaatacctaaacaaatagaaagattcctagaaattaatgggagccctaaagaagttattggtacaggaaataaacaatggggctctaatttctgtggagcaagtaaaaagatttcagagatgtttaagattcctttaattgctaaagtagagcaatcaggacactttaacgagatacaaccaatattagaacactttagtaataaatataaagtagcgtaa	MTSKERPLIVYFSGTGQTERLVNKININNSFETFRVKSGKEKVNKPFILITPTYKKGAIPKQIERFLEINGSPKEVIGTGNKQWGSNFCGASKKISEMFKIPLIAKVEQSGHFNEIQPILEHFSNKYKVA
G1	G1_ORF52	G1|_55390_57504	55390	57504	+	Ribonucleotide reductase of class Ib (aerobic), alpha subunit (EC 1.17.4.1)		FIG00001069	isu;Ribonucleotide_reduction	atggcaacatatggaaaatggattgagttaaataatgaaataactcaattagatgacaatggaaaaaataaactctataaagaccaagaagctttagatgagtatttaaaatatattgaagacaatacaagaaagtttaatagtgaagtagaaagaattagagtattgacaaaagaaggaacatatgataaaatatttgacaacgttcctgacactattattgatgaaatgactaagttagcttacagttttaattttaaattccctagtttcatggcagggcaaaagttttatgaatcttacgcatcaaaacagtatgatgaaaacaaaaaacctatttttgttgaagactatgaacaacataatgttcgagtagctttatatttatttcaaaatgac…	MATYGKWIELNNEITQLDDNGKNKLYKDQEALDEYLKYIEDNTRKFNSEVERIRVLTKEGTYDKIFDNVPDTIIDEMTKLAYSFNFKFPSFMAGQKFYESYASKQYDENKKPIFVEDYEQHNVRVALYLFQNDYVKARELLVQLMEQTFQPSTPTYNNSGQANRGELSSCYLFVVDDSIESLNFVEDSVANASSNGGGVAIDLTRIRPKGAPVRNRPNSSKGVIAFAKAIEHKVSIYDQGGVRQGSGAVYLNIFHNDILDLLSSKKINASESVRLDKLSIGVTIPNKFMELVKEGKPFYTFDTYDINKVYGKYLDELNIDEWYDKLLDNDSIGKVKHDAREVMTDIAKTQLESGYPYVFYIDNANDNHPLKNLGKVKMSNLCTEISQLQEVSEIYPYSY…
G1	G1_ORF53	G1|_57518_58567	57518	58567	+	Ribonucleotide reductase of class Ib (aerobic), beta subunit (EC 1.17.4.1)		FIG00000960	icw(2);Ribonucleotide_reduction	atggatattacacaaaaagtaaaacaacataataaaaatgctgtattaaaagcaacaaactggaatattgaagatgacgggatgtctgatatttattgggagcaaggaatctcccaattttggactcctgaagagtttgatgtatcaagagatttaagttcttggaatagtttaactgaaagtgaaaagaacacttataagaaagtccttgcagggctcacagggctcgatacaaagcaaggaggagaaggtatgaacttagtatcctaccacgaaccaagacctaaataccaagctgtatttgcgtttatgggtggtatggaagagatacatgctaaatcttatagtcatatttttacaacattactaagtaataaagaaacaagttatttattagat…	MDITQKVKQHNKNAVLKATNWNIEDDGMSDIYWEQGISQFWTPEEFDVSRDLSSWNSLTESEKNTYKKVLAGLTGLDTKQGGEGMNLVSYHEPRPKYQAVFAFMGGMEEIHAKSYSHIFTTLLSNKETSYLLDTWVEENDFLKVKAQFIGYYYDQLLKPNPTIFDRYMAKVASAFLESALFYSGFYYPLLLAGRGQMTQSGAIIYKITQDEAYHGSAVGLTAQYDYNLLTEEEKKQADKETYELLDILYTNEVAYTHSLYDPLELSEDVINYVQYNFNRALQNLGREDYFNPEPYNPIVENQTNVDRLRNVDFFSGKADYEKSTNIKDIKDEDFSFLDSKEYSTAKEFL
G1	G1_ORF54	G1|_58585_58914	58585	58914	+	Phage protein				atggatagaaaagaagcaatggatttactaagtaaagcagaaatattatttaaaaaacatgatgagttttcatgtgtaagtgatatcaatgaccctatgaagttattcagtaactctaaggatgctaaagctgatgatacgtctaattcttttcagctagagtttatgcatgatatgaccatgtatactttatcttatggctcaggacagctaaaacttattgatttagcagaaggttatgaagcacaaaaagctacaatagttaactcatttcccgaaattattaaaacattagaaaaggatgattcagaagatggaaaaaatgaatag	MDRKEAMDLLSKAEILFKKHDEFSCVSDINDPMKLFSNSKDAKADDTSNSFQLEFMHDMTMYTLSYGSGQLKLIDLAEGYEAQKATIVNSFPEIIKTLEKDDSEDGKNE
G1	G1_ORF55	G1|_58898_59218	58898	59218	+	Phage oxidoreductase				atggaaaaaatgaatagtttagtagatttaaatacagcaattagacaaaagaaagatgttattgtcatgattacacaagataattgtggtaagtgtgagattttaaaaagtgtaatccctatgtttcaagagtcaggtgacattaaaaaacctatcttaacattaaatctagatgctgaagatgtagatagagaaaaagctgttaagttattcgatatcatgagtacaccagtattaattgggtataaagatggtcagttagttaaaaagtatgaagaccaagttacacctatgcaattacaagaattagagtcactttaa	MEKMNSLVDLNTAIRQKKDVIVMITQDNCGKCEILKSVIPMFQESGDIKKPILTLNLDAEDVDREKAVKLFDIMSTPVLIGYKDGQLVKKYEDQVTPMQLQELESL
G1	G1_ORF56	G1|_59482_60021	59482	60021	+	Phage protein				atgctatttaatgagaagtacaataatgataggcttatagaaaaagtatgtaaacacggtggtaaagttacatactatactgattcagtattaccttactatgttttaaaagacttatctagtcaccctgactcagaagttgtttatcgtatgcgcaacggttttactgcaaaagaagtagataatatagctttatcattcatgggtacaaaagttattattgatatttctgtagtatttccttatgtaaacccttatgatattattagaagtttacatgatattaaaacaaatgtagatgaagttcatttatcatttccacgaatattaggggtagatgaaaaacaagaaaagttttatttctttgatggtgaagcttatgatttaaaacccgaatat…	MLFNEKYNNDRLIEKVCKHGGKVTYYTDSVLPYYVLKDLSSHPDSEVVYRMRNGFTAKEVDNIALSFMGTKVIIDISVVFPYVNPYDIIRSLHDIKTNVDEVHLSFPRILGVDEKQEKFYFFDGEAYDLKPEYKVDFADKIRVSLSVWKMYIYILTSSRDFEDVDNVITKLKQQRKIKI
G1	G1_ORF57	G1|_60031_60336	60031	60336	+	Phage integration host factor				atgagtacagcaaatagaagagatatagcaagaaagatatcagagaatacaggttactatatccaagatgtagaggaaatactaagtgcagagacagatgctatttctgacttgctagaagaagggtatactaaagtaaagaatcataaatttatgcaaatagaagttattgaaagaaaaggtaaaaaagcgtgggatggtctgaataaagaatacttccatttacctaatagaaaagctataaaattcaaaccactaaaagaactagaagaggttattgatagacttaatgaagaagagaaataa	MSTANRRDIARKISENTGYYIQDVEEILSAETDAISDLLEEGYTKVKNHKFMQIEVIERKGKKAWDGLNKEYFHLPNRKAIKFKPLKELEEVIDRLNEEEK
G1	G1_ORF58	G1|_60412_61284	60412	61284	+	DNA polymerase I (EC 2.7.7.7), phage-associated			icw(2);Phage_replication	atgaaagtattaatcttatttgaccacattagagaagagcatttttctgtaagtaaagatgggagtgtgaaatctaatgtactaaatacacctaacggaaaaacacttaagaaattacttgagaagtgttctaacttaaagagagataaaacaaacagagattatgatattgattttctctacaatgcagtacctacacctattagaaatgactacggtaaaatcattaaataccaagatgttaaacaagcagaagtaaagccatactatgagagaatgaataatattattattgataattcttatgatatggtaattcctgtaggtaaactaggtgttaaatacctattaaatgttacagctattggtaaagtaagaggtgtaccaagtaaagtaact…	MKVLILFDHIREEHFSVSKDGSVKSNVLNTPNGKTLKKLLEKCSNLKRDKTNRDYDIDFLYNAVPTPIRNDYGKIIKYQDVKQAEVKPYYERMNNIIIDNSYDMVIPVGKLGVKYLLNVTAIGKVRGVPSKVTIENGTSSHDVWVLPTYSIEYTNVNKNSERHVVSDLQTVGKFVEQGEEAFKPKEVSYELVDNIERVREIFNKEVKNDNYDGVDITAWDLETNSLKPDKEGSKPLVLSLSWRNGQGVTIPLYKSDFNWENGQDDIDEVLELLKNWLASKEDIKVAHNGK
G1	G1_ORF59	G1|_61450_61962	61450	61962	+	Phage protein				gtgtatcgacttaatagaggtggtacagtgaaaaaagattatatgacatcagttaaaaataacaaaaaagtatgtagaagatgcaacgaagaattagatttatctaactttaaaacatataagaagaatgataaaacttattatcaaagtatgtgtataccttgtcggaaggaatataataagttagataaaactaaaaatactattaaaaaatgttatgagaaaaacggagataaatatagaagacaaagtaatgagtataatacttctgacagaggtagagagcttaataaaaataggtctaggaaatacagagaaaacaattctttaaaatcgaaagctagaagctctgtaagaaccgcattaagaaatggttctctcataagacctgataagtgt…	MYRLNRGGTVKKDYMTSVKNNKKVCRRCNEELDLSNFKTYKKNDKTYYQSMCIPCRKEYNKLDKTKNTIKKCYEKNGDKYRRQSNEYNTSDRGRELNKNRSRKYRENNSLKSKARSSVRTALRNGSLIRPDKCSECNKDCIPEAHHPDYTKPLEIKWLCKSCHEDTHHKK
G1	G1_ORF60	G1|_62098_63441	62098	63441	+	DNA polymerase I (EC 2.7.7.7), phage-associated		FIG01969649	icw(2);Phage_replication	atgagtactgaaaactttaaagattttgagagtattcaggatactaaagtaggttggtacctagctgttacccaagaagttaaagaatctttaagattatctgatttagcttatgaggttacagatgtcggaggctatgataaaccattagaagactttaaattatggtttgttactaagttattaagattcttctcagataaaattaaagagatacagaaagaaaataaaaagattgctaagaaagagtatgatgttaaagctcctgaatataaagaatggttagagaataaattaaatgaaacagtagtagaactagatgatactgagaaaaaatttagagttagtgaattagagaaaaagtatattcaactaggtctttcacctgaaattgtaaat…	MSTENFKDFESIQDTKVGWYLAVTQEVKESLRLSDLAYEVTDVGGYDKPLEDFKLWFVTKLLRFFSDKIKEIQKENKKIAKKEYDVKAPEYKEWLENKLNETVVELDDTEKKFRVSELEKKYIQLGLSPEIVNMNLVMDNDEFINIAEQSPEYMGLSDYAKSYTLNTAINLINEYRDVKDVVNDIDGGNFNYDWFPIELMHPYASGDTDVCRRIYCDVIKKLKEQDRPKSMHLLEVNYPRLTKSLARIESNGLYCDLDYMKENDESYESEMAKNHATMREHWAVKEFEEYQYNLYQMALEEHEKKPKDRDKDIHQYRDKFKDGKWMFSPSSGDHKGRVIYDILGIQLPYDKEYVKEKPFNANVKEADLTWQDYKTDKKAIGYALDNLELKDDVKELLEL…
G1	G1_ORF61	G1|_63709_64416	63709	64416	+	HNH homing endonuclease		FIG01108329	idu(2);Phage_introns	atgaaagagatttggaagaaagtagtaggatttgaaaactacgaggtaagtaataaaggaaaagtaaggaatataaaaactaactatattttaaagccgtggataataaattccggatatgagcaagtatctataggtattgctaatgtattagtacatagattagtggctatgacatttatacctaccgacagctatagtatagttaaccatattgataataataaattaaataactgtgttgaaaatttagaatgggtaagttacaaaggtaatagtgctcacgctaataagcaaggaagattgaatacttatagtgcaagagaaaaacttagttctgtatctaagaaagccatttatcaaaaagatatggaaggtaacatcattaagttatgggat…	MKEIWKKVVGFENYEVSNKGKVRNIKTNYILKPWIINSGYEQVSIGIANVLVHRLVAMTFIPTDSYSIVNHIDNNKLNNCVENLEWVSYKGNSAHANKQGRLNTYSAREKLSSVSKKAIYQKDMEGNIIKLWDSPSEAEKESNGYFKSTKISSVAHGKRKHHRSYTWEYVYKDSKRSLNKSINMYDLNNNLLYEDLTMNKIMGILEMNNHKTLRDKLRNTDDFVEYRGYKFKNNN
G1	G1_ORF62	G1|_64650_65510	64650	65510	+	DNA polymerase I (EC 2.7.7.7), phage-associated			icw(2);Phage_replication	atgcgtattatcggattatttactaaagaccctgatatgctacaatcattcttaaatggggaagatatccataaggctactgcaagtattgtttacaataaaccagtagaagaagtaactaaagaagaacgacaagcaactaaagcagttaacttcggattagcctttggtgaatcacccttctcatttgcaggtaaaaataatatggaagtaagtgaagcagaagaaatatttgaaaagtatttccaaacaaaaccaagtgtaaaaacttctattgacaatgtacatgagtttgtgcaacaatatggttatgttgatacaatgcacggacatagaagatttatccgttcagcccaatcaacagataaaaagataaaaaatgaaggtctaagacagtca…	MRIIGLFTKDPDMLQSFLNGEDIHKATASIVYNKPVEEVTKEERQATKAVNFGLAFGESPFSFAGKNNMEVSEAEEIFEKYFQTKPSVKTSIDNVHEFVQQYGYVDTMHGHRRFIRSAQSTDKKIKNEGLRQSFNTIIQGSGSFLTNMSLTYLDDFIQSRNLKSKVIATVHDSILIDCPPEEAKIMAKVTIHIMENLPFDFLKAEIDGKEVQYPIEADMEIGLNYNDMVEYDEEEIDTFNSYQGYIKYMMNLQTLEDYKESGKLTDEQFEKATNVVKSEKHIYQEI
G1	G1_ORF63	G1|_65579_65821	65579	65821	+	Phage protein				gtgaatacaggggagattagatttaatcgttctatggatgaatggattataacaagcatgtaccaggatgagctaggtgggatgaatattgttgttacattctataatagagaagaaaataaacatggttctacagttttaccaacagagtcatctactggagaagtaacagaggaattggcaagtcttgaagaagaatatcctttagctttacctttaagtagtatctcagttaatatttaa	MNTGEIRFNRSMDEWIITSMYQDELGGMNIVVTFYNREENKHGSTVLPTESSTGEVTEELASLEEEYPLALPLSSISVNI
G1	G1_ORF64	G1|_65838_66320	65838	66320	+	Phage protein				atggaaatacacattgattccctagattttacaaactttactattaaagatagaaatgggaactcacaagagtttgatattacagatgagttaagaattacagagtatacaatacaagaggattttatgcaacaatcagctaaatatgctttttgggcttctatattagagaaggtaagagcatattctgaaatggaacaaagaaacctagaaacaattggtagtaagctaaaccttacaattagacaagagtacgaacaacaaggtaaaaagcctactaaagatatgattgaatctagtgtttatattcacgattcttatcaacaacaacttaaagttgttgaggcttggaattataaagttaaacaacttcaatatgttgtaaaagcttttgagaca…	MEIHIDSLDFTNFTIKDRNGNSQEFDITDELRITEYTIQEDFMQQSAKYAFWASILEKVRAYSEMEQRNLETIGSKLNLTIRQEYEQQGKKPTKDMIESSVYIHDSYQQQLKVVEAWNYKVKQLQYVVKAFETRRDMMIQLGAELRQTNKNGGITNPFSH
G1	G1_ORF65	G1|_66407_67678	66407	67678	+	Phage protein				atggatttcaatcaatttattaacaatgaggcaagcaaattagaaagcaataacagttcttttaacaataatgtagagagctacaaacctaaaaaccctgtactacgtttaggtaatattaaagatgcaaacggaaataaggttgttaaagaaaatgcttttgtacgagtattacctcctgcacaaggaacaaatgttttctttaaagaatttagaacaacaggtattaactattctaagaaagatggttctcagggattcacagggttaacattacctgcagaagagggttcatctgtccttgacccatacattcaggattggataacaaatggtgttcagttcagtagattccctaataaaccaggagtacgctattacattcatgttattgaatac…	MDFNQFINNEASKLESNNSSFNNNVESYKPKNPVLRLGNIKDANGNKVVKENAFVRVLPPAQGTNVFFKEFRTTGINYSKKDGSQGFTGLTLPAEEGSSVLDPYIQDWITNGVQFSRFPNKPGVRYYIHVIEYFNNNGQIQPKTDAQGNVMIQPMELSNTGYKELLANLKDTMLKPSPNAPHSFISATEAFLVNIVKAKKGEMSWKVSVYPNAPLGALPQGWEQQLSDLDQLAKPTEEQNPNFVNFLINNVNNTELSHDNFKFNRETNVLGEEPSEPKQAPTQQDVDSQMPSNMGGQPNQPQQGQVGQYAQQGQSNGQGQQLQGTQQPINNTQFGQGTPSGQQPSNTGSVDWDNLAQQQSQPDSNPFNDFDVSSVDDSQVPFETQPQNTQQAPEPQQTT…
G1	G1_ORF66	G1|_67738_68994	67738	68994	+	RecA protein			isu;DNA_repair,_bacterial_UmuCD_system	atggcaagagcaaaaaaaggtaaagaagtcgatttaacagatttaaatacaattgatttaggtaaagaattaggattaacattgctatcagatacaaacagagcagatattaaaaacgttatacctacaatggttcctcagtatgactatattttaggtggaggtattccattaggtcggttaacagaagtttacggtttaactggcagtggtaaatctacttttgcagttcacttatctcgaattgcaacacaattaggtgttatcactatttggattgatattgaaggaacagcagataacaatcgtatggagcaacttggtgtagatgtttcaaaactattctctattcaatcaggagaaggtagacttaaaaatacagtagaattatctgtagag…	MARAKKGKEVDLTDLNTIDLGKELGLTLLSDTNRADIKNVIPTMVPQYDYILGGGIPLGRLTEVYGLTGSGKSTFAVHLSRIATQLGVITIWIDIEGTADNNRMEQLGVDVSKLFSIQSGEGRLKNTVELSVEQVGKELEYWIDTFNEKIPGVPIVFIWDSLGATRTQKEIDGGIDEKQMGLKASATQKVINAVTPKLNDTNTGLIVINQARDDMNAGMYGDPIKSTGGRAFEHSASLRIKVHKASQLKQKSELTGKDEYHGHIMRIETKKSKLSRPGQKAEADLLSDYMVGKEDDPILLNGIDLEHTVYKEAVERGLITKGAWRNYVTLNGEEIKLRDAEWVPVLKDNKELYLELFSRVYGEHFPNGYSPLLNNKVIVTQLEEYQALENYYKEWATDN…
G1	G1_ORF67	G1|_68998_69351	68998	69351	+	Phage protein				atggataatttaatagataaaaacatgaatcaggtaaaagaatctttggggaatgcaaattcctcagatgttcttcctttaccttataaagatatagcaaagaaatttgaagaagtaaaagaaaaaggtgaatcaattatcattgaagaaggtggattcccttatacagattctacagtgatgtatatagaacatgtaacagatagatgggcaggaggatattccttaattagacatgaaggtgaagaagttaaagtacctaagactatccatttctctgatatatatgttaaagataaatcacacaaagtaagaataatcttcgagggggctaatccttatgaagaaagctaa	MDNLIDKNMNQVKESLGNANSSDVLPLPYKDIAKKFEEVKEKGESIIIEEGGFPYTDSTVMYIEHVTDRWAGGYSLIRHEGEEVKVPKTIHFSDIYVKDKSHKVRIIFEGANPYEES
G1	G1_ORF68	G1|_69338_70000	69338	70000	+	Phage protein				atgaagaaagctaataatggtaatagatatgtaatagatatagatggtatacctgttgattttgaaagggatttagatagtttacttaataggtataaaaaccttagatggtcgttatatcataggtacgcagggattttatctaatgattttgaaagacaagaactaagagaatatattgatgagcaatttattaaattagttaaagaatataatattagaagtaaagtggattttcctggatatattaaagctaaactaactttaagagttcaaaatagttatgttaagaagaatgaaaaatataaacgtactgaaattatcggtaaaaaagattatacagtagagtctttaacagaagatttaaatgaagacttcgaggataatcaaattatgagt…	MKKANNGNRYVIDIDGIPVDFERDLDSLLNRYKNLRWSLYHRYAGILSNDFERQELREYIDEQFIKLVKEYNIRSKVDFPGYIKAKLTLRVQNSYVKKNEKYKRTEIIGKKDYTVESLTEDLNEDFEDNQIMSYVFDDIEFTEVQSELLKELLINPEREDDAFIVSQVAEKFDMKRKEVASELTELRDYVRFKINAYHEYYAKKELNNHRVNTENHIWEN
G1	G1_ORF69	G1|_70128_70760	70128	70760	+	Phage protein				atggctaaaaagaatgttaatgatgtattacaacaagaatctgttacagtagcagataagtatttacaagttaaagttaaccgtgacggttatactcgtacacatgaaggacaatatgcgtacaaagtagtttcagagggagaagaattattcttataccctgtacaaacagatggtaaaggtacattaaatgtaatgaagaaatcacctattgcttacactgatggagacaatatccatttcgtagtaaacacagtagtagacccttataatcactcatttatccgtactgaagatattaaaggattagataaaggtaaacaacttattcaagctttcttagctttcgttgaagaccgtttcaaatttggtgtttataacgtatttgttgcaaacaac…	MAKKNVNDVLQQESVTVADKYLQVKVNRDGYTRTHEGQYAYKVVSEGEELFLYPVQTDGKGTLNVMKKSPIAYTDGDNIHFVVNTVVDPYNHSFIRTEDIKGLDKGKQLIQAFLAFVEDRFKFGVYNVFVANNKEDVLSIVDPTDNDADEVKDSLEHAHEDVIADFPASPARKDVKGVDSGEGQGDTSEPSAPKNVQVTPKEDGADVSAE
G1	G1_ORF70	G1|_70783_71295	70783	71295	+	Phage major tail protein				ttggctaagttaaatttatacaaaggtaatgagttactaaacagcgtagaaaaaacagaaggaaaatcaacaatcacgattgagaatttagatgctaatacggattaccctaaaggtacttttaaagtatcattctcaaatgattcaggagagtcagagaaggtcgatgttcctcagtttaagacaaaagcaattaaagttatttcagttacccttgacgttgatagtttagaccttacagttggagatactcaccaactatcaacaactatcacgcctagtgaagcatctaacaaaaatgtgtcatttgaatcagacaaatcaggtgttgctagcgtaacatcagaaggcttaattgaagcagttagtgcaggaacagctaatgttactgtaactact…	MAKLNLYKGNELLNSVEKTEGKSTITIENLDANTDYPKGTFKVSFSNDSGESEKVDVPQFKTKAIKVISVTLDVDSLDLTVGDTHQLSTTITPSEASNKNVSFESDKSGVASVTSEGLIEAVSAGTANVTVTTEDGSHTDIVVVTVKEPIPEAPADVTVEPGENSADITV
G1	G1_ORF71	G1|_71310_71537	71310	71537	+	Phage major tail protein				atggaaaagacattaaaagtttatagtaatggtgaagttgtgggctctcaagtagctaataacgatggagctactacagtatctattacaggcttagaagccggaaaaacttatgctaaaggagattttaaagtagcatttgctaatgattcaggtgaatcagaaaaagtagatgttcctgaatttacaactaaaactcctactgaagaaccttcaggagacgcataa	MEKTLKVYSNGEVVGSQVANNDGATTVSITGLEAGKTYAKGDFKVAFANDSGESEKVDVPEFTTKTPTEEPSGDA
G1	G1_ORF72	G1|_71633_71893	71633	71893	+	Phage protein				atggatattccaacaatattatttagaaatccatatgattatacgaaagtaaaaaaattaatggaaaacaaagagcagtatattgtagtaaagtttgattctgtttctgttcataatttaaatgttcaaggtatgatgaatgtcatccaagattacctacacatctatggttacagagttaaagagtacggacaagaaaattcttctaaagatgatgaaagagacgttaaaggctacttatatgaaagagtaggtgagtag	MDIPTILFRNPYDYTKVKKLMENKEQYIVVKFDSVSVHNLNVQGMMNVIQDYLHIYGYRVKEYGQENSSKDDERDVKGYLYERVGE
G1	G1_ORF73	G1|_71897_72652	71897	72652	+	Phage protein				atgggaattatagtaaactccaaccatattcaatcagacactttatatgagtatgatagcttttttgatattgagaaagtagatacatttgaagaaggattgctttcaatacaggatgagccaactgttttagcaggattcatctatgatgatatcacatttaataaggtcattaattctaattcagatattgatgattatattaagaataatgatatttattatgtctctgatataggattacttcctgatacttttatcactgttgattctgatagaaaatattattcattattacaacagataactgagttaagtaaagacccttttcctaaatgggtagaggatgatgcaaaaggtttaactaagtattataactttcaagattttgaagatgta…	MGIIVNSNHIQSDTLYEYDSFFDIEKVDTFEEGLLSIQDEPTVLAGFIYDDITFNKVINSNSDIDDYIKNNDIYYVSDIGLLPDTFITVDSDRKYYSLLQQITELSKDPFPKWVEDDAKGLTKYYNFQDFEDVFDLNSFYKKEVDMVREKCYNNGNVYLLYEVLPDYKLPLAYSLLSNKEHGIVIIGSQTRSNNDILTFYVKGMDAKAIASMFNVEHDYDSNIFHTFVNSHINILGNQITKFIREKGSSYE
G1	G1_ORF74	G1|_72645_73895	72645	73895	+	Phage protein				atgagtaactataaaacaatagaagaagtacaagcagttattattggggtattatttaaagatgaaggtaaaattgtaacatctaagtttaataaaattactaaagagtttggtttagatagaatcggtaaagatgaccttaaagaaattgtagaggatattagacaagacgcttatctaaatgaacttaaaaacaaagcaattaaaggtaaagtaacgttaggtgatttaaaagatgttgcagataaccaagtattcgaaggtaataactaccatgaagaagtatctacttatgtagtagctaaagaaaaagaattgtctcacttaagagaacagcgtaagcacaataggcatactgcataccctcaaattatgtttgatgaacttaaagaacatatg…	MSNYKTIEEVQAVIIGVLFKDEGKIVTSKFNKITKEFGLDRIGKDDLKEIVEDIRQDAYLNELKNKAIKGKVTLGDLKDVADNQVFEGNNYHEEVSTYVVAKEKELSHLREQRKHNRHTAYPQIMFDELKEHMVKELQGETLVEHHGSKANINDTELIVLLSDFHIGSIVSDMTNGKYDFEVLKSRLNHFINTTVKEIEDREISNVTVYFVGDLVEHINMRDVNQAFETEFTLAEQISKGTRLLIDILNVLSNVVSGELRFGIIGGNHDRMQGNKNQKIYNDNIAYVVLDSLLLFQEQGLLNGVDIIDNREDIYTIRDTFGGKSIIINHGDGLKGKGNHINKFILDSHIDLLITGHVHHFSVKQEDFNRMHIVASSPMGYNNYAKELHLSKTKPSQQLL…
G1	G1_ORF75	G1|_73909_74277	73909	74277	+	Phage protein				atggatacaatttttattataggtgtagcgtttataacttttgcaacatttaacatagtctttagattatttgatttatggactacagagaaaaaaatggtaagtcaaggacaacctccactaagtaactttgagtactatcatgtgatagtaccttacttagtaggtgttattgttattatactgagtattatttttagggattccttgtattccgcacaatcagggttcggtgttattattacaagctttatttacatgctagtttatgttataattggtcttgtagggtcatttgtacttacaatattccaagctagaaaagctagacagtatcaaacacaggaggataataatgaagttcaatga	MDTIFIIGVAFITFATFNIVFRLFDLWTTEKKMVSQGQPPLSNFEYYHVIVPYLVGVIVIILSIIFRDSLYSAQSGFGVIITSFIYMLVYVIIGLVGSFVLTIFQARKARQYQTQEDNNEVQ
G1	G1_ORF76	G1|_74264_74575	74264	74575	+	Phage protein				atgaagttcaatgatatttatgagcaattaattaaaaatgatacagtacaaaacattcatgagtctcaagatgacaaaggaaatatttatacaatacagtttgataaaggtaatgataagtatttatttaatgttattaatgatggattcttgaaagaaatgacaaatggtatggtagaccatcctgaaggtcagccatattcagtaagtttaatcaataaagaaacacctagtatgtcagtgaaacaatatttaacagatgtagaagatattgtacctactattagaaaaatggaaaaggatttcttatag	MKFNDIYEQLIKNDTVQNIHESQDDKGNIYTIQFDKGNDKYLFNVINDGFLKEMTNGMVDHPEGQPYSVSLINKETPSMSVKQYLTDVEDIVPTIRKMEKDFL
G1	G1_ORF77	G1|_74639_75175	74639	75175	+	Phage protein				atggattttaattttagtgcttttgataatagctcattagcaatgagaattagtgagggtgtatactatttcaatgatacgccttattactttattgagcatgtagaagaagaaatgtctgagtatgttattgtatatgacatacatgacagagaggaaaaagaaaatcctcagaagaaatatagaatagaaccttaccaacgtacaataccgggaggaacacctcttagtaatttaattaagagtatgatgcctcaacgtaagtatcctaagaaggttacagaagaccctatatttgtagctaatgttattcctttaggaacagatacagtaacaggtaaaaccggtaaaggattttttgaaagagataaggatagaactatctattctcaaaaggaa…	MDFNFSAFDNSSLAMRISEGVYYFNDTPYYFIEHVEEEMSEYVIVYDIHDREEKENPQKKYRIEPYQRTIPGGTPLSNLIKSMMPQRKYPKKVTEDPIFVANVIPLGTDTVTGKTGKGFFERDKDRTIYSQKEPTKVVHGQYTGVFIGLTSVKWNRTYTPLESVVEYYKRVKGDRLNV
G1	G1_ORF78	G1|_75168_75935	75168	75935	+	Phage protein				atgtctaatgatgtagttaagttctatgaaaaagatattaaagaccttatcagaactaaaaaacacatgttcaaagacgatgaaataactagtgatataaacgatatacgaatcttcaatgagaaagtcatttgtcaaggtaaatgtagaacagattgtttagtgttagaccgtaatggtacagtaatgggtatagagataaaaacagaacgagactctacacaaagattaaataaccaattaaaatattatagtctagtatgtaagtatgtatatgtaatgtgccatgacaaacatgtacctaaagtagaacaaatacttaaaaggtacaaacataatcatgtaggtataatgagttacattagttttaaaggcaaacctgttgtaggtaaatacaaa…	MSNDVVKFYEKDIKDLIRTKKHMFKDDEITSDINDIRIFNEKVICQGKCRTDCLVLDRNGTVMGIEIKTERDSTQRLNNQLKYYSLVCKYVYVMCHDKHVPKVEQILKRYKHNHVGIMSYISFKGKPVVGKYKDATPSPHRSPYHTMNILWKTNLMTILRLIRDPHTYRTGYSYNVSGRYSGGEGNFSQTTQSKRMKKPAIINQIIHYVGVDNTYKLFTRGVIYGYNNRWEVIEEDFFNTMKNGVRVINEQRQTK
G1	G1_ORF79	G1|_75913_76359	75913	76359	+	Phage protein				atgagcaaagacaaaccaaatagacgtaaagagatacagcatcaacctgttaactttgcccctacgaatactttaacaggagctaataatagtttctttgctaaaaagccttcagagcctaaagatgcaacatctgttattgaatatcgtatactatttattaaaagatttgataacgtaacaagtacagatgtgaaattacagaaaaagtatgcactaaatcttattagtgaagcacttgatgttaaagaaacttacttgtctcttaagcaaaaaggaaaaaaaacagaatctattttgcatacagatagagtttattatgttcatagaggtaaaaaacttattggaaagtgtagtatcagagaacaaagaacatttaagggtaaacatttgatattt…	MSKDKPNRRKEIQHQPVNFAPTNTLTGANNSFFAKKPSEPKDATSVIEYRILFIKRFDNVTSTDVKLQKKYALNLISEALDVKETYLSLKQKGKKTESILHTDRVYYVHRGKKLIGKCSIREQRTFKGKHLIFIFKTRHRVKAERKDK
G1	G1_ORF80	G1|_76359_77222	76359	77222	+	Phage protein				atgttaaaaggattttcagaacatgtagacaaacctacaactattaagaccttatacaagaccttaacaagtggtaaagtagaattactaggtgtatcttacgatagtgattacttcccttcaggtgttacagtacaatcttacattgaggatataggtaatgaagatgagggtctacagtttgttaataaggtaaatgtagtagaatcaatgaaacaggctgtagtaggtatgaataatcaattaggttcttcaggtcttggctatgtgagaactgaacaacttaaaaaagagttggaagagactggactaatgacagatttacttgctagaggtactaacttaacctctactaagaaagtagatattgtaagtacttttattgagcctgaggtaaca…	MLKGFSEHVDKPTTIKTLYKTLTSGKVELLGVSYDSDYFPSGVTVQSYIEDIGNEDEGLQFVNKVNVVESMKQAVVGMNNQLGSSGLGYVRTEQLKKELEETGLMTDLLARGTNLTSTKKVDIVSTFIEPEVTYQNITIAKDIKLRLYKVEEESPLNGYTHIVYLLTTEKLYDGQTLFGMLSKKDKLSKGDTDKLLAFFRNNSLISKSVFCVKLLSKDYYFNLYNTHETGIFFLEDTDVITIACGQSYVKVNTKDIKSSYVKIEDKTHKLTELVINLKGDDTLTILF
G1	G1_ORF81	G1|_77594_78325	77594	78325	+	Phage protein				atggctagaaaaaagaatttaagaaataaaaacagtgatataaaagttgttcctgataaagaaaaagaaagtatattatctaagttataccataataagttactacgttcaaaggtagataatgcattagatgaagatatgagttatgatgatattatagaattatgtaaagaatatgatttagaattgtctaaatcagctattacaagatataaaagtaaaagaaaagaagctattgaaaatggttgggatttaggagaattaattgataaacgtaaaaaaacaagtgtaaaagatattaaggaaaaagaaactcctatattagaagaggagcaactttctccattcgaacaatcaaaacatcacacacaaacaatttatgatgatattcaagtacta…	MARKKNLRNKNSDIKVVPDKEKESILSKLYHNKLLRSKVDNALDEDMSYDDIIELCKEYDLELSKSAITRYKSKRKEAIENGWDLGELIDKRKKTSVKDIKEKETPILEEEQLSPFEQSKHHTQTIYDDIQVLDMIISKGAKGLEFVETLDPALMIRAMETKDKITGNQLKGMSFIGLRELQLKQTAQDTAMSEVLLEFIPEEKHEEVLQRLEELQNEFYKNLDLDEESRKLKEALDRVGYTI
G1	G1_ORF82	G1|_78343_78801	78343	78801	+	Phage protein				atggcagatgagattagtttaaatccaatacaagatgctaagccaattgacgatatagtagatatcatgacatacttaaaaaacgggaaagtactgagagttaaacaagacaaccaaggagatatccttgttagaatgagtccagggaaacacaaatttactgaagtatctagagacttagataaagaatcattctactataaaaggcattgggttctctataatgtatctgttaactctcttataacatttgatgtttatctagatgaagaatattcagaaacaactaaggttaagtatcctaaagatactattgtagaatatacaagagaagaccaagaaaaagatgttgctatgattaaagaaatacttacagataataatggtaattatttctat…	MADEISLNPIQDAKPIDDIVDIMTYLKNGKVLRVKQDNQGDILVRMSPGKHKFTEVSRDLDKESFYYKRHWVLYNVSVNSLITFDVYLDEEYSETTKVKYPKDTIVEYTREDQEKDVAMIKEILTDNNGNYFYALTGETILFDENKLNKVKD
G1	G1_ORF83	G1|_78866_79309	78866	79309	+	Phage protein				atgtttatttcattaaatcaagaagagaaagaattattaactaaagaggaaagtaaatacacaccattagaaacatcaagagagtttaacacacctaaagaagaattcattgtaacaagctataatgaaggtaaacctttagattacattgcaaaagaagctaaggtaagtatgggattaatttacacagttctaaactactataaagtaggtaagcgtaataagaaatcacctgtagaagaaagaattgcacatatcttaaaagataaaaacttagtcaaagagattattaaggattaccaatatatgaatttacaggacatttatagtaaatataatcttcataagaatggtttatattacatcttagatttataccatgtggagagaaaatctgaa…	MFISLNQEEKELLTKEESKYTPLETSREFNTPKEEFIVTSYNEGKPLDYIAKEAKVSMGLIYTVLNYYKVGKRNKKSPVEERIAHILKDKNLVKEIIKDYQYMNLQDIYSKYNLHKNGLYYILDLYHVERKSELKDKALEEDNIVVE
G1	G1_ORF84	G1|_79326_80030	79326	80030	+	Phage protein				atgagaaataaaaaatcatttcaagagcagttaaatgacatgcgtaataaagagaaatgggtatctgaagaggagttcactgaagaagtggctcctcctgaagaacctgaagtagaagaagaaaaactatatactttaaatgagttaaaagagagcttactagatgctcaaggattaaaagatgttgtagctgattttcctgcatctaaagatttatatgaacctaataagttatatatctgtacaatacctaaaggatatcagtctaccgaagtacaaccaggacaatatattggtattagtactggattattatcagagtcagaagacttcagccatttaagaggtcaaatgcctagaaacttatatgaaacttctcatgttttaaaacctttgata…	MRNKKSFQEQLNDMRNKEKWVSEEEFTEEVAPPEEPEVEEEKLYTLNELKESLLDAQGLKDVVADFPASKDLYEPNKLYICTIPKGYQSTEVQPGQYIGISTGLLSESEDFSHLRGQMPRNLYETSHVLKPLIRINNTNIEYQQHELLEDIKDDKKIYDVELEDLRLATGEEVSHLEIVDNKFFESRINEVLDRYTELTDSNDLLKYYSKLRELVGSDKMIYCSLLDKCVKIID
G1	G1_ORF85	G1|_80092_80490	80092	80490	+	Phage protein				atgtcaagaaaagcaagtatattctatatactagtggttattgttttggctttctctatctcatcttattatatatcttctttcatgtatcacgacaaagcaaaaaatgaagtctctactgagttatcgaacacaggaaagattaaagaagaaaagaacgtagaatttgtcggtgactacacattgaaaaaagtggaagataataaagcttattttatggaaacattacctacttacctaccaggtagaacaggagataacagcatagatatgaggtactacaaaacaagtagatttaaggaaggggtaaatttcaagcttattagggtatatactgaagatggagaagataatccaattcataagtataggtttgaagcagtaccaaccaaaaagtaa	MSRKASIFYILVVIVLAFSISSYYISSFMYHDKAKNEVSTELSNTGKIKEEKNVEFVGDYTLKKVEDNKAYFMETLPTYLPGRTGDNSIDMRYYKTSRFKEGVNFKLIRVYTEDGEDNPIHKYRFEAVPTKK
G1	G1_ORF86	G1|_80637_80879	80637	80879	+	Phage protein				atggaaatggcagatttagaaagatttgatgcatttgtaagactaatttcagatgatgagctttcggaggaaagaatactggagttaagcgtagacttactaaacccgatactagaaggaggtacagcttacaaggctaaaaaacgtattaagagtaaatttggtaagttagaagcaaaaaattttaaacgaaactataaattcttacttaagtcgatagctcaaatagaccaaaggagatag	MEMADLERFDAFVRLISDDELSEERILELSVDLLNPILEGGTAYKAKKRIKSKFGKLEAKNFKRNYKFLLKSIAQIDQRR
G1	G1_ORF87	G1|_80884_81048	80884	81048	+	Phage protein				atgacagaaagggaaaaattaattaaagatattgaagaggctaatagagacatacagttacagttaaaagaagtagataattataaggacagcatacgttctaaaggaacaagaaattatatttctacaaaggtattagattctattatggttggtttcatatga	MTEREKLIKDIEEANRDIQLQLKEVDNYKDSIRSKGTRNYISTKVLDSIMVGFI
G1	G1_ORF88	G1|_81035_81214	81035	81214	+	hypothetical protein				ttggtttcatatgatgaagtagatattgtatcaaaacataacttaagacaaataacttttagtgagattaatatacttcatcttaaatatatgagatataataaggcagtagaacaacatactaaattatctaaagaactttttaaaaaagataaagaaactgttgacaagaacaaataa	MVSYDEVDIVSKHNLRQITFSEINILHLKYMRYNKAVEQHTKLSKELFKKDKETVDKNK
G1	G1_ORF89	G1|_81250_81426	81250	81426	+	Phage protein				atggttatacctagtattaaagcacaaaacaaattcaagaatgagttagagtattataaacaaggtcacattagtgaaagtaaaatgttagaattagcttttgattacatccaagaattagaacaaaataacgaatacgttactaacttgctagaagaggagagatatggtgagtaa	MVIPSIKAQNKFKNELEYYKQGHISESKMLELAFDYIQELEQNNEYVTNLLEEERYGE
G1	G1_ORF90	G1|_81419_81949	81419	81949	+	Phage protein				gtgagtaaatttatcggagtgtacttatttaatttactaatagctattattttaactttaaccttaataggtactattactgactcaattgagagtactttagcccaaataatcgtagggatgttcataatcattactatatatggaatcctatcagcgttaatacctattctagttcataaagctgtatcaccgggatggagctatactgaatggaatgaatcctattacatcagattacctggagaagagaactacaagtactatagtaaatggtatttagatttattaggagttaaagaattttactataagagagacaatggagaagaagtaaaagaaaaaaatatatcatgggcttttcaagctgaagtaaaaagacctgaagatgttaaccac…	MSKFIGVYLFNLLIAIILTLTLIGTITDSIESTLAQIIVGMFIIITIYGILSALIPILVHKAVSPGWSYTEWNESYYIRLPGEENYKYYSKWYLDLLGVKEFYYKRDNGEEVKEKNISWAFQAEVKRPEDVNHWKNQLLTNRPLTILEYKKLKKLDKESEIRKQEDLEEYKQYNSN
G1	G1_ORF91	G1|_81980_82108	81980	82108	+	hypothetical protein				atgttattattaagtaaaactacattagatgtagaagcttgctctatgataatggcagtcatcagtacaattgtgtttggaattattgtacttttaatatggctagcagtaaataatattttactataa	MLLLSKTTLDVEACSMIMAVISTIVFGIIVLLIWLAVNNILL
G1	G1_ORF92	G1|_82120_82296	82120	82296	+	hypothetical protein				atggattttaatgactttataaacagtgaatcggatagggtaggtaagcctaaacaaaagaagaaggtagagaataagctaccttcttctactcctattgaagataaggaaaagaaattaaaagagataagaaagaaatcattatatattgatttaaggagaaaaagaaatgactaa	MDFNDFINSESDRVGKPKQKKKVENKLPSSTPIEDKEKKLKEIRKKSLYIDLRRKRND
G1	G1_ORF93	G1|_82289_82585	82289	82585	+	Phage protein				atgactaaagaaacaaatgtactttacaaagataagtatagagattatactatagttgtaagattagcagggaatattattgttactgaagtagataagaaacataaaacagcatttacacctattatatttgacaatggtgtagaaggcgtagagcttgtaatgcgtataggttctgtagagcttaacatgacagatttacgtgagttcacaaaagaagtatctacggctcagaaagctttagaatattttaataaaaaactttacattaaaggcttgacagatgaagcattttaa	MTKETNVLYKDKYRDYTIVVRLAGNIIVTEVDKKHKTAFTPIIFDNGVEGVELVMRIGSVELNMTDLREFTKEVSTAQKALEYFNKKLYIKGLTDEAF
G1	G1_ORF94	G1|_82633_82815	82633	82815	+	Phage protein				atgttattaggaattttatggtttatatggggatttgtatcatactttgtattgatgtttggaattgagttttggaaagatagatggatgccaggtgttatcggagcaggagccttactactattcttattttggattatgaaatctatccataatgctatgacagtagtatacttgtattag	MLLGILWFIWGFVSYFVLMFGIEFWKDRWMPGVIGAGALLLFLFWIMKSIHNAMTVVYLY
G1	G1_ORF95	G1|_82828_83196	82828	83196	+	Phage protein				atggatatactaattattcattataaagaaacaaataaacgggttttaaaagaaacaatacaaacaatacaaaatcatttaaatgatgaacatggtttggttaagatgacagcaacaaaacttagcagagagaatatagagaaaagatttaataactataatatagtcattgcagaagatgaccctgataattcttatcattacggtgaagctgtagaagacgcagattttattatagacataccaatttcatatttagatatacatgcaggaatagaatgggatgttgataatcctgtagatatgctagataggaatcctgattttatagaagctgtaaataaactaaatgaagacttaatgttataa	MDILIIHYKETNKRVLKETIQTIQNHLNDEHGLVKMTATKLSRENIEKRFNNYNIVIAEDDPDNSYHYGEAVEDADFIIDIPISYLDIHAGIEWDVDNPVDMLDRNPDFIEAVNKLNEDLML
G1	G1_ORF96	G1|_83209_83556	83209	83556	+	Phage protein				atgctaaatgaaaaactaaaaaacctggaagatacaaaagtatacatgattaatagtattgcaagtttactaagcgcaagtacaggaaaatcaagtaaagtattttttgatgaagggactattaaaattgtaagtggtgaaacaaaagcagtagaagtcattgataacttagttcaccctcactcaggacgtttacctattaaaacaacagaacgtattgcgctaggtagattaacagattctttacagtttgttatttcagaaatagaagtagttaaagaccaaattatagatgaagaaaatgaagcttacattgattttgtgatggaagactggaactgggattaa	MLNEKLKNLEDTKVYMINSIASLLSASTGKSSKVFFDEGTIKIVSGETKAVEVIDNLVHPHSGRLPIKTTERIALGRLTDSLQFVISEIEVVKDQIIDEENEAYIDFVMEDWNWD
G1	G1_ORF97	G1|_83556_83834	83556	83834	+	Phage protein				atgcctatggacttattaactattgcttctgttgcttttatagctgtagtcattattgatttgattaatgatgatatgagctatatgcttactggtactgcaatcttaataaatatttgggcaggattttatggatggtttttcttactgcaagcaggaatgttacttttcttactattagctaggaaagttaaagatgataaggagtcaatactatattccagtgcttcattaatatgtgcactaggaatgataataaatcttctttcattttcttaa	MPMDLLTIASVAFIAVVIIDLINDDMSYMLTGTAILINIWAGFYGWFFLLQAGMLLFLLLARKVKDDKESILYSSASLICALGMIINLLSFS
G1	G1_ORF98	G1|_83904_84209	83904	84209	+	Phage protein				atgagtaaagaaacaattagaagacaattttcaaatgcaattgagattatggcaacaactaaagaatggtggaacttccctaaaagttttgatacgaataaagaatttaaaattaaaacttttaaaaatgatacacttgtatttgaagtcagagaaggcagtagaaatttaggaagctttgtagtttttacaaacattgattttgattatgataaactagaaggaacttcaacacaatatatgattaattactttgctaagaaattaactaaagatatgtttaactatcataaattacaattatag	MSKETIRRQFSNAIEIMATTKEWWNFPKSFDTNKEFKIKTFKNDTLVFEVREGSRNLGSFVVFTNIDFDYDKLEGTSTQYMINYFAKKLTKDMFNYHKLQL
G1	G1_ORF99	G1|_84224_84574	84224	84574	+	Phage protein				atgagagaagagttaaaaccttttaataggaaacaagttaatgttaagggttacttagatgatgttaagtattcaaagcgtagaagacataaaggtaatcaacatgggtgtgttaaaatcacagttactgatgtaaagattaatggtatacctattgaccacgttaacattgaagttggtatctctttctatgaaaaactaaaggagcttcaaggaaagagaattcaatttgtaggtactgtttataagtatgttaaacatgctagggggcgcaaaggtagaattaaaggattttataaagaggattatagcgtaactttagataagaagttacaaaaggaggaaaaataa	MREELKPFNRKQVNVKGYLDDVKYSKRRRHKGNQHGCVKITVTDVKINGIPIDHVNIEVGISFYEKLKELQGKRIQFVGTVYKYVKHARGRKGRIKGFYKEDYSVTLDKKLQKEEK
G1	G1_ORF100	G1|_84574_85176	84574	85176	+	Phage protein				atgattaaaagaagaaaacatttagaccactcattacagcctgagaaaggatggagaacagtaccttttaatgggtattatgaagcgcatcctacgggtttaattagaaataaagtaacgaaaaagttaattaaaggtacacagacaagaaagaaccatcctaagtggactgctcatgagattgtatacctaattaaccctaagaaaacaagttattctaggggagtagttattgcacatacattccctgaaatgattagtcaatcacgaggagaccttaagaacggtcatgtgtgttttaaagatggtgaccgaagtaattgtcatgtagacaatatgtttattggtaaaggtaatgttaacaaaaatatctataaattaaatgattcttatttaact…	MIKRRKHLDHSLQPEKGWRTVPFNGYYEAHPTGLIRNKVTKKLIKGTQTRKNHPKWTAHEIVYLINPKKTSYSRGVVIAHTFPEMISQSRGDLKNGHVCFKDGDRSNCHVDNMFIGKGNVNKNIYKLNDSYLTRKDIEEDVNNLVNERLFSQLELLIKKNEPERITPSNHFIKRDNNVFSITDLSKNSLVEFELEIKNIK
G1	G1_ORF101	G1|_85190_85369	85190	85369	+	Phage protein				atgaatgagtggtatgctttatgttattataacaaaataggtaaaaagaaaatacctagacaaattaaagctcacagggatgtatctgtattagaggatttaaaagatagattagaagaacaaaatcctaaagaagaatacaagattaaaacaacaaaagaatttgataaggaaagataa	MNEWYALCYYNKIGKKKIPRQIKAHRDVSVLEDLKDRLEEQNPKEEYKIKTTKEFDKER
G1	G1_ORF102	G1|_85596_85997	85596	85997	+	Phage protein				atgaagttagaagataaagtgttagagagaattgattctcttggaaataaagcaggtaacttaagtaatcaagtaatggagtcattagtaaagtatcaaattacgtacggtattatagatattgttgtaagtattttagttattgcactaacaatatttttaggtaaggtttaccttaaagaatataagaaggttaaaatggatttaaaagaaagcttattgtatgatgattacgatgacttaagtggtatcggatggtgttacacaattctattaatactattaacgttattctctctttacgcaatagttgcaggtatcccaactgatattatgagattaattaatccggaagtttatgcagtaaaagatttaattgagcaagttaaaggaggaaat…	MKLEDKVLERIDSLGNKAGNLSNQVMESLVKYQITYGIIDIVVSILVIALTIFLGKVYLKEYKKVKMDLKESLLYDDYDDLSGIGWCYTILLILLTLFSLYAIVAGIPTDIMRLINPEVYAVKDLIEQVKGGN
G1	G1_ORF103	G1|_86169_86294	86169	86294	+	Phage protein				atgtgtcgagggtatattgatatgtggcaagatggatatagatatatgggagataataaagagtatattgaaaaagaggaatcaggtttgatttgtgaagattgttatgagaaattagatatttaa	MCRGYIDMWQDGYRYMGDNKEYIEKEESGLICEDCYEKLDI
G1	G1_ORF104	G1|_86311_86598	86311	86598	+	Phage protein				atgaataaagcagtagaacaagcaagtaatgcattaggtcaaggattttcagctatggtatggcatcaagtattagtagggttagggtttattttattaggattggtattatctttactggtttgggtattagtaaaaaaattccatgtaccttttaatcacccgacagcttttgtagtgtactcaattatgttagtgagtattgttgctagttttatttggggcggtttacatgtaattaaccctgagtattatgctattttagaacttaaaggttttataaagtag	MNKAVEQASNALGQGFSAMVWHQVLVGLGFILLGLVLSLLVWVLVKKFHVPFNHPTAFVVYSIMLVSIVASFIWGGLHVINPEYYAILELKGFIK
G1	G1_ORF105	G1|_86609_86725	86609	86725	+	Phage protein				atgactaaagaagagttagagcaaaaagtaaaagaacttgaagcagagaataaagagcttaaaaaacaaatagaacgttttgaagacgaaggaggaaaaacaaaagatgaacagtag	MTKEELEQKVKELEAENKELKKQIERFEDEGGKTKDEQ
G1	G1_ORF106	G1|_86715_86978	86715	86978	+	Phage protein				atgaacagtagagaaaagaaaattttaacactaacagtaaataattttttaatgttagctttagatattgtagcacttgttaggtacaagaaaggtaaaattaagcaagagaattataacacaggtcaaatttcaagaactatagttacaacagccaactcattaggtattctttacctagaagagcaagaacgtaaagaaaaaaaatctgttaaaataggtactcttgaaagtggtactctaagagggtttaaaaataaataa	MNSREKKILTLTVNNFLMLALDIVALVRYKKGKIKQENYNTGQISRTIVTTANSLGILYLEEQERKEKKSVKIGTLESGTLRGFKNK
G1	G1_ORF107	G1|_87249_87512	87249	87512	+	Phage protein				atggcaaaatatgaatcaaatattaatggagagaattatattgcaacaccgtcacaagctttaagagaggcactagcaaaattaataactgaagaaaagagctttgcggagtaccaaactaaaggtgaggagcagtatgaatcacagttacaactaagacactttgatacaatgatatctcagtatgaggaagctattagagtactagaagataaatatagacctcagatttttattccgaaagataataaggaggaaaattaa	MAKYESNINGENYIATPSQALREALAKLITEEKSFAEYQTKGEEQYESQLQLRHFDTMISQYEEAIRVLEDKYRPQIFIPKDNKEEN
G1	G1_ORF108	G1|_87515_87832	87515	87832	+	Phage protein				atgaaagcagaatcaatagcaagattttttaatgacaaagtactacaaatagagggttataaagtaagattcttacaggctagttcatcgtatattttagatatagatactatagatgaatcagtattgtttttagaagctcaagtatctacactttcaggtaaacatttattagatacagctattacaattgagagacctgaaacattaagtgctaaagagctatatacagaaattagtaataaactacaagctattgtaggagaccaaactaaaacaactatagaactatcaagatattttaaggaggaaaaataa	MKAESIARFFNDKVLQIEGYKVRFLQASSSYILDIDTIDESVLFLEAQVSTLSGKHLLDTAITIERPETLSAKELYTEISNKLQAIVGDQTKTTIELSRYFKEEK
G1	G1_ORF109	G1|_87833_88513	87833	88513	+	hypothetical protein				gtgtctaataaaaccattacaaattatttattaaatttagaaggaataaaaggagaaacgtatagtattattgctcatatcaataaacaaactggttggggtgataaaggggattattttgaaataagcataagttataaagctgataaagaccctagaacaacgagatatattacaactgaaatttttgttgattatggtagtaataatccaaaagaaattttattacaattaagagataagattttttctattgtagaagaacaggtagagactgacaatgattttattgaatctattaaagaaattaattcaactaaagaattagaaaaactaaagccttatatcaataatgaatattattcaatgtttaaatcttctattgaaaaggaaatacct…	MSNKTITNYLLNLEGIKGETYSIIAHINKQTGWGDKGDYFEISISYKADKDPRTTRYITTEIFVDYGSNNPKEILLQLRDKIFSIVEEQVETDNDFIESIKEINSTKELEKLKPYINNEYYSMFKSSIEKEIPVALSSEVLNRCTGKTSTLAYLALEKDLPLVVSNEPMRKMLKNKFPHLRVASAEDYSNYDIKGEIVLIDEVDIDQLYSADKVSVDALLVGIIKN
G1	G1_ORF110	G1|_88795_88995	88795	88995	+	Phage protein				atgaattatagagattttattacagattgtattagcggtggttacaacgtacacatcagtgttacagaaaaacgagtacacattatttctgagatgacatcagcatcttaccctaaaaaggaaattaacttagatgaactacaagcttatgtgtactatatgaataattttggaagtcaaattacaacggaggggttataa	MNYRDFITDCISGGYNVHISVTEKRVHIISEMTSASYPKKEINLDELQAYVYYMNNFGSQITTEGL
G1	G1_ORF111	G1|_88996_89286	88996	89286	+	Phage protein				atggaattggttattaatattgtagcagtattggttggtatgtatgctatttatttctatgttacaaagtttagtactggcttatcaggtattttaattgttttagggatggctattggtctttacttctacttagactatttaaatgtcagagaaaatgttattcgattagtttcagtaatgttcggagctttcttatttagtattgaaatgatttataataaaattatgttcgaaattaaaaaaagcaatgttcagaagactgttagagtgtatgataaagagcagtaa	MELVINIVAVLVGMYAIYFYVTKFSTGLSGILIVLGMAIGLYFYLDYLNVRENVIRLVSVMFGAFLFSIEMIYNKIMFEIKKSNVQKTVRVYDKEQ
G1	G1_ORF112	G1|_89378_89686	89378	89686	+	Phage protein				atgtatcctgaaatagatgtggaagaattagcgtataagctaaaaagtacaagagagtatttagagagcattacaacaaaagaagtagaaatttatgaaatctatcatcttaaaacaggtaagttagtttttaaaggtgaatacattgaggtaaaagaattactgaggaaaatgtataaagaaaatttaacacttgtagatgtagatacaatgttaagcattggtaaaggatttattgatgtaattaagaatatatcggcagaaaatgtattccaaataacatataaaaaggagctatcaacaaaatga	MYPEIDVEELAYKLKSTREYLESITTKEVEIYEIYHLKTGKLVFKGEYIEVKELLRKMYKENLTLVDVDTMLSIGKGFIDVIKNISAENVFQITYKKELSTK
G1	G1_ORF113	G1|_89683_90591	89683	90591	+	Ribose-phosphate pyrophosphokinase (EC 2.7.6.1)			isu;De_Novo_Purine_Biosynthesis	atgattaaaatattttcagaagtagataaagaatacaaacctattattactgaaaagtttcctaatggtgagattaattttaaatatgatgatttaaagtatttagtagaagaggacttaagatttgatgttttctttaaatgggaaaatgacgcagacttaatgcatttgtatatgtttactaagtatttagagcaactaggtattaaagataaagctgaatttttagagattgcatatctaccttatagcagaatggatagagtagaagaaggacataataatatgttcagtcttaaatacattacagaatttattaataaccttaattataaatcggtatgggtagcagaacctcatagccctgtaacagaagaattacttactaattcttttgct…	MIKIFSEVDKEYKPIITEKFPNGEINFKYDDLKYLVEEDLRFDVFFKWENDADLMHLYMFTKYLEQLGIKDKAEFLEIAYLPYSRMDRVEEGHNNMFSLKYITEFINNLNYKSVWVAEPHSPVTEELLTNSFAIDVTLKLLNQYIEMSEEPVTIVLPDKGAYDRYLFDVERILMESNIESYSIVYGEKKRDFETGKIKGIKIIKDKNTLYDNCIILDDLTSYGGTFVGCKKALDKLKVSSVSLILTHAERAFAEGALLSSGFKDIIVTDSMFPKNNWEKAIAKHRARINGTELQIKDIERYL
G1	G1_ORF114	G1|_90609_91973	90609	91973	+	Nicotinamide phosphoribosyltransferase (EC 2.4.2.12)		FIG00002848	ff	atgctaaatccaactttaatgtgtgacttctataaactaagtcacagagaacaataccctgaaggtacagaaattgtatatagtacactagtacctagaagtaataaatattatgaacacagtgataatattgtagtatttggtattcaatcacttgttaaaaaatattttattgatatgtttaataaagagttctttaacagacctaaagaggaagttattaatgaatacaaacgtacagttaaatttacactaggacaagaaaatcctgatgctaaacacttagaacaattacatgacttaggttatttacctattgatgtaagagctttaaaagaaggtactgttgttcatcctaacacacctgttatgacaattgaaaatactcactcagatttc…	MLNPTLMCDFYKLSHREQYPEGTEIVYSTLVPRSNKYYEHSDNIVVFGIQSLVKKYFIDMFNKEFFNRPKEEVINEYKRTVKFTLGQENPDAKHLEQLHDLGYLPIDVRALKEGTVVHPNTPVMTIENTHSDFFWLTNYLETIISTQTWQAMTSATLAYDMRKMLDKYAMETVGNIEAVDFQGHDFSMRGMSSLETAQLSSAGHAISFKGSDTVPVVDFLESYYNADVEKEMVVASIPATEHSVMCANGNYETMDEYETYKRMLTEIYPTGIFSIVSDTWDFWGNMTKTLPRLKDIIMERNGKVVIRPDSGDPVKIICGDPDADTEYERKGAVEVLWDTFGGTETEKGYKVLDEHVGLIYGDSINYERAQQICEGLKEKGFASINVVLGVGSFSYQFNT…
G1	G1_ORF115	G1|_92157_92402	92157	92402	+	Phage protein				atgatttataaaatatcaaaacataattactatagtagatttgagcattccacttatcctcctgatgaggggtttgcgtatgtagattatgtagatgtgattcttattggtgtagataatcctaggaaaagaaagattattaccttaaaagtaaatgagttcaacccggatgactacagagtaggtcataagtacaatattataaaaatactatggtttgaaaaatgggaatggttaaagccataa	MIYKISKHNYYSRFEHSTYPPDEGFAYVDYVDVILIGVDNPRKRKIITLKVNEFNPDDYRVGHKYNIIKILWFEKWEWLKP
G1	G1_ORF116	G1|_92422_92814	92422	92814	+	Phage protein				atgattatagataaattaaatggagttaaattagaaataggtgggcatgtcgtatcatttagtgtaagaaagtttaatacaattaatggtgagagacaattaatagactaccatcatattaaaagaaatagacaacagtactttagaactactgaagaattttataatgaatataaagaaattaagcctgacaaaaatgaaatagatgaaatgtttgaatctctaggttatgtagatactgagttagatgatgtagtaagaaaccaggaaaaggttactgaaatattaggagttagtgaacaatatttaaatcagttatcttataaagctatagaggagtatgtagataaagtagttacacttgaaattaaagagttgaaaggagagaaatag	MIIDKLNGVKLEIGGHVVSFSVRKFNTINGERQLIDYHHIKRNRQQYFRTTEEFYNEYKEIKPDKNEIDEMFESLGYVDTELDDVVRNQEKVTEILGVSEQYLNQLSYKAIEEYVDKVVTLEIKELKGEK
G1	G1_ORF117	G1|_92816_93037	92816	93037	+	Phage protein				atgaataataactgggaaaaagaaggagttaactattgggaaaaagaaggagttaactattgggaaaacgaagactgtcctagggaatacttagagaaagcattcattgacctggtagaatatgttgaaggagttacagtaccacctaaagatgttaagcagttaagagaagataaacttagagaagatattgggttttatgagtacgtagctgataaataa	MNNNWEKEGVNYWEKEGVNYWENEDCPREYLEKAFIDLVEYVEGVTVPPKDVKQLREDKLREDIGFYEYVADK
G1	G1_ORF118	G1|_93103_93414	93103	93414	+	Phage protein				atgaaaaagttaatagtattacttacaattactatttctctattactagggggttgctctcctgataaccatgaaggtaaagtagtaggagtaggtgaatacagagaaccaactacttatataaaatcaggtagcgttactgtaccagtcattggtgaaatgaaatactatgtagatttagagacagataaaggagaagaccgtgtatatcttaataaagaggtctatcataagtttgataaaggtgatgatttctctaatgtaggtgagaaagtgtataagaatgatgaattaatatataaaggagactaa	MKKLIVLLTITISLLLGGCSPDNHEGKVVGVGEYREPTTYIKSGSVTVPVIGEMKYYVDLETDKGEDRVYLNKEVYHKFDKGDDFSNVGEKVYKNDELIYKGD
G1	G1_ORF119	G1|_93417_93926	93417	93926	+	Phage protein				atgtatttaaatgattatgtaggtaaatttataaaggaagataactattatggatatcaatctacagacttagtatctaattatgttcaacgattaactctaggtaggtacaaaactaagttaaatgctaataaaatgaaatacgaaagattacctagttcttggaaaataattaaagccaaagatttgttaagaacagatgattatagagaaggagatatatttgtatcagaaagaatctccgtattcggttttaatggtattattgtatataaccatgattttaacaatgtaactgttattactcaaaatagagatggtaaagctactaatcctgtagaggagcatttatatccaaagaaagatattgattatattattagacctatcgagagggac…	MYLNDYVGKFIKEDNYYGYQSTDLVSNYVQRLTLGRYKTKLNANKMKYERLPSSWKIIKAKDLLRTDDYREGDIFVSERISVFGFNGIIVYNHDFNNVTVITQNRDGKATNPVEEHLYPKKDIDYIIRPIERDYREYFKKSDSKEKVTLSKQEYKKLLEAYNKMKEVFK
G1	G1_ORF120	G1|_93928_94257	93928	94257	+	Phage protein				atgaatagtacaaaattagtagagtactttacaaataaacaaggtaaatctctaatattacctgatgaaaataaagttgagttatatagagttgatgtaacaccttatactatgagacttaatttcacttacaatacagaagttgtagctatagatattgataagttacactcagattctatagaaatgcatataccacaaggtctttatataacaactgttgttaaaattactagtacgcagagtattagttcagttcttcataaggtattagaggaatgggtaagacaagtacaaaatgatggtatattcggattcgtatgggagtaa	MNSTKLVEYFTNKQGKSLILPDENKVELYRVDVTPYTMRLNFTYNTEVVAIDIDKLHSDSIEMHIPQGLYITTVVKITSTQSISSVLHKVLEEWVRQVQNDGIFGFVWE
G1	G1_ORF121	G1|_94451_94765	94451	94765	+	Phage protein				atgataaatgcagggcatgctaagtacctatcagaaatttatgaagatgatgtacattatgaaactatagatagtattgtagaagatatactagataatattaatgatggtattattgaagaagctatgaaaggtaatacaagttatcaatatgttcttagagacttaagagtagataatgaagtagaatatagagttatagaagaacttactaaccaaggatatagtgtaaaccacattagtaatgatatagagtacccttctatatctacaaataatttagcagggttagattacttaaatattaaatggtaa	MINAGHAKYLSEIYEDDVHYETIDSIVEDILDNINDGIIEEAMKGNTSYQYVLRDLRVDNEVEYRVIEELTNQGYSVNHISNDIEYPSISTNNLAGLDYLNIKW
G1	G1_ORF122	G1|_94780_94947	94780	94947	+	Phage protein				atgataaataaatataaaaagttatgggatgaaataactcaacaaattgttaatgtagaaattattaactttaaaaatgaaacagtaacaatagaatctacagatgattcaggattatcagagataagaggttttgaagaagtagagtttatagattactatggataa	MINKYKKLWDEITQQIVNVEIINFKNETVTIESTDDSGLSEIRGFEEVEFIDYYG
G1	G1_ORF123	G1|_95184_95384	95184	95384	+	hypothetical protein				ttgttatgtactactattactattactattactactactattactactactattactactactattactactactattactattactactaagtactactactattactattactattactactactattactactactattactactactattactactactattactactactattactactactattactactactaa	MLCTTITITITTTITTTITTTITTTITITTKYYYYYYYYYYYYYYYYYYYYYYYYYYYYYYYYYYY
G1	G1_ORF124	G1|_96032_96331	96032	96331	+	Phage protein				atgattgatatatacttaggagaaggttataataaagaatacttgtctaaagcactcagattaatcaatgaccatgctcctagggagttaagttatgattttaataatgtagaagcggatgttaatattcacacaatgttatatgttaaacctgaagatagatttatatataaggatatatcctattacttcccgggtgatttaattatttgtatagttgatgatgatgctattgtataccaccaaggtgagcagatttcaggtattagtattttaagaatactagaagagatattttaa	MIDIYLGEGYNKEYLSKALRLINDHAPRELSYDFNNVEADVNIHTMLYVKPEDRFIYKDISYYFPGDLIICIVDDDAIVYHQGEQISGISILRILEEIF
G1	G1_ORF125	G1|_96639_96929	96639	96929	+	hypothetical protein				atgattcatatatttgtaaaagaggattataataaagaaacattaaggagtttacttgagtatattaatgatactgtaggtagggaattaacttatggtattaatacagactatgataaggatgtcgtgattgaaaccgatgaccctatagatgaggaggatacaattgagttatcaggtacaaacatgttcaaggatgacttatgtattcttatagaagagctatactgtaaggcatttgttaatggtgaacctgttattatacgtaagtatgtagaggagatgttataa	MIHIFVKEDYNKETLRSLLEYINDTVGRELTYGINTDYDKDVVIETDDPIDEEDTIELSGTNMFKDDLCILIEELYCKAFVNGEPVIIRKYVEEML
G1	G1_ORF126	G1|_96929_97216	96929	97216	+	Phage protein				atgattataatatttttaactgaaaaatatgatgccaaggctttaaagaaagtattagaacatattgataattgtagtagtagaggtcttagctatttaatgggaaaaggagaagcggatgtatgtatagagaaaaatgtatttagagaaagagatgatgtaaggattaactcaaacattattgatgaaggtaaactttgtatactaataaatagacatggtttagaatgtagctactatagaggtatatcatgtaatattggttccttcgtaaaggagagattataa	MIIIFLTEKYDAKALKKVLEHIDNCSSRGLSYLMGKGEADVCIEKNVFRERDDVRINSNIIDEGKLCILINRHGLECSYYRGISCNIGSFVKERL
G1	G1_ORF127	G1|_97216_97509	97216	97509	+	hypothetical protein				atgatagagatataccttagtgaaaattatgataagaatttactaaaagcagaattaaaatggattaaagagaccgcttcaagagaactaacttatgatgttaatagaagtccaggattggatgtttatgttaatccctataggtgtactaaagacgaagttgaagaatggagtacacttcctccatttgaagatgatatacttgtatttatagcggagacgtggatacatgaatatcttaagggtgaatcaataggtgtagatagtatggaagagtatgtaaaggagatgtaa	MIEIYLSENYDKNLLKAELKWIKETASRELTYDVNRSPGLDVYVNPYRCTKDEVEEWSTLPPFEDDILVFIAETWIHEYLKGESIGVDSMEEYVKEM
G1	G1_ORF128	G1|_97513_97770	97513	97770	+	Phage protein				atgtttaaggtatattatacagtctaccatagaggtagtatgaaaactattaaggataagctagatagaagtagtttaatatacttcttgtatgatacttggtataaagatattagtaacgtattccctaatcactataataaagagtttgggagtaagagtgatgatatagatatagataaacttattgaagcggttaatgaggaaggtatattacttatcaatagaggtaattatgttacaataagagaatggtag	MFKVYYTVYHRGSMKTIKDKLDRSSLIYFLYDTWYKDISNVFPNHYNKEFGSKSDDIDIDKLIEAVNEEGILLINRGNYVTIREW
G1	G1_ORF129	G1|_97848_98087	97848	98087	+	Phage protein				atggatactttaacatacactattattcataaagaatctgatagggtaatagctagcggtttaaatgagacagaaactatgaacttagttcaaaggatgataaatactaatctagttactgatatatcattagatgattataaacgcagaccacatggaaagatagatgtagtcaatttactagtagatattagaagacaaggcgtatttgatttcaatcacatttggcacgtaggatag	MDTLTYTIIHKESDRVIASGLNETETMNLVQRMINTNLVTDISLDDYKRRPHGKIDVVNLLVDIRRQGVFDFNHIWHVG
G1	G1_ORF130	G1|_98098_98445	98098	98445	+	Phage protein				atgatagttatatatacagatgtttctaaggattatttaaaagacgagttcttaccttggcttaatgaaagggatagatacttagaatactataaagatgaattacctgaggatatagattcctcttatattgtatcagttgtatactgtaaggatatggaaggtctattagaaagaaaagacattgttcttgataatagttataatgaacctgtagctttattaggtgttcctgagttttttggtaattatagtaattatttctattatagaggagaaagtattagtaaacatgacctaggagaaattgttaggttaaaagcttggcaacgtatgggtggggattga	MIVIYTDVSKDYLKDEFLPWLNERDRYLEYYKDELPEDIDSSYIVSVVYCKDMEGLLERKDIVLDNSYNEPVALLGVPEFFGNYSNYFYYRGESISKHDLGEIVRLKAWQRMGGD
G1	G1_ORF131	G1|_98992_98654	98992	98654	-	Phage protein				atgaaaataaactatattccaatgtgggacaatgaagatgtattacaatatgcaaaatcacaattattagtaaatgaattagaaacaaaagaaattatattcaaaaattatcaaatatcagatgatttagatggcggaacagataaaaaatattatgaaatatatgaaagtaaattttatgtagatgaggaaacaacaaaagaagaatttaataatttaattatagaaaatgaaaaactaataaaagagtataaaacacaaaacggattaattaaaaatttaattaaatcacaacatgaagtaaatgaatttgaatacaatgttataaatattctataa	MKINYIPMWDNEDVLQYAKSQLLVNELETKEIIFKNYQISDDLDGGTDKKYYEIYESKFYVDEETTKEEFNNLIIENEKLIKEYKTQNGLIKNLIKSQHEVNEFEYNVINIL
G1	G1_ORF132	G1|_99303_99611	99303	99611	+	Phage protein				atggatgtaaaagaaattgcaaatactataatggagttgtggcaaatggacggctacagatgtgcagaacctccattatatgaaagcacactaaaccatacacgcacatatacggcgttaattgtttctattaatggaaactatgacacagtgcagatgttccgcaaaacgcctataatgagcatgagagggcaaagccaaccggctagcatgttagttaatgtgattgacgatgtaattataatcgtatatgaaaatgtagtgtacggagttcaaaacaaagaaataaaatttattgaagaaatttaa	MDVKEIANTIMELWQMDGYRCAEPPLYESTLNHTRTYTALIVSINGNYDTVQMFRKTPIMSMRGQSQPASMLVNVIDDVIIIVYENVVYGVQNKEIKFIEEI
G1	G1_ORF133	G1|_99817_100101	99817	100101	+	Phage protein				atgacaaacaaaaattacttatacgaagaaactcacacagtacaagggcaagacattacggctttcagaattccaaatgacgcaaacggcaacccacgttatgtagtgcatttcatggatttagatattaaactagcagactatgacaacatcaataaactatacggctttaaaaaatatactgctaaatggtttggcggtggtgtagtattccaaagttataatatagcggatactctagaatatgcttacacacaagttaaaacaaatagaattagtcaataa	MTNKNYLYEETHTVQGQDITAFRIPNDANGNPRYVVHFMDLDIKLADYDNINKLYGFKKYTAKWFGGGVVFQSYNIADTLEYAYTQVKTNRISQ
G1	G1_ORF134	G1|_100176_100367	100176	100367	+	Phage protein				atgaaatttaaaatagaaaaaaataatagtgatataaaaactttatggaatttagcaaaaaatggatatatgagctatcaaactgtacacaatatatttaaaaatgaatcagatgaatttattatatttaacagtaaacaaacttataataaatttatgaaattaagatataatagaagtgcaatacaataa	MKFKIEKNNSDIKTLWNLAKNGYMSYQTVHNIFKNESDEFIIFNSKQTYNKFMKLRYNRSAIQ
G1	G1_ORF135	G1|_101172_100684	101172	100684	-	HNH homing endonuclease # Phage intron			idu(2);Phage_introns	atggttgaaaataaaattaatgaaatttggaaacctataaaaaaagaatactttaataaatataatttttatgtttctaatttaggtagggtaaaaataaatgataggttgagtaaagtacatcaagaccgtgacggatatttaaccgtaagggtcaataataaaaaacacatggtgcatagacttgtatatgaatattttggcaatgattttattaaatcaaaccatgtacaccatatagacggtaacaaacaaaataattgtattgataacctagaatgtattagcccgtcagaacacaataaaaggcaccataaagacaatactttcaataggtataataggggttatgcattaacagaagatgaaagaaaagccatagcaagcaaatacaagcct…	MVENKINEIWKPIKKEYFNKYNFYVSNLGRVKINDRLSKVHQDRDGYLTVRVNNKKHMVHRLVYEYFGNDFIKSNHVHHIDGNKQNNCIDNLECISPSEHNKRHHKDNTFNRYNRGYALTEDERKAIASKYKPRKYTQPMLAKEYNISEITVRRIIKKYKKD
G1	G1_ORF136	G1|_101568_101699	101568	101699	+	Phage protein				atgaaaaaaatcacaacaactttaaacttaatcggcatgaaaaataatgaaaggtttacagaagagttaaaaaactaccgtcaagatgttactttcttgaaagcaaataaaattgtaaaatattcaaaataa	MKKITTTLNLIGMKNNERFTEELKNYRQDVTFLKANKIVKYSK
G1	G1_ORF137	G1|_101867_102190	101867	102190	+	Phage protein				atgaaatttatcaaaactatcgaaaacttattagaaaaagcagaaaacaaagggcaagcaattttaaatggtcgttactttgacggatatagtaaaggtgaacttgaagaaaaatatgcaattgaaattgatggcaacaaattaattatgcgtcattggggtacacaaacaattgagattgacttaagcataaatgagattgtttcatattacggtgaaagcaattcagaccgtgacagtttaaacacacttgtatattgcttaggaattgaaccaaactttagatacttaccaagcaaagacttgttcatttacgaaaattaa	MKFIKTIENLLEKAENKGQAILNGRYFDGYSKGELEEKYAIEIDGNKLIMRHWGTQTIEIDLSINEIVSYYGESNSDRDSLNTLVYCLGIEPNFRYLPSKDLFIYEN
G1	G1_ORF138	G1|_102616_103086	102616	103086	+	Phage protein				atgacaaatacaatacaagcatttttacaaggacaagaagcaagcacagttaaggacgtagcaactcatggagtacaaagcggagcaattggcaaattaatctacacatcagacgtagtaaacttctttgatagttacgagcaggacattgaagcggtcatcactgaatacattgaagaggttacaggacaacaatattatgacttattgaactatgagcttatgagagacctcgagaattatgcaaatgtagaatttgaagacgaagacgaatataataacattcaatttgacctagcagaaaacattgcttctgatgaggttgaaggatttgaagacatggacgaagcagaccgggcggaagcaatctatgaggctatggatgatgttgaattagaa…	MTNTIQAFLQGQEASTVKDVATHGVQSGAIGKLIYTSDVVNFFDSYEQDIEAVITEYIEEVTGQQYYDLLNYELMRDLENYANVEFEDEDEYNNIQFDLAENIASDEVEGFEDMDEADRAEAIYEAMDDVELELQETDKVQYVNLAVEIVAQRMAL
G1	G1_ORF139	G1|_103145_103318	103145	103318	+	Phage protein				atgaatacaagacgggtaaacagagcgttaaacgaagcagttagattattagatgaacaaatagcagatactcaaaagactatgcaggagttgaataaacaactagagaagcaaataaaggctaagcaagagctaatggtattagttgatgttatgaatggtgatgatgagtaa	MNTRRVNRALNEAVRLLDEQIADTQKTMQELNKQLEKQIKAKQELMVLVDVMNGDDE
G1	G1_ORF140	G1|_103462_103587	103462	103587	+	Phage protein				atgaacaataatactacttcatatagtaatagcccatatggtagcttagaagagcttagagaagcttatgacctatcgtcattatctactggtgagattaaagaactaatacaaacatttgtttaa	MNNNTTSYSNSPYGSLEELREAYDLSSLSTGEIKELIQTFV
G1	G1_ORF141	G1|_103672_103851	103672	103851	+	Phage protein				atgagaaacttattagagcaggaacaattagaaaaagatgtaaaagacattatttgggtattagatagaatgattgctaaaggagaacaatacactgaagcttacgatattttagttaacaaattagaaagacaagaaaaaagaatcgtagaaataaaaaaacaaaatggaatattttaa	MRNLLEQEQLEKDVKDIIWVLDRMIAKGEQYTEAYDILVNKLERQEKRIVEIKKQNGIF
G1	G1_ORF142	G1|_104421_104185	104421	104185	-	Phage protein				atgaaactataccaagtagaacatgataattgtgaaccttatgaagataacttccattttagagaagataagatatatacagataaggagaacttaattaaacgtattaaagaagaaggttataaagaggaaacaaaccatagaggtgagcaagagttcattaaaggagacccaagagatttctatggaatggatatgattactatacatgaattagagtttgttaataatacctaa	MKLYQVEHDNCEPYEDNFHFREDKIYTDKENLIKRIKEEGYKEETNHRGEQEFIKGDPRDFYGMDMITIHELEFVNNT
G1	G1_ORF143	G1|_104908_104423	104908	104423	-	Phage protein				atgaacaaagaacaagccaaacttaaactcgaaacaagtattattaattatgagaaccaaataaaattcttagaccctgcaagtatgtatactagagggcttatagatgcaaaaggttactcaaaattggcgttaaaagaattagaagatacaggtaaacactcttatgaagatactacatggaaagatagttatgcaaaggtatttacagatgaagaaatactagaattcttactatccaaaccaagagtcacatttaaaggtaatcaagaaaaactagatgaaattaaaaaagaaagagaaaaaatacaaaaagaagctactaaagacttacctaagggcagtccactaggtgacttatcaaaagaaaattatgagaaattttggggagcattacaa…	MNKEQAKLKLETSIINYENQIKFLDPASMYTRGLIDAKGYSKLALKELEDTGKHSYEDTTWKDSYAKVFTDEEILEFLLSKPRVTFKGNQEKLDEIKKEREKIQKEATKDLPKGSPLGDLSKENYEKFWGALQWSREEREKLTQESRAYYENYLKKIKENK
G1	G1_ORF144	G1|_105328_104921	105328	104921	-	Phage protein				atgggactagactttgaagtaatcggtgtgacattaagtaatagaaaagtggaacagaaaggcttacagcactttattaataacgctaggtatagacatatattagaaaagaattattataaaggatttaactttgaagatgactttagaaaaccaggatattttatggacttacttttaagagatgcagagacatattatgatgagtttgaagaatggtgtgaaggtgtattcgtactaactaaagacaagttagttaatctaatgaaaaatgagtttaatgaaaaaacgtttaaaggtacacatgatgcagaatattattatagattaatgtctcatatatacaatgtagaacaatatgaaggtaaattctatgacttttacttaatcatgagtgta…	MGLDFEVIGVTLSNRKVEQKGLQHFINNARYRHILEKNYYKGFNFEDDFRKPGYFMDLLLRDAETYYDEFEEWCEGVFVLTKDKLVNLMKNEFNEKTFKGTHDAEYYYRLMSHIYNVEQYEGKFYDFYLIMSVNV
G1	G1_ORF145	G1|_105759_105328	105759	105328	-	hypothetical protein				atggaaaactataaaaactttattatagaggaaatgaataaagcccatatcttagtaactaaagcagaacaaattaaaaggaatagaaaattagcagaaacagaactagaagaagtatataaaaaagcagaagccttcgatgaaattgtaaatgagttactttatcaattacaaaatctagagagttgggatactctagaccaaaaagactgtcagacattaaaacaaatactagaggaaaacataaaggaggaaaaacagttgaaaagatacaaagtaaaacgtactattactacagaagaggtaagatatatagatgcagaaacagaggaggatgcatggtatagtgtagaatatgaagatgaaggtgcagatacagcacactataatgcagaatat…	MENYKNFIIEEMNKAHILVTKAEQIKRNRKLAETELEEVYKKAEAFDEIVNELLYQLQNLESWDTLDQKDCQTLKQILEENIKEEKQLKRYKVKRTITTEEVRYIDAETEEDAWYSVEYEDEGADTAHYNAEYGTWSYEEEEK
G1	G1_ORF146	G1|_105953_105762	105953	105762	-	Phage protein				atgatagaaattagtatctcatggacttatttaatatcattcttgctactatggtcagccggtatcttatacattaactaccttgtttatagaataaggttaacaaataaggaacgtaaagaaatgagtaaggagcaccaccgcaatagagaagagataaaacaacggatagaaaataggagggataaataa	MIEISISWTYLISFLLLWSAGILYINYLVYRIRLTNKERKEMSKEHHRNREEIKQRIENRRDK
G1	G1_ORF147	G1|_106435_105950	106435	105950	-	Phage protein				atgaataaaacattttttaagttcctaggtaaaaacacattagagtattcaaaacaggggctaggttttcttgtagccctccctataatgttaattatattttctgtattcctagcattcattataggtattcctgcagttattatttacgctctacatgcattaaatgtagacaatgattttattatacagttagtacctgttatgtggttcataatactttatggtattgtaagaacaggtgagtacaaaaaaccatttgttaaactaaaattaaaggattacttattatctatattatatctaactactattacagctattagtgttttagaaaactatttgctctttcaatcattaccttttacaggggatgtaagagcagttataacactatta…	MNKTFFKFLGKNTLEYSKQGLGFLVALPIMLIIFSVFLAFIIGIPAVIIYALHALNVDNDFIIQLVPVMWFIILYGIVRTGEYKKPFVKLKLKDYLLSILYLTTITAISVLENYLLFQSLPFTGDVRAVITLLSFIVFVAVNRGICKIAIKSYKEYKEDSQ
G1	G1_ORF148	G1|_106859_106428	106859	106428	-	Phage protein				atgaatatcaaatatattgatttagtattagaaaattgcgatgttgtaagattagagcctaaagacgtaagcaggttccatatatcaggtattacagaaggtatagattactatggtacatataaagggacttcaagtataagtcgaacacgtcactgtacttatttcggtattcttattgataagcctatggaaatacctcaagttggttttgcttatcctgataatacgaacgcttatgaaatgattacagcatattcagatattacagctatagatattatttatgaaaatgacgcaaatgaatatatttatgtagactttaatgaatacaatgataactataatatcaatcaaaagaatgattattacaataatatgttagaaattacaattaca…	MNIKYIDLVLENCDVVRLEPKDVSRFHISGITEGIDYYGTYKGTSSISRTRHCTYFGILIDKPMEIPQVGFAYPDNTNAYEMITAYSDITAIDIIYENDANEYIYVDFNEYNDNYNINQKNDYYNNMLEITITESNSKEEEDE
G1	G1_ORF149	G1|_107415_106873	107415	106873	-	Phage protein				atggataagataaatcttaataaaaaacatgagggctctactgtagttaacatatcaaataatattacattaaaaatacaatgtacagacctaagaaaagaatgtgatgattcagaagcacctactacctatacccattttaaagcttatatcgtatataatatattcattgtagttaatgatagaaaacaaaagaaaaaagttaaatatgattgctataatgaccatgtaggcagaggtaatgttaaagacctattgaaagtaaaagatgttatcttccagttatccactcaattaaatactaatgaaattattaaaatatcaggtgcagatgaaagaagatataaaatatataaatattttatagaaaaagatataagatttgaagacaatatgtat…	MDKINLNKKHEGSTVVNISNNITLKIQCTDLRKECDDSEAPTTYTHFKAYIVYNIFIVVNDRKQKKKVKYDCYNDHVGRGNVKDLLKVKDVIFQLSTQLNTNEIIKISGADERRYKIYKYFIEKDIRFEDNMYYSKSNIWIINNFSLLQKFQWNTVVTKDGDYNKKELKKVDKEWKELLI
G1	G1_ORF150	G1|_107915_107427	107915	107427	-	Uncharacterized protein COG3236			isu;Riboflavin,_FMN_and_FAD_metabolism_in_plants	atgagagaaacaagggaatatattatgttttggggtaaagaggatatttattctaatttctaccctataaagtttaaacaccaaggaagaacatttaataactcagagcaagcctttatgtggcgcaaagcaagatactttaatgactttcaaatagcaggtgaaatactaaatgctaagaacccaaaccatgctaaaagtttaggtcgtaaagttcgtaattttaatgaagaacagtggaataaagtaagatataatattatggtagaagtagttaaagataaatttatgactacacacctaaagcaaagaatattagacacagatgtacgtaaagattttgtagaagcttcaccttatgataaaatatggggagtaggtcttaaagcaaatgaccct…	MRETREYIMFWGKEDIYSNFYPIKFKHQGRTFNNSEQAFMWRKARYFNDFQIAGEILNAKNPNHAKSLGRKVRNFNEEQWNKVRYNIMVEVVKDKFMTTHLKQRILDTDVRKDFVEASPYDKIWGVGLKANDPKILEQSNWKGQNLLGKVMEDVRVHCIYNK
G1	G1_ORF151	G1|_108326_107928	108326	107928	-	Phage protein				atgaagaaaaaatattttaaaggtcttaaattgaatgactttgaaaaagaagtttttgggataaaaaagaataaaaaatataagaaaatgaagaaaaaactaggtagaaatgaacctaagtattggaattatgacatgtccttttttattcagctatacgctgacctaaatgcatttatagagagtagtaatcatgtggatatggaataccatacttttgtagatgtagacggcaaagaaagaacacaaatagatatgataaaacatattttaagcttaataaaatattatcataaagaaatggatgattttgatatggataaatatgatgagcttgaacaggtacaaagtaaaatattagataattttaaaattgtattaccatcactatggaattaa	MKKKYFKGLKLNDFEKEVFGIKKNKKYKKMKKKLGRNEPKYWNYDMSFFIQLYADLNAFIESSNHVDMEYHTFVDVDGKERTQIDMIKHILSLIKYYHKEMDDFDMDKYDELEQVQSKILDNFKIVLPSLWN
G1	G1_ORF152	G1|_109030_108323	109030	108323	-	Serine/threonine protein phosphatase (EC 3.1.3.16)				atggctatatacgttgttcccgatatttacggagaataccaaaaattattaacaattatggataaaataaataatgaaagaaaacctgaagaaacaatagtatttttaggagattatgtagatagaggtaaaaggtcaaaagatgttgttaactatatatttgatttaatgtctaatgatgataatgtagtaactctgttagggaaccatgatgatgagttttataatattatggaaaacgtagaccgattaagtatctatgatattgaatggctctcaagatattgtatagaaacacttaactcttacggtgtgagtacagtaactttaaaatatagtagtgtagaggaaaatctaagaaataattatgattttattaaaagtgaactaaagaaactt…	MAIYVVPDIYGEYQKLLTIMDKINNERKPEETIVFLGDYVDRGKRSKDVVNYIFDLMSNDDNVVTLLGNHDDEFYNIMENVDRLSIYDIEWLSRYCIETLNSYGVSTVTLKYSSVEENLRNNYDFIKSELKKLKESDDYRKFKILMVNCRKYYKEDKYIFSHSGGVSWKPVEEQTIDQLIWSRDFQPRKDGFTYVCGHTPTDSGEVEINGDMLMCDVGAVFRNIDFPFIKLEVKK
G1	G1_ORF153	G1|_109681_109130	109681	109130	-	Phage protein				atggtaaacgtactacctagtgtttatgacgcagaaaaaggtgaatgggtaacactattagcaaaacctatagcagaagaagtacttaaaattatgaaagcagattatttagagcataaaggaaatattggattttttatatctaagtataaagacggagattctagtatagaacaacctaatgttgtagtattctataacgaaaaagattatgatacaatggagttaacagaatcagaacttactaatgcattaaatgaatatattgactataccttagatggcaagtataaaccattttctcttaataactttattaattatttggaagattatggatacagactacctgttaactttgaagttgatgttactattattttatctgacggtcaaaaa…	MVNVLPSVYDAEKGEWVTLLAKPIAEEVLKIMKADYLEHKGNIGFFISKYKDGDSSIEQPNVVVFYNEKDYDTMELTESELTNALNEYIDYTLDGKYKPFSLNNFINYLEDYGYRLPVNFEVDVTIILSDGQKFTYPRTSSITNNASIVDALKSEDQYIEVKYIYNDHAIDDKKLAHGNDTLK
G1	G1_ORF154	G1|_110017_109700	110017	109700	-	hypothetical protein				gtggagagaacattaaacttatatgattccaaaggtaaattattaaaatcttcagaaaaaattacaggtgcatccgctaaaattataattgaaaaactgacaccgaatacagtgtatagccaagggtcttttaaaatatcatggactattaatggtaaagagtctatattaacagatgttcccgaatttacaacaaaaagtaatgaagacaaacaagaaattgtttttaatactttaaacattgattctaactctttcgtagttagtgaaacagaaccaagtgataagagtaaattgtggtttaaaccaataaattaa	MERTLNLYDSKGKLLKSSEKITGASAKIIIEKLTPNTVYSQGSFKISWTINGKESILTDVPEFTTKSNEDKQEIVFNTLNIDSNSFVVSETEPSDKSKLWFKPIN
G1	G1_ORF155	G1|_110723_110652	110723	110652	-	tRNA-Met-CAT				ggactcttagcttaaaggtaaagccaaccgctcataacggtttgactgtaggttcgaatcctgcagagtcca
G1	G1_ORF156	G1|_111551_111003	111551	111003	-	Phage protein				atgaaaaaaatttatatattagaagaagaaatagaggaaatggactatgacttgtgggaagaagatacagtgtatacaacaagttatgaaattttaggttatactgattccctagaggatgcagaatatattagagataactatggaacaagtaatcctatattcataaatgaatatccttatataacaaaagagaagttaatagaagaacaacgttactttagatacaatagttatattgaacttaaaagagttaatggttactttgaaatatctgaaataaatgacttacaggttactgaagactttagtattaataaagatgataaaaattttgattcacctttttctataaatatgttttcacataatagaaatagtataggtatagaattcatt…	MKKIYILEEEIEEMDYDLWEEDTVYTTSYEILGYTDSLEDAEYIRDNYGTSNPIFINEYPYITKEKLIEEQRYFRYNSYIELKRVNGYFEISEINDLQVTEDFSINKDDKNFDSPFSINMFSHNRNSIGIEFIMFSEYDDKEDIIEKEKNSFLMKLKYLLKHSKEADIRSTSKIIDSIDKLT
G1	G1_ORF157	G1|_111773_111555	111773	111555	-	Phage protein				atgaaaaatattattaattttttagtagactataacataaattttagttactcagaagatagtttaaatgttatgaataactcatacttagtagataaacatggtacacaagattatgaaattgtaggtaactatgaacatattacaggggtattttcttatcaaacagaagaagaggttatagctaagcttaaaaatcttatcggggtttgggagtaa	MKNIINFLVDYNINFSYSEDSLNVMNNSYLVDKHGTQDYEIVGNYEHITGVFSYQTEEEVIAKLKNLIGVWE
G1	G1_ORF158	G1|_111968_111774	111968	111774	-	Phage protein				atgagagataaacgaatacactcagaattattatatgatatcataggtaaacacatacaagaagaggaaaatattacaccgtatatagaagctatatatgtagatatgatgaatattattgtagtagaatatactttttataatgaaaatggaacaagaatgctaggacaatatccgataggagaggttatgtaa	MRDKRIHSELLYDIIGKHIQEEENITPYIEAIYVDMMNIIVVEYTFYNENGTRMLGQYPIGEVM
G1	G1_ORF159	G1|_112695_111958	112695	111958	-	Phage protein				atgaacttagaaaaaagtttcttattatcaacaatagaatttggaagtacttatcaaggaacatcagatgagcattcagataaagattacatgagtttagttgttcaacctttatcagatactatatttaggaataatgaaaaagcaagtaagcatacagaagtatcaagatactatgcagtagaaagatttatctctttagttctaaaaagtgggtttgataatgttcttaatttatgtgctcaattagagcaagctaaaaatactagattcaataaaactgttttagatttattttatgatgattttatatttttaacttatgttagagctaattttaagcctatagcatattctgttatcggtaatattaataatatactaaaaaaaggagaatta…	MNLEKSFLLSTIEFGSTYQGTSDEHSDKDYMSLVVQPLSDTIFRNNEKASKHTEVSRYYAVERFISLVLKSGFDNVLNLCAQLEQAKNTRFNKTVLDLFYDDFIFLTYVRANFKPIAYSVIGNINNILKKGELTGKDLVKFYTFYNHLEYYNDLLDDLDNLNVSYKDFAKVKYMPKEVLDNKRSNVSIEKKKDLVNKVEPLIQEVKDKLKSNESNIKHYKDAMELVEKSLKDKTVEFLTEVYNER
G1	G1_ORF160	G1|_113113_112874	113113	112874	-	Phage protein				atggacttctaccaatttctaaatcacgaaaatgtaagagttaattctataacaccaagtcaaaagaattttattagagaaaacttagaattaactaacctagaggatactgatattgattttattagttctaagcaagcaaaggaagaaatagagaaaattataagaattaaaaatgaagaagaatatgatatagctatggatgctttagcagggtgggtaactaaacatggttattaa	MDFYQFLNHENVRVNSITPSQKNFIRENLELTNLEDTDIDFISSKQAKEEIEKIIRIKNEEEYDIAMDALAGWVTKHGY
G1	G1_ORF161	G1|_113504_113115	113504	113115	-	Phage protein				atgtttaaaaaagcacctcaatacattatggaaaaagtagaaaaagaaaacaatattctaggagaagatttaagtcttgatatttattataaaggagttaaactaactgttaagagacaccctgaaactggtcatctaaatggatatataactttaccttcagatatcaatgaaaaagaatatgactccttagaaagacgtgcccatagaggtatcacttacgatgattatgactatgagggtaagagagtattagggtttgactgtgcacatgcctgggatatgacaccatatgctattataggttcgttagatgaccaatatagagatttagagtatgtactaagtattttaaaagatatggcagaatacgttaaaaaggatgagtaa	MFKKAPQYIMEKVEKENNILGEDLSLDIYYKGVKLTVKRHPETGHLNGYITLPSDINEKEYDSLERRAHRGITYDDYDYEGKRVLGFDCAHAWDMTPYAIIGSLDDQYRDLEYVLSILKDMAEYVKKDE
G1	G1_ORF162	G1|_113776_113603	113776	113603	-	hypothetical protein				atggaaaaagtaaatcatgagtttctagcagaattggcaaagagtaatagtcctgtactaaattcaaaaccacttcaagatggagactataatattgaatttgactatgatggttttcactttgagttctcacagaaaaatggttattggcgttggtcttataacgctaaataa	MEKVNHEFLAELAKSNSPVLNSKPLQDGDYNIEFDYDGFHFEFSQKNGYWRWSYNAK
G1	G1_ORF163	G1|_114299_113817	114299	113817	-	Phage protein				atggcaaatgaaaaagagattataagaatggttaattatcttattgataatatgtctatgtggcatataaactatgctagggctgtgttaataccaagtgaggtagaaaagataattaaagagcatgagaagtttgatgacctccttaagaagagaggagaatggttagtaaaaggttcagatacagataacattgatgatttagaaacttataatcaaataatgaataatcaaaaggatgaaatgatgatacaagaaattgatatctatacccaaggtaaaacaataacaatagataatgaacactattcttcagatgatttaggtgaagtcttaaataagctagaacaatcagaagatattaagataaaatctaattataagtcattatatgtagga…	MANEKEIIRMVNYLIDNMSMWHINYARAVLIPSEVEKIIKEHEKFDDLLKKRGEWLVKGSDTDNIDDLETYNQIMNNQKDEMMIQEIDIYTQGKTITIDNEHYSSDDLGEVLNKLEQSEDIKIKSNYKSLYVGYTNVVGYEVTYASSYEETFKNDLEKDL
G1	G1_ORF164	G1|_114891_114349	114891	114349	-	Phage protein				atggatagaattattggtaaacataacttaactcaagatttgagattaggtgataaagtagaagtttatgatgctcataaatttaaagaaaatgaagatggaactattgaattaggagataaaataactgaaggaattgttgtagattataaaggtgactttacaggtaatacaagtggtttagttacccttgactcttctgaaaaagaattaatcattggtgaatataattttaaacttattgaagaaggtaatttacaagcagtttatgattctgtatctaaaaacaaagtagaaagtctttctgaagattatgacatgtatagaaagttacttggagttaaatcaggagaactagcaggtatagaagatgaactagagtacttagtcagacaatat…	MDRIIGKHNLTQDLRLGDKVEVYDAHKFKENEDGTIELGDKITEGIVVDYKGDFTGNTSGLVTLDSSEKELIIGEYNFKLIEEGNLQAVYDSVSKNKVESLSEDYDMYRKLLGVKSGELAGIEDELEYLVRQYNSKVDNYNGLLTLSKEKARELSLLTGDKKMIPHMKNRRLELGTEADF
G1	G1_ORF165	G1|_115424_114891	115424	114891	-	Phage protein				atggtatacgatagtattatttctcgaacaatggcagtatcaattttaaataaatggattgcagaattaattacagatgttgatttagataaatgtaagtttacagaagaagaatatgggaaagtagttacaaattcaatcaataaaatacaagatgtattaattgaaaagaactatgaggttacagatggtgaattgtatgatattgtttgtacagaattaattaacccaattaaaaataatacagaagaagaaaaacataatgaaaagaacgatttattagaacatttagaagatttggcttttagacatgatattgatttaggatatgttagtgatgggtcatataacttaactgtaacccattggttaatgcaagatgagtttacagatgttaac…	MVYDSIISRTMAVSILNKWIAELITDVDLDKCKFTEEEYGKVVTNSINKIQDVLIEKNYEVTDGELYDIVCTELINPIKNNTEEEKHNEKNDLLEHLEDLAFRHDIDLGYVSDGSYNLTVTHWLMQDEFTDVNIKVNNDEDFYTVTIPESKYFWLPITKENLEMFLTQDPINKGEVK
G1	G1_ORF166	G1|_115591_115427	115591	115427	-	Phage protein				atgaaaaacctgattaaacttttatcaatggttgtagtaactatcttgactttttcactaacttatgttatacttaaaaaagaaacaaataataaaagaaatggtgtagcgccttttgatttttcattagaagaccacattcacctaaataaggagattaaataa	MKNLIKLLSMVVVTILTFSLTYVILKKETNNKRNGVAPFDFSLEDHIHLNKEIK
G1	G1_ORF167	G1|_115869_115594	115869	115594	-	Phage protein				atggctaataatatttgggctgttgtattgagcattgttattttactcatcattttattaatactttggtttctttttagaaaaaaggtaaatggtagtagtaagaatgtagaaattcaaaaagcagaagaagataacgataataaagaacaagaggtagaagaagctcagtatagagaacttaatgaagaagagaaagaaaaaaatgaaaactctagtaaagattataagtacgataaagagaaagtaaaaaataaacttaaggagttagagtaa	MANNIWAVVLSIVILLIILLILWFLFRKKVNGSSKNVEIQKAEEDNDNKEQEVEEAQYRELNEEEKEKNENSSKDYKYDKEKVKNKLKELE
G1	G1_ORF168	G1|_116714_115869	116714	115869	-	Phage protein				atgggtagacgattaatagataactcagaattaaatgtaattaaatatgatggtctacctgatttcttttctgctttaaaaaagaatagagtttcaggtagagataattcatcagatacaggtagctatgattttacagggactcatagttttcaagaagcctataacttaatggttaagggtgatagagagtcatatgatatggtagttaaacttaaaaaaatgacagatgcattatttagaatggataagtcagtaaaaagaaaacctgtcgtagctccggaagggtatcaacctcacgtacctaatgctataaaagggttacctaattctatgatgtctcagcaaagagttaaagcagagaagaaagttattgatgtattttataattctagtatt…	MGRRLIDNSELNVIKYDGLPDFFSALKKNRVSGRDNSSDTGSYDFTGTHSFQEAYNLMVKGDRESYDMVVKLKKMTDALFRMDKSVKRKPVVAPEGYQPHVPNAIKGLPNSMMSQQRVKAEKKVIDVFYNSSISWMEDPENLAYRGAIMLSAIQTLETKGYSINLYLGKLSNSGYEDKLTGFVVNIKHSYQRLNVFKSSFYLVNPSFLRRISFRVLEVEPDMVDLTNHGYGSVVSKSSYGNKLTEHILDNAVIFDSSVGIDINNDSSENLRAVKKLFGGRL
G1	G1_ORF169	G1|_117844_116726	117844	116726	-	Phage protein				atggcaaagcaagatactattgaaagattagagagattggtagaacaacaaatggaaacaacaaaagacttggcagacaaactaggagagaaaaactctaatccgtatgaacaagcaattgtagatgcaattgttgagaaagcaggaactgagagtagagaaattattattactgacgttaaaaaacaaattgaagaatatgtagaagaacaacttagtaatttaccagttaaaattgaattacaacaagaaggaaaaacaattaaagatatctcaggaatcttccattatagataccaagatatactaaagttagttaaccaaaatattccagtatttttaaaaggtggagcaggttcaggtaagaaccatgtattagaacaagtagcagaagctcta…	MAKQDTIERLERLVEQQMETTKDLADKLGEKNSNPYEQAIVDAIVEKAGTESREIIITDVKKQIEEYVEEQLSNLPVKIELQQEGKTIKDISGIFHYRYQDILKLVNQNIPVFLKGGAGSGKNHVLEQVAEALDLDFYFSNAITQEFKLTGFIDANGKFHETQFYKAFTKGGLFFLDEMDASIPEVLLILNSAIANKYFDFPIGRVTAHEDFRVVSAGNTMGTGADHIYVGRQQLDGATLDRFAQVEFDYDTKVEHQLSSNEDLVNFVQQLRHENDEKGLPYVFSMRAIINGSKLDGVMEDEFVVESIIFKSVPKDEINQFISSLPEGNRYTEATRKLLGMQQEPKQEPRKSDSTSKDSMDFDTIMDKLGLE
G1	G1_ORF170	G1|_118324_117998	118324	117998	-	hypothetical protein				gtgtctaaaagaacagacaattttatatatttctgtaaatattacttttcagaatatttaccttcactaggtgtagaagtacttaatcataatgaaacttctcatggaacaatggaaggtgttaggaaatattatatagcaaacatactttatgaaggtcaagaacttacggtaactattgatttagaggaattcaataatgcaacttctatgcataacatgttagaaataatgaataatcatacatataattgtatgtttatgtatgatatggatacacatgaaactaaagatattgatgatttttttaaattaatgtatttttaa	MSKRTDNFIYFCKYYFSEYLPSLGVEVLNHNETSHGTMEGVRKYYIANILYEGQELTVTIDLEEFNNATSMHNMLEIMNNHTYNCMFMYDMDTHETKDIDDFFKLMYF
G1	G1_ORF171	G1|_118733_118317	118733	118317	-	Phage protein				atgaacgcaaaagaatttatgaaaacacaagctcaagtagaagattatttagataaattaaaagtaacaattatagaagatgcactatcagtatctaaagaatggtctaatgattcaaatgatttaggttacgctttatctagtcttggtgaaagtataggtcttttagaagattattataatatacaagtagatgcacatttacctgaacactataaaggtagtaaggatgttatttcttttctagaagaacatttttcttatgatggctttgttgattctatgatatttaatattgtaaaatatactacaaggttaggaagaaaggatgcagtagataaagaagtacaaaaaattaaaacatattatgtacgattagaaagaaatataaagtacgga…	MNAKEFMKTQAQVEDYLDKLKVTIIEDALSVSKEWSNDSNDLGYALSSLGESIGLLEDYYNIQVDAHLPEHYKGSKDVISFLEEHFSYDGFVDSMIFNIVKYTTRLGRKDAVDKEVQKIKTYYVRLERNIKYGDSTRV
G1	G1_ORF172	G1|_119169_118867	119169	118867	-	Phage DNA-binding protein		FIG00756862	isu;Phage_packaging_machinery	atggaaaaagtagaacttattaaacaatgggcaaaagatagaaatttacaaacaggtaaacctgaaggtcaaatgttaaagttattagaagaagcaggagaattagcttcaggtattgctaaaagtaatgaccatgtaacaagagatagtgttggggatatttttgtagtattaacagtactatgtttacagttagatatagatattgaagagtgtattgatatggcttatgatgagataaaagacagaaaaggtaagcttattaatggagtgtttgtcaaagaagaagaccttaaaaaataa	MEKVELIKQWAKDRNLQTGKPEGQMLKLLEEAGELASGIAKSNDHVTRDSVGDIFVVLTVLCLQLDIDIEECIDMAYDEIKDRKGKLINGVFVKEEDLKK
G1	G1_ORF173	G1|_119357_119169	119357	119169	-	Phage protein				atggaaaaattccaagaagattatgttaatatagatatcagagttaaagcttatgttcgtgtaggttataggtatgaagaagatattactaataatctacatgaattagttgaagataatttaaatgtaacaagtgactctgataacctaattatcaaagatacagaaattaaaggagatatagaataa	MEKFQEDYVNIDIRVKAYVRVGYRYEEDITNNLHELVEDNLNVTSDSDNLIIKDTEIKGDIE
G1	G1_ORF174	G1|_119562_119401	119562	119401	-	Phage protein				atggtaaaaccagttataactttagaacctgaggatgtaaaagtattattagattaccttagtttcttggaagatgatatgagaaactatgaaggtatgagagaattatatgaagaattacacaaaaagtatcaacttgctaaaggaaactactcagattaa	MVKPVITLEPEDVKVLLDYLSFLEDDMRNYEGMRELYEELHKKYQLAKGNYSD
G1	G1_ORF175	G1|_121610_119562	121610	119562	-	Phage protein				atggcaataacttataaacaaaaaggattaacagaacaagaaattattaatttacctaaggttaataaaggatgtatctatataggagaagaagatgtatttcttaagaaaaagaaaaataatataattaacttaggttctaaagaattatttagagatattcataatatatttagttttgatacagccacagaaatacatttatttttagccctatgtggtaataaagaagtaacaaactttgaaggtaacccttatgaaacagttgaaaaattagttgaaggtgtagttgatgataataaaggaagaagttacaaagagtatattgaatctaatagagaagaaagaaaagattttcctgtatatggtgataagagtagaagacgtatacaatcaaaa…	MAITYKQKGLTEQEIINLPKVNKGCIYIGEEDVFLKKKKNNIINLGSKELFRDIHNIFSFDTATEIHLFLALCGNKEVTNFEGNPYETVEKLVEGVVDDNKGRSYKEYIESNREERKDFPVYGDKSRRRIQSKGYVEEKIKELEGNDHLWRNESRQLEEYKKVVDSLNNDIMDVLDQGKYGLIKSSIIVMNEDIEKGSSEYYSAMTDELYSRVWYMHPSTENYSSFGLKVKHIRDKHNMGNKWVLENKSSFDVKTGEVKVFLTDSLVNKEITLNLYKDDISKSEYKNELTLSVLLNVILKNYAQPNLTRGIIIKIIEQTLEHHNFDFSSWCPDNTDVYGHINYRGDKYRIFIGENSTSNYLITLTDIVKNIDKINNLEEFGLFERNALLFHIPKKPKWK…
G1	G1_ORF176	G1|_121951_121688	121951	121688	-	hypothetical protein				atgagcatagaaaagaaagaagaagttatagcacataatgaggtagtatttaggagtttaactcaaggtctatatgtaaaagaagtagatatctattcagatgttgtaagctatactaaagatgttgatgaagctcttgctatgccaaatactatcaattttaaaaattcaagaaagtataaaaaacttattatgaatttagatttagaaccattaaataaaattcaaaaagttatatacgaaactcatttagaaggactttaa	MSIEKKEEVIAHNEVVFRSLTQGLYVKEVDIYSDVVSYTKDVDEALAMPNTINFKNSRKYKKLIMNLDLEPLNKIQKVIYETHLEGL
G1	G1_ORF177	G1|_122141_121968	122141	121968	-	Phage protein				ttgaatgaccttatcaaagagggaaataaatattatcacaaagtaagagcaggagagacattatggactataagtaagaactatgatgtggaaattaagaaattacaagaattaaacaatattaaatcagtttctttaactaatttagaatacgtacttgtttgtgtagagtag	MNDLIKEGNKYYHKVRAGETLWTISKNYDVEIKKLQELNNIKSVSLTNLEYVLVCVE
G1	G1_ORF178	G1|_122726_122148	122726	122148	-	Phage protein				atggataatttatcacattacttaagtatattatatgctatattaattacagtaggatatataccaggtttagtagcattagttaaagcagaaagtgtcaagggagttagtaactatttttggtatttaattgtagctacagtaggtataagtttttacaacttattattaactgatgcttcagtatttcaaatagtatctgtaggtcttaatttaaccttaggtattgtttgcttattagtagcttcatatagaaaaaaggactatttctctataccttttattattgtgttctcactgttactatttttattaagtgactttacagccttaacacaaactgtagcaactattactattatccttgcgtatgtaactcagataacaaccttttataaa…	MDNLSHYLSILYAILITVGYIPGLVALVKAESVKGVSNYFWYLIVATVGISFYNLLLTDASVFQIVSVGLNLTLGIVCLLVASYRKKDYFSIPFIIVFSLLLFLLSDFTALTQTVATITIILAYVTQITTFYKTKSAEGTNRFLFLIIGLGLASLIVSMVLTHTYVHIIATEFVNFVLILICYLQANYYSRG
G1	G1_ORF179	G1|_123345_122719	123345	122719	-	Phage protein		FIG01319482	ff	atgggtaataaaattaaagacaaagtaatttatatgggtggacatatcctaaatgaagctatggtagattacagagataaacaacataaagaagtagatggcattgtaggagtaactccttatagccctcacaaagataagtcaataaatgataaagctaatgcagaacaaactaagctagcagaacgtattttaactaatgactttaaggctatgcaagaatcagatatttttgtatttgatatccttaatgaaggattaggaacaattgcagaactcggtattttattaggtatgaaacatcaagcagaagaaacaattaaccatatatatgataatggagaagagtattttaattattttacaaataagtttgaaacgtcattaaatactgaagaa…	MGNKIKDKVIYMGGHILNEAMVDYRDKQHKEVDGIVGVTPYSPHKDKSINDKANAEQTKLAERILTNDFKAMQESDIFVFDILNEGLGTIAELGILLGMKHQAEETINHIYDNGEEYFNYFTNKFETSLNTEEELIVDKLENIVNKPVLIYCSDIRQGHGKPYNDPDRAEFSTNQFVYGMVLELTDGEGFISWEEVINRLEKLGEQDG
G1	G1_ORF180	G1|_124234_123338	124234	123338	-	Phage protein				atgaaatcgtatactaaagtaaaaaataaaggtattgtactagataaatttaaagaaagaggtctagttgtacaagaaaaattagatggaagtaatgcaagcttcacagtagaaaatggtgaattagtatgtttttcacgtagaaaaaaattaaatgagaatgaaactttaaatggtttttatgattgggtacatgaaaatataaatgtaagaaatacgtacgtatcagccttagaaaaatacattatttttggtgaatggttagtcaaacataagattcagtacaaagaagaattttacaacaatttttatgtatttgatgtttatgataaagaaaatgaagtttatttatcagtagaagacatgaatgtaattgcacatcatttagggttaaaaaca…	MKSYTKVKNKGIVLDKFKERGLVVQEKLDGSNASFTVENGELVCFSRRKKLNENETLNGFYDWVHENINVRNTYVSALEKYIIFGEWLVKHKIQYKEEFYNNFYVFDVYDKENEVYLSVEDMNVIAHHLGLKTVKTLLVSKPSHYLNDLKPEEIQELVGKSDMTVKPDKGEGIVIKYLDGKSEYDDYFKLVSNEFKEFSRQKMKTEVKKNESVADYAITRARMEKMIFRAIEEDRLSEDDLELENFGLIMKQVGQNFVDDIMEEEKENILKIVDKQIKKKMPHILREILEEKGDTIDG
G1	G1_ORF181	G1|_124458_124234	124458	124234	-	hypothetical protein				atgaattatttagctaaggtatttattaataacaattggttggtgaaacttataacaattgtattattaactttatttctaagcggtctagtttatgttataagtgcaatatcattattcttatcaacagttttaaatttacctggtttagtagtattagcatttttagcaagcgtaagtcttattttgttttctatagtacataattcaaaggaggataattaa	MNYLAKVFINNNWLVKLITIVLLTLFLSGLVYVISAISLFLSTVLNLPGLVVLAFLASVSLILFSIVHNSKEDN
G1	G1_ORF182	G1|_125267_124527	125267	124527	-	Phosphate starvation-inducible protein PhoH, predicted ATPase				atggcaatacaactaaaagagttagactttaagttaaaagattatcctaatgtaagatacaacatgggagaacatctagtctttaatgaattccttgaaaaagctacaaccgagcagttagatttctgtgaggatttctttaatgataatgttgaaatactttggaatgagagtcaagccggtacaggtaaaacaatgtgctcagtagcctgtgcttacgcagactatcttaataaaaatagaaagctagtatttataatttcaccagtatcagaagatttaggaagcagaccaggtaatcagacagaaaaagaaatggcttatttcatgggattacatgatgcccttattgaacttaatatgaatcctgaacaacaaataactgaaatgttaatgatg…	MAIQLKELDFKLKDYPNVRYNMGEHLVFNEFLEKATTEQLDFCEDFFNDNVEILWNESQAGTGKTMCSVACAYADYLNKNRKLVFIISPVSEDLGSRPGNQTEKEMAYFMGLHDALIELNMNPEQQITEMLMMEDNVKEDKLGDCWVSQISHLFLRGGNLRDATIIINEAQNFKRSELKKVLTRVHTKNSTVIVEGNFKQIDLKNESKSGFGDYMEYFKNYEGAVFHNFTVNFRSKLAQYADNFKW
G1	G1_ORF183	G1|_125933_125319	125933	125319	-	Phage protein				atgaagaaaattaattcagtaattaaaggtgaaggtaagaaagtacaaacagcagatgttaggaaaattagttattatgttaaagattataacccttgcatgacagtagatgacgcaaacgactataatgcaactagtcaatatttggtaagtgacaatggtaaatttattgcaaaatataataaagatatgaatgcagtaggattctatgaagaatcaggggatactgtaaaacatttaacacatactacaccggaaagattagaaggaactgtattcactattgaagaagaaacagagattgatttaattaatgataccttacctcaaggtgatattttaattaaattttcagacggtagtatttatttacctgataatgaatcagtactagatagt…	MKKINSVIKGEGKKVQTADVRKISYYVKDYNPCMTVDDANDYNATSQYLVSDNGKFIAKYNKDMNAVGFYEESGDTVKHLTHTTPERLEGTVFTIEEETEIDLINDTLPQGDILIKFSDGSIYLPDNESVLDSVNYLADNDWDSVDDIIYTGLSKGNSENCIVDFNYNNYDIGYDDVEDEDVCDNYPECECSNYCSSTGEYIGN
G1	G1_ORF184	G1|_126374_125949	126374	125949	-	Phage ribonuclease H (EC 3.1.26.4)		FIG01305245	isu;Phage_replication	atgcaggatagtgtaaatatatacacagacggtagctcctcatataataaaggtaaagtaggctcaggtgctgtcttggtaagtaaagaaggaaatataatatcggaaattagtaaaagtgttgacaaaccaggattaataaagtataataatgttgcaggtgaaatattggcttgttgttatggtattgaagaggctataaaactaggatacaatcaggcaatagtttatatagattatattggtttaatacattggtatgaaggtacttggtctgcaagaaatattctaagtaaaacatatattaatatgatacgagaataccaaaaagtaatagatataaactttgtaaaagtaaagagccattcaaatgacaaatggaatgactatgccgataat…	MQDSVNIYTDGSSSYNKGKVGSGAVLVSKEGNIISEISKSVDKPGLIKYNNVAGEILACCYGIEEAIKLGYNQAIVYIDYIGLIHWYEGTWSARNILSKTYINMIREYQKVIDINFVKVKSHSNDKWNDYADNLAKKSIDI
G1	G1_ORF185	G1|_126555_126364	126555	126364	-	Phage protein				atgaaaaaaggagtatttacagtaatagctgatggttttaaatttaatgtgattgctaaagataaaaaagaagttcaagaacactgtttcaaatgttttgattttaactatatctcagtatctttttgcagagaagtctattcagattgtgaattccctcaatttatggaggattataagtatgcaggatag	MKKGVFTVIADGFKFNVIAKDKKEVQEHCFKCFDFNYISVSFCREVYSDCEFPQFMEDYKYAG
G1	G1_ORF186	G1|_127219_126578	127219	126578	-	Phage protein				atggagaataataatttagttaattttttaatgactacagatgatatagatgatactattgaaatggtagattcatttgaattacaagatataaacaaagttctaggtgaagatacgtttttaacaataatggaaattacagacagtcttcctgataaccaatataaaatagtattgttgtcctctttagacaagttattgaatacagatagaaaagaattagtagaatatgatgaagaatttcctactatacgaaaacataatgtatctgagctaaaaagagatacagttaactctgtaattgatagttatatgaatactaatgtagaaatactttatacagagtatcctactattagtaactacagtgtagttgtagattctgttaaagtgttaaat…	MENNNLVNFLMTTDDIDDTIEMVDSFELQDINKVLGEDTFLTIMEITDSLPDNQYKIVLLSSLDKLLNTDRKELVEYDEEFPTIRKHNVSELKRDTVNSVIDSYMNTNVEILYTEYPTISNYSVVVDSVKVLNTLYLIESKNGKIEATLSEDGEDLHEYISEEGYSVTDILNKFDDVEDLFDEDDSLINFFSDIDEGKNKTIKSFIELVINLK
G1	G1_ORF187	G1|_127439_127209	127439	127209	-	Phage protein				atggatgaaaaaaaggaaagtaaacctctaaaccttcaaaaaattagagtagaaaaaggacatacgttaagaagtctagcttctgagataggtgttcattactctcttatatcttattgggagtatggaaaaaagaaaccaagaagtgctaatttaatgcggttagagaaagcgttaaatactccaggaaaagagttatttaaagaattggaggaagacgatggagaataa	MDEKKESKPLNLQKIRVEKGHTLRSLASEIGVHYSLISYWEYGKKKPRSANLMRLEKALNTPGKELFKELEEDDGE
G1	G1_ORF188	G1|_127669_127442	127669	127442	-	hypothetical protein				atgaataaatttaaaagatggtttcgaattaatgttttaaaaaaagaaacactactttttaaagtttattggagatacgagtcaccgtctttaaaaaaacctcatgtatttcatatagagttatatgctaaaagtaaggcagaggcaagaaataaatcacaagagtatatactaaaaaatgcaaaagcatctgaggattttaaatttttaaaagtagaggagaaataa	MNKFKRWFRINVLKKETLLFKVYWRYESPSLKKPHVFHIELYAKSKAEARNKSQEYILKNAKASEDFKFLKVEEK
G1	G1_ORF189	G1|_128471_127779	128471	127779	-	SceD-like transglycosylase, biomarker for vancomycin-intermediate strains				atgaagaaaacaatttttgcaacattagcattaggtacagctattacttttggaggtattgctacaaatgaagctagtgcagacgaaattgattataataagttagcagaacaagctaaatcaaattcagcagaagtaaatacaaaaccaattcaagcaggtaattatgatttctcttttagtgatggtgaatttacttatcatttctataattataatggtaactttggttatgaataccattcaggctcaactcaagtagataatacagtatctagattagcaggagaagaacaaacacctgaacaaaaagtagaccaacaacaagcacaatttgatactcaaaataaacaagatactaaaaaagaagtacaaacaacatcagcaccagttcaaaag…	MKKTIFATLALGTAITFGGIATNEASADEIDYNKLAEQAKSNSAEVNTKPIQAGNYDFSFSDGEFTYHFYNYNGNFGYEYHSGSTQVDNTVSRLAGEEQTPEQKVDQQQAQFDTQNKQDTKKEVQTTSAPVQKETKQPTQSTSSTGGSVAEQIRQAGGDEAMIEIAMRESTMNPNAVNASSGAQGLFQGLGKSWSGGSIAEQTKGAKQYMIDRYGSTSGALAYHNAHNSY
G1	G1_ORF190	G1|_129293_128658	129293	128658	-	Phage protein				atgattggagaaactattaataaactaaaagttataaaagagtctagtaagagggataaatcaagatgtaaaatgtatgaatgtttatgtgaatgcggagaagtaataatagttagaagctccactttaaggcaaggtaaaataaaatcttgtgggtgtgagagtaataaaattcatagtgagttaatgagagaaaggaatactacccatggattatccagtaacccaatgtaccaaagatggttaggtatgaaacagcgttgttacgatgttaacgctataaattataaaaactatggaggaaggggtatagaaatatgtgaagaatggaagaatgattttaaaaaattctacgactatatgggagaccctccgaatgaaaattatcaaatagataga…	MIGETINKLKVIKESSKRDKSRCKMYECLCECGEVIIVRSSTLRQGKIKSCGCESNKIHSELMRERNTTHGLSSNPMYQRWLGMKQRCYDVNAINYKNYGGRGIEICEEWKNDFKKFYDYMGDPPNENYQIDRINNDGNYEPGNVKWSTRSENSTNIRKKSTHNIYKKSNNVYNIQIVRKNKVKYFSAKSLEEAIELRDNVINKYNETGEW
G1	G1_ORF191	G1|_130151_129360	130151	129360	-	hypothetical protein				atgagaaagtcagtagttatttcaggagtattagggtttttagcaattatagggtttattattttattaatgtgtattactaagattccacaaggtcatgttggagttgtatactcagtaaatggtgttaaggaagatactaaatcaccgggttggcatttaacagcaccttttgataaggtaaataaatacccaactaaaacacaaacacataaatataaagatttaaatgtagcaacttcagatggtaaaaatattaaattagacattgatgtatcttataaagtagatgcaactaaggcagtaaacctttttaatagattcggaagtgctgacatagaagaacttgaaaaagggtatcttcgttctagagtacaagataatgttagacaagcaatt…	MRKSVVISGVLGFLAIIGFIILLMCITKIPQGHVGVVYSVNGVKEDTKSPGWHLTAPFDKVNKYPTKTQTHKYKDLNVATSDGKNIKLDIDVSYKVDATKAVNLFNRFGSADIEELEKGYLRSRVQDNVRQAISKYSVIDAFGVKTGEIKQDTLNKLNDNLEKQGFIIDDIALSSPTADKNTQKAIDERVKANQELERTKVDKQIAEENAKKKEIEAKGEKKANDIRSESLTEEVLQQQLIEKWNGKQPISIGSDSVITNLNK
G1	G1_ORF192	G1|_130459_130151	130459	130151	-	Phage protein				atggcactacttttaacatattttgctatttttattgtttttctagtccttgtaggttttggtataagttatttatttgattttctttcaatgaaagagaagaagagtaacataagaaaacaatacagggaattagttaggcaaggtacattagatgaatacggtttagaacaatatgtaaagtataaaaaacaattcttaaatgaccgtagacaatcaattgtaactagagccgataaacaagaaatagaccaagaggaaaaagctttaaatagcttaataaaagaaatagaaaaaggagaaatgtaa	MALLLTYFAIFIVFLVLVGFGISYLFDFLSMKEKKSNIRKQYRELVRQGTLDEYGLEQYVKYKKQFLNDRRQSIVTRADKQEIDQEEKALNSLIKEIEKGEM
G1	G1_ORF193	G1|_131201_130572	131201	130572	-	Phage lysin, N-acetylmuramoyl-L-alanine amidase (EC 3.5.1.28)		FIG01303979	icw(1);Phage_lysis_modules	atgagtgctagtgatgctcaattccttaaaaatgaacaagcagtattccaatttacagcagagaaatttaaagaatggggtcttactcctaaccgtaaaactgtaagattgcatatggaatttgtaccaactgcctgtcctcaccgttctatggttcttcatacaggatttaatccagtaacacaaggaagaccatcacaagcaataatgaataaattaaaagattatttcattaaacaaattaaaaactacatggataaaggaacttcaagttctacagtagttaaagatggtaaaacaagtagcgcaagtacaccggcaactagaccagttacaggttcttggaaaaagaaccagtacggaacttggtataaaccggaaaatgcaacatttgtcaat…	MSASDAQFLKNEQAVFQFTAEKFKEWGLTPNRKTVRLHMEFVPTACPHRSMVLHTGFNPVTQGRPSQAIMNKLKDYFIKQIKNYMDKGTSSSTVVKDGKTSSASTPATRPVTGSWKKNQYGTWYKPENATFVNGNQPIVTRIGSPFLNAPVGGNLPAGATIVYDEVCIQAGHIWIGYNAYNGNRVYCPVRTCQGVPPNQIPGVAWGVFK
G1	G1_ORF194	G1|_131972_131472	131972	131472	-	HNH homing endonuclease		FIG01108329	idu(2);Phage_introns	atggaaaagaaattaaatgaaatacctggattagaaatatatgaaaattacactattactgataaaggagaagtaatatcttataaaggtaaagagcctaaaaagttaaaacttcaaaaaaataacaagggttacttgtttgtaaggttacgataccattcacctaaaatacatcgtttagttgctatggcttttatacctaatcctgataataaagaacaagttaaccatttaaatggtaaaaatgataatagtgtaggaaatttagaatgggtttctaattccgagaacagagaacatgcaataaagacaggattaaaaaatgaaataaattataatatagctcagtatgacttagaaggtaatttattgaatgtcttttacacagctcaagaggct…	MEKKLNEIPGLEIYENYTITDKGEVISYKGKEPKKLKLQKNNKGYLFVRLRYHSPKIHRLVAMAFIPNPDNKEQVNHLNGKNDNSVGNLEWVSNSENREHAIKTGLKNEINYNIAQYDLEGNLLNVFYTAQEALEFLGISNKRSGNIGRCIKGERKTAYGYIWKQY
G1	G1_ORF195	G1|_132935_132132	132935	132132	-	Phage lysin, N-acetylmuramoyl-L-alanine amidase (EC 3.5.1.28)		FIG01303979	icw(1);Phage_lysis_modules	atggctaagactcaagcagaaataaataaacgtttagatgcttatgcaaaaggaacagtagatagcccttacagagttaaaaaagctacaagttatgacccatcatttggtgtaatggaagcaggagccattgatgcagatggttactatcacgctcagtgtcaagaccttattacagactatgttttatggttaacagataataaagttagaacttggggtaatgctaaagaccaaattaaacagagttatggtactggatttaaaatacatgaaaataaaccttctactgtacctaaaaaaggttggattgcggtatttacatccggtagttatgaacagtggggtcacataggtattgtatatgatggaggtaatacttctacatttactatttta…	MAKTQAEINKRLDAYAKGTVDSPYRVKKATSYDPSFGVMEAGAIDADGYYHAQCQDLITDYVLWLTDNKVRTWGNAKDQIKQSYGTGFKIHENKPSTVPKKGWIAVFTSGSYEQWGHIGIVYDGGNTSTFTILEQNWNGYANKKPTKRVDNYYGLTHFIEIPVKAGTTVKKETAKKSASKTPAPKKKATLKVSKNHINYTMDKRGKKPEGMVIHNDAGRSSGQQYENSLANAGYARYANGIAHYYGSEGYVWEAIDAKNQIAWHTGK
G1	G1_ORF196	G1|_133438_132935	133438	132935	-	Phage holin		FIG00640889	icw(2);Phage_lysis_modules	atggctaatgaaactaaacaacctaaagttgttggaggaataaaccttagcacaagaactaagagcaaaacattttgggtagcaattatatcagcagtagcattatttgctaaccaaattataggtgctttcggtttagactactcagctcaaattgagcaaggtgtaaatattgtaggttctatactaacactattagcaggtttaggtattattgttgataataatactaaaggtcttaaagatagtgatattgttcaaacagactatcttaaacctcgtgatagtaaagaccctaatgaattcgttcaatggcaagcaaatgcaaataacactagtacttttgagatagacagctacgaaaacaatgcagaacctgacacagatgatagtgatgaa…	MANETKQPKVVGGINLSTRTKSKTFWVAIISAVALFANQIIGAFGLDYSAQIEQGVNIVGSILTLLAGLGIIVDNNTKGLKDSDIVQTDYLKPRDSKDPNEFVQWQANANNTSTFEIDSYENNAEPDTDDSDEVPAIEDEIDGGSAPSQDEEDTEEHGKVFAEEEVK
G1	G1_ORF197	G1|_133708_133523	133708	133523	-	Phage protein				atggcatcagcaaaacaattatattatacggaaagtttagttggtaaggcaattattaataataaagtatctaataaagaagaagtttgggataagttagagctacttcctgaaactaaattagaagatttagataacaaacaaatgtctgaagttatcaaaaaactaaaccaaattaatgagtaa	MASAKQLYYTESLVGKAIINNKVSNKEEVWDKLELLPETKLEDLDNKQMSEVIKKLNQINE
G1	G1_ORF198	G1|_133941_133870	133941	133870	-	tRNA-Pseudo-CCA				acacccttagtataattagtagtacaagggtctccaaaacccttagtctttgtgcaaatcaaagagggtgtg
G1	G1_ORF199	G1|_134020_133948	134020	133948	-	tRNA-Phe-GAA				ggtttcttagctcagatggtagagcactagattgaagctctaggtgtcattggttcaaatccaatagaaacca
G1	G1_ORF200	G1|_134100_134027	134100	134027	-	tRNA-Asp-GTC				ggctcattggtgtaactggttaacacactgccctgtcacggcagagagtacgagttcgagtctcgtatgggtcg
G1	G1_ORF201	G1|_135473_135255	135473	135255	-	Phage protein				atgaaaagacaaaaaatgttttactcaagtttaatatgtaaagaatgtggaaatgtattcaaagtaccaagaaaaagagcaaataaaagagaagaaggtcatatcaaagatatatattgtatcaaatgttgtaaaactacaaaacatatagaagataatcgtagtgaagcagaaagaagatgggatgctattcaggaggaactaacaaaagataactaa	MKRQKMFYSSLICKECGNVFKVPRKRANKREEGHIKDIYCIKCCKTTKHIEDNRSEAERRWDAIQEELTKDN
G1	G1_ORF202	G1|_136540_136331	136540	136331	-	hypothetical protein				atgtcaaaacatattgaaataacaatgtcaagtggagctaaatactttttagtatctactgatgaaaagagttacaataggcaagatatagattatatgttaagaggaatggatgaaacctctataaaagtatatactgaaagtgctataacttcacctcaagtatatattaatccaaacagaatagaatcttttaaaatagtattctaa	MSKHIEITMSSGAKYFLVSTDEKSYNRQDIDYMLRGMDETSIKVYTESAITSPQVYINPNRIESFKIVF
G1	G1_ORF203	G1|_136885_136553	136885	136553	-	Phage protein				ttggataaggagataaacaaccttgtttctcaagtagaaactattaagtctaagatacaagaaggtaattatatagatagaggaactttcaaagatttagaagttgaggtagctgaactaagaaaaatgatagttagtatagataaagatgtagctgtcaatagtgaaaaacaatcagcaatttacgtccaattagaaagacttgatgaaaagatttcagaacttgctgaaagtacaaaaactaaggatactgagaaaaaggatacaactgagaaggttcttttacttgttctaggagctatattatcctttgtctttaacaaatttgcatag	MDKEINNLVSQVETIKSKIQEGNYIDRGTFKDLEVEVAELRKMIVSIDKDVAVNSEKQSAIYVQLERLDEKISELAESTKTKDTEKKDTTEKVLLLVLGAILSFVFNKFA
G1	G1_ORF204	G1|_137224_136898	137224	136898	-	Phage protein				ttgactaaatataaggatatccttaagttagagtttaaagatgcactagcccattttaaaagagacagacgctatttccacgtctatagaatagacagagtattaataaatggctcaattatatacttcgactattattaccttccttctgatgaccctaatattgtaataaaagaattagacctccaaagttttggtaagcttaggtttgaaattgatacaaaaacatcttacggaaaagtcgttacggataattatatggagattatcaatgatttcttagaaaattatgatatccattctgaatctgaaacggttagaccttag	MTKYKDILKLEFKDALAHFKRDRRYFHVYRIDRVLINGSIIYFDYYYLPSDDPNIVIKELDLQSFGKLRFEIDTKTSYGKVVTDNYMEIINDFLENYDIHSESETVRP
G1	G1_ORF205	G1|_137784_138050	137784	138050	+	Phage protein				atgacatactttatctttggtggtattgtttctaatgtcgcacttactgtaacagataagttcttactgaagaaagaagaccccctacctgaatatgttcttaaaaaagtagagataaatgataaagaaataagaataatcaagaaaataatagaaagtaattatggtataacagcagaagagataaaagttagggctaaagcacaaagaagagtagaggaagatagtaaaaaggaagattacaatgaaaacaaagaaagaaattaa	MTYFIFGGIVSNVALTVTDKFLLKKEDPLPEYVLKKVEINDKEIRIIKKIIESNYGITAEEIKVRAKAQRRVEEDSKKEDYNENKERN
G1	G1_ORF206	G1|_138028_138306	138028	138306	+	Phage protein				atgaaaacaaagaaagaaattaaagaacaaaggaaagaacttaaggatggtgctacatctgtttctttagtaaaaaagggagataagagaatagctagccctagtagaatttgtagtctatgtggtcagcagttatcaggtatgaattacactaaaggaaaagcattatcaaaagttaatcattttcatttacagtattctaagtatatttattttgatatttgcgcagatatcaacaattgttataaaaatttaagaaaacgaggtgaaatggattga	MKTKKEIKEQRKELKDGATSVSLVKKGDKRIASPSRICSLCGQQLSGMNYTKGKALSKVNHFHLQYSKYIYFDICADINNCYKNLRKRGEMD
G1	G1_ORF207	G1|_138303_138713	138303	138713	+	Phage protein				ttgagtgcagaaaatattagagatataattaacaagaaaaagttagaagaagaggatacaagaaaatatatagctgatgggtttatgaatggtatcggtaaattaatgtacgaattcaataagaaagtagataacaaagaaatagaagttaaagacccgaatgatttatacaaattatttgtgatattctctcaaatgcaaaatatggtcaatgaaacttctgaaggaggagcaatacctcaactatctagacctcaacaggaattatttgatgagattacaacagaagatagtaatggagaatctacagttgatttacagaagatatcagaaatgtcagcggaagatattacagcaatgatttctgaaaaggaaaaagtaatgaatgaggaaaattca…	MSAENIRDIINKKKLEEEDTRKYIADGFMNGIGKLMYEFNKKVDNKEIEVKDPNDLYKLFVIFSQMQNMVNETSEGGAIPQLSRPQQELFDEITTEDSNGESTVDLQKISEMSAEDITAMISEKEKVMNEENSETF
