# Supplementary material for: Safety assessment of Staphylococcus phages of the family Myoviridae based on complete genome sequences
Source: Sci Rep. 2017 Jan 24;7:41259. doi: 10.1038/srep41259 (PMC5259776; doi:10.1038/srep41259)
Supplement: Supplementary Dataset 5 [file srep41259-s6.xls]

## Sheet: Sheet1
contig_id	feature_id	location	start	stop	strand	function	aliases	figfam	evidence_codes	nucleotide_sequence	aa_sequence
GH15	GH15_ORF1	GH15|_358_20	358	20	-	Phage protein				atgaaaataaactatattccaatgtgggacaatgaagacgtattacaatatgcaaaatcacaattattagtaaatgaattagaaacaaaagaaattgtattcaaaaattatcaaatatcagatgatattgataacggaacagataaaaaatattatgaaatatatgaaagtaaattttatgtagatgaggatacaacaaaagaagaatttaataatttaattatagaaaatgaaaaactagtaaaagactataaaacacaaaacggattaattaaaaatttaattaaatcacaacatgaagtaaatgaatttgaatacaatgttataaatattctataa	MKINYIPMWDNEDVLQYAKSQLLVNELETKEIVFKNYQISDDIDNGTDKKYYEIYESKFYVDEDTTKEEFNNLIIENEKLVKDYKTQNGLIKNLIKSQHEVNEFEYNVINIL
GH15	GH15_ORF2	GH15|_854_979	854	979	+	Phage protein				atgagagggcaagcgcaaccggctagcatgttagtaaatgtaattgatgacgtgattataatcgtatatgaaaatacggtttacggggtacagaataaagaaataaaatttattgaagaaatttaa	MRGQAQPASMLVNVIDDVIIIVYENTVYGVQNKEIKFIEEI
GH15	GH15_ORF3	GH15|_1185_1472	1185	1472	+	Phage protein				atgacaaacaaaaattacttatacgaagaaactcacacagtacaagggcaagacattacggctttcagaattccaaatgacacaaacggcaacccacgttatgtagtgcatttcatggatttagacattaaactagcagactatgacaacatcaataagctatacggatttaaaaaatatactgctaaatggtttggcggtggtgtagtattccaaagctataatattgaagatacattaaattacgcactatctaatgttaaagaaatagaagcggttaagaattaa	MTNKNYLYEETHTVQGQDITAFRIPNDTNGNPRYVVHFMDLDIKLADYDNINKLYGFKKYTAKWFGGGVVFQSYNIEDTLNYALSNVKEIEAVKN
GH15	GH15_ORF4	GH15|_1522_1713	1522	1713	+	Phage protein				atgaaatttaaaatagaaaaaaataacagtgatataaaaactttatggaatttagctaaaaatggatatatgagttatcaaactgtacacaatatatttaaaaatgaatcagatgaatttattatatttaacagtaaacaaacttataataaatttatggaattaagatataatagaagtgcaattcaatag	MKFKIEKNNSDIKTLWNLAKNGYMSYQTVHNIFKNESDEFIIFNSKQTYNKFMELRYNRSAIQ
GH15	GH15_ORF5	GH15|_2556_2879	2556	2879	+	Phage protein				atgaaatttatcaaaactatcgaaaacttattagaaaaagcagaaaacaaagggcaagcaattttaaacggtcgttactttgacgggtatagcaaaggtgagcttgaggaaaaatatgcaattgaaattgatggcaacaaattgattatgcgtcactggggtacacaaacaattgagattgacttaagcataaatgagattgtttcatattacggtgaaagcaattcagaccgtgacagtttaaacacacttgtatattgcttaggaattgcgccaaactttagatacttaccaagcaaaaacttattcatttacgaaaattaa	MKFIKTIENLLEKAENKGQAILNGRYFDGYSKGELEEKYAIEIDGNKLIMRHWGTQTIEIDLSINEIVSYYGESNSDRDSLNTLVYCLGIAPNFRYLPSKNLFIYEN
GH15	GH15_ORF6	GH15|_2979_3359	2979	3359	+	hypothetical protein				atgttcaaattacaaaataaagtggaaattatcgtacctaaggaagataacaacggcgttgagattgcagacaaacgtattaaagaatatgtaaatagcatcacaatggaagcgggcggttgtactattacagaaattaaagggcaatggtactcagaagatgaaaaacgtataatggaagataacaacttaaatcttgagtggtattatctgcaagacagtgcaaaattcatgacagttgaattaaaaggtattgtaagacgtttaattgaagtttacggacaagaggctatcagtatcaaagttaatggcacattgtacattgtagaccaatcagacattgaagaattacacacaacattattaaatatcatgaaataa	MFKLQNKVEIIVPKEDNNGVEIADKRIKEYVNSITMEAGGCTITEIKGQWYSEDEKRIMEDNNLNLEWYYLQDSAKFMTVELKGIVRRLIEVYGQEAISIKVNGTLYIVDQSDIEELHTTLLNIMK
GH15	GH15_ORF7	GH15|_3778_3909	3778	3909	+	hypothetical protein				ttgacaaacttccaaatacatgataatattaagatagttagaaaaacaaaaaaacgaaaaggaattgataattatgaacagattagaaatagtaaaagatacggcaatggaatatatccttatgatggataa	MTNFQIHDNIKIVRKTKKRKGIDNYEQIRNSKRYGNGIYPYDG
GH15	GH15_ORF8	GH15|_3917_4072	3917	4072	+	hypothetical protein				atggacggcgttatgacacaagaggaatacaacgaagcggttagctttgaaaaggtgtatgactacactctatcagaagcaaatcaagaatgtaaattcttaggtggtaaggttttaactttcctagtacatgaagcaatcgaagaatacgcataa	MDGVMTQEEYNEAVSFEKVYDYTLSEANQECKFLGGKVLTFLVHEAIEEYA
GH15	GH15_ORF9	GH15|_4153_4290	4153	4290	+	hypothetical protein				atgagatacgaaattgtaacgttagttaatcaagaattgtttatgtatgcaacattcaacaagcaggaagcagaagccaaatatcaagaatggtgtgacttatatggtcaagaaaatgtaagcatggaaaaaaattaa	MRYEIVTLVNQELFMYATFNKQEAEAKYQEWCDLYGQENVSMEKN
GH15	GH15_ORF10	GH15|_4361_4525	4361	4525	+	hypothetical protein				atgacaaaaacaatcaaacaattagaaagccaattagagagtctagaaagaaaatcagatgaggaattagcaaacggatactatgacagatttgaaagaacttgtgcacagattagagaattagacctacaaatcgaattaaaaaagaactcagaaactgtttaa	MTKTIKQLESQLESLERKSDEELANGYYDRFERTCAQIRELDLQIELKKNSETV
GH15	GH15_ORF11	GH15|_4932_5402	4932	5402	+	Phage protein				atgacaaatacaatacaagcatttttacaaggacaagaagcaagcacagttaaggacgtagcaactcatggagtacaaagcggagcaattggcaaattaatctacacatcagacatagtaaacttctttgatagatacgagcaggacattgaagccgtcatcactgaatacattgaagaggttacgggacaacaatattatgacttattgaactatgagcttatgagagacctcgagaattatgcaaatgtagaatttgaagacgaagacgaatataataacattcaatttgacctagcagaaaacattgcttctgatgaggttgaaggatttgaagacatggacgaagcagaccaggcggaagcaatctatgaggctatggatgatgttgaattagaa…	MTNTIQAFLQGQEASTVKDVATHGVQSGAIGKLIYTSDIVNFFDRYEQDIEAVITEYIEEVTGQQYYDLLNYELMRDLENYANVEFEDEDEYNNIQFDLAENIASDEVEGFEDMDEADQAEAIYEAMDDVELELQETDKVQYVNLAVEIVAQRMAL
GH15	GH15_ORF12	GH15|_5473_5736	5473	5736	+	hypothetical protein				atgaaaattaaccaattaaacaatgctaaaaaactatacgaaacattatttgctatcgagtttgatagtactatcgaggaagattggacaatagataatgactctctagaagctaaactattcttggagttatcagatgagggcaaaaaggtttatgcaatgagtcacgctaagcaatgggcaaatattgttatggatatggaagaagaggaatatagaagctattacggaaatgatttagattatattttagaggagatgtaa	MKINQLNNAKKLYETLFAIEFDSTIEEDWTIDNDSLEAKLFLELSDEGKKVYAMSHAKQWANIVMDMEEEEYRSYYGNDLDYILEEM
GH15	GH15_ORF13	GH15|_5740_5913	5740	5913	+	Phage protein				atgaatacaagacgggtaaacaaagcgttaaacgaagcggttcgattattagatgagcaaatagcagacactcaaaagactatgcaggagttgaataaacaactcgagaagcaaataaaggctaagcaagagctaatgatattagttgatgttatgactggtgatgatgagtaa	MNTRRVNKALNEAVRLLDEQIADTQKTMQELNKQLEKQIKAKQELMILVDVMTGDDE
GH15	GH15_ORF14	GH15|_6057_6182	6057	6182	+	Phage protein				atgaacaataacaccgcttcatatagtaatggctcatatggtagcttagaagagcttagagaagcttatgacctatcttcattatctactgaggagattaaagaactaatacaaacatttgtttaa	MNNNTASYSNGSYGSLEELREAYDLSSLSTEEIKELIQTFV
GH15	GH15_ORF15	GH15|_6267_6446	6267	6446	+	Phage protein				atgacaaacttattagaacaggaacaattagaaaaagacgtaaaagatattatttgggtattagacagaatgattgctagaggagaacaatacactgaagcttacgatattttagttaacaaattagaaagacaagaaaaaagaatcgtagaaataaaaaaacaaaacggaatattttaa	MTNLLEQEQLEKDVKDIIWVLDRMIARGEQYTEAYDILVNKLERQEKRIVEIKKQNGIF
GH15	GH15_ORF16	GH15|_7046_6756	7046	6756	-	hypothetical protein				atgaatgaactacaaggtatacaaacactatttaataaactagagaagcggttagaagatacagcttattgcggtaataaacaattaggatataaagatatactaaagattcaaataggtcttgatgacacagcttttgatgttctatactatgatgaactagaagcgtatttagaaaaccctcaagatttccacctttattatgatgattcaagagtaaattggattgaggtttgggagcatttaaatagaatagaacaggaactaaataatagaagcgtacttatatag	MNELQGIQTLFNKLEKRLEDTAYCGNKQLGYKDILKIQIGLDDTAFDVLYYDELEAYLENPQDFHLYYDDSRVNWIEVWEHLNRIEQELNNRSVLI
GH15	GH15_ORF17	GH15|_7384_7136	7384	7136	-	Phage protein				atgaaactatatcaagtagaacatgataattgtgaaccctatgaagataatttccatttcagggaagatgagatatacacaaataaggagaacttaattaaacgtattaaagaagaaggatataaagaaagtataactcatagaggagaacaagagttcattaaaggagacccaagaggattcgatagaatggatatgattactattcatgaattagaagttattagtaataccttagaggaagaataa	MKLYQVEHDNCEPYEDNFHFREDEIYTNKENLIKRIKEEGYKESITHRGEQEFIKGDPRGFDRMDMITIHELEVISNTLEEE
GH15	GH15_ORF18	GH15|_7643_7398	7643	7398	-	hypothetical protein				atggaattttttatagatagaacaagcacaattaataaaaagcctatagaaggtgcctacataaaggaattagaacgtgtagaccaaaaaggtaatacatttactatagaacgttggtgtgtagaaattaatagcttagaagagcttatagagttaagtaatcaagagggagaagttattattaatactagaggtgactcaccattttcaccttatttagaaatatatgattactatagagaatag	MEFFIDRTSTINKKPIEGAYIKELERVDQKGNTFTIERWCVEINSLEELIELSNQEGEVIINTRGDSPFSPYLEIYDYYRE
GH15	GH15_ORF19	GH15|_8066_7656	8066	7656	-	Phage protein				atgggattagattttgaagtaattggtgtaactttaagtaaaagaaaagtagaacaaaaaggattacaacattttattaacaattcgaaatatagaaatcagttagaaaaaaactattatcaaagatttaattttgaagatgattttagaaaaccaggatattttatggaactcttactaagagatgcagaaatatattatgataaatttgatgaatttggtgacgagggtgcatatgttttaactcatgaaaaacttattaacctactggaatctgagtttaatgaaaaaacttttaaacatactcatgatttagagtattattatagactaatgttatacctttgtaatatagaacatcataacagtaagttttataatttttatttaatcatgcgt…	MGLDFEVIGVTLSKRKVEQKGLQHFINNSKYRNQLEKNYYQRFNFEDDFRKPGYFMELLLRDAEIYYDKFDEFGDEGAYVLTHEKLINLLESEFNEKTFKHTHDLEYYYRLMLYLCNIEHHNSKFYNFYLIMRISV
GH15	GH15_ORF20	GH15|_8620_8066	8620	8066	-	Phage protein				atgattaaatttagagcatgggatgaagaatcacaaagaatgtttgatattgctaggtttgactttgcagattacacagtatattcacatctatttgcttgtgatggttatttaggagaaaaccttgaaattatgcaattcacaggtcttagtgatagaaatagtgtagaaatatttgagggagatattgtagaaatacaagatattaatggtaactatataaactcaggtatcgttaaaaaaggtaaagggtttttctttatagaaaattatgaaggtaataagattactttgcttagtgatttctatttaaaatcatatacaaataccttagaattatgtgttataggtaatatctatgaaggtagaggagaggaaaaacaaatggagagatttaag…	MIKFRAWDEESQRMFDIARFDFADYTVYSHLFACDGYLGENLEIMQFTGLSDRNSVEIFEGDIVEIQDINGNYINSGIVKKGKGFFFIENYEGNKITLLSDFYLKSYTNTLELCVIGNIYEGRGEEKQMERFKVKRTITTEEIRYIDAETEEDAWYSVEYEDEGTDTAHFNAEYGEWTYEKEEK
GH15	GH15_ORF21	GH15|_8867_8613	8867	8613	-	Phage protein				atggcttatgaatataaaaataaaattcaagatattataactgacaacgagaactactggtgtattgataatgaaaaagaattagaagagttacaagaagtctatcaaaaagcagaagccttcgatgaaattgtaaatgaattatactatcaattacagaatctagagagttgggacaccctagaccaaaaagattgtcaaacattaaaacaaatattagaagagaatataaaggagagtaaagtagatgattaa	MAYEYKNKIQDIITDNENYWCIDNEKELEELQEVYQKAEAFDEIVNELYYQLQNLESWDTLDQKDCQTLKQILEENIKESKVDD
GH15	GH15_ORF22	GH15|_9058_8867	9058	8867	-	Phage protein				atgatagaaataagtgtctcatggacttacctaatatcatttctactactatggtcagccggaacattatatattaattaccttatttatagaataagattaacaaataaggaacgtaaagaaatgagtaaagaacaccaccgtaatcgagaagagataaaacaaaggatagaagataggagggataaataa	MIEISVSWTYLISFLLLWSAGTLYINYLIYRIRLTNKERKEMSKEHHRNREEIKQRIEDRRDK
GH15	GH15_ORF23	GH15|_9540_9055	9540	9055	-	Phage protein				atgaataaaacattctttaaatccttaggaaagaatacattagagtattcaatacaaggtctaggattacttgtagctcttcctttaatgctaattatattctctgtattcttagcattcattattggtattcctgccggtatcatttatggtttatatgtattaggcataaacaatgactttataactcagctcatacctgttgcatggtttataattctatatggtataacaagaactcaagataataaaaaacctttcgttaaactaaaattaaaggattatttactatctatcttatatcttacaattattacagctacaagtgttttagaaagtgttttactatttaaattattaccctttactggagacattagagcagttataactttatta…	MNKTFFKSLGKNTLEYSIQGLGLLVALPLMLIIFSVFLAFIIGIPAGIIYGLYVLGINNDFITQLIPVAWFIILYGITRTQDNKKPFVKLKLKDYLLSILYLTIITATSVLESVLLFKLLPFTGDIRAVITLLLFMLFLAVNRGICKIVIKSYKEYKEGSQ
GH15	GH15_ORF24	GH15|_9787_9533	9787	9533	-	hypothetical protein				atgatatttaaaaataataaagtagaaaaagaaataaaaaaagatattaattttataagaatttgtgatgtatcagggtcttctattatcgtacaacaaaaagatactaaaactaatttaaattcttttattgagggtcttgtttttaatggtgctaaaactttagaatctaacaaaggggatacgtctctatggtttaaagataatattactcatatagatactgtatattacaaggaggtagacgatgaataa	MIFKNNKVEKEIKKDINFIRICDVSGSSIIVQQKDTKTNLNSFIEGLVFNGAKTLESNKGDTSLWFKDNITHIDTVYYKEVDDE
GH15	GH15_ORF25	GH15|_10248_9787	10248	9787	-	hypothetical protein				atgatatttaaaaaacacaaggaagaaatagttataacagatgaagaaaagaaaaaatgggatatttttgaaaatactttaagagtgtttttaagggaaactcaaaatacaattatcacctttaaaaatggttatagcttctcctctagaagaatacctcgtgaagagttatttaaagatgaagaggtttacgaagttatatattataaacctaatggagataaattaactagaattacagatggtcttattctagctaatgatggaatggcaagttttacaaactcagttacagaagaagaattacaaaaccctgcctgtgttcctgaaattctgtatcttagaatacaggaaaaaatagatgaaatagagcaagaaaaatttattagtgaaaatgtg…	MIFKKHKEEIVITDEEKKKWDIFENTLRVFLRETQNTIITFKNGYSFSSRRIPREELFKDEEVYEVIYYKPNGDKLTRITDGLILANDGMASFTNSVTEEELQNPACVPEILYLRIQEKIDEIEQEKFISENVKKVLKNSEYIKTVDYIEEEL
GH15	GH15_ORF26	GH15|_10682_10248	10682	10248	-	Phage protein				atgaatataaaatatatagacttagtattagaaaattgtgatgtagtaagattagaacctcaagacgtaagcaggttccatatagaaggtgttacagaaggaatagattactatggtacgtataaagggacttcccatatgaatagaacacgtcattgtacttattttggtattctcattaataagcctaaagaaatacatcaagttggttttgcttatcctgataatacaaatgcttatgaaatgattacagcgtactcagatattacagctatagatattatttatgaagatggaacaaatgaatacatttatgtagacttcaatgaatataatgataactataatattaatcaaaagaatgagtattacaataatatgctagaagtaactattacg…	MNIKYIDLVLENCDVVRLEPQDVSRFHIEGVTEGIDYYGTYKGTSHMNRTRHCTYFGILINKPKEIHQVGFAYPDNTNAYEMITAYSDITAIDIIYEDGTNEYIYVDFNEYNDNYNINQKNEYYNNMLEVTITESNSIEEEEEL
GH15	GH15_ORF27	GH15|_11238_10696	11238	10696	-	Phage protein				atggataagataaatcttaataaaaaacacgatggttctaccgtaattaacatatcaaataatattacactaaaaatacaatgtacagacctaagaaaagagtgtgatgactcagaggcacctacttcttacacccattttaaagcttatattatttataacatatttatcgtagtcaatgatagaaaacaaaagaaaaaagctaagtatgattactataatgaccatgtaggaagaggtaatgttaaagacctattaaaagtaaaagatattatcttccagttatccactcaattaaatactaatgaaattattaaaatatcaggtgcagatgaaagaagatataaaatatataaatactttatagaaaaagatataagatttgaagataacatgtat…	MDKINLNKKHDGSTVINISNNITLKIQCTDLRKECDDSEAPTSYTHFKAYIIYNIFIVVNDRKQKKKAKYDYYNDHVGRGNVKDLLKVKDIIFQLSTQLNTNEIIKISGADERRYKIYKYFIEKDIRFEDNMYYSKSNIWIINNFSLLQKFQWNAVTTKDGDYNKKELKKIDKEWKELLI
GH15	GH15_ORF28	GH15|_11738_11250	11738	11250	-	Phage protein @ Uncharacterized protein COG3236			isu;Riboflavin,_FMN_and_FAD_metabolism_in_plants	atgagagaaacaagcagatacattatgttttggggtaaggaagatatttattctaacttttacccaataacatttaaacataaaggaagaacatttaataactcagaacaagcttttatgtggcgcaaagcgcaatattttaaagactggcaaatagcaggggaaatattaaatactaaaaatccgaaccatgctaaaagtctaggtcgtaaagttcgtaattttaatgaagagcaatggaataaggtaagatatgacattatggtagaagtggttaaagataaatttatgactacgcacttaaaacaaaaaatattagatacagatgtatgtaaagatttcgtagaagcatcaccttatgataaaatatggggagtaggtcttaaagcaagtgaccct…	MRETSRYIMFWGKEDIYSNFYPITFKHKGRTFNNSEQAFMWRKAQYFKDWQIAGEILNTKNPNHAKSLGRKVRNFNEEQWNKVRYDIMVEVVKDKFMTTHLKQKILDTDVCKDFVEASPYDKIWGVGLKASDPKILDESNWKGQNLLGKVMEDVRVHCIYNK
GH15	GH15_ORF29	GH15|_12155_11751	12155	11751	-	Phage protein				atgaagaaaaaatattttaaaggtttaaaattaaatgattttgaaaaagaagtttttgggttaaagagaaatagaaagtataaaaaaatgaataaaaaattaggaagaaatgaacctaagtattggaactatgatatgtccttttttgttcaattatatgccgatttaaatgcctttatagaaagtagtgaacgttcttgtatagatatggaatggaatacttttgtagatgtagatggtgaagaaagaacacaaatagatatgataaaacatattttaagcttaatacagtactaccatgaagaaatggatgattttgatatggataagtatgatgagcttgaacaagtacaaaataaaatattagataatttcaaaattgtgttaccatcattatgg…	MKKKYFKGLKLNDFEKEVFGLKRNRKYKKMNKKLGRNEPKYWNYDMSFFVQLYADLNAFIESSERSCIDMEWNTFVDVDGEERTQIDMIKHILSLIQYYHEEMDDFDMDKYDELEQVQNKILDNFKIVLPSLWN
GH15	GH15_ORF30	GH15|_12859_12158	12859	12158	-	Serine/threonine protein phosphatase (EC 3.1.3.16)				atggctatatacgttgttcccgatattcacggagaataccaaaaattattaacaattatggataaaataaataatgaaagaaaacctgaagaaacaatagtattcttaggagattacgtagatagaggtagaaggtcaaaagacgttgttaactatatatttgatttaatgtctaatgatgataatgtagtaactctgttagggaaccatgatgatgagttttataatattatggaaaacgtagaccggttaagtatctatgatattgaatggttatcaaggtattgtatagaaacacttaactcttacggtgttagtactgtaactttaaaatataaaagtgtagaagataatttaagaaatcattatgattttattaaaagtgaactaaagaaactt…	MAIYVVPDIHGEYQKLLTIMDKINNERKPEETIVFLGDYVDRGRRSKDVVNYIFDLMSNDDNVVTLLGNHDDEFYNIMENVDRLSIYDIEWLSRYCIETLNSYGVSTVTLKYKSVEDNLRNHYDFIKSELKKLKESEDYRKFKIFMVNCRRYYKEGKYIFSHSGGVSWKPIEEQTVDQLIWSRDFQPRKDGFIYVCGHTPTSSGEVEEHNDILLCDVGSVFRDIDLPLIKLED
GH15	GH15_ORF31	GH15|_14802_12952	14802	12952	-	unknown				atgactaagaaattgaagctttatgactatgaaaataatcttttaaaatcaagtgaaaacatagaagattcaataggtcaaatagttatagagaatttaaatcctgatacaacatatgaagcaggtcactttaaaatttgttgggatattaatggtgaagaatcaataaaagtagatataccaaaatttgttaccttaacatcatcccaggacaaacttattattgttacttataatgaagtagaacctatgaatataaaagcagaaaatattataggtttacaagatgttatagatactcaatttaacgaccatataaaagaagaatttatgacagaaataaataagattatagctgataataaaccaacacaacaaccaagtacaacaactagctca…	MTKKLKLYDYENNLLKSSENIEDSIGQIVIENLNPDTTYEAGHFKICWDINGEESIKVDIPKFVTLTSSQDKLIIVTYNEVEPMNIKAENIIGLQDVIDTQFNDHIKEEFMTEINKIIADNKPTQQPSTTTSSPLKDKKVIFIGDSITEVNARTTKNYHQFIADRTGLINVNKGISGTGYQDRKNVAYTITDKPDLICVMLGTNDYGLVGGKTKPLGTAKEHSYTTVAGSIYYTYYQLSKVFPTVPIVVLTPTPRIESNPFKEVENGQGYTLGQLVDVIKEIAKQFSFPVLDLYRESNIRVWDNNVNKTFFAWKEGMEDGLHPNAKGHEFISYTIQSFLESKGTVGAIASPPSIDTSVKDLGNGVYSKLIRPTGMRWKKDTSFVMNMSTDDIDLTANKI…
GH15	GH15_ORF32	GH15|_15424_15353	15424	15353	-	tRNA-Met-CAT				ggactcttagcttaaaggtaaagccaaccgctcataacggtttgactgtaggttcgaatcctgcagagtcca
GH15	GH15_ORF33	GH15|_16252_15704	16252	15704	-	Phage protein				atggaaaaaatttatatattagaagaagaaatagaggaaatggactatgacttgtgggaagaagatacagtgtatacaacaagttatgaagttttaggttatactgattctttagaggacgcagaatatattagagataactatggaacaagtaatcctatatttataaatgagtatccttatctaacaaaagagaagttaatagaagaacagcgttattttagatataatagttatcttgaacttaaaagagttaatgggtactttgaaatatctgaaataaatgaattacatgttactgaagactttagtattaataaagatgataaaaattttgattcacctttttctataaatatgttttcacataatagaaatagtataggtatagaattcatt…	MEKIYILEEEIEEMDYDLWEEDTVYTTSYEVLGYTDSLEDAEYIRDNYGTSNPIFINEYPYLTKEKLIEEQRYFRYNSYLELKRVNGYFEISEINELHVTEDFSINKDDKNFDSPFSINMFSHNRNSIGIEFIMFSEYNDKEYIIEKEKNSFLMKLKYLLKHSKEADIRSTSKIIDSIDKLT
GH15	GH15_ORF34	GH15|_16474_16256	16474	16256	-	Phage protein				atgaaaaatattattaattttttagtagactataacataaattttagttactcagaagatagtttaaatgttatgaataactcatacttagtagataaacatggtacacaagattatgaaattgtaggtaactatgaacatattacaggggtattttcttatcaaacagaagaagaggttatagctaagcttaaaaatcttattggtatttgggagtaa	MKNIINFLVDYNINFSYSEDSLNVMNNSYLVDKHGTQDYEIVGNYEHITGVFSYQTEEEVIAKLKNLIGIWE
GH15	GH15_ORF35	GH15|_16669_16475	16669	16475	-	Phage protein				atgagagataaaagaatacactcagaattattatatgatatcataggtaagcacatacaagaagaggaaaatattacaccatatatagaagctatatatgtagatatgatgaatattattgtagtagaatatactttttataatgaaaatggaacaagaatgctaggacaatatccgataggagaggttatgtaa	MRDKRIHSELLYDIIGKHIQEEENITPYIEAIYVDMMNIIVVEYTFYNENGTRMLGQYPIGEVM
GH15	GH15_ORF36	GH15|_17396_16659	17396	16659	-	Phage protein				atgaacctagaaaaaagtttcttattatcaacaatagaatttggaagtacttatcaaggaacatcagatgagcattcagataaagattacatgagtttagttgttcaacctttatcagatactatatttaggaataatgaaaaagcaagtaagcatacagaagtatcaagatactatgcagtagaaagatttatctctttagtgctaaaaagtgggtttgataatgttcttaatttatgtgctcaattagagcaagctaaaaatactagatttaataaaactgttttagatttattttatgatgattttatatttttaacttatgttagagctaattttaagcctatagcatattcggttatcggtaatattaataacatactaaaaaaaggagaatta…	MNLEKSFLLSTIEFGSTYQGTSDEHSDKDYMSLVVQPLSDTIFRNNEKASKHTEVSRYYAVERFISLVLKSGFDNVLNLCAQLEQAKNTRFNKTVLDLFYDDFIFLTYVRANFKPIAYSVIGNINNILKKGELTGKDLVKFYTFYNHLEYYNDLLDDLDNLNVSYKDFAKVKYMPKEVLDNKRSNVSIEKKKDLVNKVEPLIQEVKDKLKYNESNIKHYKDAMELVEKSLKDKTVAFLTEVYNER
GH15	GH15_ORF37	GH15|_17814_17575	17814	17575	-	Phage protein				atggacttctatcaatttttaaatcacgaaaatgtacgagttaattctataaccctaccgcaaaaagagtttataaaagaaaatattgattatacaaatttagatacagtagatattgattttatgaattctaaacaagcaaaagaagaaatagagaaaattataagaattaaaaatgaagaagaatatgatatggctatggatgctttagcaggatgggtaactaaacatggttattaa	MDFYQFLNHENVRVNSITLPQKEFIKENIDYTNLDTVDIDFMNSKQAKEEIEKIIRIKNEEEYDMAMDALAGWVTKHGY
GH15	GH15_ORF38	GH15|_18205_17816	18205	17816	-	Phage protein				atgatgtttggaaaagcaccggaacatattatggaaattatagataaagaggataatatattaggagaggacttaactttaaatatagattataagggaataaacctaactgttaaacgtcaccctcattcaggacatctaaatggttatattaatgtgcctacgaatataaccaaagaacagtttaatagtatagaagattgttctcatggaggtataacatacgatgaacatgaaggtgactatagggtattaggttttgattgtgcacactatagtgatatgacaccatatgctgttattagtttttctgatagttattatagagatttgaaatatgtacttaatactttaaaagatatggcagactgtttaaaagaaggtgaatag	MMFGKAPEHIMEIIDKEDNILGEDLTLNIDYKGINLTVKRHPHSGHLNGYINVPTNITKEQFNSIEDCSHGGITYDEHEGDYRVLGFDCAHYSDMTPYAVISFSDSYYRDLKYVLNTLKDMADCLKEGE
GH15	GH15_ORF39	GH15|_18472_18299	18472	18299	-	Phage protein				atggaaaaagtaaatcatgagtttctagcagaattggcaaagagtaatagtcctgtactaaattcaaaaccacttcaagatggagactataatattgaatttgactatgacggttttcactttgagttctcacagaaaaatggttattggcaatggaaatataacgctaaataa	MEKVNHEFLAELAKSNSPVLNSKPLQDGDYNIEFDYDGFHFEFSQKNGYWQWKYNAK
GH15	GH15_ORF40	GH15|_18995_18513	18995	18513	-	Phage protein				atggcaaatgagaaggaacttataagaatggttaattatcttattgataatatgtctatgtggcatataaattacgctagagctgttctaataccgagtgaagtagagaagataattaaagagcatgagaagtttgatgacctccttaaaaagagaggagaatggttagtaaaaggttcagatacagataatattgatgatttagaaacttataatcaaataatgaataatcaaaaggatgaaatgatgatacaagaaattgatatctatacccagggaaaaacaataaaagttgataatgaacactactcttcagatgaattaaatgaaattatcaacaaaatagaacaatcagaagatattaaagtaaaatccaattataaattactttgcatagat…	MANEKELIRMVNYLIDNMSMWHINYARAVLIPSEVEKIIKEHEKFDDLLKKRGEWLVKGSDTDNIDDLETYNQIMNNQKDEMMIQEIDIYTQGKTIKVDNEHYSSDELNEIINKIEQSEDIKVKSNYKLLCIDYTKIIGYEVTYASSYEEKFKNDLEKDL
GH15	GH15_ORF41	GH15|_19587_19045	19587	19045	-	Phage protein				atggatagaattattggtaaacataacttaactcaagatttgagattaggtgacaaagtagaagtatatgatgctcataaatttaaagaaaatgaagatgggactattgaattaggtgacaaagtaactgaaggtattgttgtagattataaaggtgactttacaggtaatacaagtgggttagtgacacttgattcttctgagaaagaattaatcataggtgaacataactttaaacttattgaagaaggtaatttacaagcagtttatgattctgtatctaaaaataaagtagaaagtctttctgaagattatgatatgtatagaaagttacttggagttaaatcaggagagctatcagatatagaagatgaactagagtacttagtaagacaatat…	MDRIIGKHNLTQDLRLGDKVEVYDAHKFKENEDGTIELGDKVTEGIVVDYKGDFTGNTSGLVTLDSSEKELIIGEHNFKLIEEGNLQAVYDSVSKNKVESLSEDYDMYRKLLGVKSGELSDIEDELEYLVRQYNSKVDNYNGLLTLSKEKARELSLLTGDRKTIPHMKNRRLELGTEADF
GH15	GH15_ORF42	GH15|_20117_19587	20117	19587	-	Phage protein				atggtatatgatagtattatttctagaacaatggcggtatcaattttaaataaatggattgcagaattaattacagatgttgatttagataaatgtaattttacagaagaagaatatggagcagtagttacaaattcaatcaataaaatacaagatgtattaatagaaaagaattatgaagttacagatggtgagttgtatgatatcgtttgtacagagttaattaatccaatcaaaaataatacagaagaagaacaaaatgaaaagaatgatttattagagcacttagaagatttagcttttaaacatgatattgatttagggtatgttagtgatgggtcatataacttaactgtaactcattggttaatgcaagatgagtttacagatgttaatatt…	MVYDSIISRTMAVSILNKWIAELITDVDLDKCNFTEEEYGAVVTNSINKIQDVLIEKNYEVTDGELYDIVCTELINPIKNNTEEEQNEKNDLLEHLEDLAFKHDIDLGYVSDGSYNLTVTHWLMQDEFTDVNIKVNKDEDFYTVTIPESKYFWLPITKENLEMFLTQDPINKGEIE
GH15	GH15_ORF43	GH15|_20284_20120	20284	20120	-	Phage protein				atgaagaatctgattaaacttttattaatggttgtagtaactatcttgactttttcactaacttatgttatacttaaaaaagaaacaaacaataaaagaaatggtgtagcgccttttgatttttcattagaagaccacattcacctaaacaaggagattaaataa	MKNLIKLLLMVVVTILTFSLTYVILKKETNNKRNGVAPFDFSLEDHIHLNKEIK
GH15	GH15_ORF44	GH15|_20478_20287	20478	20287	-	Phage protein				gtgagtggcgggaggagtaaaaatgtagaaattcaaaaagcagacgcaggcaaagataataaggaacaagaggtagaagaagctcaatacagagaacttaatgaagaagagaaagaaaaaaatgaaaactcagaaaaagattataagtatgataaagaaaaagtaaaaaataaacttaaggagttagagtaa	MSGGRSKNVEIQKADAGKDNKEQEVEEAQYRELNEEEKEKNENSEKDYKYDKEKVKNKLKELE
GH15	GH15_ORF45	GH15|_21410_20565	21410	20565	-	Phage protein				atgggtagacgattaatagataactcagaattaaatgtaattaaatatgatggtctacctgatttcttttctgctttaaaaaagaatagagtttcaggtagagacaattcatcagatacaggtagctacgacttcacaggcactcatagctttaatgaagcctataacttaatggttaaaggagatagagagtcttatgatatggttgttaagcttaaaaagatgacagatgcattattcagaatggataaatctgtaaaaagaaaaccagttgtggctcctgaaggttatcaacctcatgtacctaacgctataaaaggtttacctaattctatgatgtctcaacagagagttaaagcagagaagaaagttattgatgtattctataattctagtata…	MGRRLIDNSELNVIKYDGLPDFFSALKKNRVSGRDNSSDTGSYDFTGTHSFNEAYNLMVKGDRESYDMVVKLKKMTDALFRMDKSVKRKPVVAPEGYQPHVPNAIKGLPNSMMSQQRVKAEKKVIDVFYNSSISWMEDPENLAYRGAILLSAIQTLETKGYSINLYLGKLSNSSYNDKLTGFVVNIKHSYQRLNVFKSSFYLINPSFLRRISFRVLEVEPDMTDLTHDGYGSVVGKGSYENELKKHLLDNAVIFDSSTGIHINNESAENLRAVKKLFGGRL
GH15	GH15_ORF46	GH15|_22551_21472	22551	21472	-	Phage protein				atggcaaagcaagatactattgaaagattagagagattggtagaacaacaaatgcagacaacgaaagacttagcagataaactaggagagaaaaactctaacccttatgaacaagcaattgtggatgcaattgtagagaaagcaggaactgagagtagagaaataattattactgatgttaaaaaacaaattgaagaatacgtagaggagcaacttaataatttaccagttaagattgaattacaacaagaaggtaaaacaattaaagatatctcaggaatcttccattatagatatcaagatatattaaaactagttaatcaaaatattccagtgtttttaaaaggtggagcaggttcaggaaagaaccatgtattagagcaagtagcagaagctcta…	MAKQDTIERLERLVEQQMQTTKDLADKLGEKNSNPYEQAIVDAIVEKAGTESREIIITDVKKQIEEYVEEQLNNLPVKIELQQEGKTIKDISGIFHYRYQDILKLVNQNIPVFLKGGAGSGKNHVLEQVAEALDLDFYFSNAITQEFKLTGFIDANGKFHETQFYKAFTNGGLFFLDEMDASIPEVLLILNSAIANKYFDFPIGRVTAHEDFRVVSAGNTMGTGADHIYVGRQQLDGATLDRFAQVEFDYDNKVEHQLSSNEDLVNFVQKLRYENDEKGLPYVFSMRAIINGSKLDGVMDDEFVVESIIFKSVPKDEINQFISSLPKDNRYTEATKNLLGIKQEPKQEPRRTKKNSKFI
GH15	GH15_ORF47	GH15|_22919_22704	22919	22704	-	Phage protein				atggaaggtgttaaaacatactatatagcaaacatactttacgaaggtcaagaacttacgataactattgatttagaagaattcaataatgcaacttctatgcacaatatgctagaaatagtgaataaacatacatataattgtatgtttatgtataatatggatacacatggaactgaagacattgatgacttttttaaattaatgtatttttag	MEGVKTYYIANILYEGQELTITIDLEEFNNATSMHNMLEIVNKHTYNCMFMYNMDTHGTEDIDDFFKLMYF
GH15	GH15_ORF48	GH15|_23439_23023	23439	23023	-	Phage protein				atgaatgcaaaagaatttatgaaaacacaagctcaagtagaagattacttagataaattaaaaataacaattatagaagatgctttatcagtatctaaagaatggtctaatgactctaatgatttaggttatgctttatctagtcttggtgaaagtatagggcttttagaagattactataatatacaagtagatgcacatttacctgagcactataaaggtagtaaggatgttatttcttttctagaagaacacttttcttatgatggttttgttgattctatgatatttaatattgtaaaatatactacaagattaggaagaaaagatgcagtagacaaagaagttcaaaagattaaaacatattatgtaagattagaaagaaatataaaatatggg…	MNAKEFMKTQAQVEDYLDKLKITIIEDALSVSKEWSNDSNDLGYALSSLGESIGLLEDYYNIQVDAHLPEHYKGSKDVISFLEEHFSYDGFVDSMIFNIVKYTTRLGRKDAVDKEVQKIKTYYVRLERNIKYGDSTRV
GH15	GH15_ORF49	GH15|_23874_23572	23874	23572	-	Phage DNA-binding protein		FIG00756862	isu;Phage_packaging_machinery	atggaaaaagtagaacttattaagcaatgggcaaaagatagaaatttacaaacaggtaaacctgaaggtcaaatgttaaagttattagaagaagcaggagaattagcttcaggtattgctaaaagtaatgaccatgtaacacgagatagtgtaggagatatttttgtagtattaacagtactatgtttacaattagatatagatattgaagagtgtattgatatggcttatgatgagataaaagacaggaaaggtaagcttattaacggagtgtttgttaaagaagaagaccttaaaaaataa	MEKVELIKQWAKDRNLQTGKPEGQMLKLLEEAGELASGIAKSNDHVTRDSVGDIFVVLTVLCLQLDIDIEECIDMAYDEIKDRKGKLINGVFVKEEDLKK
GH15	GH15_ORF50	GH15|_24062_23874	24062	23874	-	Phage protein				atggaaaaattccaagaagattatgttaatatagatgtcagggtgaaagcttatgttcgtgtaggttataggtatgaagaagatattactaataacctacatgaattagtcgaagataacttaactgtaataagtgattctgataatctaattataaaagatacagaaattaaaggagatatagaataa	MEKFQEDYVNIDVRVKAYVRVGYRYEEDITNNLHELVEDNLTVISDSDNLIIKDTEIKGDIE
GH15	GH15_ORF51	GH15|_24267_24106	24267	24106	-	Phage protein				atggtcaaaccagttataactttagaagtagaagaaactaaattattattagattatcttagtttcttggaagatgatatgagaaactacgaaggtatgagagaattatatgaagaattacacaaaaagtatcaacttgccaaaggaaactactcagattaa	MVKPVITLEVEETKLLLDYLSFLEDDMRNYEGMRELYEELHKKYQLAKGNYSD
GH15	GH15_ORF52	GH15|_26319_24268	26319	24268	-	Phage protein				atggcaataacatataaacaaaaaggattaacagaacaagaaattattaatttacctaaagttaataaaggatgtatctacataggagaagaagatgtattccttaagaagaagaaaaataatataattaacttaggctctaaggaattatttagagatattcataatatatttagttttgatactgctacagaaatacatttattcttagcactatgtggtaataaagaagtaacaaactttacaggtaacccttatgaaacagttgaaaaattagttgaaggtgtaattggagaaaataaaggaagaaattacaaagaatatattgaatccagtagagaagaaagaaaagaatttcctttatatggtaataagagcagaagacaaataaaatctaaa…	MAITYKQKGLTEQEIINLPKVNKGCIYIGEEDVFLKKKKNNIINLGSKELFRDIHNIFSFDTATEIHLFLALCGNKEVTNFTGNPYETVEKLVEGVIGENKGRNYKEYIESSREERKEFPLYGNKSRRQIKSKGYVEEKIKELENETRLWGYEARQLDEYKEVVESLNDDIMDILDQGKYGLIKSSITSYMNEDTEKGSSKYYKEISDSLYSSAWYMHPGTENNSSFGLKVRHIRDKHNMGNKWVLENKSSFDVKTGEVKVFLTDSLVNKELTLNLYKDDISKSEYKNELTLSVLLNVILKNYSQPNLNRGVIIKIIEQTLEHHNFDFSSWCPDNIDVYGHINYRGDKYRIFIGENSTSNYLTTLTDIVKNIDKINNLEEFGLFERNALLFHIPKNPKW…
GH15	GH15_ORF53	GH15|_26662_26399	26662	26399	-	Phage protein				atgagcatagaaaagaaagaagaagttatagcacataatgaggtagtattcaggagtttaacacgaggtctgtatgtaaaggaagtagacatctattcagatgttgtaagctatactaaagacgttgatgaagctcttgctatgcctaatactattaacttcaagaattcaagaaaatacgaaaaacttattaggaatttagatttagaaccactaaataaaattcaaaaggttatatacgaaactcatttagaagaactttaa	MSIEKKEEVIAHNEVVFRSLTRGLYVKEVDIYSDVVSYTKDVDEALAMPNTINFKNSRKYEKLIRNLDLEPLNKIQKVIYETHLEEL
GH15	GH15_ORF54	GH15|_26852_26679	26852	26679	-	Phage protein				ttgaatgaccttattaaaaagggaaataagtattaccataaagtaagagcaggggagacattatggactataagtaaaaactatgatgtagatattaagaaattgcaagaattaaataatattaaatcagtatcattaactagcttagagtacgtacttgtttgtgtagaatag	MNDLIKKGNKYYHKVRAGETLWTISKNYDVDIKKLQELNNIKSVSLTSLEYVLVCVE
GH15	GH15_ORF55	GH15|_27437_26859	27437	26859	-	Phage protein				atggataatttatcacattacttgagtatattatatgctatattagttacagtaggttatataccgggtctaatagctttagttaaatcagatagtgttaagggagttagtagttatttttggtatttaattgtagctacagtaggtattagtttttacaatttactattaactgatgcttcaatgtttcaagtagtatcagttggtcttaatttaactctaggtattgtttgcttattagtagcttcatatagaaaaaaggattatttctctataccttttattattgtgttctcattgttactatttttattaagtgactttacagccttaacacaaactatagcaactattactattatccttgcgtatgtaactcagataacaacattctataaa…	MDNLSHYLSILYAILVTVGYIPGLIALVKSDSVKGVSSYFWYLIVATVGISFYNLLLTDASMFQVVSVGLNLTLGIVCLLVASYRKKDYFSIPFIIVFSLLLFLLSDFTALTQTIATITIILAYVTQITTFYKTKSAEGTNRFLFLIIGLGLASLIASMVLTHTYVHIIATEFVNFVLILICYLQANYYSRR
GH15	GH15_ORF56	GH15|_28215_27430	28215	27430	-	HNH homing endonuclease # Phage intron			isu;Phage_introns	ttgaaagattgggacaacaagattaataatatgataagagactatgaaagtggtcttagtatgagaaaagttgctacaaagtatggagttagttatacaggactgagaaatatatttaaaaaatataactattctcctagaagttataaagattctatgaagtattaccctttaaaatacacccctagaaatatttattttgaagatggtcttttatggtctactattccatttgcaaaagagtattctatcagcataacaggtgtcataaaaggtaagcgtaagaatgtattaaagacaagaaaagataaagatgggtatgtagtagtaacattgtttggggaaagcaataaacacattcaatgtagagtacacaggattatagcagaatgctttttg…	MKDWDNKINNMIRDYESGLSMRKVATKYGVSYTGLRNIFKKYNYSPRSYKDSMKYYPLKYTPRNIYFEDGLLWSTIPFAKEYSISITGVIKGKRKNVLKTRKDKDGYVVVTLFGESNKHIQCRVHRIIAECFLLDLNKNIDRNQVNHKNGIKDDNRVENLEWVTPRENTLHAIKTSLRNDNIFGINSKLTDYDVYLIYTSKEKASTLSKKFKVTYTTITNIKNNKTWNNLTKHILELTNGEGFISWEEVLNRLEKLGEKNG
GH15	GH15_ORF57	GH15|_28813_28190	28813	28190	-	Phage protein		FIG01319482	ff	atggttaattatattaaagacaaagtaatttatatgggaggtcatctacttaaccaagctatggtagattatagagacaaacagcataagcaagtagaaggtattgtaggagtcactccttacagccctcataaagataaatcaattaatgataaggctaatgcagaacaaactggtttagcagagcgcattttaaacaatgactttaaagctatgcaagactcagatatatttgtgtttgatattcttaatgaggggctaggaacgattgcagaacttggtattttactaggtatgaagcatcaagcacaagaaactattaaccatatatatgataatggagaagaacactttaattatatatcagatagatttgaaacttggttaagtgaagaagag…	MVNYIKDKVIYMGGHLLNQAMVDYRDKQHKQVEGIVGVTPYSPHKDKSINDKANAEQTGLAERILNNDFKAMQDSDIFVFDILNEGLGTIAELGILLGMKHQAQETINHIYDNGEEHFNYISDRFETWLSEEEELIVEKLENIVNKPVLIYCSDIRQGHGKGYDDPDRAEFSTNQFIYGCVLSLTDGKGFISWEEVLLELERLGQQD
GH15	GH15_ORF58	GH15|_29699_28806	29699	28806	-	Phage protein				atgaaatcttatactaaagtaaaaaataaaggattatctttagacaaatttaaagatagaggttttgtaattcaagaaaaattagatggaagcaacgcaagttttactaccgagaatggtgagttagtctgtttctctcgtagaaaaaaattaaatgaaaacgaaacattaaacggtttttataattgggtacatgaaagcatgacagataaattagatttatctatattagaaggtattattatatttggagaatggttagttaaacataaggtaaattataaagaagattgttataatgatttttatgtattcgatgtatacgataaggatagtgaaacctatttacctcattcagaagtcatttctttatcagaaacattaggtttgaaaactgta…	MKSYTKVKNKGLSLDKFKDRGFVIQEKLDGSNASFTTENGELVCFSRRKKLNENETLNGFYNWVHESMTDKLDLSILEGIIIFGEWLVKHKVNYKEDCYNDFYVFDVYDKDSETYLPHSEVISLSETLGLKTVKTLMIVEPSFYLNELNPQEIQDLVGQSDMTVKPNTGEGIVIKYLDGKSEHDDYFKLVSKEFKEFSRKKMKSEVRSNDSVADYAITKSRMEKMIFRAIEENRLSEDDLELENFGLIMKQVGQNFVDDIMEEEKENMMKIIEKQIKKKMPHILRGILEEKGDTING
GH15	GH15_ORF59	GH15|_30735_29995	30735	29995	-	Phosphate starvation-inducible protein PhoH, predicted ATPase				atggcaatacaactaaaagagttagactttaagttaaaggattatcctaatgtaagatataacatgggagaacatctagtattcaatgaattccttgaaaaagctacaactgagcaattagatttctgtgaggatttctttaatgataatgttgaaatactttggaatgaaagtcaagccggtacgggtaaaacaatgtgttcagtagcttgtgcttatgctgattatctaaataagaacagaaaattagtatttgtaatttcacctgtatcagaagatttaggtagtagacctggtaaccaaacagaaaaagaaatggcttatttcatgggattacatgatgcccttattgaacttaatatgagtcctgaacaacaaataaccgaaatgttaatgatg…	MAIQLKELDFKLKDYPNVRYNMGEHLVFNEFLEKATTEQLDFCEDFFNDNVEILWNESQAGTGKTMCSVACAYADYLNKNRKLVFVISPVSEDLGSRPGNQTEKEMAYFMGLHDALIELNMSPEQQITEMLMMEDNVKEDKLGECWVSQISHLFLRGGNLRDATIIINEAQNFKRSELKKVLTRIHTKNSTVIVEGNFKQIDLKNESKSGFGDYMEYFKNYDGAVFHNFTVNFRSKLAQYADNFKW
GH15	GH15_ORF60	GH15|_31401_30787	31401	30787	-	Phage protein				atgaaaaaaattaattcagtaattaaaggtgaaggaaagaaaattcaaacaacagatgttagaaaaattagttattatgttaaagaccataacccatctatgactttagaagatgcagaagattataatgcaaacagtcaatatttagtcagtgataatggtaaatttattgcaaagtataacaaggaaatgaatgcagtaggattttatgaagaatcaggagaagatgttaaacatttaacacatactactcctgaaaagctagaaggaactgtatttacaattgaagaagaaacagaaattgatttaattaatgatgtactccctcaaggagatattttaattaagtttacagatggtgatatctacttacctgataatgattcagtatcaaatact…	MKKINSVIKGEGKKIQTTDVRKISYYVKDHNPSMTLEDAEDYNANSQYLVSDNGKFIAKYNKEMNAVGFYEESGEDVKHLTHTTPEKLEGTVFTIEEETEIDLINDVLPQGDILIKFTDGDIYLPDNDSVSNTVNYLVSNDWDMVDEVIYTGISKGKGENCIVDFDSSIYHEDLFDDEDEEVCENYPECNCSNYCSSTGEYIGN
GH15	GH15_ORF61	GH15|_31842_31417	31842	31417	-	Phage ribonuclease H (EC 3.1.26.4)		FIG01305245	isu;Phage_replication	atgcaggatagtgtaaatatatacacagacggtagctcatcttataataaaggtaaagtaggctcaggtgctgtcttagtaagtaaagaaggaaatataatagcggaaattagtaaaagtgttgacaaaccaggattgataaagtataataatgttgcaggtgaaatattagcttgttgttatggtatcgaagaggctataaaattaggatacaatcaggcaatagtttatatagattatattggtttaatacattggtatgaaggtacttggtctgcaagaaatattctaagtaaaacatatattaatatgatacgagaataccaaaaagtaatagatataaactttgtaaaagtaaaaagccactcaaatgataaatggaatgactacgctgataat…	MQDSVNIYTDGSSSYNKGKVGSGAVLVSKEGNIIAEISKSVDKPGLIKYNNVAGEILACCYGIEEAIKLGYNQAIVYIDYIGLIHWYEGTWSARNILSKTYINMIREYQKVIDINFVKVKSHSNDKWNDYADNLAKKSIDI
GH15	GH15_ORF62	GH15|_32023_31832	32023	31832	-	Phage protein				atgaaaaaaggagtatttacagtaatagctgatggttttaaatttaatgtgattgctaaagacaaaaaagaagttcaagaacactgtttcaaatgttttgattttaattatatttcagtatctttctgcagagaagtatattcagattgtgaattccctcaatttatggaggattataaatatgcaggatag	MKKGVFTVIADGFKFNVIAKDKKEVQEHCFKCFDFNYISVSFCREVYSDCEFPQFMEDYKYAG
GH15	GH15_ORF63	GH15|_32687_32046	32687	32046	-	Phage protein				atggagaataataatttagttaattttttaatgactacagatgatatagatgatactattgaaatggtagattcatttgaattacaagatataaataaagttttaggtgaagatacttttttaaccattatggaaattacagatagtctaccggacaatcaatataaaatagtattattatcttctttagacaaattattgaatacagatagaaaagaattagtagaatatgacgaagaattccctactatacgaaaacataatgtatctgaattaaaaagggacacagttaattctgtaattgatagttatatgaatactaatgtggaaatactttatacagagtatcctactattagtaattacagtgtagtagtagattctattaaagtattaaat…	MENNNLVNFLMTTDDIDDTIEMVDSFELQDINKVLGEDTFLTIMEITDSLPDNQYKIVLLSSLDKLLNTDRKELVEYDEEFPTIRKHNVSELKRDTVNSVIDSYMNTNVEILYTEYPTISNYSVVVDSIKVLNTLYLIESKNGKIEATLSEDGEDLHEYISEEGYSVTDILNKFDDVEDLFDEDDSLINFFSDIDEGKNKTIKSFIELVINLK
GH15	GH15_ORF64	GH15|_32907_32677	32907	32677	-	Phage protein				atggatgaaaaaaaggaaagtaaacctctaaatcttcaaaaaattagagtagaaaaaggacatacattaagaagcctagcttctgagataggagtccattattctcttatatcttattgggagtatggtaaaaagaaaccaagaagtgctaatttaatgaggttagagaaggcgttaaatactccaggtaaagagctatttaaagaattggaggaagacgatggagaataa	MDEKKESKPLNLQKIRVEKGHTLRSLASEIGVHYSLISYWEYGKKKPRSANLMRLEKALNTPGKELFKELEEDDGE
GH15	GH15_ORF65	GH15|_33137_32910	33137	32910	-	hypothetical protein				atgaataaatttaaaagatggtttagaattaatgttctaaaaaaagaaacactactttttaaagtttattggagatatgaatcaccatctttaaaaaaacctcatgtatttcatatagagttatatgctaaaagtaaagcagaggcaagaaataaatcacaagagtatatactaaaaaatgcaaaagcatctgaggattttaaatttttaaaagtagaggagaaatag	MNKFKRWFRINVLKKETLLFKVYWRYESPSLKKPHVFHIELYAKSKAEARNKSQEYILKNAKASEDFKFLKVEEK
GH15	GH15_ORF66	GH15|_33938_33246	33938	33246	-	Immunodominant staphylococcal antigen A precursor				atgaagaaaacaatttttgcaacattagcattaggtacggctattacttttggaggtattgctacaaacgaagctagtgcagacgaaattgattataataagttagcagaacaagctaaatcaaattcagtagaagtaaatacaaaaccaattcaagaaggtaactatgatttctcattcagtgacggagaatttacttatcatttctataattataatggtaattttggatacgaatatcactcaggttcaactcaagtagataatacagtatctagattagcaggagaagaacaaacacctgaacaaaaagtagaccaacaacaagcgcaatttgatactcaaaataaacaagatactaaaaaagaagtacaaccaacatcagcaccagttcaaaaa…	MKKTIFATLALGTAITFGGIATNEASADEIDYNKLAEQAKSNSVEVNTKPIQEGNYDFSFSDGEFTYHFYNYNGNFGYEYHSGSTQVDNTVSRLAGEEQTPEQKVDQQQAQFDTQNKQDTKKEVQPTSAPVQKETKQPTQSTSSTGGSVAEQIRQAGGDEAMIEIAMRESTLNPNAVNASSGAQGLFQGLGKSWSGGSIAEQTKGAKQYMIDRYGSTSGALAYHNAHNSY
GH15	GH15_ORF67	GH15|_34929_34135	34929	34135	-	Phage protein				atgagaaagtcagtagttatttcaggagtattagggtttttagcaattataggatttattattttattaatgtgtattacaaagattccacaaggtcatgttggagttgtatactcagtaaatggtgttaaggaagatactaaatcacctggttggcacttaacagcaccttttgataaggtaaataaatatccaactaaaacacaaacacataaatataaagatttaaatgtagcaacttcagacggcaaaaatttacaaatggatattgatgtatcttataaagtagatgcaactaaagctgtagatttatttaatcgttttggtagtgcagatattgaagaactagaaaaaggatacttgcgttcacgtgtgcaagataatgttcgtcaggcagta…	MRKSVVISGVLGFLAIIGFIILLMCITKIPQGHVGVVYSVNGVKEDTKSPGWHLTAPFDKVNKYPTKTQTHKYKDLNVATSDGKNLQMDIDVSYKVDATKAVDLFNRFGSADIEELEKGYLRSRVQDNVRQAVSKYSVIDAFGVKTGEIKKDTLDSLNDNLEKQGFVIEDIALSSPKADKNTQKAIDSRVKANQELERTKVDKQIAEQNAKKKEVEANGDKKANEIRESSLSDKILRQQLIEKWDGKQPIQIGGDGTIVDVTGK
GH15	GH15_ORF68	GH15|_35237_34929	35237	34929	-	Phage protein				atggcattatttttaacatactttgctatttttattgtttttctagtccttgtaggttttggtataagttatgtattcgattttctttcaatgaaagaaaagaaaagtaacataagaaaacaatacagggaattagttaggcaaggtacattagatgaatacggtttagaacaatatgtaaagtataaaaaacaattcttaaacgaccgcagacaatcaattgtaactagagccgataagcaagaaatagaccaagaggaaaaagctttaaatagcttaataaaagaaatagaaaaaggagaaatgtaa	MALFLTYFAIFIVFLVLVGFGISYVFDFLSMKEKKSNIRKQYRELVRQGTLDEYGLEQYVKYKKQFLNDRRQSIVTRADKQEIDQEEKALNSLIKEIEKGEM
GH15	GH15_ORF69	GH15|_36838_35351	36838	35351	-	Phage lysin, N-acetylmuramoyl-L-alanine amidase (EC 3.5.1.28)		FIG01303979	isu;Phage_lysis_modules	atggctaagactcaagcagaaataaataaacgtttagacgcttatgcaaaaggtacagtagacagtccttatagaattaaaaaagctacaagctatgacccatcgtttggtgtaatggaagcaggagcaattgacgcagatggttactatcatgcacagtgccaagacttaattactgattatgtattatggttaacagataataaagttagaacttggggtaatgctaaagaccaaatcaaacaaagttatggtactggatttaaaatacatgaaaataaaccttctacagtacctaaaaaaggatggattgctgtatttacatccggtagttatcagcaatggggtcacataggtattgtatatgatggaggtaatacttctacatttactatttta…	MAKTQAEINKRLDAYAKGTVDSPYRIKKATSYDPSFGVMEAGAIDADGYYHAQCQDLITDYVLWLTDNKVRTWGNAKDQIKQSYGTGFKIHENKPSTVPKKGWIAVFTSGSYQQWGHIGIVYDGGNTSTFTILEQNWNGYANKKPTKRVDNYYGLTHFIEIPVKAGTTVKKETAKKSASKTPAPKKKATLKVSKNHINYTMDKRGKKPEGMVIHNDAGRSSGQQYENSLANAGYARYANGIAHYYGSEGYVWEAIDAKNQIAWHTGDGTGANSGNFRFAGIEVCQSMSASDAQFLKNEQAVFQFTAEKFKEWGLTPNRKTVRLHMEFVPTACPHRSMVLHTGFNPVTQGRPSQAIMNKLKDYFIKQIKNYMDKGTSSSTVVKDGKTSSASTPATRPVTG…
GH15	GH15_ORF70	GH15|_37341_36838	37341	36838	-	Phage holin		FIG00640889	icw(1);Phage_lysis_modules	atggctaatgaaactaaacaacctaaagttgttggaggaataaactttagcacaagaactaagagtaaaacattttgggtagcaattatatcagcagtagcagtatttgctaatcaaattacaggtgcttttggtttagactactcagctcaaattgagcaaggtgtaaatatcataggttctatactaacattattagcaggtttaggtattattgttgataataatactaaaggtcttaaagatagtgatattgttcaaacagattatataaaacctcgtgatagtaaagaccctaatgaatttgttcaatggcaagcaaatgcaaacacagctagcactttcgaattagacaactatgaaaacaatgcagaacctgatacagatgatagtgatgaa…	MANETKQPKVVGGINFSTRTKSKTFWVAIISAVAVFANQITGAFGLDYSAQIEQGVNIIGSILTLLAGLGIIVDNNTKGLKDSDIVQTDYIKPRDSKDPNEFVQWQANANTASTFELDNYENNAEPDTDDSDEVPAIEDEIDGGSAPSQDEEDTEEHGKVFAEEEVK
GH15	GH15_ORF71	GH15|_37611_37426	37611	37426	-	Phage protein				atggcatcagcaaagcaattatattatacggaaagtttagttggtaaggcaattattaataataaagtatctaataaagaagaagtttgggataaattagagttattacctgaaactaaattagaagatttagataacaaacaaatgtctgaagttatcaaaaaactaaatcaaattaatgagtaa	MASAKQLYYTESLVGKAIINNKVSNKEEVWDKLELLPETKLEDLDNKQMSEVIKKLNQINE
GH15	GH15_ORF72	GH15|_37842_37771	37842	37771	-	tRNA-Pseudo-CCA				acacccttagtataattagtagtacaagggtctccaaaacccttagtctttgtgcaaatcaaagagggtgtg
GH15	GH15_ORF73	GH15|_37921_37849	37921	37849	-	tRNA-Phe-GAA				ggtttcttagctcagatggtagagcactagattgaagctctaggtgtcattggttcaaatccaatagaaacca
GH15	GH15_ORF74	GH15|_38001_37928	38001	37928	-	tRNA-Asp-GTC				ggctcattggtgtaactggttaacacactgccctgtcacggcagagagtacgagttcgagtctcgtatgagtcg
GH15	GH15_ORF75	GH15|_39372_39154	39372	39154	-	Phage protein				atgaaaagacaaaaaatgttttactcaagtttaatatgtaaagaatgtggtaatgtattcaaagtaccaagaaaaagagcaaataaaagagaagaaggtcatatcaaagatatatactgtatcaaatgttgtaaaactacaaaacatatagaagataatcgtagtgaagcagaaagaagatgggatgctattcaggaagaactaacaaaagataactaa	MKRQKMFYSSLICKECGNVFKVPRKRANKREEGHIKDIYCIKCCKTTKHIEDNRSEAERRWDAIQEELTKDN
GH15	GH15_ORF76	GH15|_40062_39853	40062	39853	-	Phage protein				atgtcaaaacatattgaaataacaatgttaagtggtgctaaatattttttagtatcatctgacgaaaagggttacactagaaaagatatagactatatgattagtggttctgattcagcatcaataaaagttaatacaactgaagatgctagttctagtttaatttatattaacccaagaatgattgaatcatttaaaatagttttttaa	MSKHIEITMLSGAKYFLVSSDEKGYTRKDIDYMISGSDSASIKVNTTEDASSSLIYINPRMIESFKIVF
GH15	GH15_ORF77	GH15|_40407_40075	40407	40075	-	Phage protein				ttggataaggagataaacaaccttgtttctcaagtagaaactattaagtctaagatacaagaaggtaattatatagatagaggaactttcaaagatttagaagttgaggtagctgaactaagaaaaatgatagttagtatagataaagatgtagctgtcaatagtgaaaaacaatcagcaatttacgtccaattagaaagacttgatgaaaagatttcagaacttgctgaaagtacaaaaactaaagatactaggaagaaggatactactgagaaggttcttttactcgttctaggtgctatactatcctttgtctttaacaaatttgcatag	MDKEINNLVSQVETIKSKIQEGNYIDRGTFKDLEVEVAELRKMIVSIDKDVAVNSEKQSAIYVQLERLDEKISELAESTKTKDTRKKDTTEKVLLLVLGAILSFVFNKFA
GH15	GH15_ORF78	GH15|_40746_40420	40746	40420	-	Phage protein				ttgactaaatataaggatatccttaagttagagtttaaagatgcactagcccattttaaaagagacagacgctatttccacgtctatagaatagacagagtattaataaatggctcaattatatacttcgactattattaccttccttctgatgaccctaatattgtaataaaagaattagacctccaaagttttggtaagcttaggtttgaaattgatacaaaaacatcttacggaaaagtcgttacggataattatatggagattatcaatgatttcttagaaaattatgatatccattctgaatctgaaacggttagaccttag	MTKYKDILKLEFKDALAHFKRDRRYFHVYRIDRVLINGSIIYFDYYYLPSDDPNIVIKELDLQSFGKLRFEIDTKTSYGKVVTDNYMEIINDFLENYDIHSESETVRP
GH15	GH15_ORF79	GH15|_41306_41572	41306	41572	+	Phage protein				atgacatactttatatttggtggtattgtttctaatgtcgcacttactataacagataagttcttactgaagaaagaagaccccctacctgaatatgttcttaaaaaagtagagataaatgataaagaaataagaataatcaagaaaatcatagaaagtaactacggtataacagcagaagagataaaagttagggctaaagcacaaagaagaatagaggaagatagtaaaaaggaagattacgatgaaaacaaagaaagaaattaa	MTYFIFGGIVSNVALTITDKFLLKKEDPLPEYVLKKVEINDKEIRIIKKIIESNYGITAEEIKVRAKAQRRIEEDSKKEDYDENKERN
GH15	GH15_ORF80	GH15|_41550_41828	41550	41828	+	Phage protein				atgaaaacaaagaaagaaattaaagaacaaaggaaagagcttaaggatggtgctacatctgtttctttagtaaaaaaaggagataagagaatagctagccctagtagaatttgtagcctatgcggtcagcagttatcaggtatgaattacactaaaggaaaagcattatcaaaagttaatcattttcatttacagtattctaagtatatttattttgatatttgcgcagatatcaacaattgttataagaatttaagaaaaagaggtgaaatggattga	MKTKKEIKEQRKELKDGATSVSLVKKGDKRIASPSRICSLCGQQLSGMNYTKGKALSKVNHFHLQYSKYIYFDICADINNCYKNLRKRGEMD
GH15	GH15_ORF81	GH15|_41825_42235	41825	42235	+	Phage protein				ttgagtgcagaaaatattagagatataattaacaagaaaaagttagaagaagaggatacaagaaaatatatagctgatggatttatgaatggtataggtaaattaatgtatgaattcaataaaaaagtagataataaagaaatagaagttaaagaccctaatgatttatataaactattcgtgatattctctcaaatgcaaaatatggttaatgaaacttctgaaggtggagcaatacctcagctatctagacctcagcaagaattatttgacgagattacaacagaagatagtaatggagaatctacagttgatttacagaagatacaagaaatgacagcagaagatattacagcaatgatttctgaaaaagaaaaagtaatgaatgaggaaaattca…	MSAENIRDIINKKKLEEEDTRKYIADGFMNGIGKLMYEFNKKVDNKEIEVKDPNDLYKLFVIFSQMQNMVNETSEGGAIPQLSRPQQELFDEITTEDSNGESTVDLQKIQEMTAEDITAMISEKEKVMNEENSETF
GH15	GH15_ORF82	GH15|_42250_44067	42250	44067	+	Phage terminase, large subunit		FIG00017949	isu;Phage_packaging_machinery	atggatggaaaagaactaattaagatagcacaagaaacatttcaaactgaaaaaataacaagagaacagatagaccatataatcaatatgttaaacccttctacctatatgcttaagtatcacacactaagaggacaccctataactttcagcattcctaatagagatagaagtaaagcacaggctcatagaccatggcaaactaggattgtaaacgatactcatcctaataaggctgtaataaaatcacgtcagttaggtcttagtgagatgggtgtaatggaaatggttcattttgcagatatgcatagttatgccaatgcaaagtgtttatacacattccctacaaatgaacaaatgaaaaaatttgttcagtctcgtttgaaccctgtattagaa…	MDGKELIKIAQETFQTEKITREQIDHIINMLNPSTYMLKYHTLRGHPITFSIPNRDRSKAQAHRPWQTRIVNDTHPNKAVIKSRQLGLSEMGVMEMVHFADMHSYANAKCLYTFPTNEQMKKFVQSRLNPVLEKEYFRDIVDWDKDSLGFKKIRNSSLFFRTSSKASTVEGVDIDYLSLDEYDRVNLLAESSALESMSSSPFKIVRRWSTPSVPGMGIHKLYQQSDQWYYGHRCQHCDYLNEMSYNDYNPDNLEESGNMLCVNPEGVDEQAKTVQNGSYQFVCQKCGKPLDRWYNGEWHCKYPERTKGNKGVRGYLITQMNAVWISADELKEKEMNTESKQAFYNYILGYPFEDVKLRVNEEDVYGNKSPIAETQLMKRDRYSHIAIGIDWGNTHWITV…
GH15	GH15_ORF83	GH15|_44081_44881	44081	44881	+	Phage protein				ttgacagataaattattttatggtacaattagtaatgaagaaattaataaaagtgtattgaatttgttattaggtgaggaattatctttagattatgtttctaaaaatagtgataccttagatgttaaatatgaacatgtttataaatctctaggattcgataatttctttgattgttttttatatgctaatagagaacctgaaatagtccataaaggtggagataaaaatcttggtgggctaaataaggttaaacgtactgttattcgtaatggtaaagaaatggaaatgacagtttacgaagacggtaataaagaaaatgatagtaaagaaaaacaagaaggcaaagaagaagttagtagaagtgcagtaggagcaagagctatttctaatggtgaa…	MTDKLFYGTISNEEINKSVLNLLLGEELSLDYVSKNSDTLDVKYEHVYKSLGFDNFFDCFLYANREPEIVHKGGDKNLGGLNKVKRTVIRNGKEMEMTVYEDGNKENDSKEKQEGKEEVSRSAVGARAISNGEEGKVNPKKVANSLSSLSKKGVDVSHVSTNSSLYKEFVDDNGDTLGITSFKRTENDIILESYASSPDSDGVGARAIMELLRLSIKENKNAVVYDIELPEAIEYLKTLGFKPNKDGYILRKKDVKQFLGDYSDFI
GH15	GH15_ORF84	GH15|_44868_45041	44868	45041	+	Phage protein				gtgattttatttagcactgtagtcatctattctattgtatttattctctatattatattaaaaacaatttatataaagtctaatatgagtagaatagataacacaactgaattattaaaaatattacaggaagatattgaaggtaagataaaaaaggaaggaagaaataaatga	MILFSTVVIYSIVFILYIILKTIYIKSNMSRIDNTTELLKILQEDIEGKIKKEGRNK
GH15	GH15_ORF85	GH15|_45038_45517	45038	45517	+	Phage protein				atgactttagaagaaaataaattaacattagaagaatcaataactccacttagcaaagaggagaaagaagatagtattaaagaatttagcagtttattatgtgaaatggtaaatagactatataagtcttataatgtatttagacaagaccctatggatgaaactcaacgtctagatggctctttaatggtctttcaaagtagattaaatgaccctttaacaggagatttacatgataagatgtataaacttgctttttcaaaacgcattgatatttttgaagctaacaagcaattcagaaaagatgtagaatcaggtaaggcaattgaactaggtgatgtagctattatagatacagcattaagtaatattctttcaggtaacgagttccaaggaagt…	MTLEENKLTLEESITPLSKEEKEDSIKEFSSLLCEMVNRLYKSYNVFRQDPMDETQRLDGSLMVFQSRLNDPLTGDLHDKMYKLAFSKRIDIFEANKQFRKDVESGKAIELGDVAIIDTALSNILSGNEFQGSISFMLRKDFEEKERIRKEEEEKLNNL
GH15	GH15_ORF86	GH15|_45634_46788	45634	46788	+	Phage protein				atgaccatattttttaataaataccaagatgctaaagaagataaagatagatatcagagattagttgagatttataaaaaagcagatgataatgatggagagactaaaaagaaatacgtaaaaagattaaataaagctgaagaagaacttaaaaaagtaaagaaagaaacaaattataaagactataataagaagtcaaataaagaaagacaaaaggaagataaagaaactagagagaaaatatatgatgtaactggtgatgatgacttaatattagtaaaaaataatattgagtttagtgataaggtagataaacctgaaatacttattagtgaagatggaattggtacgataactgtccctacaaacagtggttatgaaaaacaaacagtaggttct…	MTIFFNKYQDAKEDKDRYQRLVEIYKKADDNDGETKKKYVKRLNKAEEELKKVKKETNYKDYNKKSNKERQKEDKETREKIYDVTGDDDLILVKNNIEFSDKVDKPEILISEDGIGTITVPTNSGYEKQTVGSIITSVLGSPFLSTDSPGIDSLGIINSNVYPNTVDSIVEDTNTSTDNVLKDNPIITNPVEPTTPSDILPPIDNPSVPILPENPVDNNSGNIDNTDNPNPPPPGYTDEDGGRGSGGGGNVEPPPTEEPSDNGNTGGGDWEEKPDPGEEPSDNGNTGDNEGEVTPEPDPTPSEPEQPNEKPNEGNGNEEKPSEPSDNPDENGGWETEPSEPETPSEPDDKVDEEDKNEDTTEDKQPTEQPDDNNTDNEDKTEEE
GH15	GH15_ORF87	GH15|_47026_47214	47026	47214	+	Phage protein				atgtttcaaacaacatctgtacttattaagaatgatgtaatagattccatagaaaatactgaacattatattggattcaatgaccctataattatatttactataagttttataggggcaatacttggaggaatttggtacaagatgatgaaaattattaaaaagagtaactttaaagataaaaaataa	MFQTTSVLIKNDVIDSIENTEHYIGFNDPIIIFTISFIGAILGGIWYKMMKIIKKSNFKDKK
GH15	GH15_ORF88	GH15|_47232_47603	47232	47603	+	Phage protein				ttgatattctctaaagataagaaatgggatgaagcaaaagatttcatcaaaggtcaagggatgcaagataattggatagagattgtagattattatagacagataggtggaaaacacgtagctgtttttattgctttaaacaaagtaaaatacatgattctagaagcaacaaaagacaataaagtaatattagtagataaagataataatatactattagaagattatgatattgttatggaaagtaaaaaaatgttttattacattgaagaaccgttcgaggttaaaataaatatccctcgacatattagagatgtaacttataataatactgttgtattaactacagtaagagggagtagaggtgactag	MIFSKDKKWDEAKDFIKGQGMQDNWIEIVDYYRQIGGKHVAVFIALNKVKYMILEATKDNKVILVDKDNNILLEDYDIVMESKKMFYYIEEPFEVKINIPRHIRDVTYNNTVVLTTVRGSRGD
GH15	GH15_ORF89	GH15|_47607_49298	47607	49298	+	Phage protein				ttggcagatttatttaagcaattcagattaggtaaggactatggtaataatagtaccattgctcaagttcctattgatgaaggattacaagctaacattaaaaaaatagaacaagacaataaagagtaccaagacttaactaagtctttatacggacaacaacaggcttatgcagagccatttatagaaatgatggatactaatcctgaatttagagataagagaagttacatgaagaatgaacataatttacacgatgttttgaaaaagtttggtaataatcctattcttaatgctatcatacttacacgttcaaatcaagtagctatgtattgtcaacctgcaagatactcagagaaaggtttaggttttgaggtaagattaagagacctagatgca…	MADLFKQFRLGKDYGNNSTIAQVPIDEGLQANIKKIEQDNKEYQDLTKSLYGQQQAYAEPFIEMMDTNPEFRDKRSYMKNEHNLHDVLKKFGNNPILNAIILTRSNQVAMYCQPARYSEKGLGFEVRLRDLDAEPGRKEKEEMKRIEDFIVNTGKDKDVDRDSFQTFCKKIVRDTYIYDQVNFEKVFNKNNKTRLEKFIAVDPSTIFYATDKKGKIIKGGKRFVQVVDKRVVASFTSRELAMGIRNPRTELSSSGYGLSEVEIAMKEFIAYNNTESFNDRFFSHGGTTRGILQIRSDQQQSQHALENFKREWKSSLSGINGSWQIPVVMADDIKFVNMTPTANDMQFEKWLNYLINIISALYGIDPAEIGFPNRGGATGSKGGSTLNEADPGKKQQQSQ…
GH15	GH15_ORF90	GH15|_49491_50264	49491	50264	+	Phage protein				ttggaagaaataaaatttaatgcttttgtacctatggatttgaagaaatctgtatcaacagcttctgatactaatgagtattctatagtttcaggatgggctagtactccaagtatggatttacagaatgatatagttaatcctaaaggaatagatatagagtattttaagtcacaagggtacattaattatgagcatcaaagtgataaagttgtaggtatacctacagagaattgctatgtggatatagaaaaaggtttatttattgaagcaaagctatggaagaatgatgaaaatgttgttaagatgcttgatttagctgagaaattagaaaaatcaggtagtggaagacgtttaggtttttctattgaaggtgcagttaaaaaacgtaacataaat…	MEEIKFNAFVPMDLKKSVSTASDTNEYSIVSGWASTPSMDLQNDIVNPKGIDIEYFKSQGYINYEHQSDKVVGIPTENCYVDIEKGLFIEAKLWKNDENVVKMLDLAEKLEKSGSGRRLGFSIEGAVKKRNINDNRVIDEVMITGVALVKNPANPEATWESFMKSFLTGHGTSPDTQVDAGALRKEEIASSITNLAYVTKIKDLKEFNDVWNGVVEDLSKSNSMGYEESVLTLQLAKGLSRKDAELAVMDINKQKLE
GH15	GH15_ORF91	GH15|_50283_51242	50283	51242	+	Phage protein				atgagtaaagaaatgcaaaatattttagaagagtatgataagttaaatgctcaagaggcagtttcgaaatctgtagaagatgatgaaaagaatacagtagaatctaccgaagaacaagtagcagaaacaactgaagaaccggctaaagaacctgaaaaggttactgaggaagatgctaaagaagcacaagagcaaggtgaaaaagttgaatctgaagaggtaacagaggacactgaagatgaggaagttgaaaaatcagctaaagaatcaaaagaccctgtagaccaaaaagatactaaaacagaaaataaagacaacgagaaacgtaaaaataaaaaagataaaaaagaagattctgaatctgatgatgaagacaaagatactgacgatgataaagat…	MSKEMQNILEEYDKLNAQEAVSKSVEDDEKNTVESTEEQVAETTEEPAKEPEKVTEEDAKEAQEQGEKVESEEVTEDTEDEEVEKSAKESKDPVDQKDTKTENKDNEKRKNKKDKKEDSESDDEDKDTDDDKDKKEDKKEKTSKSISDEDITTVFKSILTSFENLNKEKENFATKDDLSEVSKSINELSAKISEIQSEDVSKSIDTDEEEAVEKSVTSTNGEQEKVEGYVSKSVDTEEQAETGEAKSEDAEEVQEDNTFKGLSQEERTKFMDSYKAQAKDPRASKHDLQSAYQSYLNINTDPTNASEKDIKTVKDFAQI
GH15	GH15_ORF92	GH15|_51358_52749	51358	52749	+	Phage major capsid protein		FIG00016372	isu;Phage_capsid_proteins	atgactatcgaaaagaacctgtcagacgttcaacaaaagtacgctgaccaattccaagaagacgtagtaaagtcattccaaactggttatggaatcactcctgatacacaaattgacgcaggagctttacgtagagaaattttagatgaccaaatcacaatgttaacatggactaatgaagatttaatcttctatcgtgatatctcacgccgtcctgctcaatctacagtagtaaaatacgaccaatatttacgtcacggtaacgtaggtcactctcgtttcgttaaagaaatcggagtagcaccagtatctgacccaaatatccgtcaaaaaaccgtatcaatgaaatacgtttctgatactaaaaacatgtcaattgcatcaggtttagtaaataac…	MTIEKNLSDVQQKYADQFQEDVVKSFQTGYGITPDTQIDAGALRREILDDQITMLTWTNEDLIFYRDISRRPAQSTVVKYDQYLRHGNVGHSRFVKEIGVAPVSDPNIRQKTVSMKYVSDTKNMSIASGLVNNIADPSQILTEDAIAVVAKTIEWASFYGDASLTSEVEGEGLEFDGLAKLIDKNNVINAKGNQLTEKHLNEAAVRIGKGFGTATDAYMPIGVHADFVNSILGRQMQLMQDNSGNVNTGYSVNGFYSSRGFIKLHGSTVMENELILDESLQPLPNAPQPAKVTATVETKQKGAFEDEEDRAGLSYKVVVNSDDAQSAPSEEVTATVSNVDDGVKLSISVNAMYQQQPQFVSIYRQGKETGMYFLIKRVPVKDAQEDGTIVFVDKNETLP…
GH15	GH15_ORF93	GH15|_52841_53137	52841	53137	+	Phage protein				atgttatactataagaaattactaaatacaaaaatggctaccatttatggtacagtagatattgacaaagatggagtagttaaaggattaactaaggaacaagaaaaagagtttgcaaatgttccaggttttgaatttgaagaagaaaagaaaactactagaaaacaatcagcttctactagtaaagaagaagaacctaaagaagaggaaaagaaagcctctactagaaaaactacaagtactactagaaaatctacagcacgtaaaacaacagccaaaaaagatgaaaataagtaa	MLYYKKLLNTKMATIYGTVDIDKDGVVKGLTKEQEKEFANVPGFEFEEEKKTTRKQSASTSKEEEPKEEEKKASTRKTTSTTRKSTARKTTAKKDENK
GH15	GH15_ORF94	GH15|_53150_54058	53150	54058	+	Phage protein				atggttaactcaatgtttggaggggacttagacccttatgaaaaatcattaaactatgaatatccttatcatcctagtggtaatcctaaacatatagacgtaagtgagatagataacttaacattagctgattatggatggtcacctgatgcagttaaagcttatatgtttggtattgtagtacaaaaccctgatacaggacagcccatgggtgatgagttttataaccatatattagaaagagcagtaggtaaagctgagagagcgctagatatttctatactacctgatactcaacatgagatgagagattatcatgagacagagtttaatagttatatgtttgtacatgcttacagaaaacctatattacaggtagagaacttacagctacaattt…	MVNSMFGGDLDPYEKSLNYEYPYHPSGNPKHIDVSEIDNLTLADYGWSPDAVKAYMFGIVVQNPDTGQPMGDEFYNHILERAVGKAERALDISILPDTQHEMRDYHETEFNSYMFVHAYRKPILQVENLQLQFNGRPIYKYPANWWKVEHLAGHVQLFPTALMQTGQSMSYDAVFNGYPQLAGVYPPSGATFAPQMIRLEYVSGMLPRKKAGRNKPWEMPPELEQLVIKYALKEIYQVWGNLIIGAGIANKTLEVDGITETIGTTQSAMYGGASAQILQINEDIKELLDGLRAYFGYNMIGL
GH15	GH15_ORF95	GH15|_54072_54950	54072	54950	+	Phage protein				atggaaaaaccgtatatgataggagccaactctaaccctaatattattaataagtcaacaacatacactactacaacacaagcagatgaacaggataaacctaagtatactactaggctagagtttgatactattgatatgattaggtttattaatgataggggtataaaagtactatgggaagaagcatatttttgtccgtgtcttaatcctgacacaggtcatcctagagtagattgtcctagatgtcatggtaaaggtattgcttatttacctcctaaagagactataatggcaatacagtcccaagagaaaggaactaaccaattagatatagggatattagatacaggtactgcaataggtacaactcaattagaaaagagaatatcctataga…	MEKPYMIGANSNPNIINKSTTYTTTTQADEQDKPKYTTRLEFDTIDMIRFINDRGIKVLWEEAYFCPCLNPDTGHPRVDCPRCHGKGIAYLPPKETIMAIQSQEKGTNQLDIGILDTGTAIGTTQLEKRISYRDRFTVPEVLMPQQMIYFVNKDRIKKGIPLYYDVKEVTYIATQDGTVYEEDYEIKNNRLYLNEKYENHTVTLKILMTLRYVVSDILKESRYQYTKFNQPKSKFENLPQKLLLKREDVIVLQDPYKVNDGIEEDLEIQVDDPKASASNPSNLGGFFGGAFK
GH15	GH15_ORF96	GH15|_54950_55570	54950	55570	+	Phage protein				atgccagttcacggaaagagacctaatttatttaaaaataaaaactataagcaggtaggtaagagaaccattgatggcatgcgttcagaagttcttgacaagctacaagcaacagcacagcaagtagagaatactagtattaaacgtatgcctacttatctacaagtaacagagaaaaagcttgaaaaagaaggagtagtagaccttaaaaaagcatttgctcactcatctaaaaagaaaactagtaaagatggtggatggtatttaactgtaccaatacgtattaaaactagtagaatgaacaacagtacttaccaagatatgaggactttaaaagtagataaaggcacaggttcagtttctaagataactgattatctagaaggacgtagaaagaat…	MPVHGKRPNLFKNKNYKQVGKRTIDGMRSEVLDKLQATAQQVENTSIKRMPTYLQVTEKKLEKEGVVDLKKAFAHSSKKKTSKDGGWYLTVPIRIKTSRMNNSTYQDMRTLKVDKGTGSVSKITDYLEGRRKNVSHPSMKPEPMTHNMTKVKRGKQSSYFIFRTVSSKSPASSWILNRDKVNENNFSKTTLKTVKQLMNWKMKNLN
GH15	GH15_ORF97	GH15|_55589_56425	55589	56425	+	Phage protein				atggcaataacatcagttgattcatatttattatcagaaataaagcctagacttaacactgtgctagagaattgttatattatagatgaagttttaaaagactttgattatcaaactagagagagctttaaagaagctttctgcggtaagaatgcacaacatgaagtaacggtaggatttaacttcccaaaatttaaaaataactatgaagctcattacttgatacaattaggtcaaggacaagagacaaaaaactctttagggagtattcagtcatcttactttgaggcaacaggagataccttagtcgaatcttctacagcaataagagaagatgataagttagtttttactgtttctaaaccaataggagagttaataaaggtagaagatatagag…	MAITSVDSYLLSEIKPRLNTVLENCYIIDEVLKDFDYQTRESFKEAFCGKNAQHEVTVGFNFPKFKNNYEAHYLIQLGQGQETKNSLGSIQSSYFEATGDTLVESSTAIREDDKLVFTVSKPIGELIKVEDIEFAKYDNLQVEGNKVSFKYQTNEDYENYNANIIFTEKKNDSKGLVKGFTVEEQVTVVGLSFNVDVARCLDAVLKMILISMRDSIEEQQTFQLQNLSFGDIAPIIEDGDSIIFGRPTIIKYTSSLDLDYTITQDINKLTFKERKDWK
GH15	GH15_ORF98	GH15|_56427_56642	56427	56642	+	Phage protein				atggctagaaaaaagacacctgaaaataacactcctaaatttaatggttatgttcatatagatacattccttgatactgcaaaaaccctttttaacatgagggattcacaagtagcaggatttaaagcttatatggaaggtagtcattatttgtttagtgagcaagaattcttaccatcattagagaagtatttaggtaggaaattagatatataa	MARKKTPENNTPKFNGYVHIDTFLDTAKTLFNMRDSQVAGFKAYMEGSHYLFSEQEFLPSLEKYLGRKLDI
GH15	GH15_ORF99	GH15|_56669_58432	56669	58432	+	Phage major tail sheath				atggcagtagaaccattcccaagaagacctattacccgtcctcatgcatctattgaagtagatacttcaggtatcggtggctcagcaggttcaagtgaaaaagtattttgcttaatcggtcaggctgaaggcggagaaccaaatacagtttatgaattacgtaactatgcacaagctaaacgtttattccgttcaggagaattacttgatgcaattgaattagcatggggttctaaccctaactatacagcaggacgtattttagctatgcgtatagaagatgctaaacctgcaacagcagaagttggcggactaaaaattacatctaaaatcttcggtaatgttgctaacaacattcaagtaggattggaaaagaacacattaagtgattcattacgt…	MAVEPFPRRPITRPHASIEVDTSGIGGSAGSSEKVFCLIGQAEGGEPNTVYELRNYAQAKRLFRSGELLDAIELAWGSNPNYTAGRILAMRIEDAKPATAEVGGLKITSKIFGNVANNIQVGLEKNTLSDSLRLRVIFQDDRFNEVYDNIGNIFTIKYKGEEANATFSVEHDEETQKASRLVLKVGDQEVKSYDLTGGAYDYTNAIITDINQLPDFEAKLSPFGDKNLESSKLDKIENADIKDKAVYVKAVFGDLEKQTAYNGIVSFEQLNAEGEVPSNVEVEAGEESATVTATSPIKTIEPFELTKLKGGTNGEPPATWADKLDKFAHEGGYYIVPLSSKQSVHAEVASFVKERSDAGEPMRAIVGGGFNESKEQLFGRQASLSNPRVSLVANSGTFV…
GH15	GH15_ORF100	GH15|_58505_58933	58505	58933	+	Phage protein				atggcatcagaagctaaacaaaccgtccatactggtaataccgtcctacttatgattaaaggtaaacctgtaggaagagcacaatcagcatcaggtcaacgtgaatacggtacaactggtgtatacgaaatcggttctatcatgcctcaagaacacgtatacttacgttatgaaggtacaattacagtagaacgtttacgtatgaaaaaagaaaactttgcagatttaggatatgcttcacttggtgaagaaattcttaagaaagatatcattgatattttagttgtagataacttaacgaaacaagttattatctcatatcatggttgctctgcaaataactacaatgaaacttggcagacaaatgaaattgtaacagaagaaatcgagtttagttac…	MASEAKQTVHTGNTVLLMIKGKPVGRAQSASGQREYGTTGVYEIGSIMPQEHVYLRYEGTITVERLRMKKENFADLGYASLGEEILKKDIIDILVVDNLTKQVIISYHGCSANNYNETWQTNEIVTEEIEFSYLTASDKART
GH15	GH15_ORF101	GH15|_59023_59181	59023	59181	+	Phage protein				atgaataatagacaagctaaaataaaaggttataatcaatttcattattatgattttccaacaactaaaggtaagtttaaagatataatgaaaagaaagtctagaacagaacttaaaaaagatttacaaaaagagaggaaagattatcttgacaaataa	MNNRQAKIKGYNQFHYYDFPTTKGKFKDIMKRKSRTELKKDLQKERKDYLDK
GH15	GH15_ORF102	GH15|_59171_59311	59171	59311	+	Phage protein				ttgacaaataagagaaaaacaataggaaaaatgagtaatacgagagcaacatggaatatcaaccctgtaactaaggttaaaaaagataaaacaaaatattctagaaaaaataagcataaaggtcttgacaactataattaa	MTNKRKTIGKMSNTRATWNINPVTKVKKDKTKYSRKNKHKGLDNYN
GH15	GH15_ORF103	GH15|_59354_59806	59354	59806	+	Phage protein				atgagtacattttggtcaaaaagaagaacaacaggtaaggacagacaagtaaagaaacattatactcaaatgtctttacaagaaaagaagaagtgtgttaatctattacaagatacaattaatacgcataagtatttagaactatcaagtcattgtaaaactaaacttaaaaataaaattaattttagtaatctagtaagatttatttttaaggatagaaatgcaccatttaatattattgagtataatattacagattttcatggtaaagaacaaagaagaataatttttaaaagccctactattgtaactatagaaggagtaagtagttatcagtacttagttattaacttagaagatggtacaataataactacatactataatggtattacagat…	MSTFWSKRRTTGKDRQVKKHYTQMSLQEKKKCVNLLQDTINTHKYLELSSHCKTKLKNKINFSNLVRFIFKDRNAPFNIIEYNITDFHGKEQRRIIFKSPTIVTIEGVSSYQYLVINLEDGTIITTYYNGITDTHKTLDLKYYNKNLTIK
GH15	GH15_ORF104	GH15|_59819_60013	59819	60013	+	Phage protein				atgggattaatatttgtaaatagttattttataatatcaaacatattaattattgtgtttagtaaattaaatagtaaaaaaaaggtaacagaaaaaactctagctacaagtaatcttttattaacaatatcatatattcaactattagcatttttaatcattaatggtatttactactcattaaaatatatgtaa	MGLIFVNSYFIISNILIIVFSKLNSKKKVTEKTLATSNLLLTISYIQLLAFLIINGIYYSLKYM
GH15	GH15_ORF105	GH15|_60084_60395	60084	60395	+	Phage protein				atgtcacaagataaattaagagcaatttacacagaaatgaaagtagaattacacaaatttcctaaagaggtagatgtaacaagtaaatcaactgcaattgcaatcaatcagattctagataaatttaaaacattaactgaacaagcagggaaaattacgagaaaatatctagaaggtcaagaaatattaactattgattatgagtattatgattcattacaagaatactatatctacctacttagaaacagtgaaaagattgaacaaagtttacaagaaatcactaagcgtacaggtgaatatgtaaagtaa	MSQDKLRAIYTEMKVELHKFPKEVDVTSKSTAIAINQILDKFKTLTEQAGKITRKYLEGQEILTIDYEYYDSLQEYYIYLLRNSEKIEQSLQEITKRTGEYVK
GH15	GH15_ORF106	GH15|_60527_60985	60527	60985	+	Phage protein				atggcagaagaaattaaaaaggaacaagatgtacaagaaacaactaaagaagataaaaaagatgttagtaaaatgacaccggaagaaatagataaattaaaatatcaagataagcaagaaaaagaacaagtaattaacaaagttattaaaggtgttaatgatacttgggaaaaagaatataactttgaagaattagatttaagatttaaagttaaaattaaattacctaatgcacgagaacaaggtaatatctttgcgttacgttctgcttacttaggcggtatggatatgtaccaaacagaccaagtgattagagcatatcaaatgttagctaccttacaggaagtaggtattgaagttcctaaggaattccaagaccctgacgatatttataactta…	MAEEIKKEQDVQETTKEDKKDVSKMTPEEIDKLKYQDKQEKEQVINKVIKGVNDTWEKEYNFEELDLRFKVKIKLPNAREQGNIFALRSAYLGGMDMYQTDQVIRAYQMLATLQEVGIEVPKEFQDPDDIYNLYPLTVMYEDWLGFLNSFRY
GH15	GH15_ORF107	GH15|_61029_61565	61029	61565	+	Phage protein				atggaatcaattgttaaacaacctttatctagaaatctatgggctattatgaaagagtttaatgttttacctactgagcaaagatttaaggacttagatgattatcagatagagtttattattgggaatatgaacagagatgtttatgaacataacaaacaacttaaacaagctcaaaaaggtggaaaattcgatagtcaattcgaagatgatgatagtagttggtggaatgaatctcatgaagactttgacccagtacctgatttcttagatgctgatgatttagcacagcagatggaagctaaattatccgatagagataaggaagaaagagctaagagaaacgatgcagagttaaatgatgaaacagaaggacttactacacaacatctagctatg…	MESIVKQPLSRNLWAIMKEFNVLPTEQRFKDLDDYQIEFIIGNMNRDVYEHNKQLKQAQKGGKFDSQFEDDDSSWWNESHEDFDPVPDFLDADDLAQQMEAKLSDRDKEERAKRNDAELNDETEGLTTQHLAMMEYIRQKQQELDDEVGNGKTSEDDATISQDSVNKALEDLDDDWYM
GH15	GH15_ORF108	GH15|_61621_65676	61621	65676	+	Phage DNA transfer protein				atggcaatgaatgacgattatagattggtcttgtccggtgatagttcggatttagagaatagtctaaaggcaatagaactttatatggattctttagagtctaagaatattgatgctcctttagataatttcttaaaaaaattaaaagtaattgctaaagaagttaaaaatgtacagaacgcaatggataaacaagatggtaaatctgttatatcttctaaagacatggatgaatctattaaatccactcaatctgctacaaagaatataaatgaattaaagaaagctttagatgaccttcaaaaagagaatatatctaaaggtattgcacctgaccctgaagttgaaaaagcatatgctaagatgggtaaagttgtagatgaaactcaagaaaaactt…	MAMNDDYRLVLSGDSSDLENSLKAIELYMDSLESKNIDAPLDNFLKKLKVIAKEVKNVQNAMDKQDGKSVISSKDMDESIKSTQSATKNINELKKALDDLQKENISKGIAPDPEVEKAYAKMGKVVDETQEKLEKMSSQKIGSDASIQNRIKEMKTLNQVTEEYNKISKDSSATKDYTKRLRANRNMTRGYMERSEGTGRLTYDQGARVRSELGKISSYESQRKQNQRNLGQAREQYSNYRNQQQDLTKRRASGQINKAQYEQELASIKQEMKAREELISNYEKLGAELDKTVQYYKGSVQKDFQSRDVDQQRGTFGRMVQERLPSIGSHAMMGTTAMATGLYMKGASLSETNRPMVTSLGQNSDNMDIDSVRNAYGDLSIDNKLGYNSTDMLKMATSY…
GH15	GH15_ORF109	GH15|_65755_68181	65755	68181	+	Secretory antigen SsaA-like protein				atgcgtagaataagaagacctaaggtaagaatagaaatcgttacagatgataatacatttacattgagatttgaagatacacgtgactataatggtgatgagtttggagctaaacttttaggattccaaactaaaaactctatggaagatgatagttcagttttccaaataaatatggcaggagatacttattgggataagttagttatggctaatgatattataagaatatttattacacctaatgatgacctcaacgataaagaagggaaacaagaacgacttatccaggtaggtatggtttcccaagtatcaaaagtaggtagttacggtaatgaccaaactcaatttagaataacaggtcaatcttttgtaaaaccttttatgaaatttggatta…	MRRIRRPKVRIEIVTDDNTFTLRFEDTRDYNGDEFGAKLLGFQTKNSMEDDSSVFQINMAGDTYWDKLVMANDIIRIFITPNDDLNDKEGKQERLIQVGMVSQVSKVGSYGNDQTQFRITGQSFVKPFMKFGLGVIQEVQAVLPEVGWLIDGDGDNEVKFTGSSAHEVMTGIIRRFIPYMKYNYTEKTYNTIDNYLDYDDLSSWDEFEKLTEVSAFTNFDGSLKQLMDMVTARPFNELFFKNSEKTPGKAQLVLRKTPFNPTEWRALDMIKVPTEDFIEEDVGKSDVETYSIFTATPAGMLKELNGDVFSKPQFHPELTDRYGYTKFEVENIYLSTKSGSATEDSDSSGDDNGTERGTYSKIMKDLSNYGRDNISKGIDKYTSKLSSKYKNLKKAQAKK…
GH15	GH15_ORF110	GH15|_68195_69082	68195	69082	+	Phage protein				atggcaacagataaagaagctaaagatgttattgacaagtttatagataatgtatttaattttgatgtacttacaaaagaaagaataaaagaaaaagatgaagaaattaaaaaaataactacagatgatatgtatgaaaaggttgtgtatatacgaccctacgttggagtaatacaaagtcttaaccctcaacatgttcagtatgaatcattttctaataatggttatgatatagaggcagaattaagtttcaggaaagtaagttatttagttgataaagggtctatacctacagattctttatctactttaacagttcacttagtagaacgaaatcaagaactattaatagattactttgatgagatacaagatgtgttgtatggagaatatatggaa…	MATDKEAKDVIDKFIDNVFNFDVLTKERIKEKDEEIKKITTDDMYEKVVYIRPYVGVIQSLNPQHVQYESFSNNGYDIEAELSFRKVSYLVDKGSIPTDSLSTLTVHLVERNQELLIDYFDEIQDVLYGEYMEEEYVFDEDVPLSTILALDLNDNLKSLSNIKYMFKGAPKENPFGTDKDVYIDTYNLLYWLYLGEDEELAYPMNINYFFTEGRFFTIFGKGHKYKVDVSKFIVGDILFFGRSDTNIGIYVGDGEFISMIGKFPKDETPIGKYKLDDYWNEFNGRVMRFDEEVYI
GH15	GH15_ORF111	GH15|_69082_71628	69082	71628	+	Glycerophosphoryl diester phosphodiesterase (EC 3.1.4.46)		FIG00002239	isu;Glycerol_and_Glycerol-3-phosphate_Uptake_and_Utilization	atggtagtaagattccaatcttccatggggagaagtttaaaaagagtagattcagatgatttaaatgtaaaaggattagttttagctacagttagtaaaattaattataaatatcaatcagtagaagttaaagttaacaacttaactctaggaagccgtataggtgatgatggtagcttagctgtaccttatcctaaatctttcataggaagaacacctgaaggaagtgtattcggtacaaaacctcttattactgaaggttctgtagtattaataggatttctaaatgatgatataaacagtcctatcattttaagtgtttatggtgataatgaacaaaataaaatgattaataccaatcctctagatggaggtaagtttgatacggaaagtgtctat…	MVVRFQSSMGRSLKRVDSDDLNVKGLVLATVSKINYKYQSVEVKVNNLTLGSRIGDDGSLAVPYPKSFIGRTPEGSVFGTKPLITEGSVVLIGFLNDDINSPIILSVYGDNEQNKMINTNPLDGGKFDTESVYKYSSSLYEILPSLNYKYDDGEGTSIRTYNGKSFFSMTSGEEEKPQATDFYTGTEYQDLFTSYYGNKTLIEPRIQKAPNMLFKHQGVFYDDGTPDNHITTLFISERGDIRASVLNTETQKRTTQEMSSDGSYRVIKQDDDLMLDEAQVWIEYGISEDNKFYIKNDKHKFEFTDEGIYIDDKPMLENLDESIAEAMKNLNEIQKELDDINYLLEGVGKDNLEELIESTKESIEASKKATSDVNRLTTQIAEVSGRTEGIITQFQKFRD…
GH15	GH15_ORF112	GH15|_71735_72526	71735	72526	+	Phage protein				atgccacaatcagatggaataagtaatcttcatagaatagctttacgtttccctaaagaaggcggtggttatgatatgtatagatttaaagttaaccctgagaactacacaatagattcaccacaacgtacgacagcaattaaaacaaaatcagatatcgtaatagaagattatggtaaagatatagaagttattaacttcacaggtacaactggttttagacctgttagagaagcagatggattaaaaacaggtaagcagaaaatggaagagttacaaagtagagttagtgaatatgctatgcaaggtggcagtggtaatgtaagtggttcttacttacaattttttaactttacagatgatagttattataaagttcatttagcccctcaggggtta…	MPQSDGISNLHRIALRFPKEGGGYDMYRFKVNPENYTIDSPQRTTAIKTKSDIVIEDYGKDIEVINFTGTTGFRPVREADGLKTGKQKMEELQSRVSEYAMQGGSGNVSGSYLQFFNFTDDSYYKVHLAPQGLKITRSKDEPLLFRYEITLVVIGSLTEADRSAVTTEEFGNVKPNASQRVDEGIKELDKNARKTRDRNNQEISRRENTIPKSTGDNTNEGNRLKQSFPSSSIYNPRQSTNGLKGNIDNMALIIGYGDGGVSS
GH15	GH15_ORF113	GH15|_72526_73050	72526	73050	+	Phage protein				atgaataattttataccacaacctcaaggtctacttagatttttaaatgccctagatacagatttaacttcttctcatatgaatttactggatgaagaggtatcatttgtatctaaattttatacaccacagctacaattaagtgaattagcaaaaaaagtattgacaaatataaagacagatgatatacctgtattagaaagagaatttaatgataatacaattatccataaagctaacgatacattactaaaagtacaggctccaagaatgtatatgattctacagtcgattgtacttgaagcatatgctattgttaattgctttgtagaaaatccgagctctttaaaatatttaactgaagaagatgttagtataacacgggaaaatttaaattat…	MNNFIPQPQGLLRFLNALDTDLTSSHMNLLDEEVSFVSKFYTPQLQLSELAKKVLTNIKTDDIPVLEREFNDNTIIHKANDTLLKVQAPRMYMILQSIVLEAYAIVNCFVENPSSLKYLTEEDVSITRENLNYVADYLGNYDDYNSVVLDLRDLDLCFSAIELQLPLIKKEANV
GH15	GH15_ORF114	GH15|_73050_73754	73050	73754	+	Phage protein				atgagatttaagaagcacatagttcaacatgaagaaacgatgcaagcaatagcacagagatactatggtgatgttagttattggatagacctagtagagcataataatctaaagtatccttatttagtagaaactgatgaagaaaaaatgaaagaccctgaacgattggcttctacaggtgatacactgattatccctatagaatctgatttaacagatgtatcagcaaaagaaattaattctagagataaagatgtactagttgaattagctttaggaagagatttaaatattactgcagatgaaaagtattttaatgaacatggtactagtgataatatactagcattcagcacaaatggtaatggagatttagatactgtaaaaggcatagataat…	MRFKKHIVQHEETMQAIAQRYYGDVSYWIDLVEHNNLKYPYLVETDEEKMKDPERLASTGDTLIIPIESDLTDVSAKEINSRDKDVLVELALGRDLNITADEKYFNEHGTSDNILAFSTNGNGDLDTVKGIDNMKQQLQARLLTPRGSLMLHPNYGSDLHNLFGLNIPEQATLIEMEVLRTLTSDNRVKSANLIDWKIQGNVYSGQFSVEIKSVEESINFVLGQDEEGIFALFE
GH15	GH15_ORF115	GH15|_73769_74815	73769	74815	+	Phage baseplate		FIG01305804	isu;Phage_baseplate_proteins	atgaaaactagaaaattaactaacatactatcaaaattaatagataagacaatggcaggtacaagcaagataacagactttactcctggttcagcttcccgttcattattagaagctgtatcattagagatagagcaattctatattctaacaaaagaaaatattgattggggtatacaagagggtatcattgaagcctttgattttcaaaaaagacaatctaaaagagcttatggtgatgttactattcaattctaccaacccttagatatgagaatgtatatacccgcaggaacaacttttacttcaacacgacaagaatatcctcagcaatttgaaacattagttgattattatgcagagcctgattctactgagattgttgttgaggtttattgt…	MKTRKLTNILSKLIDKTMAGTSKITDFTPGSASRSLLEAVSLEIEQFYILTKENIDWGIQEGIIEAFDFQKRQSKRAYGDVTIQFYQPLDMRMYIPAGTTFTSTRQEYPQQFETLVDYYAEPDSTEIVVEVYCKETGVAGNVPEGTINTIASGSSLIRSVNNEYSFNTGTKEESQEDFKRRFHSFVESRGRATNKSVRYGALQIPDVEGVYVYEETGHITVFAHDRNGNLSDTLKEDIIDALQDYRPSGIMLDVTGVEKEEVNVSATVTISNKSRIGDTLQKHIEGVIRSYLNNLKTSDDLIITDLIQAIMNIDDVLIYDVSFDNLDENIIVPPQGIIRAGEIKVELK
GH15	GH15_ORF116	GH15|_74836_77895	74836	77895	+	Phage protein				gtggctaattttttaaagaatcttcatccattattaagaagagatagaaataaaaaagataatcaagaccctaactttgctctgatagatgcactcaatgaagagatgaatcaagtagagaaagatgctatagaaagtaagttacaatcttctctaaagacatctacaagtgaatatttagataagtttggggattggtttggagtttatcgtaagacagatgagaacgatgatgtttatagagcaagaattataaaatatttactcttgaaaagaggaactaataatgctataatagatgctataaaagattatctaggtagggatgatattgatgtaagtgtatatgaaccttttacaaatattttctatactaacaaatcacatttaaatggtgaa…	MANFLKNLHPLLRRDRNKKDNQDPNFALIDALNEEMNQVEKDAIESKLQSSLKTSTSEYLDKFGDWFGVYRKTDENDDVYRARIIKYLLLKRGTNNAIIDAIKDYLGRDDIDVSVYEPFTNIFYTNKSHLNGEDHLMGYYYRFAVINVSIGDYFPVEIIDVINEFKPAGVTLYVTYDGASTIRGGAIIKWLDGLPKIETYQEFDRFTGYDDTFYGHINMNQSKDTDNSTSDIFKTNHSLINSLDVLTGSSSVGRQYVNYGYITSYVYNPGMTSSVNQISASTEGRGQEVPTDYYMYTSTKNNNTVELSMQTTSGVSYLYNNFNFRDYMSKYRPQVDLQSDEARRIVSDYIKELSIDYYLSAVIPPDESIEIKLQVYDFSINRWLTVSINNLSFYEKNIG…
GH15	GH15_ORF117	GH15|_78006_78527	78006	78527	+	Phage protein				atggcaattgcaacgtataattctcatgttgaattagcaaaatatctagttagtaaagctgattcagtttacttaacaattggaaagagcacaccgtggtctaatgaaacaaacccaccgcaacctgatgaaaatgcaacagtattacaggaggttattggatacaaaaaagctactaaagttactttagttagaccttctaaatcacctgaagatgataataagaatttaatttcttatggtaataaatcatgggtagaagtaacacctgaaaatgctaaagctgaaggagctaaatgggtttacttagaaagtagtattgttggtgacgaactgcctcttgggacatatagacaagtaggatttgttatggacttagtagcaaaaagtggtattagt…	MAIATYNSHVELAKYLVSKADSVYLTIGKSTPWSNETNPPQPDENATVLQEVIGYKKATKVTLVRPSKSPEDDNKNLISYGNKSWVEVTPENAKAEGAKWVYLESSIVGDELPLGTYRQVGFVMDLVAKSGISKFNLVPSEVESTGTLLFFDNKQFQNRSEQTTAKERFIVEV
GH15	GH15_ORF118	GH15|_78548_82006	78548	82006	+	Phage virulence-associated protein				atggcaattaattttaaaggttcaccttatttagatagatttgacccgtctaaagatagaacaaaagtattatttaatcctgatagacctctacaacaggcagaattaaatgaaatgcagtctatagaccaatattatttaaaaaatctaggagacgctatttttaaagacggagataaacagtcgggacttggattcacattgtctgaagataatgtattgacagtaaatcctggttatgtatatatcaacggtaaaataagatattacgataatgacgattcagttaaaataactggcgtaggtaaagaaactatcggtattaagttaacagaacgtattgttacacctgatgaagatgctagtctattagaccaaactagtggagtaccaagttac…	MAINFKGSPYLDRFDPSKDRTKVLFNPDRPLQQAELNEMQSIDQYYLKNLGDAIFKDGDKQSGLGFTLSEDNVLTVNPGYVYINGKIRYYDNDDSVKITGVGKETIGIKLTERIVTPDEDASLLDQTSGVPSYFSKGADRLEEKMSLTVNDPTSATIYTFMDGDLYIQSTNAEMDKINKVLAERTYDESGSYKVNGFELFSEGNAEDDDHVSVVVDAGKAYVKGFKVDKPVSTRISVPKSYDLGTAENESTIFNKSNNSISLANSPVKEIRRVTGQVLIEKERVTRGAQGDSQDFLSNNTAFEIVKVWTETSPGVTTKEYKQGEDFRLTDGQTIDWSPQGQEPSGGTSYYVSYKYNKRMEAGKDYEVTTQGEGLSKKWYINFTPSNGAKPIDQTVVLVD…
GH15	GH15_ORF119	GH15|_82055_82213	82055	82213	+	hypothetical protein				atgcctagagaagttagagacccttattctcaagctaaattatttatacctacagttgaggaaaaatcaattaaggaattagaaaaaacatacaaagaaaaaattgatgaagctactaagttaatcaatgaattaaagaaagagagaggagaaaaatag	MPREVRDPYSQAKLFIPTVEEKSIKELEKTYKEKIDEATKLINELKKERGEK
GH15	GH15_ORF120	GH15|_82214_84043	82214	84043	+	Phage capsid and scaffold		FIG01304444	icw(1);Phage_capsid_proteins	atggcatttaactacacgcctcttactgaaacacagaagttaaaagatatgtatcctaaagttaatgatataggtaactttttaaaaacagaagttaaccttagtgatgtaaaacaaatatcacaacccgactttaataatattttagcatctatacctgatagtggtaactactatgtaactaattcaaaaggtgctcctagtggagaagctacggcaggatttgtaagattggataaaagaaatgtaaattattataaaatttactattcaccatatagtagtaataaaatgtatatcaagacttatgctaacggtactgtatatgattggattagttttaaattagatgaaggtaacttatacaatgaaggtaatactttgaatgtaaaggaactt…	MAFNYTPLTETQKLKDMYPKVNDIGNFLKTEVNLSDVKQISQPDFNNILASIPDSGNYYVTNSKGAPSGEATAGFVRLDKRNVNYYKIYYSPYSSNKMYIKTYANGTVYDWISFKLDEGNLYNEGNTLNVKELTESTTQYATLVNPPKENLNTGWVNYKESKNGVSSLVEFNPVNSTSTFKMIRKLPVQEQKPNLLKDSLFVYPETSSSNIKTDNWNTPPFWGYTANSGRSGVRFRGENTIQIDDGNSTYPTAMTNRFKMGNELSVGDTITVSVYAKINDPALLKDNLVYFELAGYDTVDRTDNPYTGGRREITASEITTEWKKYSFTFTIPENTIGASGVKVNYVSLLLRMNCSSSKGNGAVVYYALPKLEKSSKVTPFITHENDVRKYDEIWSNWQE…
GH15	GH15_ORF121	GH15|_84155_84526	84155	84526	+	Phage protein				atggctggtaaatatgatatagggaataatgagatagtattacacttaagagaaggtaaatatataacagggtttacaacagtaggagggtatgacaaggagttagggcaagtaaaagttaatagagaaatcttacctgcttacttctttgataattttgcctatgaaagatatttgtattatagtaaacctgaagaggttatagaaaataaaaactatgtaccaccacaaatcaatgatgatgaggaatcccaacaaattactgtacctaaagaacaatatgatagtttaaaagaagaactagagcttatgagaaaacaacaagaagctatgatggaaatgcttcaaaagctcttaggtcaaaaggggtaa	MAGKYDIGNNEIVLHLREGKYITGFTTVGGYDKELGQVKVNREILPAYFFDNFAYERYLYYSKPEEVIENKNYVPPQINDDEESQQITVPKEQYDSLKEELELMRKQQEAMMEMLQKLLGQKG
GH15	GH15_ORF122	GH15|_84533_85909	84533	85909	+	Phage capsid and scaffold		FIG01304444	icw(1);Phage_capsid_proteins	atggcattaaattttactacaataacggaaaacaatgttattagagacctgactactcaggtcaataacattggagaagaattaacaaaagaaagaaatatatttgacattaccgatgatttagtttataattttaataaatcacagaaaattaaactaactgatgataaaggattaactaaatcttatggaaacataacagcccttagagatataaaagaacctggttattactatataggtgctagaacattagtaacattattagatagacctgatatggaatctcttgatgttgttctacatgtagtacctcttgatacttctagtaaggtagttcaacatttatatacactatctactaacaataaccaaattaaaatgttatatagatttgtc…	MALNFTTITENNVIRDLTTQVNNIGEELTKERNIFDITDDLVYNFNKSQKIKLTDDKGLTKSYGNITALRDIKEPGYYYIGARTLVTLLDRPDMESLDVVLHVVPLDTSSKVVQHLYTLSTNNNQIKMLYRFVSGNSSSEWQFIQGLPSNKNTVISGTNILDIASPGVYFVMGMTGGMPSGVSSGFLDLSVDANDNRLARLTDAETGKEYTSIKKPTGTYTTWKKEFEPKDMEKYLLSSIRDDGSASFPLLVYTSDNKTFQQAIIDHIDRTGQTTFTFYVQGGVSGSPMSNSCRGLFMSDTPNTSSLHGVYNAIGTDGRNVTGSVVGSNWTSPKTSPSHKELWTGAQSFLSTGTTKNLSDDISNYSYVEVYTKHKTTEKTKGNDDTGTICHKFYLDGSG…
GH15	GH15_ORF123	GH15|_86001_87749	86001	87749	+	DNA helicase, phage-associated		FIG01115708	icw(1);Phage_replication	atgagattaagaattaagaacttatatacctatgtagaatttgaggaggatgataaatacttaaaagatatatttttaaagagagtccatactactataggagcaaggcaagaaggttttcagtatagccctgcgtacaaaagaggtagttgggatgggtacgtagacttttatgtttatgaggaagataaattccctactggacttttatttaaaattgagttattattaggtgagctacaatcaaggtataacttccagtttgaaacaattgatgagcgtgatgaaagtttcttatctgaagaagatattgatgataagataacattgcttgataataatgtcggtcaaattaccttaagagattaccaatatgaagcagtgtacaatagcttaaca…	MRLRIKNLYTYVEFEEDDKYLKDIFLKRVHTTIGARQEGFQYSPAYKRGSWDGYVDFYVYEEDKFPTGLLFKIELLLGELQSRYNFQFETIDERDESFLSEEDIDDKITLLDNNVGQITLRDYQYEAVYNSLTFYNGIAHLATNGGKTEVASGIIDQLLPQLEKGERVAFFTGSTEIFHQSADRLQERLNIPIGKVGAGKFDVKQVTVVMIPTLNANLKDPTQGVKVTPKQNISKKIAQEILPKFEGGTNQKKLLKVLLDNTTPKTKVEQNVLSALEIIYQNSKTDAEVLLNLRNHNAHFQKIVREKNEKKYDKYQDMRDFLDSVTVMIVDEAHHSKSDSWYNNLMTCEKALYRIALTGSIDKKDELLWMRLQALFGNVIARTTNKFLIDEGHSARPTI…
GH15	GH15_ORF124	GH15|_87761_89374	87761	89374	+	Phage protein				atggcaacaaaaacacaaagaaagctataccaatatctagaggaaaatgctacagaaaataaatttcatatttctactaagaaagagctagcagattctctaggtgtttccatctctgctttatccaataaccttaaaaagttagaagaagaaaataaagtcgttactgtttctaaaagaggaaaaaacggcggagtaataataactttagttagagagtatgatacagaagaattgaaagaatttaataattctacagataatattattacttccgatttacagtatgctaaggcattaagagaaaagcacttcccttcttatagatatgagagaaaagaacaacgtagacgtactaaaatagaaatggcacaatacaatgccattaaggatgagaag…	MATKTQRKLYQYLEENATENKFHISTKKELADSLGVSISALSNNLKKLEEENKVVTVSKRGKNGGVIITLVREYDTEELKEFNNSTDNIITSDLQYAKALREKHFPSYRYERKEQRRRTKIEMAQYNAIKDEKRRIIADMNFYSEGLPYPSKDIFNMSYDPEGFYKAYILCKLYDQYAISHMDAKHTSHLKAMSKATTKDEYDYHQHMSEYYRNKMIQNLPRNSVSDNFFGSKMFNTFYNFYLKIKDKNINVFKYMQNVFKNVTFYYENGMQPNPIPSPNFFSSDKYFKNYNNYIKGIKKGVNSTNRHLGDTDSIINSSDYVKNPAVLHLHQLYTTGLNSTLHDIDTMFEQALDLENASYGLFGDMKHIILLQYNSMIEEEIKNLPREEKDIINKYVKQ…
GH15	GH15_ORF125	GH15|_89367_90809	89367	90809	+	DNA helicase, phage-associated		FIG01115708	icw(1);Phage_replication	atgagtaagaagataaaggagcttatccttcataaatcaatgaaggatatacattttgcaagagaagtattagataacttacctaagaatctattttcagcagagtctgaggacatgggttacttatttacagctataaagagaacagcacatatttccgataagatgtcaaatgaagcattagcaattaaagtagaacagcttatgggtaataataaggaagatgaagagaaagtaaccaagacattaacttacttagaagatttatataaagtagacgttaatgaaaaagatgaatctgttaattatgaaatagagaagtatattaaaacagaaatgtcaaaagaagttttagttaaatttattgcagaaaataaacaagaagactctgataatcta…	MSKKIKELILHKSMKDIHFAREVLDNLPKNLFSAESEDMGYLFTAIKRTAHISDKMSNEALAIKVEQLMGNNKEDEEKVTKTLTYLEDLYKVDVNEKDESVNYEIEKYIKTEMSKEVLVKFIAENKQEDSDNLHELVDKLKQIEVSDISGGNGEFIDFFEDTEKKQELLSNLATNKFSTGFTSIDNHIEGGIARGEVGLIIAPTGRGKSLMASNLAKNYVKSGLSVLYIALEEKMDRMVLRAEQQMAGAEKSQIVNQDMSLNNKVYDAIQNHYQKNRKLLGDFYISKHMPGEVTPNQLEQIIVNTTIKKDKNIDVVIIDYPHLMRNPYAKYHSESDAGGKLFEDIRRLSQQYGFVCWTLAQTNRGAYGSDVITSEHVEGSRKIVNAVEVSLAVNQKDEE…
GH15	GH15_ORF126	GH15|_90888_91913	90888	91913	+	Phage recombination exonuclease				atgaaatttgtattctttacagatagtcattttcacctatttactaactacgctaaacctgataatgaatttgtgaatgatagatttaaagaacagatagaagcattacagaaagtttttgatattgctaaaaaagaagaagcaacagttatatttggtggagatttatttcataaacgtaactcggtagatactagagtatacaacaaagtatttagtacatttgccaaaaatgatgaggttcctgtattattacttagaggtaatcatgatgctacaactaattcattatatactgattcaagtatagatacatttgagtatctacctaatgtaagtgtaataaaatcattaaatacaattttaaaagataatgttaatattgtgtttactgcttat…	MKFVFFTDSHFHLFTNYAKPDNEFVNDRFKEQIEALQKVFDIAKKEEATVIFGGDLFHKRNSVDTRVYNKVFSTFAKNDEVPVLLLRGNHDATTNSLYTDSSIDTFEYLPNVSVIKSLNTILKDNVNIVFTAYGDETKEIKTYINSNYDKDMVNILVGHLGVEGSLTGKGSHRLEGAFGYQDLLPDKYDFILLGHYHRRQYFQNPNHFYGGSLMQQSFSDEQEANGVHLIDTEKMTTEFIPIHTRRFITIQGEDIPENFEQLIEEGNFIRVIGTANHAKVLEMDDSMKDKNVEVQIKKEYTVEKRIDSDVSDDPLTIASTYAKQYSPESEQEILECLKEVL
GH15	GH15_ORF127	GH15|_91913_92290	91913	92290	+	Phage protein				atgaaaaaatatagagaatacctaaataagacagatgcagaaaatttagcagaggattgggagaaagtaaccgaagatttatggaaagtgtttaaagatatgaaacctaaaattaatacattagatatcagtaatgtagtaagtaaagacttagataaaagtaaacctattttacaattccaagattcagatggagtaatagagaatatttgtaatgttgaaggtttagaagatggtttaagtaaaatgaaaaagatttttgatgatagtaactttgaaaagcattattatagtagagtcgtagaccatgatgagtattactggattgattatggctctcatcattgtttctttagagttacgaaaggggataagtaa	MKKYREYLNKTDAENLAEDWEKVTEDLWKVFKDMKPKINTLDISNVVSKDLDKSKPILQFQDSDGVIENICNVEGLEDGLSKMKKIFDDSNFEKHYYSRVVDHDEYYWIDYGSHHCFFRVTKGDK
GH15	GH15_ORF128	GH15|_92290_94209	92290	94209	+	Phage recombination related exonuclease (EC 3.1.11.-)				atggttgtatttaaacaagtagaagttaataattttttagcaattaaagaagctacgctagagttagataatagaggattaattctaattgaaggtgagaataaatccaatgagtcatttcattcaaacggttcaggaaaatcaactttaatatctgccattacttatgctttatatggtaaaactgaaaaaggactaaaagcagatgatgtagtaaataatattgagaagaaaaatacatctgttaaacttaagtttgatattggggaagatagttatttaattgaacgttatcgtaaggataaagagaataagaataaagtaaaattattcgttaatgaaaaagagattacaggttcaacaaatgacgttaccgataaacaaatacaagacttattt…	MVVFKQVEVNNFLAIKEATLELDNRGLILIEGENKSNESFHSNGSGKSTLISAITYALYGKTEKGLKADDVVNNIEKKNTSVKLKFDIGEDSYLIERYRKDKENKNKVKLFVNEKEITGSTNDVTDKQIQDLFGIEFNTYVNAIMYGQGDIPMFSQATDKGKKEILESITKTDVYKQAQDVAKEKVKEVEEQQNNIRQEIYKLGYQLSTKDEYFQREIEQYNQYKEQLVQIENSNKEKDRLREQEEKQIEAQIEQLASQIPTIPEDEFKHSEEYNKASQSLDLLSNKLTELNQVYSEYNTKEQVLKSEIATLSNSLNKLDTNDHCPVCGSPIDNSHKLKEQENINNQIENKKQEITSVLEMKDTYKEAIDKVKDKSQEIKDKMSQEDQQEREHNNKINS…
GH15	GH15_ORF129	GH15|_94209_94805	94209	94805	+	Phage protein				atgaaattaaagattttagataaagataatgcaacacttaatgtgtttcatcgtaataaggagcacaaaacgatagataatgtaccaactgctaatttagttgattggtaccctctaagtaatgcttatgaatacaagttaagtagaaacggagaatacttagaattaaaaagattacgttctactttaccttcatcttatggtttagatgataataaccaagatattattagagataacaaccatagatgtaaaatagattattggtacaaccctgcagtgcgtaaagataatttaaagattatagagaaagctaaacaatatggattacctgttataacagaacaatatgatgctaatactgtagagcaaggatttagagatattggagttatattc…	MKLKILDKDNATLNVFHRNKEHKTIDNVPTANLVDWYPLSNAYEYKLSRNGEYLELKRLRSTLPSSYGLDDNNQDIIRDNNHRCKIDYWYNPAVRKDNLKIIEKAKQYGLPVITEQYDANTVEQGFRDIGVIFQSLKTIVVTRYLEGKTEEELRIFNMKSEESQLNEALKESDFSVDLTYSDLGQIYNMLLLMKKISK
GH15	GH15_ORF130	GH15|_94820_95887	94820	95887	+	DNA primase (EC 2.7.7.-) / DNA helicase (EC 3.6.1.-), phage-associated		FIG01301908	isu;Phage_replication isu;DNA-replication	atgaggtttgaagactttttaacccaagaattaggagaaccaaaagaaaatactataggtgagctaagatactgttgtccgttttgtggagaaaaaagttataagttctatgttaagcaagcactagactctagtaatggtcagtatcattgtaaaaaatgtgatgaatcaggtaatcctattacatttatgaagacttattataacattacaggtaagcaagcttttgatttattagagtctaagaatatagatatagagagagcccctttacttacgaccaataataaggatttgacagaatcagagaaacttatattaatgcttagaggtgtgcaccaagataaaggaaatactagtattaaacctcctagattacctgaagggtataaactatta…	MRFEDFLTQELGEPKENTIGELRYCCPFCGEKSYKFYVKQALDSSNGQYHCKKCDESGNPITFMKTYYNITGKQAFDLLESKNIDIERAPLLTTNNKDLTESEKLILMLRGVHQDKGNTSIKPPRLPEGYKLLKDNLNNKEIIPFLKYLKGRGITLEQIINNNIGYVINGSFYKVDGESKVSLRNSIIFFTYDNDGNYQYWNTRSIEKNPYIKSINAPAKQDEVGRKDVIFNLNIARKKKFLVITEGVFDALTFHEYGVATLGKQVTENQIKKIIDYVSIDTSIYIMLDTDALDNNIDLAYKLKTHFNKVYFVPHGDEDANDMGTRKAFELLKQNRVLVTPESIQSYKIQQKLKL
GH15	GH15_ORF131	GH15|_95953_96291	95953	96291	+	Phage protein				atgtcaaataataaaaaagatattttagaatttgtagatgaatacattacagctttaagagttggtaatgagcaacgacaacatcaattagaagaaatgggtaaagaagaaacagcaacattaacagatgtagctaaagctattactaaccttatgttaggtgttaatgagcagatgacagacttagaatataataacgagttaaacttaaatattttaattgatgctttatataaagcagagcttattaatgaagatgtattagactacattcaagaatcaattgataaatcacaagaagaacctaaaaatgaagaagaaaaaggagaacaagaataa	MSNNKKDILEFVDEYITALRVGNEQRQHQLEEMGKEETATLTDVAKAITNLMLGVNEQMTDLEYNNELNLNILIDALYKAELINEDVLDYIQESIDKSQEEPKNEEEKGEQE
GH15	GH15_ORF132	GH15|_96291_96743	96291	96743	+	Phage protein				atggaaaaaaatattagcacacacacaaaaggtattagtcaagcagacatggagaaatggattgaagctgtagtacaaggaactgttgatggtaaacaagttgatgagaaaacagctaaacaattagatagaattggttcacgaagtgtttctttagaagaagcaactcgtattgctaaagtccttaatgctgtaacagctcaagaggttacaggagactttaatgatgcatttaatgcaattgacttaatgatgattatcatggaagatgagttaggagtaactcaagaacaagttggaaaagctaaagataagttaaatgagaaacgagaagcttatttaaaagagaagcaagaagaattacgtcaaaaacaacaagaagagacacaaaaagaaact…	MEKNISTHTKGISQADMEKWIEAVVQGTVDGKQVDEKTAKQLDRIGSRSVSLEEATRIAKVLNAVTAQEVTGDFNDAFNAIDLMMIIMEDELGVTQEQVGKAKDKLNEKREAYLKEKQEELRQKQQEETQKETESDSNEKVIQLKKNDEQ
GH15	GH15_ORF133	GH15|_96730_97338	96730	97338	+	Phage protein				atgacgaacagtaagaaaaaaggagatacattcgaacgtaaaatagctaaagaattaactgcttggtggggataccaatttaataggtctcctcaatcaggtggtgcctcttggggtaaagataataatgctgtcggagacatagtagtacctcaggaagctaattttcctttagtagtagaatgtaaacatagagaagaatggactatagataacgttcttttaaacaatagagaaccacatacatggtgggaacaagtaattaatgatagtagcaaggtgaataagacaccttgcttaatatttactagaaacagagctcagagttacgttgctttaccttatgatgagaaagtatatgaggacttaagaaataatgaatatcctgttatgagaaca…	MTNSKKKGDTFERKIAKELTAWWGYQFNRSPQSGGASWGKDNNAVGDIVVPQEANFPLVVECKHREEWTIDNVLLNNREPHTWWEQVINDSSKVNKTPCLIFTRNRAQSYVALPYDEKVYEDLRNNEYPVMRTDFIIDNIRKDKFFYDVLITTMNGLTSFTPSYIISCYDKKDIKPYKKVESNLSEVSKHEDELINDLLNDI
GH15	GH15_ORF134	GH15|_97356_97748	97356	97748	+	Ribonucleotide reduction protein NrdI		FIG00001039	icw(1);Ribonucleotide_reduction	atgacaagtaaagaaagaccattaattgtatatttttcaggtacagggcagacagaaagactagtaaacaaaattaatattaataactcatttgaaacgtttagggttaagagtggaaaagagaaaataaataaaccttttatactaataacaccgacttatatgaagggtgcaatacctaaacaaatagaaagattcctagaaattaatgggagccctaaggaagtcattggtacaggaaataaacaatggggctctaatttctgtggagcaagtaaaaagatttcagagatgtttaagattcctttaattgctaaagtagagcaatcaggacactttaacgagatacaaccaatattagaacactttagtaataaatataaagtagcgtaa	MTSKERPLIVYFSGTGQTERLVNKININNSFETFRVKSGKEKINKPFILITPTYMKGAIPKQIERFLEINGSPKEVIGTGNKQWGSNFCGASKKISEMFKIPLIAKVEQSGHFNEIQPILEHFSNKYKVA
GH15	GH15_ORF135	GH15|_97763_99877	97763	99877	+	Ribonucleotide reductase of class Ib (aerobic), alpha subunit (EC 1.17.4.1)		FIG00001069	isu;Ribonucleotide_reduction	atggcaacatatggaaaatggattgagttaaataatgaaataactcaattagatgacaatggaaaaaataaactctataaagaccaagaagctttagatgagtatttaaaatatattgaagataatacaagaaagtttaataatgaagtagaaagaattagagtattgacaaaagaaggaacatatgataaaatatttgataaagttcctgatactattattgatgaaatgactaagctagcttacagttttaattttaaatttcctagttttatggcagggcaaaagttttatgagtcttacgcatcaaaacagtatgacgagaataaaaaacctatttttgttgaagactatgagcaacataacgttcgagtagctttatatttatttcaaaatgat…	MATYGKWIELNNEITQLDDNGKNKLYKDQEALDEYLKYIEDNTRKFNNEVERIRVLTKEGTYDKIFDKVPDTIIDEMTKLAYSFNFKFPSFMAGQKFYESYASKQYDENKKPIFVEDYEQHNVRVALYLFQNDYVKARELLVQLMEQTFQPSTPTYNNSGQANRGELSSCYLFVVDDSIESLNFVEDSVANASSNGGGVAIDLTRIRPKGAPVRNRPNSSKGVIAFAKAIEHKVSIYDQGGVRQGSGAVYLNIFHNDILDLLSSKKINASESVRLDKLSIGVTIPNKFMELVKEGKPFYTFDTYDINKVYGKYLDELNIDEWYEELLNNDKIGKVKHDAREVMTDIAKTQLESGYPYVFYIDNANDNHPLKNLGKVKMSNLCTEISQLQEVSEIYPYSY…
GH15	GH15_ORF136	GH15|_99891_100940	99891	100940	+	Ribonucleotide reductase of class Ib (aerobic), beta subunit (EC 1.17.4.1)		FIG00000960	icw(2);Ribonucleotide_reduction	atggatattacacaaaaagtaaaacaacataataaaaatgctgtattaaaagcaacaaactggaatattgaagatgacgggatgtctgatatttattgggagcaaggaatctcccaattttggactcctgaagagtttgatgtatcaagagatttaagttcttggaatagtttaactgaaagtgaaaagaacacttataagaaagtccttgcagggctcacagggctcgataccaagcaaggaggagaaggtatgaacttagtatcctaccacgaaccaagacctaaataccaagctgtatttgcgtttatgggtggtatggaagagatacatgctaaatcttatagtcatatttttacaacattactaagtaataaagaaacaagctatctattagat…	MDITQKVKQHNKNAVLKATNWNIEDDGMSDIYWEQGISQFWTPEEFDVSRDLSSWNSLTESEKNTYKKVLAGLTGLDTKQGGEGMNLVSYHEPRPKYQAVFAFMGGMEEIHAKSYSHIFTTLLSNKETSYLLDTWVEENDFLKVKAQFIGYYYDQLLKPNPTIFDRYMAKVASAFLESALFYSGFYYPLLLAGRGQMTQSGAIIYKITQDEAYHGSAVGLTAQYDYNLLTEEEKKQADKETYELLDILYTNEVAYTHSLYDPLELSEDVINYVQYNFNRALQNLGREDYFNPEPYNPIVENQTNVDRLRNVDFFSGKADYEKSTNIKDIKDEDFSFLDSKEYSTAKEFL
GH15	GH15_ORF137	GH15|_100958_101287	100958	101287	+	Phage protein				atggatagaaaagaagcaatggatttactaagtaaagcagaaatattatttaaaaaacatgatgagttttcatgtgtgagtgatatcaatgaccctatgaagttatttagtaactctaaagatgccaaagctgatgatacgtctaagtcttttcagttagagtttatgcatgatatgactatgtatactttatcttatggctcaggacagttaaaactcattgatttatcagaaggttatgaagcacaaaaagctacagcagttaactcatttcccgaaattattaaaacattagaaaaggatgactcagaagatggaaaaaatgaataa	MDRKEAMDLLSKAEILFKKHDEFSCVSDINDPMKLFSNSKDAKADDTSKSFQLEFMHDMTMYTLSYGSGQLKLIDLSEGYEAQKATAVNSFPEIIKTLEKDDSEDGKNE
GH15	GH15_ORF138	GH15|_101271_101591	101271	101591	+	Phage oxidoreductase				atggaaaaaatgaataatttagtagatttaaatacagcaattagacaaaagaaagatgttattgtcatgattacacaagataattgtggtaagtgtgaaatcttaaaaagtgtaatccctatgttccaggattcaggggatattaagaaacctattttaacacttaatttagatgcagaagatgtagatagagaaaaggctgttaagttatttgatatcatgagtacaccagtattaattgggtataaagatggtcagttagttaaaaaatatgaagaccaagttacaccaatgcaattacaagaattagagtcactttaa	MEKMNNLVDLNTAIRQKKDVIVMITQDNCGKCEILKSVIPMFQDSGDIKKPILTLNLDAEDVDREKAVKLFDIMSTPVLIGYKDGQLVKKYEDQVTPMQLQELESL
GH15	GH15_ORF139	GH15|_101799_102395	101799	102395	+	Phage protein				atggatgaactaatatctaaatctagacgatatattatgagagatgaaaatcattatatgttatttaatgagaaatacaataatgataggctcatagagaaagtatgtaaacatggtggtaaagttacatactatactgattcagtattaccttattatgttttaaaagacttatctagtcaccctgattcagaagttgtttatcgtatgcgtaacggctttactgcaaaagaagtagataatatagctttatcatttatgggaacaaaagttattattgatatttctgtggtatttccttatgtaaatccttatgatattattagaagtttacatgatattaaaacaaatgtagatgaagttcatttatcatttcctcgtatattagaagtagatgaa…	MDELISKSRRYIMRDENHYMLFNEKYNNDRLIEKVCKHGGKVTYYTDSVLPYYVLKDLSSHPDSEVVYRMRNGFTAKEVDNIALSFMGTKVIIDISVVFPYVNPYDIIRSLHDIKTNVDEVHLSFPRILEVDEKQEKFYFFDGEAYDLKPEYKVDFADKIRVSLSVWKMYIYILTSSRDFEDVDNVITKLKQQRKIKI
GH15	GH15_ORF140	GH15|_102405_102710	102405	102710	+	Phage integration host factor				atgagtacagcaaatagaagagatatagcaaggaagatatcagagaacacaggttattatatacaagatgtagaagagatactaagtgcagagacagatgctatttctgacttactagaagaagggtatactaaagtaaagaatcataaatttatgcaaatagaagttattgaaagaaaaggtaaaaaagcttgggatgggctgaataaagaatatttccatttacctaatagaaaagctataaaatttaaaccacttaaagaattagaagaggttattgatagacttaatgaagaagagaaataa	MSTANRRDIARKISENTGYYIQDVEEILSAETDAISDLLEEGYTKVKNHKFMQIEVIERKGKKAWDGLNKEYFHLPNRKAIKFKPLKELEEVIDRLNEEEK
GH15	GH15_ORF141	GH15|_102786_106004	102786	106004	+	DNA polymerase I (EC 2.7.7.7), phage-associated			isu;Phage_replication	atgaaagtattaatcttatttgaccacattagagaagaacatttttctgtaagtaaagatgggagtgtgaaatctaatgtattaaatacacctaatggaaaaacacttaagaaattacttgagaagtgttctaacttaaagagagataaaacaaacagagactatgatattgattttctctataacgcagtacctacacctattagaaatgattatggtaaaattattaaataccaagatgttaaacaagcagaagtaaaaccatattatgaaagaatgaataacattattattgataactcctatgatatgataattcctgttggtaaactaggtgttaaatacttattaaatgttacagctataggtaaagtaagaggagtaccaagtaaagtaaca…	MKVLILFDHIREEHFSVSKDGSVKSNVLNTPNGKTLKKLLEKCSNLKRDKTNRDYDIDFLYNAVPTPIRNDYGKIIKYQDVKQAEVKPYYERMNNIIIDNSYDMIIPVGKLGVKYLLNVTAIGKVRGVPSKVTIENEISSHDVWVLPTYSIEYTNVNKNSERHVVSDLQTVGKFVEQGEEAFKPKEVSYELVDNIERVREIFNKEVKNDNYDGVDITAWDLETNSLKPDKEGSKPLVLSLSWRNGQGVTIPLYKSDFNWENGQEDIDEVLELLKNWLASKEDIKVAHNGKYDIKFLMSTENFKDFENIQDTKVGWYLAVTQEVKESLRLSDLAYEVTDVGGYDKPLEDFKLWFVTKLLRFFSDKIKEIQKENKKIAKKEYDVKAPEYKEWLETKLNETI…
GH15	GH15_ORF142	GH15|_106074_106316	106074	106316	+	Phage protein				gtgaatacaggagagattagatttaatcgttctatggatgaatggattataacaagtatgtaccaggatgaattaggtgaaatgaatattgttgttacattctataatagagaagaaaataaacatggctctaccgttttaccaacagagtcatctactggagaagtaacagaagaattagcaagtcttgaagaagaatatcctttagctttaccgttaagtagtatttcagttaatatttaa	MNTGEIRFNRSMDEWIITSMYQDELGEMNIVVTFYNREENKHGSTVLPTESSTGEVTEELASLEEEYPLALPLSSISVNI
GH15	GH15_ORF143	GH15|_106333_106815	106333	106815	+	Phage protein				atggagatacacattgattccctagattttacaaattttactattaaagatagaaatgggaactcacaagagtttgatattacagatgaattaaagattacagaatatacaatacaagaagattttatgcaacaatcagctaagtacgctttttgggcttctatattagagaaggtcagagcatattctgaaatggagcaaagaaatttagaaacaattggtagtaagcttaatctcacaattagacaagagtatgaacaacaaggtaaaaagcctactaaagatatgattgagtctagtgtgtatattcatgattcctatcaacaacaacttaaagttgttgaggcttggaattataaagttaaacaacttcaatatgttgtaaaagcttttgaaaca…	MEIHIDSLDFTNFTIKDRNGNSQEFDITDELKITEYTIQEDFMQQSAKYAFWASILEKVRAYSEMEQRNLETIGSKLNLTIRQEYEQQGKKPTKDMIESSVYIHDSYQQQLKVVEAWNYKVKQLQYVVKAFETRRDMMIQLGAELRQTNKNGGITNPFSH
GH15	GH15_ORF144	GH15|_106902_108179	106902	108179	+	Phage protein				atggatttcaatcaatttattaacaatgaggcaagcaaattagaaagtaataacagttcttttaacaacaatgtagagagctataaacctaaaaaccctgtattacgattaggtaatattaaagatgcaaatggaaataaagttactaaagaaaatgcttttgtacgagtattacctcctgcacaaggaacaaatgttttctttaaagaatttagaacaacaggtattaactactctaagaaagatggttctcaaggattcacaggactaacattacctgcagaaccaggttcatctgtccttgacccttacattcaggactggataacaaatggcgttcaatttagtagattccctaataaacctggagtacgttattacattcatgttattgaatac…	MDFNQFINNEASKLESNNSSFNNNVESYKPKNPVLRLGNIKDANGNKVTKENAFVRVLPPAQGTNVFFKEFRTTGINYSKKDGSQGFTGLTLPAEPGSSVLDPYIQDWITNGVQFSRFPNKPGVRYYIHVIEYFNNNGQIQPKTDEQGNVMIQPMELSNTGYKELVANLKDTMLKPSPNAPHSFISANEAFLVNIAKAKKGEMSWKVSVYPNAPLGALPQGWEQQLSDLEQLAKPTEEQNPNFVNFLINNVNNTELSHDNFKFNRESNVLGEEPSEPKQAPTQQDIDSQMPSNIGGQPNQPQQGQVGQYTQQGQNNGQGQQLQGNQQPISNTQFGQGTPSGQQPNNTGSVDWDNLAQQQSQPDSNPFNDFDVNSVDDSQVPFETQPQNTQQAPEPQQTT…
GH15	GH15_ORF145	GH15|_108239_109495	108239	109495	+	Phage recombinase				atggcaagagcaaaaaaaggtaaagaagtagatttaacagatttaaatacaattgatttaggtaaagaattaggattaacattattatcagatacaaatagagcagatattaagaatgttatacctacaatggtacctcagtatgactatattttaggtggaggtataccgttaggtagattaacagaggtttatggtttaactggtagtggtaaatcaacatttgcagttcatttgtctaggattgcaacacaattaggtgttattaccatttggattgatattgaaggaacagcagacaataatcgtatggaacaacttggagtagatgtttcaaaattattctctattcaatcaggagaaggtagacttaaaaatacagtagaattatctgtagag…	MARAKKGKEVDLTDLNTIDLGKELGLTLLSDTNRADIKNVIPTMVPQYDYILGGGIPLGRLTEVYGLTGSGKSTFAVHLSRIATQLGVITIWIDIEGTADNNRMEQLGVDVSKLFSIQSGEGRLKNTVELSVEAVGKELEYWIDTFNEKIPGVPIVFIWDSLGATRTQKEIDGGIDEKQMGLKASATQKVINAVTPKLNDTNTGLIVINQARDDMNAGMYGDPIKSTGGRAFEHSASLRIKVHKASQLKQKSELTGKDEYHGHIMRIETKKSKLSRPGQKAEADLLSDYMVGKEDDPILLNGIDLEHTVYKEAVERGLITKGAWRNYVTLNGEEIKLRDAEWVPVLKDNRELYLELFSRVYGEHFPNGYSPLLNNKVIVTQLEEYQALENYYKEWATDN…
GH15	GH15_ORF146	GH15|_109499_109852	109499	109852	+	Phage protein				atggataatttaatagataaaaacatgaatcaggtaaaagaatctttggggaatgcaaattcctcagatgttcttcctttaccttataaagatatagcaaagaaatttgaagaagtaaaagaaaaaggtgaatcaattatcattgaagaaggtggattcccttacacagattctacagtgatgtatatagaacatgtaacagatagatgggcaggaggatactccttaattagacatgaaggtgaagaggttaaagtgcctaaaactatccatttctctgatatatatgttaaggataagtcacataaagtaagaataatcttcgagggggctaatccttatgaagaaagctaa	MDNLIDKNMNQVKESLGNANSSDVLPLPYKDIAKKFEEVKEKGESIIIEEGGFPYTDSTVMYIEHVTDRWAGGYSLIRHEGEEVKVPKTIHFSDIYVKDKSHKVRIIFEGANPYEES
GH15	GH15_ORF147	GH15|_109839_110501	109839	110501	+	Phage protein				atgaagaaagctaacaatggtaatagatatgtaatagatatagatggtattcctgttgattttgaaagagacttggatagtttacttaacaggtataaaaaccttagatggtcgttgtatcatagatatgcaggtatattatctaatgactttgaaagacaagaattaagagaatatattgatgagcaatttattaaactagttaaagaatataatattagaagtaaagtagattttccagggtatattaaagctaaattaactttgagagttcaaaatagttatgttaaaaagaatgaaaagtataaacgtactgaaattatcggtaaaaaagattatacggtagagtccttaacagaagatttaaatgaggactttgaggataatcaaattatgagt…	MKKANNGNRYVIDIDGIPVDFERDLDSLLNRYKNLRWSLYHRYAGILSNDFERQELREYIDEQFIKLVKEYNIRSKVDFPGYIKAKLTLRVQNSYVKKNEKYKRTEIIGKKDYTVESLTEDLNEDFEDNQIMSYVFDDIEFTEVQSELLKELLINPEREDDAFIVSQVAEKFDMKRKEVASELTELRDYVRFKINAYHEYYAKKELNNHRVNTENHIWEN
GH15	GH15_ORF148	GH15|_110629_111261	110629	111261	+	Phage protein				atggctaaaaagaatgttaatgatgtattacaacaagaatctgttacagtagcagataagtatttacaagttaaagttaaccgtgacggttatactcgtacacacgaaggacaatatgcgtacaaagtagtttcagagggagaagagttattcttatacccagtacaaacagatggtaaaggtacattaaatgtaatgaagaaatcacctattgcttacactgatggagacaatatccattttgtagtaaatacagtagtagacccttataatcactcatttatccgtactgaagatattaaaggattagataaaggtaaacaacttattcaagctttcttagctttcgttgaagaccgtttcaaatttggtgtttataacgtatttgttgcaaataac…	MAKKNVNDVLQQESVTVADKYLQVKVNRDGYTRTHEGQYAYKVVSEGEELFLYPVQTDGKGTLNVMKKSPIAYTDGDNIHFVVNTVVDPYNHSFIRTEDIKGLDKGKQLIQAFLAFVEDRFKFGVYNVFVANNKEDVLSIVDPADNDADEVKDSLEHAHEDVIADFPASPARKDVKGVDSGEGQGDTSEPSAPKNVQVTPKEDGADVSAE
GH15	GH15_ORF149	GH15|_111283_111795	111283	111795	+	Phage major tail protein				ttggctaagttaaatttatacaaaggtaatgagttactaaacagcgtagagaaaacagaaggaaaatcaacaatcacgattgagaatttagatgctaacacagattaccctaaaggtacttttaaagtatcattctcaaatgattcaggagaatcagagaaggtcgatgtccctcagtttaagacaaaagcaattaaagttatttcagttacccttgacgttgatagtttagaccttacagttggagatactcaccaactatcaacaactatcacgcctagtgaagcatctaacaaaaatgtgtcatttgaatcagacaaatcaggtgttgctagtgtaacatcagaaggattaattgaagcagttagtgcaggaacagctaatattactgtaactact…	MAKLNLYKGNELLNSVEKTEGKSTITIENLDANTDYPKGTFKVSFSNDSGESEKVDVPQFKTKAIKVISVTLDVDSLDLTVGDTHQLSTTITPSEASNKNVSFESDKSGVASVTSEGLIEAVSAGTANITVTTEDGSHTDIVAVTVKEPIPEAPTDVTVEPGENSADITA
GH15	GH15_ORF150	GH15|_111810_112037	111810	112037	+	Phage major tail protein				atggaaaagacattaaaagtttatagtaatggtgaagttgtaggctctcaagtagctaataacgatggagctactacagtatctattacaggcttagaagccggaaaaacttatgctaagggagcttttaaagtagcatttgctaatgattcaggtgaatcagaaaaagtagatgttcctgaatttacaactaaaactcctgctgaagaaccttcagaagaagcataa	MEKTLKVYSNGEVVGSQVANNDGATTVSITGLEAGKTYAKGAFKVAFANDSGESEKVDVPEFTTKTPAEEPSEEA
GH15	GH15_ORF151	GH15|_112132_112392	112132	112392	+	Phage protein				atggatattccaacaatattatttagaaatccatatgattacacaaaagtaaaaaaattaatggaaaacaaagaacagtacattgtagtaaaatttgattcagtttctgttcataatttaaatgttcaaggtatgatgaatgttattcaagattacctgcacatctatggttacagagtcaaagaatacggacaagaaaatgcttctaaagatgatgaaagagacgttaaaggttacttatacgaaagagtaggtgagtaa	MDIPTILFRNPYDYTKVKKLMENKEQYIVVKFDSVSVHNLNVQGMMNVIQDYLHIYGYRVKEYGQENASKDDERDVKGYLYERVGE
GH15	GH15_ORF152	GH15|_112396_113151	112396	113151	+	Phage protein				atgggtgttataataaattctaaccatattcagtcagatactttatatgagtacgatagtttttttgatattgagaaagtagatacgtttgaagaaggattactatcaatacaggatgaaccaactgttttagcaggatttatctatgatgatattacatttaataaggttattaactctaattcaaatattgataacaatattaagaataatgatatttattatgtttctgatatagggttacttccggatacttttatcactgttgattctaataaaaaatactattcattattacagcagatagttgagttaagtaaagaccctttccctaaatgggtagaaacggatgcaaaagatttaactaggtattataactttcaagattttgaagatgta…	MGVIINSNHIQSDTLYEYDSFFDIEKVDTFEEGLLSIQDEPTVLAGFIYDDITFNKVINSNSNIDNNIKNNDIYYVSDIGLLPDTFITVDSNKKYYSLLQQIVELSKDPFPKWVETDAKDLTRYYNFQDFEDVFDLNSFYKKEVDMVREKCYNNGNVYLLYEVLPDYKLPLAYSLLSNKEHGIVIIGSQTRSNNDILTFYVKGMDAKAIASMFNVEHDYDSNIFHTFVNSHINILGNQITKFIREKGSSYE
GH15	GH15_ORF153	GH15|_113144_114394	113144	114394	+	Phage protein				atgagtaactataaaacaatagaagaagtacaagcagttattatcggagtattatttaaagatgaaggtaaaattgtaacatctaagtttaataaaattactaaagagtttggtttagatagaattggtaaagacgaccttaaagaaattgttgaagatattagacaagatgcctatctaaatgagcttaagaataaagcaattaaaggtaaggtaactttaggagaccttaaagatgttgcagataatcaagtattcgaaggtaataactatcatgaagaagtctctacttatgtagtagctaaagaaaaagaactatctcacttgagagaacaacgtaagcacaacagacataccgcataccctcaaattatgtttgatgaacttaaagaacatatg…	MSNYKTIEEVQAVIIGVLFKDEGKIVTSKFNKITKEFGLDRIGKDDLKEIVEDIRQDAYLNELKNKAIKGKVTLGDLKDVADNQVFEGNNYHEEVSTYVVAKEKELSHLREQRKHNRHTAYPQIMFDELKEHMVKELQGETLVEHHGSKVNINDTELIVLLSDFHIGSIVSDMTNGKYDFEVLKSRLNHFIDTTVKEIEDREISNVTVYFVGDLVEHINMRDVNQAFETEFTLAEQISKGTRLLIDILNVLSNVVTGELRFGIIGGNHDRMQGNKNQKIYNDNIAYVVLDSLLLFQEQGLLNGIDIIDNREDIYTIRDNFGGKSIIVNHGDGLKGKGNHINKFILDSHIDLLITGHVHHFSVKQEDFNRMHIVASSPMGYNNYAKELHLSKTKPSQQLL…
GH15	GH15_ORF154	GH15|_114408_114776	114408	114776	+	Phage protein				atggatacaatttttattataggtgtagcgtttataacttttgcaacatttaatatagtctttagattatttgatttatggactacagagaagaaaatggtaagtcaaggacaacctccactaagtaattttgagtactatcatgtgatagtaccctacttagttggtgttattgttattatactgagtattatttttagagattccttgtattctgcgcaatcaggattcggtgttattattacaagctttatttatatgctagtttatgttataatcggtcttgtagggtcgtttgtacttacaatattccaagctagaaaggctagacagtatcaaacacaggaggataataatgaagttcaatga	MDTIFIIGVAFITFATFNIVFRLFDLWTTEKKMVSQGQPPLSNFEYYHVIVPYLVGVIVIILSIIFRDSLYSAQSGFGVIITSFIYMLVYVIIGLVGSFVLTIFQARKARQYQTQEDNNEVQ
GH15	GH15_ORF155	GH15|_114763_115074	114763	115074	+	Phage protein				atgaagttcaatgatatttatgagcaattaattaaaaatgatacaatacaaaacattcatgaatctcaagatgatgaaggaaatatttatacaatacaatttgataaaggtaatgataagtatttatttaatgttatcaatgatggattcttgaaagaaatgacaaatggtatggtagaccatcctaaaggtcaaccatattcagtaagtctaatcaataaagaaactcctagtatgtcagtgaaacaatatttaacagacgtagaagatattgtacctactattagaaaaatggaaaaggatttcttatag	MKFNDIYEQLIKNDTIQNIHESQDDEGNIYTIQFDKGNDKYLFNVINDGFLKEMTNGMVDHPKGQPYSVSLINKETPSMSVKQYLTDVEDIVPTIRKMEKDFL
GH15	GH15_ORF156	GH15|_115138_115674	115138	115674	+	Phage protein				atggattttaattttagtgcttttgataatagctcattagcaatgagaattagtgagggtgtatactatttcaatgataccccttattactttattgaacatatagaagaagaaatgtctgagtatgttattgtgtatgacatacatgatagagaggaaaaagaaaatcctcagaagaaatatagagtagaaccttaccaacggacaatacctggaggtacacctcttagtaatttgattaagagtatgatgcctcaacgtaaatatcctaagaaggttgtagaagaccctatatttgtagctaatgttattcctttaggaacagatacagttacaggtaaaactggaaaaggtttttttgaaagagataaggatagaactatttactcacagaaagaa…	MDFNFSAFDNSSLAMRISEGVYYFNDTPYYFIEHIEEEMSEYVIVYDIHDREEKENPQKKYRVEPYQRTIPGGTPLSNLIKSMMPQRKYPKKVVEDPIFVANVIPLGTDTVTGKTGKGFFERDKDRTIYSQKEPTKVVHGQYTGVFIGLTSVKWNRTYTPLESVVEYCKRVKGDRLNV
GH15	GH15_ORF157	GH15|_115667_116434	115667	116434	+	Phage protein				atgtctaatgatgtagttaagttttatgaaaaagatattaaagaccttataagaactaaaaaacacatgtttaaagacgatgagataactagtgatataaatgatatacgtatatttaatgagaaagtaatttgtcaaggtaagtgtagaacagattgcttagtactagaccgtaatggtactgtcatgggtatagaaataaaaacggaaagagattctacacagagattaaataaccaattaaaatattatagtctagtatgtaagtatgtatatgtaatgtgccatgataaacatgtacctaaagtagagcagatacttaaaagatataaacataatcatgtaggtataatgagttacattaattttaaaggtaaacctgttgtaggtaaatataaa…	MSNDVVKFYEKDIKDLIRTKKHMFKDDEITSDINDIRIFNEKVICQGKCRTDCLVLDRNGTVMGIEIKTERDSTQRLNNQLKYYSLVCKYVYVMCHDKHVPKVEQILKRYKHNHVGIMSYINFKGKPVVGKYKDATPSPHRSPYHTMNILWKTNLMTILRLIRDPHTYRTGYSYNASGRYSGGEGNFSQTTQSKRMKKPAIINQIIHYVGVDNTYKLFTRGVIYGYNNRWEVIEEDFFNTMKNGVRVINEQRQTK
GH15	GH15_ORF158	GH15|_116412_116858	116412	116858	+	Phage protein				atgagcaaagacaaaccaaatagacgtaaagagatacagcatcaacctgttaactttgccccaacaaatactttaacaggagctaataatagtttctttgctaaaaagccctcagaacctaaggatacaacatctgttattgaatatagaatactttttattaaaagatttgataatgtaacaagtacagatgttaagttacaaaaaaaatatgcattaaatcttattagtgaggcacttgatgttaaagaaacttatctatctcttaaacaaaaaggaaagaaaacagaatctattttacacacagatagagtttattatgtgcatagaggtaaaaaacttattggaaaatgtagtattagggagcaaagaacatttaaaggtaaacatttgatattt…	MSKDKPNRRKEIQHQPVNFAPTNTLTGANNSFFAKKPSEPKDTTSVIEYRILFIKRFDNVTSTDVKLQKKYALNLISEALDVKETYLSLKQKGKKTESILHTDRVYYVHRGKKLIGKCSIREQRTFKGKHLIFIFKTRHRVKAERKDK
GH15	GH15_ORF159	GH15|_116858_117721	116858	117721	+	Phage protein				atgttaaaaggattttcagaacatgtagataaacctacaactattaaaaccttatataagaccttaacaagtggtaaagtagaattactaggtgtatcttatggtagtgattacttcccttcaggtgttacagtacaagcttatattgaagatataggtaatgaagatgaaggtctgcagtttgttaataaagtaaacgtagtggaatcaatgaaacaggctgtagtaggtatgaacaatcaattaggttcctccggtcttggatatgttagaacggaacaacttaaaaaagagctagaagaaacaggattaatgacagatttacttgctagaggtactaacttaacctctactaagaaagtggatattgtaagtacttttattgagcctgaagtaaca…	MLKGFSEHVDKPTTIKTLYKTLTSGKVELLGVSYGSDYFPSGVTVQAYIEDIGNEDEGLQFVNKVNVVESMKQAVVGMNNQLGSSGLGYVRTEQLKKELEETGLMTDLLARGTNLTSTKKVDIVSTFIEPEVTYQDITIAKDIKLRLYKLEEESPLNGYTHIVYLLTTEKLYDGQTLFGMLSKKDKLSKGDTDKLLAFFRNNSLISKSVFCVKLLSKDYYFNLYNTHETGIFFLEDTDIITIACGQSYVKVNTKDIKSSHVKIEDETHKLTELVINLKGDDTLTILF
GH15	GH15_ORF160	GH15|_118093_118824	118093	118824	+	Phage protein				atggctagaaaaaagaatttacgaaataaaaacagtgatataaaagttgttcctgataaagaaaaagaaagtatattatctaagctataccataataaattactacgctcaaaggtagataatgctttagatgaagatatgagttatgatgatattatagaactatgtaaagaatatgatttagaattgtctaaatcagctattacaagatacaaaagtaaaagaaaagaagctattgaaaatggttgggatttaggagaattaattgataaacgtaaaaaaacaagcgtaaaagatattaaggaaaaagaaactcctatattagaagaggagcaactttctccatttgaacaatcaaaacatcacacacaaacaatctatgatgatattcaagtacta…	MARKKNLRNKNSDIKVVPDKEKESILSKLYHNKLLRSKVDNALDEDMSYDDIIELCKEYDLELSKSAITRYKSKRKEAIENGWDLGELIDKRKKTSVKDIKEKETPILEEEQLSPFEQSKHHTQTIYDDIQVLDMIISKGAKGLEFVETLDPALMIRAMETKDKITGNQLKGMSFIGLRELQLKQTAQDTAMSEVLLEFIPEEKHEEVLQRLEELQNEFYKNLDLDEESRKLKEALDRVGYTI
GH15	GH15_ORF161	GH15|_118842_119300	118842	119300	+	Phage protein				atggcagatgagattagtttaaatccaatacaagatgctaagccaattgatgatatagtagatatcatgacatacttaaaaaacggaaaagtactgagagttaaacaagacaaccaaggggatatccttgttagaatgagtccagggaaacataaatttactgaagtatctagagacttggataaagaatcattctactataaaagacattgggttctctataatgtatctgttaactctcttataacatttgatgtttacctagatgaagaatactcagaaacaactaaggttaagtatcctaaagatactattgtagaatatacaagagaagaccaagaaaaagatgttgctatgattaaagaaatacttacagataataatggtaattatttctat…	MADEISLNPIQDAKPIDDIVDIMTYLKNGKVLRVKQDNQGDILVRMSPGKHKFTEVSRDLDKESFYYKRHWVLYNVSVNSLITFDVYLDEEYSETTKVKYPKDTIVEYTREDQEKDVAMIKEILTDNNGNYFYALTGETMLFDENKLNKVKD
GH15	GH15_ORF162	GH15|_119365_119808	119365	119808	+	Phage protein				atgtttatttcattaaatcaagaagagaaagaattattaactaaagaggaaaacaagtatacaccattagaaacatcaagagagtttaacacacctaaagaagaattcattgtaacaagttataatgaaggtaaacctttagattacattgcaaaagaagctaaagtaagtatgggattaatttacacagtcttaaactactataaagtaggtaagcgtaacaagaaatcacctgtagaagaaagaattgcacatatcttgaaagacaaaaacttagttaaagagattattaaggattaccagtatatgaatttacaggacatttatagtaaatataatcttcataagaatggtttatattacatcttggatttataccatgtggaaagaaaatctgaa…	MFISLNQEEKELLTKEENKYTPLETSREFNTPKEEFIVTSYNEGKPLDYIAKEAKVSMGLIYTVLNYYKVGKRNKKSPVEERIAHILKDKNLVKEIIKDYQYMNLQDIYSKYNLHKNGLYYILDLYHVERKSELKDKALEEDNIVVE
GH15	GH15_ORF163	GH15|_119825_120529	119825	120529	+	Phage protein				atgagaaataaaaaatcatttcaagagcaattaaatgacatgcgtaataaagagaaatgggtatctgaagaggagttcactgaagaagtgactccttctgaagaacctgaagtagaagaagaaaagttatatactttaaatgagttaaaagaaaatttattggatgctcagggattaaaagatgttgtcgataattttcctgcatctaagccagtatatgaatctaataagctttatatttgtacaataccaaaaggatatcgttctacagaagtacaaccaggtcaatatattggtatcagtacagggttattatcagaatcagaagattttagtcatttaagaggtcaaatgcctagaaatctttatgaaacttctcatgttttaaaacctttagta…	MRNKKSFQEQLNDMRNKEKWVSEEEFTEEVTPSEEPEVEEEKLYTLNELKENLLDAQGLKDVVDNFPASKPVYESNKLYICTIPKGYRSTEVQPGQYIGISTGLLSESEDFSHLRGQMPRNLYETSHVLKPLVRINNTNLEYQQHELLEDIKDDKKIYDVELEDLRLVTGEEISHLEIVDSKFFESRINEILDRYTELTDSDDLLIYYSKLRELVGSDKMIYCSLLDKCVKIID
GH15	GH15_ORF164	GH15|_120591_120989	120591	120989	+	Phage protein				atgtcaagaaaagcaagtatattctatatactagtagttattgttttggctttttctatttcatcttattatatatcttctttcatgtatcacgacaaagcaaagaatgaagtctctactgagttatcaaacacgggaaagattaaagaagaaaagaacgtagaatttgtcggtgactatacacttaaaaaagtggaaaataataaagcttactttatggaaacattacctacttacctacccggtagaacaggagataacagcatagatatgaggtactacaaaacaagtagatttaaagaaggggtaaatttcaagcttattagggtatatactgaagatggggaagataatccaattcataagtataggtttgaagcagtaccaaccaaaaagtaa	MSRKASIFYILVVIVLAFSISSYYISSFMYHDKAKNEVSTELSNTGKIKEEKNVEFVGDYTLKKVENNKAYFMETLPTYLPGRTGDNSIDMRYYKTSRFKEGVNFKLIRVYTEDGEDNPIHKYRFEAVPTKK
GH15	GH15_ORF165	GH15|_121136_121378	121136	121378	+	Phage protein				atggaaatggcagatttagaaagatttgatacgtttgtaagattagtttcagacgatgagctttcggaggaaagaatattagaattgagtgtagacttattaaatccgatactagaaggaggtacagcttaccaagctaaaaaacgcattagaagtaagttcggtaaaatagaagcaaaaaactttaaaagaaattataaattcttactcaagtcgatagctcaaatagaccaagggagatag	MEMADLERFDTFVRLVSDDELSEERILELSVDLLNPILEGGTAYQAKKRIRSKFGKIEAKNFKRNYKFLLKSIAQIDQGR
GH15	GH15_ORF166	GH15|_121383_121940	121383	121940	+	Phage protein				atgacagaaagggaaaagttagttaaagagattgaagatgctaatagggacatacaattaaggttaaaagaagtagatgattataaggatagtatacgttctaaaggaacaagaaactatgtatctactaaggtattagattcagttatggtagggctaattataagtttctttattcttgtaatgttacgtgtacttgaatattttgtaacaggtaatgctgtttattcacctttagcgcctgcagttattattatgtttgttttagccttaggtacatggaaagtaagtaaaatgaataaaatagtatcctacaggggaactattaaaatgtattgggaattaagtaatgctgagcagaaccaagctaagatatttaagtatcctaatgatgaagta…	MTEREKLVKEIEDANRDIQLRLKEVDDYKDSIRSKGTRNYVSTKVLDSVMVGLIISFFILVMLRVLEYFVTGNAVYSPLAPAVIIMFVLALGTWKVSKMNKIVSYRGTIKMYWELSNAEQNQAKIFKYPNDEVDIVSKHNLRQITFSEINILHLKYMRYNKAVEQHTKLSKELFKKDKETIDKNK
GH15	GH15_ORF167	GH15|_121976_122152	121976	122152	+	Phage protein				atggttatacctagtattaaagcacaaaataaattcaagaatgaattagagtattataagcaaggtcacattagtgaaagtaaaatgttagaattagcttttgattacattcaagaattagaacaaaataatgaatatgttactaatttgctagaagaggagagatatggtgagtaa	MVIPSIKAQNKFKNELEYYKQGHISESKMLELAFDYIQELEQNNEYVTNLLEEERYGE
GH15	GH15_ORF168	GH15|_122145_122393	122145	122393	+	hypothetical protein				gtgagtaaatttatcggagtgtacttatttaatttattagtagtagcgctaatttatacagtaggatttttattcttttatggtgtagctagtttagttattattataactcatgccactattgacccatttgtattagctactttcttaggaataggattcttggttattagaactgcacacagaatcatggcacgagtaatcaatgatgcagtagcccaagccattaaggataaagaaaatgaataa	MSKFIGVYLFNLLVVALIYTVGFLFFYGVASLVIIITHATIDPFVLATFLGIGFLVIRTAHRIMARVINDAVAQAIKDKENE
GH15	GH15_ORF169	GH15|_122407_122619	122407	122619	+	hypothetical protein				atggataaaacattaccaaagtttagtgtatatgaagttattgtaaagactgtaattatgacaccaacagaaggaagttctgaccgagaatcattttacttttcaactcaagagttagcagaaagatttgttaaagaaaaccaagtagaaacaaaagatggaaagcgtgtatctttttctattaaagagcgtaaagtaaatcaaccaggctaa	MDKTLPKFSVYEVIVKTVIMTPTEGSSDRESFYFSTQELAERFVKENQVETKDGKRVSFSIKERKVNQPG
GH15	GH15_ORF170	GH15|_122700_123344	122700	123344	+	Phage protein				atgaaagtttcagaagaagtaaaacagagctacttagagaataaagctaatactaaaatggataagataagttggtctgagttaaggtctagtcctgcaggtagaacattaggagacttaatatactttagtgtagttataataaataatatcatagctatagcattaacattaatgcttggagatattatcaaagatttaacggatagtaccctagtaaaaataataagtatattacttattatcatcgttgtatacggtatactatcggctttaatacctatactaatatttaaatctgtatttcctggatgggaatatactgaatggaataattcttactatttgagattacctggagaaaaagattataaatactatagctactggtatttaaat…	MKVSEEVKQSYLENKANTKMDKISWSELRSSPAGRTLGDLIYFSVVIINNIIAIALTLMLGDIIKDLTDSTLVKIISILLIIIVVYGILSALIPILIFKSVFPGWEYTEWNNSYYLRLPGEKDYKYYSYWYLNLLGVTEFYRTNDEGKEIKETSLSWVFYTKVDRPEDIDHWKNQLITNRPLTISEYKKLKKLDKESEIRKQEDLEEYKQYNSN
GH15	GH15_ORF171	GH15|_123360_123608	123360	123608	+	hypothetical protein				atgataagttcatttgatagtgtattacttgtaatatacattattatagcttttgcagtagctatggcaatactttatttagtatttaaaggtatgacccttttattagataaactaatgatgttattactaagtaaaactaccttagatgtagaagcttgctccatgataatggcagtagtcagtacaattgtgtttggaattattgtacttttaatatggttagcagtaaataatattttattgtaa	MISSFDSVLLVIYIIIAFAVAMAILYLVFKGMTLLLDKLMMLLLSKTTLDVEACSMIMAVVSTIVFGIIVLLIWLAVNNILL
GH15	GH15_ORF172	GH15|_123620_123796	123620	123796	+	Phage protein				atggattttaatgactttataaacagtgaatcagatagagtgggtaaacctaaacaaaagaagaaggtagaaaataaactaccttcttctactcctattgaagagaaggaaaaaatgttgaaaagaataagagaaaaatcattatacattgatttaaggagaaaaagaaatgactaa	MDFNDFINSESDRVGKPKQKKKVENKLPSSTPIEEKEKMLKRIREKSLYIDLRRKRND
GH15	GH15_ORF173	GH15|_123789_124085	123789	124085	+	Phage protein				atgactaaagaaacaaatgtactttacaaagataagtatagagattatactatagttgtaagactagtaggtaatattattgttactgaagtagataagaagcataaaacaaaattttcacctattatatttgataatggtcgagaaggtgtagagcttgtaatgcgtatcggctcagaagaacttgatatgaaagaacttagagaatttactaaagaggtatcaacagctcagaaagctttagaatattttaataaaaaactttacattaaaggcttgacagatgaagccttttaa	MTKETNVLYKDKYRDYTIVVRLVGNIIVTEVDKKHKTKFSPIIFDNGREGVELVMRIGSEELDMKELREFTKEVSTAQKALEYFNKKLYIKGLTDEAF
GH15	GH15_ORF174	GH15|_124133_124315	124133	124315	+	Phage protein				atgttattaggaattttatggtttatatggggatttgtatcttattttgtagtgatgtttggaattgaattttggaaagacagatggttaccaggagttattggtgcaggagttttattaatattcttattttggattatgaagtctattcataatgctatgacagtagtttacttgtattag	MLLGILWFIWGFVSYFVVMFGIEFWKDRWLPGVIGAGVLLIFLFWIMKSIHNAMTVVYLY
GH15	GH15_ORF175	GH15|_124328_124696	124328	124696	+	Phage protein				atgaatatattagttatccattatgaagaaacaaataaacgagttctaaaagaaacaataaaaacaatacaaaatcatttaaacgatgaacatggtttggttaaaatgacagcaacaagacttagtagaaaagccatagaagaagagtttaatgattacaatatagttattgcagaaaatgaccctgatagtttttacagctactcagatgcagtagacgatgtagattttgttatagatataccaatttcatatttagatatacatgcaggtgtagagtgggatgttgataatcctgtagatatgctagataggaaccctgattttatagaagctatgggtcaattaaacgaggacttaatgttataa	MNILVIHYEETNKRVLKETIKTIQNHLNDEHGLVKMTATRLSRKAIEEEFNDYNIVIAENDPDSFYSYSDAVDDVDFVIDIPISYLDIHAGVEWDVDNPVDMLDRNPDFIEAMGQLNEDLML
GH15	GH15_ORF176	GH15|_124709_125056	124709	125056	+	Phage protein				atgttaaatgaaaaactaaaaaatttagaagatacgaaagtgtatatgattaatagtattgcaagtttactaagtgcaagtacaggtaaatcaagtaaagtattttttgatgaaggaactattaaaattgtaagtggtgatacaaaagcggtagaagttattgataatttagttcaccctcattcaggacgtttacctattaaaacaacagaacgtattgctcttggtagactaacagattctttacagtttgttatttcagaaatagagtcggttaaagaccaaattatagatgaagaaaatgaagcttacattgattttgtaatggaagactggaattgggattaa	MLNEKLKNLEDTKVYMINSIASLLSASTGKSSKVFFDEGTIKIVSGDTKAVEVIDNLVHPHSGRLPIKTTERIALGRLTDSLQFVISEIESVKDQIIDEENEAYIDFVMEDWNWD
GH15	GH15_ORF177	GH15|_125062_125334	125062	125334	+	Phage protein				atggacttaatgacaatagcttctgttgcctttatagctgtcgttattattgatttaattaatgatgatatgagctatatgttaactggtactgcaatattaataaacatttgggcaggtttttatggatggttctttttactacaagcaggtatgctacttttcttactcttagctagaaaagttaaagatgataaggaatcaatactatactcaggtgcttcgttaatatgtgcattagggatgataataaatcttcttatattttcttaa	MDLMTIASVAFIAVVIIDLINDDMSYMLTGTAILINIWAGFYGWFFLLQAGMLLFLLLARKVKDDKESILYSGASLICALGMIINLLIFS
GH15	GH15_ORF178	GH15|_125404_125709	125404	125709	+	Phage protein				atgagtaaagaaacaattagaagacaattttcaaacgcaattgagattatggcaacaactaaggaatggtggaatttccctaaaagctttaatacaaataaagagtttaaaattaaaacttttaaaaatgacacacttgtatttgaagttcgagaaggtaatagaaacttaggaagctttgtagttttcacatgtattgactttgattatgataaacttgaaggaacttcaacacagtatatgattaattactttgctaagaaattaactaaagatatgtttaactatcataagttacaactatag	MSKETIRRQFSNAIEIMATTKEWWNFPKSFNTNKEFKIKTFKNDTLVFEVREGNRNLGSFVVFTCIDFDYDKLEGTSTQYMINYFAKKLTKDMFNYHKLQL
GH15	GH15_ORF179	GH15|_125724_126074	125724	126074	+	Phage protein				atgagagaggaattaaaaccttttaatagaaaacaagttaatgttaaagggtacttagatgatgttaagtactcaaagcgtagaagacataaaggtaatcaacatggatgtgtaaaaataacagttactgacgtaaagattaatggtatatctattgaccatgttaatattgaagttggaatttctttttatgaaaaactaaaagaattacaaggaaaaagaattcaatttgtaggtactgtctacaaatacgttaaacatgctagaggtcataaaggtagaattaaaggattttataaagaggattatagtgtaactttggataagaagttacaaaaggaggaaaaataa	MREELKPFNRKQVNVKGYLDDVKYSKRRRHKGNQHGCVKITVTDVKINGISIDHVNIEVGISFYEKLKELQGKRIQFVGTVYKYVKHARGHKGRIKGFYKEDYSVTLDKKLQKEEK
GH15	GH15_ORF180	GH15|_126074_126676	126074	126676	+	Phage protein				atgattaaaagaagaaaacatttagaccatacagtacaacctgagaaaggatggagaacagtaccttttaatggttactatgaagcccacccttcaggtttaattagaaataaagtaacaagaaaactaattaaaggaacacagacaaggaaaaatcatcctaagtggactgctcatgagattgtatatttaattaaccctaagaaaacaagttattcacgaggtgttgttattgcacatacctttcctgaaatgattagccaatcacgaggagaccttaagaacggtcacgtatgttttaaagatggtgacagaagtaattgtcatgtaaataatatgtttattggtaaaggtaatgttaataagaatatctacaaattaaatgattcctatttgact…	MIKRRKHLDHTVQPEKGWRTVPFNGYYEAHPSGLIRNKVTRKLIKGTQTRKNHPKWTAHEIVYLINPKKTSYSRGVVIAHTFPEMISQSRGDLKNGHVCFKDGDRSNCHVNNMFIGKGNVNKNIYKLNDSYLTRKDIEEDINNLVNERLFSQLELLIKKNEPERITPSNHFIKRDNNVFSITDLSKNSLVEFELEIKNIK
GH15	GH15_ORF181	GH15|_126690_126869	126690	126869	+	Phage protein				atgaatgagtggtatgctttatgttactatgataaagtaggtaaaaagaaaatacctaggcaagttagagcacacagagatatttcagtattagaagagctaaaagaaagattagaagaaagaaatcctagtacagaatactctataaaaacaacaaaagaatttgatgaggagagatag	MNEWYALCYYDKVGKKKIPRQVRAHRDISVLEELKERLEERNPSTEYSIKTTKEFDEER
GH15	GH15_ORF182	GH15|_127095_127505	127095	127505	+	Phage protein				gtgaagttagaagataaagtattagaaagaattgattctcttggaggtaagttaggtgatattagccaacatgcttgggaagctttagtaaagtatcaaattatatatggtattatagaccttatagtaggtattatagttatagcattaactgtatttttatggaagttatttattaaccaacataaaaaggtaaatgatatagatagagatgatgattatagtttactatttgaagattgtgaagatttatcaggtataggtttgttttatgtaatagctacatcaatcatatcactatttgcatttatatacttagtatatggaatacctatggatattataaaaatactgaaccctgaggtatttgcagtaaaagatttaatcgaacaagctaaa…	MKLEDKVLERIDSLGGKLGDISQHAWEALVKYQIIYGIIDLIVGIIVIALTVFLWKLFINQHKKVNDIDRDDDYSLLFEDCEDLSGIGLFYVIATSIISLFAFIYLVYGIPMDIIKILNPEVFAVKDLIEQAKGGN
GH15	GH15_ORF183	GH15|_127507_127800	127507	127800	+	Phage protein				atgaaacaaagagattttgaatttgaggaagattttgtattaacttacgagtgtgaggattgcaaacattttgaagattggggtcatgatgaagagcctgaagaatgtagtgaatgtggtagtagtgacttaattaacaatacaagtcatgaagacactgagtgtgacatgtgtaaagggtacattgatatgtggcaagatggatatagatacatgggagataataaagcataccttgaaaaagaagattcaggtttaatttgtgaagattgttatgagaaattagatatttaa	MKQRDFEFEEDFVLTYECEDCKHFEDWGHDEEPEECSECGSSDLINNTSHEDTECDMCKGYIDMWQDGYRYMGDNKAYLEKEDSGLICEDCYEKLDI
GH15	GH15_ORF184	GH15|_127817_128104	127817	128104	+	Phage protein				atgaacaaagcagtagagcaagcaagtagtgcattagggcaaggtttttcagctatggtatggcaccaggtgttagtaggtttaggatttattttactaggggtgttattatctttattagtttgggtactagtaaaaaaattacaggtaccatttaaccatccaacagcttttgtagtatactcaattatgttagttagtattgttgctagttttatttggggtggtttacacgtaattaaccctgagtattatgctattttagaacttaaagggtttataaagtag	MNKAVEQASSALGQGFSAMVWHQVLVGLGFILLGVLLSLLVWVLVKKLQVPFNHPTAFVVYSIMLVSIVASFIWGGLHVINPEYYAILELKGFIK
GH15	GH15_ORF185	GH15|_128115_128228	128115	128228	+	Phage protein				atgactaaagaagagttagagcaaagagtaaaagaacttgaagcagagaataaagaacttaaaaaacaaatagaacgttttgaagacgagggaggaaaaacaaaagatgaatag	MTKEELEQRVKELEAENKELKKQIERFEDEGGKTKDE
GH15	GH15_ORF186	GH15|_128221_128490	128221	128490	+	Phage protein				atgaatagtagacaaaagaaaattctaacattaacaataaataattttttaatgttagccttagatactgtagcactaattagatataaaaaaggtaaaattaaacaagagaactataatacaggacagattacaagaacaatagttacaacagctaactcattaggtattctttacttagaagaacaagagcgtaaagaagttaaagatattaaaataggtacttttgaaactggagaccttaaaagatttatgaatacaaataaataa	MNSRQKKILTLTINNFLMLALDTVALIRYKKGKIKQENYNTGQITRTIVTTANSLGILYLEEQERKEVKDIKIGTFETGDLKRFMNTNK
GH15	GH15_ORF187	GH15|_128566_128871	128566	128871	+	hypothetical protein				atgaaaggtattattatattttacaaagaagagaccaaagaggatttaggatattttcttgggtttataaactttaagctagaaggattatcttacacaactgaaggtactttagtagataatgatgtagtagttttaaaggataaccaaattaatgaggataatttagaacagtttagtatgtcaaacaataatttagttattggaatactaggtcattcatctctttcagtacgtatctatgaaaaaggtattagacaagaaattgaaagagtagaagaatatttagaggagttgagacaataa	MKGIIIFYKEETKEDLGYFLGFINFKLEGLSYTTEGTLVDNDVVVLKDNQINEDNLEQFSMSNNNLVIGILGHSSLSVRIYEKGIRQEIERVEEYLEELRQ
GH15	GH15_ORF188	GH15|_128871_129278	128871	129278	+	hypothetical protein				atgttagcaatatttgcattaatttttggtttactatttattttatctttattaggtatttttatttattctatatttttacgaaagaaaaaacaattaatagaagaaagagaatcatttggtatttataatagaacgaaagaaaaactgggtgatgtaacacgtttagggtatgaggaagatgtatataagttaatccataaccaatctaataagacaatcatagaggataaaaagagtaaagttgtagatacaattaaaaagatgtatgaattagaattaacatctgtagatgtttctaaggtagaaggattatctccactcgatacagaacctatgacaaatatgaaattactttcatataagctagatagagaaggattatatagtttgagtaaa…	MLAIFALIFGLLFILSLLGIFIYSIFLRKKKQLIEERESFGIYNRTKEKLGDVTRLGYEEDVYKLIHNQSNKTIIEDKKSKVVDTIKKMYELELTSVDVSKVEGLSPLDTEPMTNMKLLSYKLDREGLYSLSKFI
GH15	GH15_ORF189	GH15|_129289_129525	129289	129525	+	hypothetical protein				atggaatttatagataaaaataatgtgattaaagcttacgatataccaaatgtttatttaaaaggttatgtattacaggcatgtgataaaaatggagatacaacagcttatgatggttatgaccaaatacactataaaaaaggtagagtattaacattcccttttgataaaccattaagaaagataaatgtactatcaggatattacaaactatttaaaaaggaggacataatatga	MEFIDKNNVIKAYDIPNVYLKGYVLQACDKNGDTTAYDGYDQIHYKKGRVLTFPFDKPLRKINVLSGYYKLFKKEDII
GH15	GH15_ORF190	GH15|_129522_130049	129522	130049	+	Phosphoesterase		FIG01238380	ff	atgatttattttgttagtgatttacattttggtcatgataatattagagaatttgaagcacctacaagaagtcactggaactcagtagaagagatggatgaaggtttaattgagttgtggaataatacaattacaaataacgatattgtttataatattggagacttctttttcaatatgaaaccgtctaaagtagaagatatacttaatagactaaattacaaagagatgatactgattgcaggtaaccatgaccataagaaacttataaaactatatgaacgtaatggtattacagtaaagtacgcagatatgattaaaaaggatggtaaaagattttatctaagccattaccctacgctaataggtagaaaaaacatgtttaatattcatggtcat…	MIYFVSDLHFGHDNIREFEAPTRSHWNSVEEMDEGLIELWNNTITNNDIVYNIGDFFFNMKPSKVEDILNRLNYKEMILIAGNHDHKKLIKLYERNGITVKYADMIKKDGKRFYLSHYPTLIGRKNMFNIHGHIHSQLMDTEYHINVGYDVEGKIAYSFDDIISRAGEYNGEIQR
GH15	GH15_ORF191	GH15|_130030_130341	130030	130341	+	hypothetical protein				atggagaaattcaaaggtaaagatttatataaaactagaattagaaagcaaacaattaaaaatttagttataaaaacagagaagctacataataaacatggaaagtatagacctatcggtcatgtctattattacccgaaaacaaaagagtttactttatccaaacctgagcagaaaatatttatagagtacatgaaggcattaggttttagtgttaaacacaagagacgtaagaaaataattatagtatacaagaatgtgttagatgaatatcttagtatgtatcaggaagcaattgaaagtacgtgttga	MEKFKGKDLYKTRIRKQTIKNLVIKTEKLHNKHGKYRPIGHVYYYPKTKEFTLSKPEQKIFIEYMKALGFSVKHKRRKKIIIVYKNVLDEYLSMYQEAIESTC
GH15	GH15_ORF192	GH15|_130387_130566	130387	130566	+	Phage protein				atgaagcattttattttgattttaggaattgtaattctagttattgcattaggtattgttttacctgcatggattttacaattagtgttatctgcatttggtgttaaagtaagtatttgggtatgtatcgggatatttatcttaatcagtgcagtaggaagtatgtttagtagaaattaa	MKHFILILGIVILVIALGIVLPAWILQLVLSAFGVKVSIWVCIGIFILISAVGSMFSRN
GH15	GH15_ORF193	GH15|_130581_130844	130581	130844	+	Phage protein				atggcaaaatatgaatcaaatatcaacggagaaaattatattgcaacaccatcacaagctttaagagaggcactagcagaattaattaaagaagaaaagaactttgcagattaccaaactaagggtgaggaacagtatgaatcacagttacaactaagacacttcgatgcaatgatttctcagtatgaagaagctattcgagtattagaggatagatatttatctcagatttttattccaaaagataataaggaggaaaagtaa	MAKYESNINGENYIATPSQALREALAELIKEEKNFADYQTKGEEQYESQLQLRHFDAMISQYEEAIRVLEDRYLSQIFIPKDNKEEK
GH15	GH15_ORF194	GH15|_130847_131164	130847	131164	+	Phage protein				atgaaagcagagtcaatagcacgattttttcaggataaggtattacaaatagaagggtataaggtaagattcactcaagctagttcatcatatattttagatatagatactatggatgaatcagtattgtttttagatactgtagttttcactctatcaggcaagtacttattagatacacatattacgattaataaacctgaaacactaagctctaaggaattatacacagagattggtaataaactacaagagattgtaggagaccaaacgaaaacagatatcgaattaactcgatactttaaggaggtaaaataa	MKAESIARFFQDKVLQIEGYKVRFTQASSSYILDIDTMDESVLFLDTVVFTLSGKYLLDTHITINKPETLSSKELYTEIGNKLQEIVGDQTKTDIELTRYFKEVK
GH15	GH15_ORF195	GH15|_131165_131818	131165	131818	+	Phage protein				atgaaatcagatgctattataaattcattattaaatatgaaacatataaatatacaaaaacacaatataaaagtaacacttgagaaaggtagatataagggtgtagggtatctaatagagtttgaaacctcaatacaatacagaaataattataaattacaatctccaataattatatcttacgaaaatgaagagcctaaagaaatcattactcaaattaaagataaagtattgaaaattgtagaagagcagataaagacagatgatttatttattgaagcaattgatgatattaataaggagacagctcttagaaaactaaagccttatattaatgaagaatactactcagtgtttaaatcatctattgataagggagtacctgtagttttaccttct…	MKSDAIINSLLNMKHINIQKHNIKVTLEKGRYKGVGYLIEFETSIQYRNNYKLQSPIIISYENEEPKEIITQIKDKVLKIVEEQIKTDDLFIEAIDDINKETALRKLKPYINEEYYSVFKSSIDKGVPVVLPSELLDRCTGKTSTMAYLAIEYDLPLIVSNTVMVRVLLNDYPTIKVTSKKREGYKDSIVLIDEPDSEILNLYLGMPECDIIGITKK
GH15	GH15_ORF196	GH15|_131896_132099	131896	132099	+	hypothetical protein				atgaataacaaacaaattgaaagattacacaagaaagcaaacgaggtagtaagtaaatcagaagatattgaagatttaggttatgtgcaggcacataaaattattaaaggatatcttgatttaccagtgtctgattttgaaaagagagatgtaatgactgaattactattagcgttagataaagctaataaatctatagattaa	MNNKQIERLHKKANEVVSKSEDIEDLGYVQAHKIIKGYLDLPVSDFEKRDVMTELLLALDKANKSID
GH15	GH15_ORF197	GH15|_132115_132273	132115	132273	+	Phage protein				atggtagatattataattttaattgtcggtttaatattatttttagctagcggatataaattagttttaggtaaatattatgataacacagatttaaaaatgttatttacaatctttggtatcggtactatactattacttgtaggatttatattataa	MVDIIILIVGLILFLASGYKLVLGKYYDNTDLKMLFTIFGIGTILLLVGFIL
GH15	GH15_ORF198	GH15|_132289_132513	132289	132513	+	hypothetical protein				atgaactataaagaagtactagaagttattaaaaagaataagccatgtaaggttagatttactggaagtattttagcaattgttaataaggaatttaacgcagatactgataaaggtgtgttacaaattgatgtatcaaatattaataaaaatgactacattaagttacaacagtattgtttagaaagagatgattatactgtagcaggagctattttattttaa	MNYKEVLEVIKKNKPCKVRFTGSILAIVNKEFNADTDKGVLQIDVSNINKNDYIKLQQYCLERDDYTVAGAILF
GH15	GH15_ORF199	GH15|_132727_133017	132727	133017	+	Phage protein				atggaattagttattaatattatagcagtattaattggtatgtacggtatttacttttatgttacaaaatttagtactggtctatcaggtattttaattgtactaggtatggctgtaggtctttacttttacttagattacttaaatgttagagagaatgttattcgattagtatctgtaatgtttggtgctttcttatttagtatcgagatgatttataataagattatgttcgaaattaaaaaatctaagtatgataagactgttagaacgtacagaggagaccaataa	MELVINIIAVLIGMYGIYFYVTKFSTGLSGILIVLGMAVGLYFYLDYLNVRENVIRLVSVMFGAFLFSIEMIYNKIMFEIKKSKYDKTVRTYRGDQ
GH15	GH15_ORF200	GH15|_133110_133403	133110	133403	+	Phage protein				atgtatcctgatataggtgagttagcttataaattaaaaagtactagagaaagactagaaggtattatgatggaggaagtttgggaaatacatcatagagagacaggaaaattagtttttaaaggtggatacttagaagtaaaagaaatattaagaaaaatgtataaggagaatttaacattagtagatgtagacacaatgttaaatatcggtcaagggttttttgatgttgctaaaagtatatcagcagaaaatgtatttcaaataaactataaaaaggagttaccacgatga	MYPDIGELAYKLKSTRERLEGIMMEEVWEIHHRETGKLVFKGGYLEVKEILRKMYKENLTLVDVDTMLNIGQGFFDVAKSISAENVFQINYKKELPR
GH15	GH15_ORF201	GH15|_133400_134308	133400	134308	+	Phage ribose-phosphate pyrophosphokinase				atgattaaagtattttcagaaatggatacaaaatataaaacgattgtaccggagaaattccctaatggagaaattaattttaaatatgatgacctaaaatatttagtagaaggagaactatggtttgatgttttctttaaatgggaaactgatgcagacttaatgcatttgtatatgtttactaagtatctagaacaattaggtattaaaaataatgtttccttcctggaaattgcgtatttaccttatagtagaatggatagagtagaagaaggtcatagcaatatgtttagtcttaagtatattgcagaatttattaacaatcttaattataaatctgtgttgatagcagaagctcatagccctgtcacagaaaatctaattaaaaattctgtttct…	MIKVFSEMDTKYKTIVPEKFPNGEINFKYDDLKYLVEGELWFDVFFKWETDADLMHLYMFTKYLEQLGIKNNVSFLEIAYLPYSRMDRVEEGHSNMFSLKYIAEFINNLNYKSVLIAEAHSPVTENLIKNSVSIGVTLKLLDQYIEMSEEPVTIVLPDKGAYDRYLSDVEDILRDSNIENYSIVYGEKKRDFETGKIKGIKIVKDKNTLYDNCIILDDLTSYGGTFVGCKKALDNLKVNSVSLILTHAEKVFKNGKLLDSGFKDIIVTDSMLPDSQWEKAIAKHRAQENGTELQIKSIERYL
GH15	GH15_ORF202	GH15|_134326_135795	134326	135795	+	Nicotinamide phosphoribosyltransferase (EC 2.4.2.12)		FIG00002848	ff	atgctaaatccaacattaatgtgtgacttttataaattaagtcacagagaacaataccctgaaggtacagaaattgtatacagtacacttgtacctagaagtaataagtactatgaacatagtgataatattgtagtatttggtattcaatcacttgttaaaaaatattttattgatatgtttaataaagaattctttaatagacctaaagaggaagttattaatgaatataaacgtacagttaaattcacattaggacaagaaaaccctgacgctaaacatttagagcagttacatgacctaggttacttacctattgatgtaagagctttaaaggaaggtacagtagttcaccctaatacacctgttatgacaattgaaaatactcactcagatttc…	MLNPTLMCDFYKLSHREQYPEGTEIVYSTLVPRSNKYYEHSDNIVVFGIQSLVKKYFIDMFNKEFFNRPKEEVINEYKRTVKFTLGQENPDAKHLEQLHDLGYLPIDVRALKEGTVVHPNTPVMTIENTHSDFFWLTNYLETIISTQTWQAMTSATLAYDMRKMLDKYALETVGNIEAVDFQGHDFSMRGMSSLETAQLSSAGHAISFKGSDTVPVVDFLESYYNADVEKEMVVASIPATEHSVMCANGDYETMDEYETYKRMLTEIYPTGVFSIVSDTWDFWGNMTKTLPRLKDIIMERDGKVVIRPDSGDPVKIICGDPDADTEYERKGAVEVLWDTFGGTETEKGYKVLDEHVGLIYGDSINYERAQQICEGLKAKGFASINVVLGVGSFSYQFNT…
GH15	GH15_ORF203	GH15|_135874_136119	135874	136119	+	Phage protein				atgatttataaaatatcaaaacataattattatagtaggtttgagtattctacttaccctcctgatgaagggtttgcgtatgtagattatgtagatgtgattcttatcggtgtagataatcctaagaaaaaaaaggttattaccttaaaagtaaatgagttcaattcggatgactataaagtaggtcataagtacaatattataaaaatactatggtttgaaaaatgggaatggttaaagccataa	MIYKISKHNYYSRFEYSTYPPDEGFAYVDYVDVILIGVDNPKKKKVITLKVNEFNSDDYKVGHKYNIIKILWFEKWEWLKP
GH15	GH15_ORF204	GH15|_136139_136531	136139	136531	+	Phage protein				atgattatagataaattaaatggagttaaactagaaataagcggtcatgtcgtatcatttagtgtaagaaagtttgatacaattaatggtgagagacaattaatagactaccatcatattaaaagaaatagacaaaagtactttagaactactgaagaattttataatgaatataaagaaattaagcctgacaaaaatgaaatagatgaaatgtttgaatctctaggttacgtagatactgagttagatgatgtagtaagacacctggaaaaggttactgaaatattaggagttagtgaacaatatttaaatcagttatcttataaagctatagaagagtatgtagataaagtagttacacttgaaattaaagagttgaaaggagagaaatag	MIIDKLNGVKLEISGHVVSFSVRKFDTINGERQLIDYHHIKRNRQKYFRTTEEFYNEYKEIKPDKNEIDEMFESLGYVDTELDDVVRHLEKVTEILGVSEQYLNQLSYKAIEEYVDKVVTLEIKELKGEK
GH15	GH15_ORF205	GH15|_136533_136730	136533	136730	+	Phage protein				atgaataataactgggaaaaagaaagggttaactattgggaaaacgaagactgtccgagggaatacttagaaaaagcattcattgacctagtagaatatgtcgaaggagttacagtatcatctaaagatgttaagcagttaagagaagataaacttagagaagatattgggttttatgagtacgtagctgataaataa	MNNNWEKERVNYWENEDCPREYLEKAFIDLVEYVEGVTVSSKDVKQLREDKLREDIGFYEYVADK
GH15	GH15_ORF206	GH15|_136796_137107	136796	137107	+	Phage protein				atgaaaaagttaatagtattacttacaattactatttctctattactaggaggttgctctcctgataaccatgagggtaaagtagtaggggtaggtgaatacagagaaccaactacttatataaaatcaggtagcgttactgtcccagtcattggtgaaatgaaatattatgtagatttagagacagataaaggagaagaccgtgtatatcttaataaagaggtctatcataagtttgataaaggtgatggtttctctaatgtaggtaagaaagtgtacaagaatgatgaattaatatataaaggagactaa	MKKLIVLLTITISLLLGGCSPDNHEGKVVGVGEYREPTTYIKSGSVTVPVIGEMKYYVDLETDKGEDRVYLNKEVYHKFDKGDGFSNVGKKVYKNDELIYKGD
GH15	GH15_ORF207	GH15|_137113_137412	137113	137412	+	Phage protein				atgacacaatttatacatgataagaaagatagttataatagtacaaatcgtaattttgatactcaatattataaaaatatacctttacaacaaattgataggggctatggtcaagcaaaagctaggaggtttacaataaataatacgaaccaaaatatatggatacctatgacatatttaagacctaacggtactcttaaaaataatattgatatagattggatatttgttaaagaaaaaaatagtttaaagaaagcaggattagaaataaaaatagaaattacagaaggtggattataa	MTQFIHDKKDSYNSTNRNFDTQYYKNIPLQQIDRGYGQAKARRFTINNTNQNIWIPMTYLRPNGTLKNNIDIDWIFVKEKNSLKKAGLEIKIEITEGGL
GH15	GH15_ORF208	GH15|_137412_137651	137412	137651	+	hypothetical protein				atgtatatactagagagaacaattaaaggttttgtaggtcaaaaagatgatatcttaccttattacttcagaagtaaaagggaaattgttcatttcttaaaattaatggaattccgtaagaaagaaacaaattattgggttaaaaagaatggtgattttactattataataagagctaaaaaattattatatattgaagaatatatacaaaaactaaaggagtgggaaaatgacttatga	MYILERTIKGFVGQKDDILPYYFRSKREIVHFLKLMEFRKKETNYWVKKNGDFTIIIRAKKLLYIEEYIQKLKEWENDL
GH15	GH15_ORF209	GH15|_137641_137802	137641	137802	+	hypothetical protein				atgacttatgatgtgtttgtattatacaaaagaagagaacctattgcacaaggtagtatggaacattgtttagatgtctattattgggaaagattacatggatatagtaataaagggtatgagctattacctatagaatatgaccaggaggaacaattatga	MTYDVFVLYKRREPIAQGSMEHCLDVYYWERLHGYSNKGYELLPIEYDQEEQL
GH15	GH15_ORF210	GH15|_137799_138134	137799	138134	+	Phage protein				atgaatagtacaaaattagtagattattttacaagtaaacaaggtaaatatctaatattacctgatgaaactaaagttaggttatctaatgtagatttaatgtcttacattatgagactcacttttacttataacacagaagttgtgtctatagatattgataagttatactcagattctatagaaatgcatataccacaaggtctttatatgacaactgttgttaaaattcctaatacacagagtgttagttcagttcttcataaggtattagaggaatgggtaagacaagtacaaaatgatggtatattcggattcgtatgggaggaattttaa	MNSTKLVDYFTSKQGKYLILPDETKVRLSNVDLMSYIMRLTFTYNTEVVSIDIDKLYSDSIEMHIPQGLYMTTVVKIPNTQSVSSVLHKVLEEWVRQVQNDGIFGFVWEEF
GH15	GH15_ORF211	GH15|_138134_138352	138134	138352	+	hypothetical protein				atgtatagatttttattgtttagctattctgattattacccttgcggtgggatggatgatgtagagcttaagtttaatggtttttctgagttaataagtaacaaagatgatttgtatttaagtgaaaatattgaaatatacgatactaagtatgacaatatactatatattagtaacaaagaaacgatattaagtgaatttagagactatttaggataa	MYRFLLFSYSDYYPCGGMDDVELKFNGFSELISNKDDLYLSENIEIYDTKYDNILYISNKETILSEFRDYLG
GH15	GH15_ORF212	GH15|_138390_138665	138390	138665	+	hypothetical protein				atggcaagagaagctaaacaaacagtaaatacattattacaaagatacagaacagcattaagagcaaagaaaattatttttaacttaacagatgaccaaattgaagaaatggacttagaagtaacacttactacaaagtatagtaatagtgtgacaaatcaggtaattaaaggtactgacaaggatgtttcaatgcttatcctgattttaagtaacgaagaatttaatgataaggttattaatattgaaattgaagaaatcaatattattttataa	MAREAKQTVNTLLQRYRTALRAKKIIFNLTDDQIEEMDLEVTLTTKYSNSVTNQVIKGTDKDVSMLILILSNEEFNDKVINIEIEEINIIL
GH15	GH15_ORF213	GH15|_138727_138894	138727	138894	+	Phage protein				atgataaatagatataaaaaggtatgggatgaaataacccaacaaattgttaatgtagaaattattaactttaaaaatgaaacagtaacaatagaatctacagatgattcaggattatcagagataagaggttttgaagaagtagagtttatagattactatggataa	MINRYKKVWDEITQQIVNVEIINFKNETVTIESTDDSGLSEIRGFEEVEFIDYYG
