# Supplementary material for: Safety assessment of Staphylococcus phages of the family Myoviridae based on complete genome sequences
Source: Sci Rep. 2017 Jan 24;7:41259. doi: 10.1038/srep41259 (PMC5259776; doi:10.1038/srep41259)
Supplement: Supplementary Dataset 7 [file srep41259-s8.xls]

## Sheet: Sheet1
contig_id	feature_id	location	start	stop	strand	function	aliases	figfam	evidence_codes	nucleotide_sequence	aa_sequence
JD007	JD007_ORF1	JD001|_2341_593	2341	593	-	DNA helicase, phage-associated		FIG01115708	idu(1);Phage_replication	atgagattaagaattaagaacttatatacctatgtagaatttgaggaggatgataaatacttaaaagatatatttttaaagagagtccatactactataggagcaaggcaagaaggttttcaatatagccctgcgtacaaaagaggtagttgggatggttatgtagacttttatgtttatgaggaagataaattccctactggacttttatttaaaattgagttattattaggtgagttacaatcaaggtataacttccagtttgaaacaattgatgagcgtgatgaaagtttcttatctgaagaagatattgatgatgagataacattgcttgataataatgtcggtcaaattaccttaagagattaccaatatgaagcagtgtacaatagcttaaca…	MRLRIKNLYTYVEFEEDDKYLKDIFLKRVHTTIGARQEGFQYSPAYKRGSWDGYVDFYVYEEDKFPTGLLFKIELLLGELQSRYNFQFETIDERDESFLSEEDIDDEITLLDNNVGQITLRDYQYEAVYNSLTFYNGIAHLATNGGKTEVASGIIDQLLPQLEKGERVAFFTGSTEIFHQSADRLQERLNIPIGKVGAGKFDVKQVTVVMIPTLNANLKDPTQGVKVTPKQNISKKIAQEILPKFEGGTNQKKLLKVLLDNTTPKTKVEQNVLSALEIIYQNSKTDAEVLLNLRNHNAHFQKIVREKNEKKYDKYQDMRDFLDSVTVMIVDEAHHSKSDSWYNNLMTCEKALYRIALTGSIDKKDELLWMRLQALFGNVIARTTNKFLIDEGHSARPTI…
JD007	JD007_ORF2	JD001|_3809_2433	3809	2433	-	Phage capsid and scaffold		FIG01304444	icw(1);Phage_capsid_proteins	atggcattaaattttactacaataacggaaaacaatgttattagagacctgactactcaggtcaataacattggagaagaattaacaaaagaaagaaatatatttgacattaccgatgatttagtttataattttaataaatcacagaaaattaaactaactgatgataaaggattaactaaatcttatggaaacataacagcccttagagatataaaagaacctggttattactatataggtgctagaacattagcaacattattagatagacctgatatggaatctcttgatgttgttttacatgtagtacctcttgatacttctagtaaggtagttcaacatttatatacactatctactaacaataaccaaattaaaatgttatatagatttgtc…	MALNFTTITENNVIRDLTTQVNNIGEELTKERNIFDITDDLVYNFNKSQKIKLTDDKGLTKSYGNITALRDIKEPGYYYIGARTLATLLDRPDMESLDVVLHVVPLDTSSKVVQHLYTLSTNNNQIKMLYRFVSGNSSSEWQFIQGLPSNKNAVISGTNILDIASPGVYFVMGMTGGMPSGVSSGFLDLSVDANDNRLARLTDAETGKEYTSIKKPTGTYTSWKKEFEPKDMEKYLLSSIRDDGSASFPLLVYTSDSKTFQQAIIDHIDRTGQTTFTFYVQGGVSGSPMSNSCRGLFMSDTPNTSSLHGVYNAIGTDGRNVTGSVVGSNWTSPKTSPSHKELWTGAQSFLSTGTTKNLSDDISNYSYVEVYTKHKTTEKTKGNDDTGTICHKFYLDGSG…
JD007	JD007_ORF3	JD001|_4187_3816	4187	3816	-	Phage protein				atggctgttaaatatgatataggtaataatgagatagtattacacttaagagaaggtaaatatataacagggtttacaacagtaggagggtatgacaaggagttagggcaagtaaaagttaatagagaaatcttacctgcttacttctttgataattttgcctatgaaagatatttgtattatagtaaacctgaagaggttatagaaaataaaaactatgtaccaccacaaatcaatgatgatgaggaatcccaacaaattactgtacctaaagaacaatatgatagtttaaaagaagagctagagcttatgagaaaacaacaagaagctatgatggaaatgcttcaaaagctcttaggtcaaaaggggtaa	MAVKYDIGNNEIVLHLREGKYITGFTTVGGYDKELGQVKVNREILPAYFFDNFAYERYLYYSKPEEVIENKNYVPPQINDDEESQQITVPKEQYDSLKEELELMRKQQEAMMEMLQKLLGQKG
JD007	JD007_ORF4	JD001|_6131_4209	6131	4209	-	Phage capsid and scaffold		FIG01304444	icw(1);Phage_capsid_proteins	atggcatttaactacacgcctcttactgaaacacagaagttaaaagatatgtatcctaaagttaatgatataggtaactttttaaaaacagaagttaaccttagtgatgtaaaacaaatatcacaacccgactttaataatattttagcatctatacctgatagtggtaactactatgtaactaattcaaaaggtgctcctagtggagaagctacggcaggatttgtaagattggataaacgaaatgtaaattattataaaatttactattcaccatatagtagtaataaaatgtatatcaagacttatgctaatggtactgtatatgattggattagttttaaattagatgaaggtaacttatacaatgaaggtaatactttaaatgtaaaggaactt…	MAFNYTPLTETQKLKDMYPKVNDIGNFLKTEVNLSDVKQISQPDFNNILASIPDSGNYYVTNSKGAPSGEATAGFVRLDKRNVNYYKIYYSPYSSNKMYIKTYANGTVYDWISFKLDEGNLYNEGNTLNVKELTESTTQYATLVNPPKENLNTGWVNYKESKNGVSSLVEFNPVNSTSTFKMIRKLPVQEQKPNLLKDSLFVYPETSYSNIKTDNWDTPPFWGYSSNSGRSGVRFRGENTVQIDDGSNTYPLVVSNRFKMGKELSVGDTVTVSVYAKINDPALLKDNLVYFELAGYDTVDDTSKNPYTGGRREITASEITTEWKKYSFTFTIPENTIGASGVKVNYVSLLLRMNCSSSKGNGAVVYYALPKLEKSPKVTPFITHENDVRKYDEIWSNWQ…
JD007	JD007_ORF5	JD001|_6290_6132	6290	6132	-	hypothetical protein				atgcctagagaagttagagacccttattctcaagctaaattatttatacctacagttgaagaaaaatcaattaaggaattagaaaaaacatacaaagaaaaaattgatgaagctactaagttaatcaatgaattaaagaaagagagaggagaaaaatag	MPREVRDPYSQAKLFIPTVEEKSIKELEKTYKEKIDEATKLINELKKERGEK
JD007	JD007_ORF6	JD001|_9797_6339	9797	6339	-	Phage virulence-associated protein				atggcaattaattttaaaggttcaccttatttagatagatttgacccgtctaaagatagaacaaaagtattatttaatcctgatagacctctacaacaggcagaattaaatgaaatgcagtctatagaccaatattatttaaaaaatctaggagacgctatttttaaagacggagataaacagtcaggacttggattcacattgtctgaagataatgtattgacagtaaatcctggttatgtatatatcaacggtaaaataagatattacgataatgacgattcagttaaaataactggcgtaggtaaagaaactatcggtattaagttaacagaacgtattgttacacctgatgaagatgctagtctattagaccaaactagtggagtaccaagttac…	MAINFKGSPYLDRFDPSKDRTKVLFNPDRPLQQAELNEMQSIDQYYLKNLGDAIFKDGDKQSGLGFTLSEDNVLTVNPGYVYINGKIRYYDNDDSVKITGVGKETIGIKLTERIVTPDEDASLLDQTSGVPSYFSKGADRLEEKMSLTVNDPTSATIYTFMDGDLYIQSTNAEMDKINKVLAERTYDESGSYKVNGFELFSEGNAEDDDHVSVVVDAGKAYVKGFKVDKPVSTRISVPKSYDLGTAENESTIFNKSNNSISLANSPVKEIRRVTGQVLIEKERVTRGAQGDGQDFLSNNTAFEIVKVWTETSPGVTTKEYKQGEDFRLTDGQTIDWSPQGQEPSGGTSYYVSYKYNKRMEAGKDYEVTTQGEGLSKKWYINFTPSNGAKPIDQTVVLVD…
JD007	JD007_ORF7	JD001|_10339_9818	10339	9818	-	Phage protein				atggcaattgcaacgtataattctcatgttgagttagcaaaatatctagttagtaaagctgattcagtttacttaacaattggaaagagcacaccgtggtctaatgaaacaaacccaccgcaacctgatgaaaatgcaacagtattacaggaggttattggatacaaaaaagctactaaagttactttagttagaccttctaaatcacctgaagatgataataagaatttaatttcttatggtaataaatcatgggtagaagtaacacctgaaaatgctaaagctgaaggagctaaatgggtttacttagaaagtagtattgttggtgacgaactgcctcttggaacatatagacaggtaggatttgttatggacttagtagcaaaaagtggtattagt…	MAIATYNSHVELAKYLVSKADSVYLTIGKSTPWSNETNPPQPDENATVLQEVIGYKKATKVTLVRPSKSPEDDNKNLISYGNKSWVEVTPENAKAEGAKWVYLESSIVGDELPLGTYRQVGFVMDLVAKSGISKFNLVPSEVESTGTLLFFDNKQFQNRSEQTTAKERFIVEV
JD007	JD007_ORF8	JD001|_13509_10450	13509	10450	-	Phage protein				gtggctaattttttaaagaatcttcatccattattaagaagagatagaaataaaaaagataatcaagaccctaactttgctctgatagatgcactcaatgaagagatgaatcaagtggagaaagatgctatagaaagtaaattacaatcctctctaaagacatctacaagtgaatatttagataagtttggggattggtttggagtttatcgtaagaccgatgagaacgatgatgtttatagagcaagaattataaaatatttactcttgaaaagaggaactaataatgctataatagatgctataaaagattatttaggtagagatgatattgatgtaagtgtatatgagccctttacaaatattttttatacgaacaaatcacatttaaatggtgaa…	MANFLKNLHPLLRRDRNKKDNQDPNFALIDALNEEMNQVEKDAIESKLQSSLKTSTSEYLDKFGDWFGVYRKTDENDDVYRARIIKYLLLKRGTNNAIIDAIKDYLGRDDIDVSVYEPFTNIFYTNKSHLNGEDHLMGYYYRFAVINVSIGDYFPVEIIDVINEFKPAGVTLYVTYDGASTIRGGAIIKWLDGLPKIETYQEFDRFTGYDDTFYGHINMNQSKDTDNSSSDIFKTNHSLINSLDVLTGSSSVGRQYINYGYVTSYVYNPGMTSSVNQISASTEGRGQEVPTDYYMYTSTKNNNTVELNMQTTSGVSYLYNNFNFRDYMSKYRPQVDLQSDEARRIVSDYIKELSIDYYLSAVIPPDESIEIKLQVYDFSINRWLTVSINNLSFYEKNIG…
JD007	JD007_ORF9	JD001|_14576_13530	14576	13530	-	Phage baseplate		FIG01305804	isu;Phage_baseplate_proteins	atgaaaactagaaaattaactaacatactatcaaaattaatagataagacaatggcaggtacaagcaagataacagactttactcctggttcagcttcccgttcattattagaagctgtatcattagagatagagcaattctatattctaacaaaagaaaatattgattggggtatacaagaaggtatcattgaagcttttgattttcaaaaaagacaatctaaaagagcttatggtgatgttactattcaattctaccaacccttagatatgagaatgtatatacctgcaggaacaacttttacttcaacacgacaagaataccctcagcaatttgaaacattagttgattattatgcagagcctgattctactgagattgttgttgaagtttattgt…	MKTRKLTNILSKLIDKTMAGTSKITDFTPGSASRSLLEAVSLEIEQFYILTKENIDWGIQEGIIEAFDFQKRQSKRAYGDVTIQFYQPLDMRMYIPAGTTFTSTRQEYPQQFETLVDYYAEPDSTEIVVEVYCKETGVAGNVPEGTINTIASGSSLIRSVNNEYSFNTGTKEESQEDFKRRFHSFVESRGRATNKSVRYGALQIPDVEGVYVYEETGHITVFAHDRNGNLSDTLKEDIIDALQDYRPSGIMLDVTGVEKEEVNVSATVTISNKSRIGDTLQKHIESVIRSYLNNLKTSDDLIITDLIQAIMNIDDVLIYDVSFDNLDENIIVPPQGIIRAGEIKVELK
JD007	JD007_ORF10	JD001|_15295_14591	15295	14591	-	Phage protein				atgagatttaagaagcacgtagttcaacatgaagaaacgatgcaagcaatagcacagagatactatggtgatgttagttattggatagacctagtagagcataataatttaaagtatccctatttagtagaaactgatgaagaaaaaatgaaagacccggaacgattagcttctaccggtgatacactgattatacctatagaatctgatttaacagatgtatcagcaaaagaaattaattctagagataaagatgtactagttgaattagctttaggaagagatttaaatattactgcagatgaaaagtattttaatgaacatggtactagtgataatatactagcattcagcacaaatggtaatggagatttagatactgtaaaaggcatagataat…	MRFKKHVVQHEETMQAIAQRYYGDVSYWIDLVEHNNLKYPYLVETDEEKMKDPERLASTGDTLIIPIESDLTDVSAKEINSRDKDVLVELALGRDLNITADEKYFNEHGTSDNILAFSTNGNGDLDTVKGIDNMKQQLQARLLTPRGSLMLHPNYGSDLHNLFGLNIPEQATLIEMEVLRTLTSDNRVKSANLIDWKIQGNVYSGQFSVEIKSVEESINFVLGQDEEGIFALFE
JD007	JD007_ORF11	JD001|_15819_15295	15819	15295	-	Phage protein				atgaataattttataccacaacctcaaggtctacttagatttttaaatgccctagatacagatttaacttcttctcatatgaatttactggatgaagaggtatcatttgtatctaaattttatacaccacagttacaattaagtgaattagcaaaaaaagtattgacaaatataaagacagatgatatacctgtattagaaagggaatttaatgataatacaattatccataaagctaacgatacattactaaaagtacaggctccaagaatgtatatgattctacagtctattgtacttgaagcatatgctattgttaattgctttgtagaaaatccaagttctttaaaatacttaactgaagaagatgttagtataacacgagaaaacttaaattat…	MNNFIPQPQGLLRFLNALDTDLTSSHMNLLDEEVSFVSKFYTPQLQLSELAKKVLTNIKTDDIPVLEREFNDNTIIHKANDTLLKVQAPRMYMILQSIVLEAYAIVNCFVENPSSLKYLTEEDVSITRENLNYVADYLGNYDDYNSVVLDLRDLDLCFSAIELQLPLIKKEANV
JD007	JD007_ORF12	JD001|_16610_15819	16610	15819	-	Phage protein				atgccacaatcagatggaataagtaatcttcatagaatagctttacgtttccctaaagaaggcggtggttatgatatgtatagatttaaagttaaccctgagaactacacaatagattcaccacaacgtacgacagcaattaaaacaaaatcagatatcgtaatagaagattatggtaaagatatagaagttattaacttcacaggtacaactggttttagacctgttagagaagcagatgggttaaaaacaggtaagcagaaaatggaagagttacaaagtagagttagtgaatatgctatgcaaggtggcagtggtaatgtaagtggttcttacttacaattttttaactttacagatgatagttattataaagttcatttagctcctcaggggtta…	MPQSDGISNLHRIALRFPKEGGGYDMYRFKVNPENYTIDSPQRTTAIKTKSDIVIEDYGKDIEVINFTGTTGFRPVREADGLKTGKQKMEELQSRVSEYAMQGGSGNVSGSYLQFFNFTDDSYYKVHLAPQGLKITRSKDEPLLFRYEITLVVIGSLTEADRSAVTTEEFGNVKPNASQRVDEGIKELDKNARKTRDRNNQEISRRENTIPKSTGDNTNEGNRLKQSFPSSSIYNPRQSTNGLKGNIDNMALIIGYGDGGVSS
JD007	JD007_ORF13	JD001|_19263_16717	19263	16717	-	Glycerophosphoryl diester phosphodiesterase (EC 3.1.4.46)		FIG00002239	isu;Glycerol_and_Glycerol-3-phosphate_Uptake_and_Utilization	atggtagtaagattccaatcttccatggggagaagtttaaaaagagtagattcagatgatttaaatgtaaaaggattagttttagctacagttagtaaaattaattataaatatcaatcagtagaagttaaagttaacaacttaactctaggaagccgtataggtgacgatggtagcttagctgtaccttatcctaaatctttcataggaagaacacctgaaggaagcgtattcggtacaaaacctcttattactgaaggttctgtagtattaataggatttctaaatgatgatataaatagtcctattattttaagtgtttatggtgataatgaacaaaataaaatgattaataccaatcctttagatgggggtaagtttgatacagaaagtgtctat…	MVVRFQSSMGRSLKRVDSDDLNVKGLVLATVSKINYKYQSVEVKVNNLTLGSRIGDDGSLAVPYPKSFIGRTPEGSVFGTKPLITEGSVVLIGFLNDDINSPIILSVYGDNEQNKMINTNPLDGGKFDTESVYKYSSSLYEILPSLNYKYDDGEGTSIRTYNGKSFFSMTSGEEEKPQATDFYTGTEYQDLFTSYYGNKTLIEPRIQKAPNMLFKHQGVFYDDGTPDNHITTLFISERGDIRASVLNTETQKRTTQEMSSDGSYRVIKQDDDLMLDEAQVWIEYGISEDNKFYIKNDKHKFEFTDEGIYIDDKPMLENLDESIAEAMKNLNEIQKELDDINYLLEGVGKDNLEELIESTKESIEASKKATSDVNRLTTQIAEVSGRTEGIITQFQKFRD…
JD007	JD007_ORF14	JD001|_20150_19263	20150	19263	-	Phage protein				atggcaacagataaagaagctaaagatgttattgataaatttatagacaatgtatttaattttgatgtacttacaaaagaaagaataaaagaaaaagatgaagaaattaaaaaaataactacagatgatatgtatgaaaaggttgtgtatatacgaccctacgttggagtaatacaaagtcttaaccctcaacatgtgcagtatgaatcattttctaataatggttatgatatagaggcagaattaagtttcaggaaagtaagttatttagttgataaagggtctatacctacagattctttatctactttaacagttcacttagtagaacgaaatcaagaactattaatagattactttgatgagatacaagatgtgttgtatggagaatatatggaa…	MATDKEAKDVIDKFIDNVFNFDVLTKERIKEKDEEIKKITTDDMYEKVVYIRPYVGVIQSLNPQHVQYESFSNNGYDIEAELSFRKVSYLVDKGSIPTDSLSTLTVHLVERNQELLIDYFDEIQDVLYGEYMEEEYVFDEDVPLSTILALDLNDNLKSLSNIKYMFKGAPKENPFGTDKDVYIDTYNLLYWLYLGEDEELAYPMNINYFFTEGRFFTIFGKGHKYKVDVSKFIVGDILFFGRSDTNIGIYVGDGEFISMMGKFPKDETPIGKYKLDDYWNEFNGRVMRFDEEVYI
JD007	JD007_ORF15	JD001|_22590_20164	22590	20164	-	Secretory antigen SsaA-like protein				atgcgtagaataagaagacctaaggtaagaatagaaatcgttacagatgataatacatttacattgagatttgaagatacacgtgactataatggtgatgagtttggagctaaacttttaggattccaaactaaaaactctatggaagatgatagttcagttttccaaataaatatggcaggagatacttattgggataagctagttatggctaatgatatcataagaatatttattacacctaatgatgaccccaacgataaagaaggaagacaagaacgacttatccaggtaggtatggtttctcaagtatcaaaagtaggtagttacggtaatgaccaaactcaatttagaataacaggtcaatcttttgtaaaaccttttatgaaatttggatta…	MRRIRRPKVRIEIVTDDNTFTLRFEDTRDYNGDEFGAKLLGFQTKNSMEDDSSVFQINMAGDTYWDKLVMANDIIRIFITPNDDPNDKEGRQERLIQVGMVSQVSKVGSYGNDQTQFRITGQSFVKPFMKFGLGVIQEVQAVLPEVGWLIDGDGDNEVKFTGSSAHEVMTGIIRRFIPYMKYNYTEKTYNTIDNYLDYDDLSSWDEFEKLTEVSAFTNFDGSLKQLMDMVTARPFNELFFKNSEKTPGKAQLVLRKTPFNPTEWRALDMIKVPTEDFIEEDVGKSDVETYSIFTATPAGMLKELNGDVFSKPQFHPELTDRYGYTKFEVENIYLSTKSGSATEDSDSSGDDNGTERGTYSKIMKDLSNYGRDNISKGIDKYTSKLSSKYKNLKKAQAKK…
JD007	JD007_ORF16	JD001|_26641_22670	26641	22670	-	Phage DNA transfer protein				atggattctttagagtctaagaatattgatgctcctttagataatttcttaaaaaaattaaaagtaattgctaaagaagttaaaaatgtacagaacgcaatggataaacaagatggtaaatctgttatatcttctaaagacatggatgaatctattaaatccactcaatctgctacaaagaatataaatgaattaaagaaagctttagatgaccttcaaaaagagaatatatctaaaggtattgcacctgaccctgaagttgaaaaagcatatgctaagatgggtaaagttgtagatgaaactcaagaaaaacttgagaaaatgtcttcacaaaaaataggttctgatgccagtattcaaaatagaattaaggaaatgaaaaccttaaatcaagtaact…	MDSLESKNIDAPLDNFLKKLKVIAKEVKNVQNAMDKQDGKSVISSKDMDESIKSTQSATKNINELKKALDDLQKENISKGIAPDPEVEKAYAKMGKVVDETQEKLEKMSSQKIGSDASIQNRIKEMKTLNQVTEEYNKISKDSSATKDYTKRLRANRNMTRGYMERSEGTGRLTYDQGARVRSELGKISSYESQRKQNQRNLGQAREQYSNYRNQQQDLTKRRASGQINKAQYEQELASIKQEMKAREELISNYEKLGAELDKTVQYYKGSVQKDFQSRDVDQQRGTFGRMVQERLPSIGSHAMMGTTAMATGLYMKGASLSETNRPMVTSLGQNSDNMDIDSVRNAYGDLSIDNKLGYNSTDMLKMATSYEASVGHKSDEDTMAGTKQLAIGGRSLGI…
JD007	JD007_ORF17	JD001|_27317_26781	27317	26781	-	Phage protein				atggaatcaattgttaaacaacctttatctagaaatctatgggctattatgaaagagtttaatgttttacctactgagcaaagatttaaggacttagatgattatcagatagagtttattattgggaatatgaacagagatgtttatgaacataacaaacaacttaaacaagctcaaaaaggtggaaaattcgatagtcaattcgaagatgatgatagtagttggtggaatgaatctcatgaagactttgacccagtacctgatttcttagatgctgatgatttagcacaacaggtggaagctaaattatccgatagagataaggaagaaagagctaagagaaacgatgcggagttaaatgatgaaacagaaggacttactacacaacatctagctatg…	MESIVKQPLSRNLWAIMKEFNVLPTEQRFKDLDDYQIEFIIGNMNRDVYEHNKQLKQAQKGGKFDSQFEDDDSSWWNESHEDFDPVPDFLDADDLAQQVEAKLSDRDKEERAKRNDAELNDETEGLTTQHLAMMEYIRQKQQELDDEVGNGKTSEEDATISQDSVNKALEDLDDDWYM
JD007	JD007_ORF18	JD001|_27819_27361	27819	27361	-	Phage protein				atggcagaagaaattaaaaaggaacaagatgtacaagaaacaactaaagaagaaaaaaaagatgttagtaaaatgacaccggaagaaatagataaattaaaatatcaagacaaacaagaaaaagaacaagttattaacaaagttattaaaggagttaatgatacttgggaaaaagaatataactttgaagaactagacttaagatttaaagttaagattaaattacctaatgcacgagaacaaggtaatatctttgcgttacgttctgcttacttaggtggtatggatatgtaccaaacagaccaagtaattagagcatatcaaatgttagctacattacaggaagtaggtattgaagttcctaaggaattccaagaccctgacgatatttataactta…	MAEEIKKEQDVQETTKEEKKDVSKMTPEEIDKLKYQDKQEKEQVINKVIKGVNDTWEKEYNFEELDLRFKVKIKLPNAREQGNIFALRSAYLGGMDMYQTDQVIRAYQMLATLQEVGIEVPKEFQDPDDIYNLYPLTVMYEDWLGFLNSFRY
JD007	JD007_ORF19	JD001|_28262_27951	28262	27951	-	Phage protein				atgtcacaagataaattaagagcaatttacacagaaatgaaagtagaattacacaaatttcctaaagaggtagatataacaagtaaatcaactgcaattgcaatcaatcagattttagataaattcaaaacattaacagaacaagcaggaaagattactagaaaatatttagaaggtcaagaaatattaactattgattatgagtactatgattcattacaagaatactatatttacctacttagaaatagtgaaaagattgaacaaagtttacaagaaattactaagcgtacaggtgaatatgtaaagtaa	MSQDKLRAIYTEMKVELHKFPKEVDITSKSTAIAINQILDKFKTLTEQAGKITRKYLEGQEILTIDYEYYDSLQEYYIYLLRNSEKIEQSLQEITKRTGEYVK
JD007	JD007_ORF20	JD001|_28997_28539	28997	28539	-	Phage protein				atgagtacattttggtcagaaagaagaacaactaataaagataggcaagttaaaaaacattatactcaaatgagtatgtatgaaagaaagaaatgtgtagagttattacaagagacaattactgaaaatagaattattaattttacacgacatagtgcaaaaaaagttaaaggtaaaccaacaacaaatatacctaaattaataggttttatttttaaaaataagtttgcctacgaaaatatcatagaatacaataacacagattataatggtaatattgagaggagaattgttgttaaacatcctaaagttataactgtagaaggaaaacctagctatcagtttttgacaattagtcttgaagatgctagagttattacagtatggtacaacagtgta…	MSTFWSERRTTNKDRQVKKHYTQMSMYERKKCVELLQETITENRIINFTRHSAKKVKGKPTTNIPKLIGFIFKNKFAYENIIEYNNTDYNGNIERRIVVKHPKVITVEGKPSYQFLTISLEDARVITVWYNSVDDTHRTLDLNYYSKDLTIQ
JD007	JD007_ORF21	JD001|_29179_29039	29179	29039	-	Phage protein				ttgacaaataagagaaaaacgataggtaagatgagtaacacaagagcaacatggaatattaatccggtaactaaagttaaaaaagataaaacaaaatattctagaaaaaataaacataaaggtcttgacaattataattaa	MTNKRKTIGKMSNTRATWNINPVTKVKKDKTKYSRKNKHKGLDNYN
JD007	JD007_ORF22	JD001|_29327_29169	29327	29169	-	Phage protein				atgaataataggcaagctaaaataaaaggatataaccaatttcattattatgattttccaacaactaaaggtaagtttaaagatataatgaaaagaaaatctagaacagaacttaaaaaagatttacaaaaagaaaggaagtattatcttgacaaataa	MNNRQAKIKGYNQFHYYDFPTTKGKFKDIMKRKSRTELKKDLQKERKYYLDK
JD007	JD007_ORF23	JD001|_29844_29416	29844	29416	-	Phage protein				atggcatcagaagctaaacaaaccgtccatactggtaataccgtcctacttatgattaaaggtaaaccggtaggaagagcacaatcagcatcaggtcaacgtgaatacggtacaactggtgtatacgaaatcggttctatcatgcctcaagaacacgtatacttacgttatgaaggtacaattacagtagaacgtttacgtatgaaaaaagagaactttgcagatttaggatatgcttcacttggtgaagaaattcttaagaaagatatcattgatattttagtggtagataacttaacgaaacaagttattatctcatatcatggttgttctgcaaataactacaatgaaacttggcagacaaatgaaattgtaacagaagaaatcgagtttagttac…	MASEAKQTVHTGNTVLLMIKGKPVGRAQSASGQREYGTTGVYEIGSIMPQEHVYLRYEGTITVERLRMKKENFADLGYASLGEEILKKDIIDILVVDNLTKQVIISYHGCSANNYNETWQTNEIVTEEIEFSYLTASDKART
JD007	JD007_ORF24	JD001|_31680_29917	31680	29917	-	Phage major tail sheath				atggcagtagaaccattcccaagaagacctattacccgtcctcatgcatctattgaagtagatacttcaggtatcggtggctcagcaggttcaagtgaaaaagtattttgcttaatcggtcaggctgaaggcggagaaccaaatacagtttatgaattacgtaactatgcacaagctaaacgtttattccgttcaggagaattacttgatgcaatagaattagcatggggttctaaccctaactatacagcaggacgtattttagctatgcgtatagaagatgctaaacctgcttcagcggaaattggcggattaaaaataacatctaaaatctacggtaatgttgctaacaacattcaagtaggattagaaaagaatacattaagtgattcattacgc…	MAVEPFPRRPITRPHASIEVDTSGIGGSAGSSEKVFCLIGQAEGGEPNTVYELRNYAQAKRLFRSGELLDAIELAWGSNPNYTAGRILAMRIEDAKPASAEIGGLKITSKIYGNVANNIQVGLEKNTLSDSLRLRVIFQDDRFNEVYDNIGNIFTIKYKGEEANATFSVEHDEETQKASRLVLKVGDQEVKSYDLTGGAYDYTNAIITDINQLPDFEAKLSPFGDKNLESSKLDKIENANIKDKAVYVKAVFGDLEKQTAYNGIVSFEQLNAEGEVPSNVEVEAGEESATVTATSPIKAIEPFELTKLKGGTNGEPPATWADKLDKFAHEGGYYIVPLSSKQSVHAEVASFVKERSDAGEPMRAIVGGGFNESKEQLFGRQASLSNPRVSLVANSGTFV…
JD007	JD007_ORF25	JD001|_31922_31707	31922	31707	-	Phage protein				atggctagaaaaaagacacctgaaaataacactcctaaatttaatggttatgttcatatagatacattccttgatactgcaaaaaccctttttaatatgagggattcacaagtagcaggatttaaggcttatatggaaggtagtcattatttgtttagtgagcaagaattcttaccatcattagagaagtatctaggtaggaaattagatatataa	MARKKTPENNTPKFNGYVHIDTFLDTAKTLFNMRDSQVAGFKAYMEGSHYLFSEQEFLPSLEKYLGRKLDI
JD007	JD007_ORF26	JD001|_32760_31924	32760	31924	-	Phage protein				atggcaataacatcagttgattcatatttattatcagaaataaagcctagacttaacactgtgctagagaattgttatattatagatgaagttttaaaagactttgattatcaaactagagagagctttaaagaagctttctgtggtaagaatgcacaacatgaagtaacggtaggatttaacttcccaaaatttaaaaataactatgaagctcattacttgatacaattaggtcaaggacaagagacaaaaaactctttagggagtattcagtcatcttactttgaggcaacaggagataccttagtcgaatcttctacagcaataagagaagatgataagttagtttttactgtttctaaaccaataggagaattaataaaggtagaagatatagag…	MAITSVDSYLLSEIKPRLNTVLENCYIIDEVLKDFDYQTRESFKEAFCGKNAQHEVTVGFNFPKFKNNYEAHYLIQLGQGQETKNSLGSIQSSYFEATGDTLVESSTAIREDDKLVFTVSKPIGELIKVEDIEFAKYDNLQVEGNKVSFKYQTNEDYENYNANIIFTEKKNDSKGLVKGFTVEEQVTVVGLSFNVDVARCLDAVLKMILISMRDSIEEQQTFQLQNLSFGDIAPIIEDGDSMIFGRPTIIKYTSSLDLDYTITQDINKLTFKERKDWK
JD007	JD007_ORF27	JD001|_33399_32779	33399	32779	-	Phage protein				atgccagttcacggaaagagacctaatttatttaaaaataaaaactataagcaggtaggtaagagaacaattgatggtatgcgttcagaagttcttgataaattacaagcaacagcacagcaagtagagaatactagtattaaacgtatgcctacttacctacaaataacagagaaaaagcttgaaaaagaaggagtagtagaccttaaaaaagcttttgctcactcatctaaaaagaaaactagtaaagatggcggatggtatttaactgtaccaatccgcatcaaaactagtagaatgaataacagtacttaccaagatatgagaactttaaaagtagataaaggaacaggttcagtctctaagataactgattacctagaaggacgtagaaagaat…	MPVHGKRPNLFKNKNYKQVGKRTIDGMRSEVLDKLQATAQQVENTSIKRMPTYLQITEKKLEKEGVVDLKKAFAHSSKKKTSKDGGWYLTVPIRIKTSRMNNSTYQDMRTLKVDKGTGSVSKITDYLEGRRKNVSHPSMKPEPMTHNMTKVKRGKQSSYFIFRTVSSKSPASSWILNRDKVNEDNFSKTTLKTVKQLMNWKMKNLN
JD007	JD007_ORF28	JD001|_34277_33399	34277	33399	-	Phage protein				atggaaaaaccgtatatgataggagccaactctaaccctaatgttattaataagtcaacaacatatactactacaacacaagcagatgaacaagataaacctaagtatactactagactagagtttgatacgattgacatgattaggtttattaatgaccgaggtataaaagtattatgggaagaagcatatttctgcccttgtcttaatcctgatacaggacatcctagagtcgattgtcctagatgtcatggtaaagggattgcatatctacctcctaaagagactataatggcaatacagtctcaagagaaaggaactaaccagttagatataggtatattagacacaggtactgcaataggtaccactcaattagaaaagaggatttcctataga…	MEKPYMIGANSNPNVINKSTTYTTTTQADEQDKPKYTTRLEFDTIDMIRFINDRGIKVLWEEAYFCPCLNPDTGHPRVDCPRCHGKGIAYLPPKETIMAIQSQEKGTNQLDIGILDTGTAIGTTQLEKRISYRDRFTVPEVLMPQQMIYFVNKDRIKKGIPLYYDVKEVTYIATQDGTVYEEDYEIKNNRLYLNEKYENHTVTLKILMTLRYVVSDILKESRYQYTKFNQPKSKFENLPQKLLLKREDVIVLQDPYKVNDGIEEDLEIQVDDPKASASNPSNLGGFFGGAFK
JD007	JD007_ORF29	JD001|_35199_34291	35199	34291	-	Phage protein				atggttaactcaatgtttggaggggacttagacccttatgaaaaatcattaaactatgaatatccttatcatcctagtggtaatcctaaacatatagacgtaagtgagatagataatttaacattagctgattatggatggtcaccggatgcagttaaagcatatatgttcggtatcatagttcaaaatcctgatacaggacaacctatgggtgatgagttttataaccatatattagaaagagcggtaggtaaagctgaaagagcattagatatatctatactacctgacactcaacatgagatgagagattatcatgagacagagtttaatagttatatgtttgtacatgcttatagaaaacctatattacaggtagagaacttacagctacagttt…	MVNSMFGGDLDPYEKSLNYEYPYHPSGNPKHIDVSEIDNLTLADYGWSPDAVKAYMFGIIVQNPDTGQPMGDEFYNHILERAVGKAERALDISILPDTQHEMRDYHETEFNSYMFVHAYRKPILQVENLQLQFNGRPIYKYPANWWKVEHLAGHVQLFPTALMQTGQSMSYDAVFNGYPQLAGVYPPSGATFAPQMIRLEYVSGMLPRKKAGRNKPWEMPPELEQLVIKYALKEIYQVWGNLIIGAGIANKTLEVDGITETIGTTQSAMYGGASAQILQINEDIKELLDGLRAYFGYNMIGL
JD007	JD007_ORF30	JD001|_35508_35212	35508	35212	-	Phage protein				atgttatactataagaaactattagataaaaaaatggctactgtttatggtacagttgagattgacaaagatggagtagttaaaggattaactaaagaacaagaaaaagaatttgcaaatgttccaggttttgaatttgaagaagaaaagaaaactactagaaaacaatcagcttctactagtaaagaagaagagcctaaggaagaggaaaagaaagcctctactagaaaaactacaagtactactagaaaatctacagcacgtaaaacaacagccaaaaaagatgaaaataagtaa	MLYYKKLLDKKMATVYGTVEIDKDGVVKGLTKEQEKEFANVPGFEFEEEKKTTRKQSASTSKEEEPKEEEKKASTRKTTSTTRKSTARKTTAKKDENK
JD007	JD007_ORF31	JD001|_36991_35600	36991	35600	-	Phage major capsid protein		FIG00016372	isu;Phage_capsid_proteins	atgactatcgaaaagaacctgtcagacgttcaacaaaagtacgctgaccaattccaagaagacgtagtaaagtcattccaaactggttatggaatcactcctgatacacaaattgacgcaggagctttacgtagagaaattttagatgaccaaatcacaatgttaacatggactaatgaagatttaatcttctatcgtgatatctcacgccgtcctgctcaatctacagtagtaaaatacgaccaatatttacgtcatggtaacgtaggtcactctcgtttcgttaaagaaatcggagtagcaccagtatctgacccaaatatccgtcaaaaaactgtatcaatgaaatacgtttctgatactaaaaacatgtcaattgcatcaggtttagtaaataac…	MTIEKNLSDVQQKYADQFQEDVVKSFQTGYGITPDTQIDAGALRREILDDQITMLTWTNEDLIFYRDISRRPAQSTVVKYDQYLRHGNVGHSRFVKEIGVAPVSDPNIRQKTVSMKYVSDTKNMSIASGLVNNIADPSQILTEDAIAVVAKTIEWASFYGDASLTSEVEGEGLEFDGLAKLIDKNNVINAKGNQLTEKHLNEAAVRIGKGFGTATDAYMPIGVHADFVNSILGRQMQLMQDNSGNVNTGYSVNGFYSSRGFIKLHGSTVMENELILDESLQPLPNAPQPAKVTATVETKQKGAFENEEDRAGLSYKVVVNSDDAQSAPSEEVTATVSNVDDGVKLSISVNAMYQQQPQFVSIYRQGKETGMYFLIKRVPVKDAQEDGTIVFVDKNETLP…
JD007	JD007_ORF32	JD001|_38063_37107	38063	37107	-	Phage protein				atgagtaaagaaatgcaaaatattttagaagagtatgataagttaaatgctcaagaggcagtttcgaaatctgtagaagatgatgaaaagaatacagtagaatcgaccgaagagcaagtagcagaaacaactgaagaacctgctaaagaacctgaaaaagtatctgaggaagatgctaaagaagcacaagagcaaggtgaaaaagttgaatctgaagaggtagcagaggacaatgaagatgaggaagttgaaaaatcagctaaagaatcaaaagaccctgtagaccaaaaagatactaagacagaaaataaagacaacgagaaacgtaaaaataaaaaagataaaaaagaagattctgattctgacgatgaagataaagatactgacgatgataaagat…	MSKEMQNILEEYDKLNAQEAVSKSVEDDEKNTVESTEEQVAETTEEPAKEPEKVSEEDAKEAQEQGEKVESEEVAEDNEDEEVEKSAKESKDPVDQKDTKTENKDNEKRKNKKDKKEDSDSDDEDKDTDDDKDKKEDKKEKTSKSISDEDITTVFKSILTSFENLNKEKENFATKEDLSEVSKSINELSAKISEIQAEDVSKSVDTDEEAVEKSVTSTNGEQEKVEGYVSKSVDTEEQAETGEAKSEEAEEVQEDNTFKGLSQEERTKFMDSYKAQAKDPRASKHDLQSAYQSYLNINTDPTNASEKDIKTVKDFAQI
JD007	JD007_ORF33	JD001|_38855_38082	38855	38082	-	Phage protein				ttggaagaaataaaatttaatgcttttgtacctatggatttgaagaaatctgtatcaacagcttctgatactaatgagtattctatcgtttcaggatgggctagtactccaagtatggatttacagaatgatatagttaatcctaaaggaatagatatagagtattttaagtcacaagggtacattaattatgagcatcaaagtgataaagttgtagggatacctacagagaattgctatgtggatatagaaaaaggtttatttattgaagcaaagctatggaagaatgacgaaaatgttgttaagatgcttgatttagctgagaaattagaaaaatcaggtagtggaagacgtttaggtttttctattgaaggtgcagttaaaaaacgtaatataaat…	MEEIKFNAFVPMDLKKSVSTASDTNEYSIVSGWASTPSMDLQNDIVNPKGIDIEYFKSQGYINYEHQSDKVVGIPTENCYVDIEKGLFIEAKLWKNDENVVKMLDLAEKLEKSGSGRRLGFSIEGAVKKRNINDNRVIDEVMITGVALVKNPANPEATWESFMKSFLTGHGTSPDTQVDAGALRKEEIASSITNLAYVTKIKDLKEFNDVWNGVVEDLSKSNSMGYEESVLTLQLAKGLSRKDAELAVMDINKQKLE
JD007	JD007_ORF34	JD001|_40740_39049	40740	39049	-	Phage protein				ttggcagatttatttaagcaattcagattaggtaaagactatggtaataatagtaccattgcccaagttcctattgatgaaggattacaagctaacattaaaaaaatagaacaagacaataaagagtatcaagatttaactaagtctttatacggacagcaacaggcttatgcagagccatttatagaaatgatggatacgaatcctgaatttagagataagagaagttacatgaaaaacgaacataacttacatgatgttttgaaaaagtttggtaataaccctatccttaatgctatcatacttacacgttcaaatcaagtagctatgtattgtcaacctgcaagatattcagagaaaggtttaggttttgaggtaagattaagagacctagatgcg…	MADLFKQFRLGKDYGNNSTIAQVPIDEGLQANIKKIEQDNKEYQDLTKSLYGQQQAYAEPFIEMMDTNPEFRDKRSYMKNEHNLHDVLKKFGNNPILNAIILTRSNQVAMYCQPARYSEKGLGFEVRLRDLDAEPGRKEKEEMKRIEDFIVNTGKDKDVDRDSFQTFCKKIVRDTYIYDQVNFEKVFNKNNKTKLEKFIAVDPSTIFYATDKKGKIIKGGKRFVQVVDKRVVASFTSRELAMGIRNPRTELSSSGYGLSEVEIAMKEFIAYNNTESFNDRFFSHGGTTRGILQIRSDQQQSQHALENFKREWKSSLSGINGSWQIPVVMADDIKFVNMTPTANDMQFEKWLNYLINIISALYGIDPAEIGFPNRGGATGSKGGSTLNEADPGKKQQQSQ…
JD007	JD007_ORF35	JD001|_41115_40744	41115	40744	-	Phage protein				ttgatattctctaaagataaaaaatgggatgaagcaaaagatttcatcaaaggtcaaggtatgcaagataattggatagagattgtagattattatagacagataggtggaaaacacgtagctgtttttattgctttaaacaaagtaaaatacatgattctagaagcaacaaaagacaataaagtaatattagtagataaagataataatatactattagaagattatgatattgttatggaaagtaagaagatgttttattacattgaagaaccgtttgaggttaaaataaatatccctcaacatattagagatgtaacttataataatactgttgtattaactacagtaagagggagtagaggtgactag	MIFSKDKKWDEAKDFIKGQGMQDNWIEIVDYYRQIGGKHVAVFIALNKVKYMILEATKDNKVILVDKDNNILLEDYDIVMESKKMFYYIEEPFEVKINIPQHIRDVTYNNTVVLTTVRGSRGD
JD007	JD007_ORF36	JD001|_41321_41133	41321	41133	-	Phage protein				atgtttcaaacaacatctgtacttattaagaatgatgtaatagattccatagaaaatactgaacattatattggattcaatgaccctataattatatttattataagttttataggtgcaatacttggaggaatttggtacaagatgatgaaaattattaaaaaaagtaactttaaagataaaaaataa	MFQTTSVLIKNDVIDSIENTEHYIGFNDPIIIFIISFIGAILGGIWYKMMKIIKKSNFKDKK
JD007	JD007_ORF37	JD001|_42702_41560	42702	41560	-	Phage protein				atgaccatattttttaataaatatcaagatgctaaagaagataaagatagatatcaaagattagtagagatttataaaaaagcagatgataatgatggtgagactaaaaagaaatatgttaaaagattaaataaggctgaagaagaacttaaaaaagtaaaaaaagaaacaaattataaagattataataagaagtcaaataaagaaagacaaaaagaagataaagagactagagagaaaatatatgatgtaactggtgatgatgacttaatattagtaaaaaataatattgagtttagtgataaagtagacaagcccgaaatacttattagtgaagatggaataggtacgataactgtccctgtagatagtgggtatgaaaaacaaacagtaggttct…	MTIFFNKYQDAKEDKDRYQRLVEIYKKADDNDGETKKKYVKRLNKAEEELKKVKKETNYKDYNKKSNKERQKEDKETREKIYDVTGDDDLILVKNNIEFSDKVDKPEILISEDGIGTITVPVDSGYEKQTVGSIITSVLGSPFLSPDSNSIDGLSVINDNVYPNTVDSIVEDTKPSIDLPTDNPIITNPVEPTIPSDVIPPIDNPSVPVSPENPVDNNQGNTDNPNPPPPGYTDEDGGRGSGGGGNSEPPSTEEPSDNGNTGGGDWEEKPDPGEEPSDNGNTGGNGGEVTPEPNPTPSEPEPEQPNENPDEGNEEKPSEPSDNPDENGGWETEPTEPELPSEPDDKVDEEDKNEDTTDDKQPTEQPDDNNIDNEDKTEEE
JD007	JD007_ORF38	JD001|_43298_42819	43298	42819	-	Phage protein				atgactttagaagaaaataaattaacattagaagaatcaataactccacttagtaaagaggagaaagaagatagtattaaagaatttagtagtttattatgtgaaatggtaaatagactatacaagtcttataatgtatttagacaagaccctatggatgaaactcaacgtctagatggctctttaatggtctttcaaagtagattaaatgaccctttaacaggagatttacatgataagatgtataaacttgctttttcaaaacgcattgatattttcgaagctaataagcaatttagaaaagatgtagaagcaggtaaagcaattgagttaggtgatgtagctattatagatacagcattaagtaacatcctttcaggcaatgagttccaaggaagt…	MTLEENKLTLEESITPLSKEEKEDSIKEFSSLLCEMVNRLYKSYNVFRQDPMDETQRLDGSLMVFQSRLNDPLTGDLHDKMYKLAFSKRIDIFEANKQFRKDVEAGKAIELGDVAIIDTALSNILSGNEFQGSISFMLRKDFEEKERIRKEEEEKLNNL
JD007	JD007_ORF39	JD001|_43468_43295	43468	43295	-	Phage protein				gtgattttatttagcactatagtcatctattctattgtatttattttatatattgtattaaaaacaatttatataaagtctaatatgagtagaatagataacacaactgaattattaaaaatattacaggaagatattgaaggtaagataaaaaaggaaggaagaaataaatga	MILFSTIVIYSIVFILYIVLKTIYIKSNMSRIDNTTELLKILQEDIEGKIKKEGRNK
JD007	JD007_ORF40	JD001|_44264_43455	44264	43455	-	Phage protein				ttgacagataaattattttatggtacaattagtaatgaagaaattaataaaagtgtattgaatttgttattgggtgaggaattatccttagattatgtttctaaaaatagtgatactttagatgttaaatatgaacatgtttataaatctctaggattcgataatttctttgattgttttttatatgctaatagagagcctgaaatagtccataaaggtggagataaaaatcttggtggactaaataaggttaaacgtactgttattcgtaatggtaaagaaatggaaatgacagtttacgaagatggtaataaagagaacgatagtaaagaaaaacaagaaggaaaagaagaaaaagaagaagttagtagaagtgcagtaggagcaagagctatttct…	MTDKLFYGTISNEEINKSVLNLLLGEELSLDYVSKNSDTLDVKYEHVYKSLGFDNFFDCFLYANREPEIVHKGGDKNLGGLNKVKRTVIRNGKEMEMTVYEDGNKENDSKEKQEGKEEKEEVSRSAVGARAISNGEEGKVNPKKVANSLSNLSKKGVDVSHINTNSSLYKEFVDNNGDTIGITSFKRTENDIILESYASSPDSDGVGARAIMELLRLSIKENKNAVVYDIELPEAIEYLKTLGFKPNKDGYILRKKDVKQFLGDYSDFI
JD007	JD007_ORF41	JD001|_46095_44278	46095	44278	-	Phage terminase, large subunit		FIG00017949	isu;Phage_packaging_machinery	atggatggaaaagaactaattaagatagcacaagaaacatttcaaactgaaaaaataacaagagaacagatagaccatataatcaatatgctaaacccttctacctatatgcttaagtatcatacactgagaggtcatcctataacttttagtattcctaatagggatagaagtaaagcacaggctcatagaccttggcaaactaggattgtaaatgatactcatcctaataaggctgtaataaaatcacgtcagttaggtcttagtgaaatgggtgtaatggaaatggttcattttgcagatatgcatagttatgctaacgcaaagtgtctgtatacattccctacaaatgaacaaatgaaaaaatttgttcagtcacgtttgaaccctgttttagag…	MDGKELIKIAQETFQTEKITREQIDHIINMLNPSTYMLKYHTLRGHPITFSIPNRDRSKAQAHRPWQTRIVNDTHPNKAVIKSRQLGLSEMGVMEMVHFADMHSYANAKCLYTFPTNEQMKKFVQSRLNPVLEKEYFRDIVDWDKDSLGFKKIRNSSLFFRTSSKASTVEGVDIDYLSLDEYDRVNLLAESSALESMSSSPFKIVRRWSTPSVPGMGIHKLYQQSDQWYYGHRCQHCDYLNEMSYNDYNPDNLEESGNMLCVNPEGVDEQAKTVQNGSYQFVCQKCGKPLDRWYNGEWHCKYPERTKGNKGVRGYLITQMNAVWISADELKEKEMNTESKQAFYNYILGYPFEDVKLRVNEEDVYGNKSPIAETQLMKRDRYSHIAIGIDWGNTHWITV…
JD007	JD007_ORF42	JD001|_46520_46110	46520	46110	-	Phage protein				ttgagtgcagaaaatattagagatataattaataagaaaaagttagaagaagaggatacaagaaaatatatagctgatggatttatgaatggtatcggtaaattaatgtacgaattcaataagaaagtagataataaagaaatagaagttaaagacccgaatgatttatataaattatttgtgatattctctcaaatgcaaaatatggtcaatgaaacttctgaaggaggagcaatacctcaactatctagacctcaacaggaattatttgatgagattacaacagaagatagtaatggagaatctacagttgatttacagaagatatcagaaatgtcagcggaagatattacagcaatgatttctgaaaaggaaaaagtaatgaatgaggaaaattca…	MSAENIRDIINKKKLEEEDTRKYIADGFMNGIGKLMYEFNKKVDNKEIEVKDPNDLYKLFVIFSQMQNMVNETSEGGAIPQLSRPQQELFDEITTEDSNGESTVDLQKISEMSAEDITAMISEKEKVMNEENSETF
JD007	JD007_ORF43	JD001|_46795_46517	46795	46517	-	Phage protein				atgaaaacaaagaaagaaattaaagaacaaaggaaagaacttaaggatggtgctacatctgtttctttagtaaaaaaaggagataagagaatagctagccctagtagaatctgtagtctatgtggtcagcagttatcaggtatgaattacactaaaggaaaagcattatcaaaagttaatcattttcatttacagtattctaagtatatttattttgatatttgcgcagatatcaacaattgttataaaaatttaagaaaacgaggtgaaatggattga	MKTKKEIKEQRKELKDGATSVSLVKKGDKRIASPSRICSLCGQQLSGMNYTKGKALSKVNHFHLQYSKYIYFDICADINNCYKNLRKRGEMD
JD007	JD007_ORF44	JD001|_47039_46773	47039	46773	-	Phage protein				atgacatactttatctttggtggtattgtttctaatgtcgcacttactgtaacagataagttcttactgaagaaagaagaccccctacctgaatatgttcttaaaaaagtagagataaatgataaagaaataagaataatcaagaaaatcatagaaagtaattacggtataacagcagaagagataaaagttagggctaaagcacaaagaagagtagaggaagatagtaaaaaggaagattacgatgaaaacaaagaaagaaattaa	MTYFIFGGIVSNVALTVTDKFLLKKEDPLPEYVLKKVEINDKEIRIIKKIIESNYGITAEEIKVRAKAQRRVEEDSKKEDYDENKERN
JD007	JD007_ORF45	JD001|_47599_47925	47599	47925	+	Phage protein				ttgactaaatataaggatatccttaagttagagtttaaagatgcactagcccattttaaaagagacagacgctatttccacgtctatagaatagacagagtattaataaatggctcaattatatacttcgactattattaccttccttctgatgaccctaatattgtaataaaagaattagacctccaaagttttggtaagcttaggttcgaaattgatacaaaaacatcttacggaaaagtcgttacggataattatatggagattatcaatgatttcttagaaaattatgatatccattctgaatctgaaacggttagaccttag	MTKYKDILKLEFKDALAHFKRDRRYFHVYRIDRVLINGSIIYFDYYYLPSDDPNIVIKELDLQSFGKLRFEIDTKTSYGKVVTDNYMEIINDFLENYDIHSESETVRP
JD007	JD007_ORF46	JD001|_47938_48270	47938	48270	+	Phage protein				ttggataaggagataaacaaccttgtttctcaagtagaaactattaagtctaagatacaagaaggtaattatatagatagaggaactttcaaagatttagaagttgaggtagctgaactaagaaaaatgatagttagtatagataaagatgtagctgtcaatagtgaaaaacaatcagcaatttacgtccaattagaaagacttgatgaaaagatttcagaacttgctgaaagtacaaaaactaaggatactaagaaaaaggatacaactgagaaggttcttttacttgttctaggagctatattatcctttgtctttaacaaatttgcatag	MDKEINNLVSQVETIKSKIQEGNYIDRGTFKDLEVEVAELRKMIVSIDKDVAVNSEKQSAIYVQLERLDEKISELAESTKTKDTKKKDTTEKVLLLVLGAILSFVFNKFA
JD007	JD007_ORF47	JD001|_48283_48492	48283	48492	+	hypothetical protein				atgtcaaaacatattgaaataacaatgtcaagtggagctaaatactttttagtatctactgatgaaaagagttacaataggcaagatatagattatatgttaagaggaatggatgaaacctctataaaagtatatactgaaagtgctataacttcacctcaagtatatattaatccaaacagaatagaatcttttaaaatagtattctaa	MSKHIEITMSSGAKYFLVSTDEKSYNRQDIDYMLRGMDETSIKVYTESAITSPQVYINPNRIESFKIVF
JD007	JD007_ORF48	JD001|_48970_49188	48970	49188	+	Phage protein				atgaaaagacaaaaaatgttttactcaagtttaatatgtaaagaatgtggaaatgtattcaaagtaccaagaaaaagagcaaataaaagagaagaaggtcatatcaaagatatatattgtatcaaatgttgtaaaattacaaagcatatagaagataatcgtagtgaagcagaaagaagatgggatgctattcaggaagaattaacaaaagataactaa	MKRQKMFYSSLICKECGNVFKVPRKRANKREEGHIKDIYCIKCCKITKHIEDNRSEAERRWDAIQEELTKDN
JD007	JD007_ORF49	JD001|_50344_50417	50344	50417	+	tRNA-Asp-GTC				ggctcattggtgtaactggttaacacactgccctgtcacggcagagagtacgagttcgagtctcgtatgggtcg
JD007	JD007_ORF50	JD001|_50424_50496	50424	50496	+	tRNA-Phe-GAA				ggtttcttagctcagatggtagagcactagattgaagctctaggtgtcattggttcaaatccaatagaaacca
JD007	JD007_ORF51	JD001|_50503_50574	50503	50574	+	tRNA-Pseudo-CCA				acacccttagtataattagtagtacaagggtctccaaaacccttagtctttgtgcaaatcaaagagggtgtg
JD007	JD007_ORF52	JD001|_50736_50921	50736	50921	+	Phage protein				atggcatcagcaaaacaattatattatacggaaagtttagttggtaaggcaattattaataataaagtatctaataaagaagaagtttgggataagttagagctacttccggaaactaaattagaagatttagataacaaacaaatgtctgaagttatcaaaaaactaaaccaaattaatgagtaa	MASAKQLYYTESLVGKAIINNKVSNKEEVWDKLELLPETKLEDLDNKQMSEVIKKLNQINE
JD007	JD007_ORF53	JD001|_51006_51509	51006	51509	+	Phage holin		FIG00640889	icw(1);Phage_lysis_modules	atggctaatgaaactaaacaacctaaagttgttggaggaataaaccttagcacaagaactaagagcaaaacattttgggtagcaattatatcagcagtagcattatttgctaaccaaattacaggtgctttcggtttagactactcagctcaaattgagcaaggtgtaaatattgtaggttctatactaacactattagcaggtttaggtattattgttgataataatactaaaggtcttaaagatagtgatattgttcaaacagactatcttaaacctcgtgatagtaaagaccctaatgaattcgttcaatggcaagcaaatgcaaataacgctagtacttttgagatagacagctacgaaaacaatgcagaacctgacacagatgatagtgatgaa…	MANETKQPKVVGGINLSTRTKSKTFWVAIISAVALFANQITGAFGLDYSAQIEQGVNIVGSILTLLAGLGIIVDNNTKGLKDSDIVQTDYLKPRDSKDPNEFVQWQANANNASTFEIDSYENNAEPDTDDSDEVPAIEDEIDGGSAPSQDEEDTEEHGKVFAEEEVK
JD007	JD007_ORF54	JD001|_51509_52996	51509	52996	+	Phage lysin, N-acetylmuramoyl-L-alanine amidase (EC 3.5.1.28)		FIG01303979	isu;Phage_lysis_modules	atggctaagactcaagcagaaataaataaacgtttagacgcttatgcaaaaggaacagtagatagcccttacagagttaaaaaagctacaagttatgacccatcatttggtgtaatggaagcaggagccattgacgcagatggttactatcacgctcagtgtcaagaccttattacagactatgttttatggttaacagataataaagttagaacttggggtaatgctaaagaccaaattaaacagagttatggtactggatttaaaatacatgaaaataaaccttctactgtacctaaaaaaggttggattgcggtatttacatccggtagttatgaacagtggggtcacataggtattgtatatgatggaggtaatacttctacgtttactatttta…	MAKTQAEINKRLDAYAKGTVDSPYRVKKATSYDPSFGVMEAGAIDADGYYHAQCQDLITDYVLWLTDNKVRTWGNAKDQIKQSYGTGFKIHENKPSTVPKKGWIAVFTSGSYEQWGHIGIVYDGGNTSTFTILEQNWNGYANKKPTKRVDNYYGLTHFIEIPVKAGTTVKKETAKKSASKTPAPKKKATLKVSKNHINYTMDKRGKKPEGMVIHNDAGRSSGQQYENSLANAGYARYANGIAHYYGSEGYVWEAIDAKNQIAWHTGDGTGANSGNFRFAGIEVCQSMSASDAQFLKNEQAVFQFTAEKFKEWGLTPNRKTVRLHMEFVPTACPHRSMVLHTGFNPVTQGRPSQAIMNKLKDYFIKQIKNYMDKGTSSSTVVKDGKTSSASTPATRPVTG…
JD007	JD007_ORF55	JD001|_53110_53418	53110	53418	+	Phage protein				atggcactacttttaacatattttgctatttttattgtttttctagtccttgtaggttttggtataagttatttatttgattttctttcattgaaagaaaagaaaagtaacataagaaaacaatacagggaattagttaggcaaggtacattagatgaatacggtttagaacaatatgtaaagtataaaaaacaattcttaaatgaccgtagacaatcaattgtaactagagccgataaacaagaaatagaccaagaggaaaaagctttaaatagcttaataaaagaaatagaaaaaggagaaatgtaa	MALLLTYFAIFIVFLVLVGFGISYLFDFLSLKEKKSNIRKQYRELVRQGTLDEYGLEQYVKYKKQFLNDRRQSIVTRADKQEIDQEEKALNSLIKEIEKGEM
JD007	JD007_ORF56	JD001|_53418_54212	53418	54212	+	Phage protein				atgagaaagtcaatagttatttcaggagtattagggtttttagcaattatagggtttattattttattaatgtgtattactaagattccacaaggtcatgttggagttgtatactcagtaaatggggttaaggaaaatactaaatcaccaggttggcatttaacagcaccttttgataaggtaaataaatacccaactaaaacacaaacacataaatataaagatttaaatgtagcaacttcagatggtaaaaatttacaaatggatattgatgtatcttataaagtagatgcaactaaagctgtagatttatttaatcgttttggtagcgcagatatcgaagaactagaaaaaggatacttacgctcacgtgtacaagataatgtccgtcaagcagta…	MRKSIVISGVLGFLAIIGFIILLMCITKIPQGHVGVVYSVNGVKENTKSPGWHLTAPFDKVNKYPTKTQTHKYKDLNVATSDGKNLQMDIDVSYKVDATKAVDLFNRFGSADIEELEKGYLRSRVQDNVRQAVSKYSVIDAFGVKTGEIKKDTLDSLNDNLEKQGFVIEDIALSSPKADKNTQKAIDSRVKANQELERTKVDKQIAEQNAKKKEVEANGDKKANEIRESSLSDKILRQQLIEKWDGKQPIQIGGDGTIVDVTGK
JD007	JD007_ORF57	JD001|_54410_55102	54410	55102	+	Immunodominant staphylococcal antigen A precursor				atgaagaaaacaatttttgcaacattagcattaggtacagctattacttttggaggtattgctacaaatgaagctagtgcagacgaaattgattataataagttagcagaacaagctaaatcaaattcagcagaagtcaatacaaaaccaattcaagcaggtaattatgatttctcttttagtgatggtgaatttacttatcatttctataattataatggtaactttggttatgaataccattcaggctcaactcaagtagataatacagtatctagattagcaggagaagaacaaacacctgaacaaaaagtagaccaacaacaagcacaatttgatactcaaaataaacaagatactaaaaaagaagtacaaacaacatcagcaccagttcaaaag…	MKKTIFATLALGTAITFGGIATNEASADEIDYNKLAEQAKSNSAEVNTKPIQAGNYDFSFSDGEFTYHFYNYNGNFGYEYHSGSTQVDNTVSRLAGEEQTPEQKVDQQQAQFDTQNKQDTKKEVQTTSAPVQKETKQPTQSTSSTGGSVKAQFLQAGGTEAMWNSIVMPESTGNPNATNGQYSGLFQMSPQSGNGTGSVAEQTKSAIKYANERYGSVENAISERQSKGWW
JD007	JD007_ORF58	JD001|_55179_55907	55179	55907	+	Phage protein				atgctagaaaattttgtatattctaagaaacctaacagaattaaaggtgaaattttagatgaaagaggtaaagttttcggtaggttaactgctattagaattatcgaaaaatctaaaggaggctctaaatgggaatttaagtgtgaatgcggaaatacgaaagtactaaatataaaccaagtcaagagaggtaatacaaattcttgtggttgcctacacagagaatctgcttcaaaaagaatgacagataactctaaaacacatggagcatctaaagagccttggtaccctaattataacagtatgatacagagaacagtaaattcagaatataattataaaaatgaaatgacttatgggaaagattttatacaaggtaaattaatagaagaaagttgg…	MLENFVYSKKPNRIKGEILDERGKVFGRLTAIRIIEKSKGGSKWEFKCECGNTKVLNINQVKRGNTNSCGCLHRESASKRMTDNSKTHGASKEPWYPNYNSMIQRTVNSEYNYKNEMTYGKDFIQGKLIEESWIDDPWEFYKEIGDKPSKNHSIDRINNNLGYIKGNIKWSDHTEQAFNRRQRGDLPNITIQYKGTNRRARDAYMVKVGKEYLGTRFTLEEATKLRDDYRERKGLPKVVNRI
JD007	JD007_ORF59	JD001|_56035_56262	56035	56262	+	hypothetical protein				atgaataaatttaaaagatggtttcgaattaatgttttaaaaaaagaaacactactttttaaagtttattggagatacgaatcaccgtctttaaaaaaacctcatgtatttcatatagagttatatgctaaaagcaaggcagaggcaagaaataaatcacaagagtatatactaaaaaatgcaaaagcatctgaggattttaaatttttaaaagtagaggagaaataa	MNKFKRWFRINVLKKETLLFKVYWRYESPSLKKPHVFHIELYAKSKAEARNKSQEYILKNAKASEDFKFLKVEEK
JD007	JD007_ORF60	JD001|_56265_56495	56265	56495	+	Phage protein				atggatgaaaaaaaggaaagtaaacctctaaaccttcaaaaaattagagtagaaaagggacatacattgagaagtttagcttctgagataggtgttcattattctcttatatcttattgggaatatggaaaaaagaaaccaagaagtgctaatttaatgcggttagagaaagcgttaaatactccaggaaaagagttatttaaagaattggaggaagacgatggaaaataa	MDEKKESKPLNLQKIRVEKGHTLRSLASEIGVHYSLISYWEYGKKKPRSANLMRLEKALNTPGKELFKELEEDDGK
JD007	JD007_ORF61	JD001|_56485_57126	56485	57126	+	Phage protein				atggaaaataataatttagttaattttttaatgactacagatgatatagatgatactattgaaatggtagattcatttgaattacaagatataaacaaagttctaggtgaagatacatttttaacaataatggaaattacagatagtcttcctgataaccaatataaaatagtattgttgtcttctttagacaagttattgaatacagatagaaaagaattagtagaatatgatgaagaattccctactatacgaaaacataatgtatctgaattaaaaagagatacagttaactctgtaattgatagttatatgaatactaatgtagaaatactttatacagagtatcctactattagtaactacagtgtagttgtagattctgttaaagtgttaaat…	MENNNLVNFLMTTDDIDDTIEMVDSFELQDINKVLGEDTFLTIMEITDSLPDNQYKIVLLSSLDKLLNTDRKELVEYDEEFPTIRKHNVSELKRDTVNSVIDSYMNTNVEILYTEYPTISNYSVVVDSVKVLNTLYLIESKNGKIEATLSEDGEDLHEYISEEGYSVTDILNKFDDVEDLFDEDDSLINFFSDIDEGKNKTIKSFIELVINLK
JD007	JD007_ORF62	JD001|_57149_57340	57149	57340	+	Phage protein				atgaaaaaaggagtatttacagtaatagctgatggttttaaatttaatgtgattgctaaagataaaaaagaagttcaggaacactgtttcaaattctttgattttaattatatctcagtatctttttgtaaagaagtatactcagattgtgaattccctcaatttatggaggattataagtatgcaggatag	MKKGVFTVIADGFKFNVIAKDKKEVQEHCFKFFDFNYISVSFCKEVYSDCEFPQFMEDYKYAG
JD007	JD007_ORF63	JD001|_57330_57755	57330	57755	+	Phage ribonuclease H (EC 3.1.26.4)		FIG01305245	isu;Phage_replication	atgcaggatagtgtaaatatatacacagacggtagctcctcatataataaaggtaaagtaggttcaggtgctgtcttggtaagtaaagaaggaaatataatagcggaaattagtaaaagtgttgacaaaccaggattaataaagtataataatgttgcaggtgaaatattggcttgttgttatggtattgaagaggctataaagctaggatacaatcaggcaatagtttatatagattatattggtttaatacattggtatgaaggtacttggtctgcaagaaatattctaagtaaaacatatatcaatatgatacgagaataccaaaaagtaatagatataaattttgtaaaagtaaaaagccattcaaatgataaatggaatgactacgccgataat…	MQDSVNIYTDGSSSYNKGKVGSGAVLVSKEGNIIAEISKSVDKPGLIKYNNVAGEILACCYGIEEAIKLGYNQAIVYIDYIGLIHWYEGTWSARNILSKTYINMIREYQKVIDINFVKVKSHSNDKWNDYADNLAKKSIDI
JD007	JD007_ORF64	JD001|_57771_58385	57771	58385	+	Phage protein				atgaagaaaattaattcagtaattaaaggtgaaggtaagaaagtacaaacaacggatgttaggaaaattagttattatgttaaagattataacccttgcatgacagtagatgacgcaaacgactataatgcaactagtcaatatttggtaagtgataatggtaaatttattgcaaaatataataaagatataaatgcagtaggattctatgaagaatcaggagatactgtaaaacatttaacacatactacaccggaaagattagaaggaactgtattcactattgaagaagaaacaaagattgatttaattaatgataccttacctcaaggtgatattttaattaaattttcagacggtagtatctatttacctgataatgaatcagtagtagatagt…	MKKINSVIKGEGKKVQTTDVRKISYYVKDYNPCMTVDDANDYNATSQYLVSDNGKFIAKYNKDINAVGFYEESGDTVKHLTHTTPERLEGTVFTIEEETKIDLINDTLPQGDILIKFSDGSIYLPDNESVVDSVNYLADNDWDSVDDIIYTGLSKGNSENCIVDFDASIYHDDLFDDEDEEVCDNYPECECSNYCSSTGEYIGN
JD007	JD007_ORF65	JD001|_58437_59177	58437	59177	+	Phosphate starvation-inducible protein PhoH, predicted ATPase				atggcaatacaactaaaagagttagactttaagttaaaagattatcctaatgtaagatacaacatgggagaacatctagtctttaatgaattccttgaaaaagctacaaccgagcagttagatttctgtgaggatttctttaatgataatgttgaaatactttggaatgagagtcaagccggtacaggtaaaacaatgtgctcagtagcctgtgcttacgcagactatcttaataaagatagaaagctagtatttataatttcaccggtatcagaggatttaggaagcagaccaggtaatcagacagaaaaagaaatggcttatttcatgggattacacgatgcccttattgaacttaatatgaatcctgaacaacaaataactgaaatgttaatgatg…	MAIQLKELDFKLKDYPNVRYNMGEHLVFNEFLEKATTEQLDFCEDFFNDNVEILWNESQAGTGKTMCSVACAYADYLNKDRKLVFIISPVSEDLGSRPGNQTEKEMAYFMGLHDALIELNMNPEQQITEMLMMEDNVKEDKLGDCWVSQISHLFLRGGNLRDATIIINEAQNFKRSELKKVLTRVHTKNSTVIVEGNFKQIDLKNESKSGFGDYMEYFKNYEGAVFHNFTVNFRSKLAQYADNFKW
JD007	JD007_ORF66	JD001|_59246_59470	59246	59470	+	hypothetical protein				atgaattatttagctaaagtatttattaataataattggttggtgaaacttataacaattgtattattaactttatttctaagcggtctagtttatgttataagtgcaatatcattattcttatcaacagttttaaatttacctggtttagtagtattagcatttttagcaagtgtaagtcttattttgttttctatagtacataattcaaaggaggataattaa	MNYLAKVFINNNWLVKLITIVLLTLFLSGLVYVISAISLFLSTVLNLPGLVVLAFLASVSLILFSIVHNSKEDN
JD007	JD007_ORF67	JD001|_59470_60366	59470	60366	+	Phage protein				atgaaatcgtatactaaagtaaaaaataaaggtattgtactagataaatttaaagaaagaggtctagttgtacaagaaaaattagatggcagtaacgcaagcttcacagtagaaaatggtgaattagtatgtttttcacgtagaaaaaaattaaatgagaatgaaactttaaatggtttttatgattgggtacatgaaaatataaatgtaagaaatacgtacgtatcagccttagaaaaatacattatttttggtgaatggttagttaaacataagattcagtacaaagaagaattttacaacaatttttatgtatttgatgtttatgacaaagaaaatgaagtttatttatcagtagaagatatgaatgtaattgcacatcatttagggttaaaaacc…	MKSYTKVKNKGIVLDKFKERGLVVQEKLDGSNASFTVENGELVCFSRRKKLNENETLNGFYDWVHENINVRNTYVSALEKYIIFGEWLVKHKIQYKEEFYNNFYVFDVYDKENEVYLSVEDMNVIAHHLGLKTVKTLLVAKPSHYLNDLKPEEIQELVGKSDMTVKPDKGEGIVIKYLDGKSEYDDYFKLVSNEFKEFSRQKMKTEVKKNESVADYAITRARMEKMIFRAIEEDRLSEDDLELENFGLIMKQVGQNFVDDIMEEEKENILKIVDKQIKKKMPHILREILEEKGDTIDG
JD007	JD007_ORF68	JD001|_60359_60985	60359	60985	+	Phage protein		FIG01319482	ff	atggttaataaaattaaagacaaagtaatttatatgggtggacatatcctaaatgaagctatggtagattacagagataaacaacataaagaagtagatggcattgtaggagtaactccgtatagccctcacaaagataagtcaataaatgataaagctaatgcagaacaaactaagctagcagaacgtattttaactaatgactttaaggctatgcaagaatcagatatttttgtatttgatatccttaatgaaggattaggaacaattgcagaactcggtattttattaggtatgaaacatcaagcagaagaaacaattaaccatatatatgataatggagaagagtattttaattattttacaaataagtttgaaacttcattaaatactgaagaa…	MVNKIKDKVIYMGGHILNEAMVDYRDKQHKEVDGIVGVTPYSPHKDKSINDKANAEQTKLAERILTNDFKAMQESDIFVFDILNEGLGTIAELGILLGMKHQAEETINHIYDNGEEYFNYFTNKFETSLNTEEELIVDKLENIVNKPVLIYCSDIRQGHGKPYNDPDRAEFSTNQFVYGMVLELTDGEGFISWEEVINRLEKLGEQNG
JD007	JD007_ORF69	JD001|_60978_61556	60978	61556	+	Phage protein				atggataatttatcacattacttgagtatattatatgctatattagttacagtaggttatataccaggtttaatagccctagttaagtcagatagtgttaaaggtgttagtagttatttttggtatttaattgtagctacagtaggtattagtttttacaatttacttctaactgatgctacgatgtttcaagtagtatcagttggtcttaatttaactctaggtattgtttgcttattagtagcttcatatagaaaaaaggactatttctctataccttttattattgtgttctcactgttactatttttattaagtgactttacagccttaacacaaactgtagcaactattactattatccttgcgtatgtaactcagataacaaccttttataaa…	MDNLSHYLSILYAILVTVGYIPGLIALVKSDSVKGVSSYFWYLIVATVGISFYNLLLTDATMFQVVSVGLNLTLGIVCLLVASYRKKDYFSIPFIIVFSLLLFLLSDFTALTQTVATITIILAYVTQITTFYKTKSAEGTNRFLFLIIGLGLASLIVSMVLTHTYVHIIATEFVNFVLILICYLQANYYSRR
JD007	JD007_ORF70	JD001|_61563_61736	61563	61736	+	Phage protein				ttgaatgaccttatcaaagagggaaataaatattatcacaaagtaagagcaggagagacattatggactataagtaagaactatgatgtggaaattaagaaattacaagaattaaacaatattaaatcagtttctttaactaatttagaatacgtacttgtttgtgtagagtag	MNDLIKEGNKYYHKVRAGETLWTISKNYDVEIKKLQELNNIKSVSLTNLEYVLVCVE
JD007	JD007_ORF71	JD001|_61753_62016	61753	62016	+	Phage protein				atgagcatagaaaagaaagaagaaattatagcacataatgaggtagtatttaggagtttaactcaaggtctatatgtaaaagaagtagatatctattcagatgttgtaagctatactaaagatgttgatgaagctcttgctatgccaaatactatcaattttaaaaattcaagaaagtatgaaaaacttattaggaatttagatttagaaccattaaataaaattcaaaaagttatatacgaaactcatttagaaggactttaa	MSIEKKEEIIAHNEVVFRSLTQGLYVKEVDIYSDVVSYTKDVDEALAMPNTINFKNSRKYEKLIRNLDLEPLNKIQKVIYETHLEGL
JD007	JD007_ORF72	JD001|_62094_64142	62094	64142	+	Phage protein				atggcaataacttataaacaaaaaggattaacagaacaagaaattattaatttacctaaggttaataaagggtgtatctatataggagaagaagatgtatttcttaagaaaaagaaaaataatataattaacttaggttctaaagaattatttagagatattcataatatatttagttttgatacagccacagaaatacatttatttttagccctatgtggtaataaagaagtaacaaactttgaaggtaacccttatgaaacagttgaaaaattagttgaaggtgtagttgacaataataaaggaagaagttacaaagagtatattgaatctaatagagaagaaagaaaagattttcctgtatatggtgataagagtagaagacgtatacaatcgaaa…	MAITYKQKGLTEQEIINLPKVNKGCIYIGEEDVFLKKKKNNIINLGSKELFRDIHNIFSFDTATEIHLFLALCGNKEVTNFEGNPYETVEKLVEGVVDNNKGRSYKEYIESNREERKDFPVYGDKSRRRIQSKGYVEEKIKELEGNDHLWGHESRQLEEYKKVVDSLNNDIMDVLDQGKYGLINSSIIVMNEDIEKGSSEYYSAMTDELYSRVWYMHPSTENYSSFGLKVKHIRDKHNMGNKWTLENKSSFDVKTGEVKVFLTDSLVNKEITLNLYKDDISKSEYKNELTLAVLLNVILKNYLTPNLSKHVISKIIGETLRNDGFGFSNWCPDDVDIYSRVNYGGDKYRPFRGEKATDNYLTTLTEVVKNIDKINNLEEYNLFERNSLLFNIPNNPKWK…
JD007	JD007_ORF73	JD001|_64142_64303	64142	64303	+	Phage protein				atggtaaaaccagttataactttagaacctgaggatgtaaaagtactattagattatcttagtttcttggaagatgatatgagaaactacgaaggtatgagagaattatatgaagaattacacaaaaagtatcaacttgctaaaggaaactactcagattaa	MVKPVITLEPEDVKVLLDYLSFLEDDMRNYEGMRELYEELHKKYQLAKGNYSD
JD007	JD007_ORF74	JD001|_64347_64535	64347	64535	+	Phage protein				atggaaaaattccaagaagattatgttaatatagatatcagagttaaagcttatgttcgtgtaggttataggtatgaagaagatattactaataatttacatgaattagttgaagataatttaaatgtaacaagtgactctgatagcctaattatcaaagatacagaaattaaaggagatatagaataa	MEKFQEDYVNIDIRVKAYVRVGYRYEEDITNNLHELVEDNLNVTSDSDSLIIKDTEIKGDIE
JD007	JD007_ORF75	JD001|_64535_64837	64535	64837	+	Phage DNA-binding protein		FIG00756862	isu;Phage_packaging_machinery	atggaaaaagtagaacttattaaacaatgggcaaaagatagaaacttacaaacaggtaaacccgagggtcaaatgctaaaattattagaagaagcaggagaattagcttcaggtattgctaaaagtaatgaccatgtaacaagagatagtgttggggatatttttgtagtattaacagtactatgcttacagttagatatagatattgaagagtgtattgatatggcttatgatgagataaaagacagaaaaggtaagcttattaatggagtgtttgtcaaagaagaagaccttaaaaaataa	MEKVELIKQWAKDRNLQTGKPEGQMLKLLEEAGELASGIAKSNDHVTRDSVGDIFVVLTVLCLQLDIDIEECIDMAYDEIKDRKGKLINGVFVKEEDLKK
JD007	JD007_ORF76	JD001|_64970_65386	64970	65386	+	Phage protein				atgaacgcaaaagaatttatgaaaacacaagctcaagtagaagattatttagataaattaaaagtaacaattatagaagatgcactatcagtatctaaggaatggtctaatgattcaaatgatttaggttacgctttatctagtcttggtgagagtataggtcttttagaagattattataatatacaagtagatgcacatttacctgaacactataaaggtagcaaggatgttatttcttttctagaggaacatttttcttatgatggctttgttgattctatgatatttaatattgtaaaatatactacaaggttaggaagaaaggatgcagtagataaagaagtacaaaaaattaaaacatattatgtacgattagaaagaaatataaagtacgga…	MNAKEFMKTQAQVEDYLDKLKVTIIEDALSVSKEWSNDSNDLGYALSSLGESIGLLEDYYNIQVDAHLPEHYKGSKDVISFLEEHFSYDGFVDSMIFNIVKYTTRLGRKDAVDKEVQKIKTYYVRLERNIKYGDSTRV
JD007	JD007_ORF77	JD001|_65379_65705	65379	65705	+	Phage protein				gtgtctaaaagaacagacaattttatatatttctgtaaatattacttttcagaatatttaccttcactaggtttagaagtacttaatcataatgaaacttcccatggaacaatggagggtgttaggaaatattatatagcaaacatactttatgaaggtcaagaacttacggtaactattgatttagaggaattcaataatgcaacttctatgcataacatgttagaaataatgaataatcatacatataattgtatgtttatgtatgatatggatacacatgaaactaaagatattgatgatttttttaaattaatgtatttttaa	MSKRTDNFIYFCKYYFSEYLPSLGLEVLNHNETSHGTMEGVRKYYIANILYEGQELTVTIDLEEFNNATSMHNMLEIMNNHTYNCMFMYDMDTHETKDIDDFFKLMYF
JD007	JD007_ORF78	JD001|_65857_66975	65857	66975	+	Phage protein				atggcaaagcaagatactattgaaagattagagagattggtagagcaacaaatggaaacaacagcagatttagcaaaaaaactaggagagaaaaactctaatccgtacgaacaagcaattgtagatgcaattgttgagaaagcaggaactgagagtagagaaattattattactgacgttaaaaaacaaattgaagagtatgtagaagaacaacttagtaatttaccagttaaaattgaattacaacaagaaggaaaaacaattaaagatatctcaggaattttccattatagatatcaagatatactaaagttagttaaccaaaatattccagtatttttaaaaggtggagcaggttcaggtaagaaccatgtattggaacaagtagcagaagcccta…	MAKQDTIERLERLVEQQMETTADLAKKLGEKNSNPYEQAIVDAIVEKAGTESREIIITDVKKQIEEYVEEQLSNLPVKIELQQEGKTIKDISGIFHYRYQDILKLVNQNIPVFLKGGAGSGKNHVLEQVAEALDLDFYFSNAITQEFKLTGFIDANGKFHETQFYKAFTKGGLFFLDEMDASIPEVLLILNSAIANKYFDFPIGRVTAHEDFRVVSAGNTMGTGADHIYVGRQQLDGATLDRFAQVEFDYDTKVEHQLSSNEDLVNFVQQLRHENDEKGLPYVFSMRAIINGSKLDGVMEDEFVVESIIFKSVPKDEINQFISSLPEGNRYTEATRKLLGMQQEPKQEPRKSDSTSKDSMDFDTIMDKLGLE
JD007	JD007_ORF79	JD001|_66987_67832	66987	67832	+	Phage protein				atgggtagacgattaatagataactcagaattaaatgtaattaaatatgatggtctacctgatttcttttctgctttaaaaaagaatagagtttcaggtagagataattcatccgatacaggtagctatgattttacagggactcatagttttcaagaagcctataacttaatggttaagggtgatagagagtcatatgatatggtagttaaacttaaaaaaatgacagatgcattatttagaatggataagtcagtaaaaagaaaacctgttgtagctccggaaggatatcaacctcacgtacctaatgctataaaagggttacctaattctatgatgtctcagcaaagagttaaagcagagaagaaagttattgatgtattttataattctagtatt…	MGRRLIDNSELNVIKYDGLPDFFSALKKNRVSGRDNSSDTGSYDFTGTHSFQEAYNLMVKGDRESYDMVVKLKKMTDALFRMDKSVKRKPVVAPEGYQPHVPNAIKGLPNSMMSQQRVKAEKKVIDVFYNSSISWMEDPENLAYRGAIMLSAIQTLETKGYSINLYLGKLSNSGYEDKLTGFVVNIKHSYQRLNVFKSSFYLVNPSFLRRISFRVLEVEPDMVDLTNHGYGSVVSKSSYGNKLTEHILDNAVIFDSSVGIDINNDSSENLRAVKKLFGGRL
JD007	JD007_ORF80	JD001|_67832_68110	67832	68110	+	Phage protein				atggctaataatatttgggctgttgtattaagcattattattttactcatcattttattaatactttggtttctttttagaaaaaaggtaaatggtggtaatagtaaaaatgtagaaattcaaaaagcagaagaaaataacgataataaagaacaagaggtagaagaagctcagtatagagaacttaatgaaaaagagaaagaaaaaaatgaaaactctagtaaagattataagtacgataaagagaaagtaaaaaataaacttaaggagttagagtaa	MANNIWAVVLSIIILLIILLILWFLFRKKVNGGNSKNVEIQKAEENNDNKEQEVEEAQYRELNEKEKEKNENSSKDYKYDKEKVKNKLKELE
JD007	JD007_ORF81	JD001|_68113_68277	68113	68277	+	Phage protein				atgaaaaacccgattaaacttttaccaatagctgtagtaactatcttgactttttcactaacttatgttatacttaaaaaagaaacaaataataaaagaacaggtgtagcgccttttgatttttcattagaagaccacattcacctaaataaggagattaaataa	MKNPIKLLPIAVVTILTFSLTYVILKKETNNKRTGVAPFDFSLEDHIHLNKEIK
JD007	JD007_ORF82	JD001|_68280_68813	68280	68813	+	Phage protein				atggtatacgatagtattatttctagaacaatggcagtatcaattttaaataaatggattgcagaattaattacagatgttgatttagataagtgtaagtttacagaagaagaatatgggaaagtagttacaaactcaatcaataaaatacaagatgtattaattgaaaagaactatgaggttacagatggtgaattgtacgatatcgtttgcacagagttaattaacccaattaaaaataatacagaagaagaaaaacataatgaaaagaacgatttattagaacatttagaagatttggcttttagacatgatattgatttaggatatgttagtgatgggtcatataacttaactgtaactcattggttaatgcaagacgagtttacagatgttaac…	MVYDSIISRTMAVSILNKWIAELITDVDLDKCKFTEEEYGKVVTNSINKIQDVLIEKNYEVTDGELYDIVCTELINPIKNNTEEEKHNEKNDLLEHLEDLAFRHDIDLGYVSDGSYNLTVTHWLMQDEFTDVNIKVNNDEDFYTVTIPESKYFWLPITKENLEMFLTQDPINKGEVK
JD007	JD007_ORF83	JD001|_68813_69349	68813	69349	+	Phage protein				atggatagaattattggtaaacataacttaacccaagatttgagattaggtgataaagtagaagtttatgatgctcataaatttaaagaaaatgaagatgggactattgaattaggagataaaataactgaaggaattgttgtagattatacatcagattatacaacaagtggtttagttacccttgactcttctgaaaaagaattaattgttggagaacataattttaaacttattgaagagggtaatttacaagcagtttatgattctgtatctaaaaacaaagtagaaagtctttctgaagattatgacatgtatagaaagttacttggagttaaatcaggagaactagaagatatagcaggtgaattagagtatttagtcagacaatataatagt…	MDRIIGKHNLTQDLRLGDKVEVYDAHKFKENEDGTIELGDKITEGIVVDYTSDYTTSGLVTLDSSEKELIVGEHNFKLIEEGNLQAVYDSVSKNKVESLSEDYDMYRKLLGVKSGELEDIAGELEYLVRQYNSKVDNYNGLLTLSREKARELSLLTGDKKMIPHMKNKRLELGTEADF
JD007	JD007_ORF84	JD001|_69399_69881	69399	69881	+	Phage protein				atggcaaatgaaaaagagattataagaatggttaactatcttattgataatatgtctatgtggcatataaactatgctagggctgtgttaataccaagtgaggtagaaaagataattaaagagcacgagaagtttgatgacctccttaagaagagaggagaatggttagtaaaaggttcagatacagataacattgatgatttagaaacttataatcaaataatgaataatcaaaaggatgaaatgatgatacaagaaattgatatctatacccaaggcaaaacaataacaatagataatgaacactattcttcagatgatttaaatgaagtcttaaataagttagaacaatcagaagatattaagataaaatctaattataagtcattatatgtagga…	MANEKEIIRMVNYLIDNMSMWHINYARAVLIPSEVEKIIKEHEKFDDLLKKRGEWLVKGSDTDNIDDLETYNQIMNNQKDEMMIQEIDIYTQGKTITIDNEHYSSDDLNEVLNKLEQSEDIKIKSNYKSLYVGYTNVVGYEVTYASSYEETFKNDLEKDL
JD007	JD007_ORF85	JD001|_69922_70095	69922	70095	+	Phage protein				atggaaaaagtaaatcatgagtttctagcagaattggcaaagagtaatagtcctgtactaaattcaaaaccacttcaagatggagactataatattgaatttgactatgatggttttcactttgagttctcacagaaaaatggttattggcaatggaaatacaatgctaaataa	MEKVNHEFLAELAKSNSPVLNSKPLQDGDYNIEFDYDGFHFEFSQKNGYWQWKYNAK
JD007	JD007_ORF86	JD001|_70194_70583	70194	70583	+	Phage protein				atgtttaaaaaagcacctcaatatattatggaaaaagtagaaaaagaaaacaatattctaggagaagatttaagtcttgatatttattataaaggaattaaattaactgttaagagacaccctgaaactggtcatttaaatggatatataactttaccctcagatatcaatgaaaaagaatatgactccttagaaagacgttctcatagaggtatcacttacgatgattatgactatgagggtaagagagtattagggtttgactgtgcacatgcctgggatatgacaccatatgctattatagggtcattagatgaccaatatagagatttagaatacgtactaagtattttaaaagatatggcagaatacgttaaaaaggatgagtaa	MFKKAPQYIMEKVEKENNILGEDLSLDIYYKGIKLTVKRHPETGHLNGYITLPSDINEKEYDSLERRSHRGITYDDYDYEGKRVLGFDCAHAWDMTPYAIIGSLDDQYRDLEYVLSILKDMAEYVKKDE
JD007	JD007_ORF87	JD001|_70585_70824	70585	70824	+	Phage protein				atggacttttaccaatttctaaatcacgaaaatgtaagagttaattctataacaccaagtcaaaagaattttattagagaaaatttagaattaactaacctagaggatactgatattgattttattagttctaagcaagcaaaggaagaaatagagaaaattataagaattaaaaatgaagaagaatatgatatggctatggatgctttagcaggatgggtaactaaacatggttattaa	MDFYQFLNHENVRVNSITPSQKNFIRENLELTNLEDTDIDFISSKQAKEEIEKIIRIKNEEEYDMAMDALAGWVTKHGY
JD007	JD007_ORF88	JD001|_71003_71740	71003	71740	+	Phage protein				atgaacttagaaaaaagtttcttattatcaacaatagaatttggaagtacttatcaaggaacatcagatgagtattcagataaagattacatgagtttagttgttcaacctttatcagatactatatttaggaataatgaaaaagcaagtaagcatacagaagtatcaagatactatgcagtagaaagatttatctctttagtgctaaaaagtgggtttgataatgttcttaatttatgtgctcaattagagcaagctaaaaatactagattcaataaaactgttttagatttattttatgatgattttatatttttaacttatgttagagctaattttaagcctatagcatattctgttatcggtaatattaataacatactaaaaaaaggagaatta…	MNLEKSFLLSTIEFGSTYQGTSDEYSDKDYMSLVVQPLSDTIFRNNEKASKHTEVSRYYAVERFISLVLKSGFDNVLNLCAQLEQAKNTRFNKTVLDLFYDDFIFLTYVRANFKPIAYSVIGNINNILKKGELTGKDLVKFYTFYNHLEYYNDLLDDLDNLNVSYKDFAKVKYMPKEVLDNKRSNVSIEKKKDLVNKVEPLIQEVKDKLKSNESNIKHYKDAMELVEKSLKDKTVAFLTEVYNER
JD007	JD007_ORF89	JD001|_71730_71924	71730	71924	+	Phage protein				atgagagataaaagaatacactcagaattattatatggtatcataggtaagcacatacaagaagaggaaaatattacaccatatatagaagctatatatgtagatatgatgaatattattgtagtagaatatactttttataatgaaaatggaacaagaatgctaggacaatatccgataggagaggttatgtaa	MRDKRIHSELLYGIIGKHIQEEENITPYIEAIYVDMMNIIVVEYTFYNENGTRMLGQYPIGEVM
JD007	JD007_ORF90	JD001|_71925_72143	71925	72143	+	Phage protein				atgaaaaatattattaattttttagtagactataacataaattttagttactcagaagatagtttaaatgttatgaataactcatacttagtagataaacatggtacacaagattatgaaattgtaggtaactatgaacatattacaggggtattttcttatcaaacagaagaagaggttatagctaagcttaaaaatcttattggtatttgggagtaa	MKNIINFLVDYNINFSYSEDSLNVMNNSYLVDKHGTQDYEIVGNYEHITGVFSYQTEEEVIAKLKNLIGIWE
JD007	JD007_ORF91	JD001|_72147_72695	72147	72695	+	Phage protein				atggaaaaaatttatatattagaagaagaaatagaggaaatggactatgacttgtgggaagaagatacagtgtatacaacaagttatgaagttttaggttatactgattctttagaggacgcagaatatattagagataactatggaacaagtaatcctatatttataaatgagtatccttatctaacaaaagagaagttaatagaagaacagcgttattttagatataatagttatcttgaacttaaaagagttaatgggtactttgaaatatctgaaataaatgaattacatgttactgaagactttagtattaataaagatgataaaaattttgattcacctttttctataaatatgttttcacataatagaaatagtataggtatagaattcatt…	MEKIYILEEEIEEMDYDLWEEDTVYTTSYEVLGYTDSLEDAEYIRDNYGTSNPIFINEYPYLTKEKLIEEQRYFRYNSYLELKRVNGYFEISEINELHVTEDFSINKDDKNFDSPFSINMFSHNRNSIGIEFIMFSEYNDKEDIIEKEKNSFLMKLKYLLKHSREADIRSTSKIIDSIDKLT
JD007	JD007_ORF92	JD001|_72975_73046	72975	73046	+	tRNA-Met-CAT				ggactcttagcttaaaggtaaagccaaccgctcataacggtttgactgtaggttcgagtcctgcagagtcca
JD007	JD007_ORF93	JD001|_73604_75454	73604	75454	+	unknown				atgactaagaaattgaagctttatgactatgaaaataatcttttaaaatcaagtgaaaacatagaagattcaataggtcaaatagttatagagaatttaaatcctgatacaacatacgaagcagggcactttaaaatttgttgggatattaatggtgaagaatcaataaaagtagatataccaaaatttgttaccttaacatcatcccaggacaaacttattattgttacttataatgaagtagaacctatgaatataaaagcagaaaatattataggtttacaggatgttatagatacccaatttaacgaccatataaaagaagaatttatggcagaaataaataagcttatagctgataataaaccaacacaacaaccaagtacaacaactatctca…	MTKKLKLYDYENNLLKSSENIEDSIGQIVIENLNPDTTYEAGHFKICWDINGEESIKVDIPKFVTLTSSQDKLIIVTYNEVEPMNIKAENIIGLQDVIDTQFNDHIKEEFMAEINKLIADNKPTQQPSTTTISPLKDKKVIFIGDSITEVNARTTKNYHQFIADRTGLINVNKGTSGTGYQDRKNVAYTITDKPDLICVMLGTNDYGLVGGKTKPLGTAKEHSYTTVAGSIYYTYYQLSKVFPTVPIVVLTPTPRIESNPFKEVENGQGYTLGQLVDVIKEIAKQFSFPVLDLYRESNIRVWDNNVNKTFFAWKEGMEDGLHPNAKGHEFISYTIQSFLESKGTVGAIASPPSIDTSVKDLGNGVYSKLIRPTGMRWKKDTSFVMNMSTDDIDLTANKI…
JD007	JD007_ORF94	JD001|_75546_76253	75546	76253	+	Serine/threonine protein phosphatase (EC 3.1.3.16)				atggctatatacgttgttcccgatattcacggagaataccaaaaattattaacaattatggataaaataaataatgaaagaaaacctgaagaaacaatagtatttttaggagattatgtagatagaggtaaaaggtcaaaagatgttgttaactatatatttgatttaatgtctaatgatgataatgtagtaactctgttagggaaccatgatgatgagttttataatattatggaaaacgtagaccgattaagtatctatgatattgaatggctctcaagatattgtatagaaacacttaactcttacggtgtgagtacggtaactttaaaatatagtagtgtagaggaaaatctaagaaataattatgattttattaaaagtgaactaaagaaactt…	MAIYVVPDIHGEYQKLLTIMDKINNERKPEETIVFLGDYVDRGKRSKDVVNYIFDLMSNDDNVVTLLGNHDDEFYNIMENVDRLSIYDIEWLSRYCIETLNSYGVSTVTLKYSSVEENLRNNYDFIKSELKKLKESDDYRKFKILMVNCRKYYKEDKYIFSHSGGVSWKPVEEQTIDQLIWSRDFQPRKDGFTYVCGHTPTDSGEVEINGDMLMCDVGAVFRNIDFPFIKLEVKK
JD007	JD007_ORF95	JD001|_76250_76648	76250	76648	+	Phage protein				atgaagaaaaaatattttaaaggtcttaaattgaatgactttgaaaaagaagtttttgggctaaaaaagaataaaaaatataagaaaatgaagaaaaaactaggtagaaatgaacctaagtattggaattatgacatgtccttttttattcagctatacgctgacctaaatgcatttatagagagtagtaaccatgtggatatggaataccatacttttgtagatgtagacggcaaagaaagaacacaaatagatatgataaaacatattttaagcttaataaaatattatcataaagaaatggatgattttgatatggataaatatgatgagcttgaacaggtacaaagtaaaatattagataattttaaaattgtattaccatcactatggaattaa	MKKKYFKGLKLNDFEKEVFGLKKNKKYKKMKKKLGRNEPKYWNYDMSFFIQLYADLNAFIESSNHVDMEYHTFVDVDGKERTQIDMIKHILSLIKYYHKEMDDFDMDKYDELEQVQSKILDNFKIVLPSLWN
JD007	JD007_ORF96	JD001|_76661_77149	76661	77149	+	Phage protein @ Uncharacterized protein COG3236			isu;Riboflavin,_FMN_and_FAD_metabolism_in_plants	atgagagaaacaagtgaatatattatgttttggggtaaagaggatatttattctaacttctaccctataaagtttaaacatcaaggaagaacatttaataactcagagcaagcctttatgtggcgcaaagcaagatattttaatgactttcaaatagcaggtgaaatactaaatgctaagaacccaaaccatgctaaaagtttaggtcgtaaagttcgtaattttaatgaagaacagtggaataaagtaagatatgatattatggtagaagtagttaaagataaatttatgactacacacctaaagcaaagaatattagacacagatgtacgtaaagatttcgtagaagcttcaccttatgataaaatatggggagtaggtcttaaagcaaatgaccct…	MRETSEYIMFWGKEDIYSNFYPIKFKHQGRTFNNSEQAFMWRKARYFNDFQIAGEILNAKNPNHAKSLGRKVRNFNEEQWNKVRYDIMVEVVKDKFMTTHLKQRILDTDVRKDFVEASPYDKIWGVGLKANDPKILEQSNWKGQNLLGKVMEDVRVHCIYNK
JD007	JD007_ORF97	JD001|_77161_77703	77161	77703	+	Phage protein				atggataagataaatctcaataaaaaacatgatggttctaccgtagtcaacatatcaaataatattatgttaaaaatacaatgtacagacctaagaaaagaatgtgatgattcagaagcacctactacctatacccattttaaagcttatatcgtatataatatattcattgtagttaatgatagaaaacaaaagaaaaaagttaagtacgattattataatgaccatgtaggtagaggtaatgttaaagacctattgaaagtaaaagatgttatcttccagttatccactcaattaaatactaatgaaattattaaaatatcaggtgcagatgaaagaagatataaaatatataaatattttatagaaaaagatataagatttgaagataatatgtat…	MDKINLNKKHDGSTVVNISNNIMLKIQCTDLRKECDDSEAPTTYTHFKAYIVYNIFIVVNDRKQKKKVKYDYYNDHVGRGNVKDLLKVKDVIFQLSTQLNTNEIIKISGADERRYKIYKYFIEKDIRFEDNMYYSKSNIWIINNFSLLQKFQWNTVVTKDGDYNKKELKKVDKEWKELLI
JD007	JD007_ORF98	JD001|_77717_78148	77717	78148	+	Phage protein				atgaatatcaaatatattgatttagtattagaaaattgcgatgttgtaagattagaacctaaagacgtaagcaggttccacatatcaggtattacagaagatatagattactatggtacatataaggggacttcaaatataagtcgaacacgtcactgtacttattttggtattcttattgataagcctatggaaatacctcaagttggttttgcttatcctgataatacgaacgcttatgaaatgattacagcatattcagatattacagctatagatattatttatgaaaatgacgcaaatgaatatatttatgtagactttaatgaatacaatgataactataatatcaatcaaaagaatgattattacaataatatgttagaaattacaattaca…	MNIKYIDLVLENCDVVRLEPKDVSRFHISGITEDIDYYGTYKGTSNISRTRHCTYFGILIDKPMEIPQVGFAYPDNTNAYEMITAYSDITAIDIIYENDANEYIYVDFNEYNDNYNINQKNDYYNNMLEITITESNSREEEDE
JD007	JD007_ORF99	JD001|_78141_78623	78141	78623	+	Phage protein				atgaataaaacattttttaagttcctaggtaaaaacacattagagtattcaaaacaggggctaggttttcttgtagcccttcctataatgttaattatattttctgtattcctagcattcattataggtattcctgcagttattatttacgctctacacgcattaaatttagacaatgattttattatacagttagtacctgttatgtggtttataatactttatggtattgtaagaacagatgagcacaaaaaaccatttgttaaactaaaattaaaggattacttactatctatattatatctaactaccattacagctattagtgttttagaaagctatttgctctttcagttattaccttttacaggagatgtaagagcagttataacactatta…	MNKTFFKFLGKNTLEYSKQGLGFLVALPIMLIIFSVFLAFIIGIPAVIIYALHALNLDNDFIIQLVPVMWFIILYGIVRTDEHKKPFVKLKLKDYLLSILYLTTITAISVLESYLLFQLLPFTGDVRAVITLLSFIVFVAVNRGICKIAIKSYKEYKEEI
JD007	JD007_ORF100	JD001|_78623_78871	78623	78871	+	hypothetical protein				atgaagtatgatattaatgaaaaatgttatgatgagaaggatttcgtattacaaattatatatgaaaattatagtgatgaaacagatagagaagtagaaacaatttataataaagcagaagcatgggacaaactctgtgaaatgttgaaagataaagatatgagtgatgaatattttgaagaagaaatgtttaaactattctctagaacagggaaatcttttacaatagataaggaggactcacaatga	MKYDINEKCYDEKDFVLQIIYENYSDETDREVETIYNKAEAWDKLCEMLKDKDMSDEYFEEEMFKLFSRTGKSFTIDKEDSQ
JD007	JD007_ORF101	JD001|_78868_79059	78868	79059	+	Phage protein				atgatagaaattagtatctcatggacttatctaatatcattcttgctattatggtcagccggtaccttatacattaactaccttgtttatagaataaggttaacaaataaggaacgtaaagaaatgagtaaggagcaccaccgcaatagagaagagataaaacaaaggatagaaaatagaagggataaataa	MIEISISWTYLISFLLLWSAGTLYINYLVYRIRLTNKERKEMSKEHHRNREEIKQRIENRRDK
JD007	JD007_ORF102	JD001|_79062_79496	79062	79496	+	Phage protein				atggaaaattataaaaactttattatagaggaaatgaataaagcccatatcttagtaactaaagcagaacaaattaaaagggatagaaaattagcagaaacagaactagaagaagtatatagaaaagcagaagccttcgatgaaattgtaaatgagttactttatcaattacaaaatctagagagttgggatactctagaccaaaaagactgccaaacattaaaacaaatactagaggaaaatataaaggaggaaaaacagttgaaaagatacaaagtaaaacgtactattactacagaagaggtaagatatatagatgcagaaacagaggaggatgcatggtatagtgtagaatatgaagatgaaggtgcagatacagcacactataatgcagaatac…	MENYKNFIIEEMNKAHILVTKAEQIKRDRKLAETELEEVYRKAEAFDEIVNELLYQLQNLESWDTLDQKDCQTLKQILEENIKEEKQLKRYKVKRTITTEEVRYIDAETEEDAWYSVEYEDEGADTAHYNAEYGEWSYEEEEND
JD007	JD007_ORF103	JD001|_79496_79732	79496	79732	+	Phage protein				atgaaactataccaagtagaacatgataattgtgaaccttatgaagataacttccattttagagaagataagatatatacagataaggataacttaattaaacgcattaaagaagaaggttataaagaggaaacaaaccatagaagtgagcaagagttcattaaaggagacccaagagatttctatgggatggatatgattactatacatgaattagaagttgttaataatacctaa	MKLYQVEHDNCEPYEDNFHFREDKIYTDKDNLIKRIKEEGYKEETNHRSEQEFIKGDPRDFYGMDMITIHELEVVNNT
JD007	JD007_ORF104	JD001|_79835_80125	79835	80125	+	hypothetical protein				atgaatgaattacaaggtgtacaaacattatttaataaattagaagagagattagaacatacagcttactgtggaaataaacaattaggatataaagatatactaaagatacaactaggtttagatactataccttttgatgttttatactatgacgagttagattgttacttagaaaaccctcaagattttcacctttattatgatgactcaagagtaaattggattgaggtttgggaacatttgaatatagttgaacaggagttaaataacagaagagtattgaactag	MNELQGVQTLFNKLEERLEHTAYCGNKQLGYKDILKIQLGLDTIPFDVLYYDELDCYLENPQDFHLYYDDSRVNWIEVWEHLNIVEQELNNRRVLN
JD007	JD007_ORF105	JD001|_80711_80454	80711	80454	-	hypothetical protein				atgaaagaacaaatcaaacaattcgaaagagaacttgaaatggcggtaaataacttattcgtattacatgattgtggagcaacacaacaagagcttgaagaacagaactcaaaggttgtataccttaaagcaatcgtagagaacatgaaagcttatgcagaaataagagttgagccaaagagtgaaaaacaattctttaaagagcttgaagaggaattagaacaagaagaaaaagtttggcaagaattaatgaaataa	MKEQIKQFERELEMAVNNLFVLHDCGATQQELEEQNSKVVYLKAIVENMKAYAEIRVEPKSEKQFFKELEEELEQEEKVWQELMK
JD007	JD007_ORF106	JD001|_80921_80796	80921	80796	-	Phage protein				atgaacaataacaccgcttcatatagtaatggctcatatggtagcttagaagagcttagagaagcttatgacctatcatcattatccactgaggagattaaagaactaatacaaacatttgtttaa	MNNNTASYSNGSYGSLEELREAYDLSSLSTEEIKELIQTFV
JD007	JD007_ORF107	JD001|_81244_81071	81244	81071	-	Phage protein				atgaatacaagaagggtaaacaaagcgttaaatgaagcggttagattattagatgagcaaatagcagatactaagaagactatgcaggagttgaataaacaactcgagaagcaaataaaggctaagcaggagctaatggtattagttgatgttatgactggtgatgatgagtaa	MNTRRVNKALNEAVRLLDEQIADTKKTMQELNKQLEKQIKAKQELMVLVDVMTGDDE
JD007	JD007_ORF108	JD001|_81511_81248	81511	81248	-	hypothetical protein				atgaaaacaagacaattaaacaatgctaataaactatacgaaacattatttgctatcgagtttgatagtactatcgaggaagattggacaatagataatgactctctagaagcggagttattcttagggttatcggaagaaggcaaaaaggtctatgcaatggcacatgctaaacagtgggctagtaaggttatggatatggaagaagaggaatatagaagctattacggaaatgatttagattatattttagaggagatgtaa	MKTRQLNNANKLYETLFAIEFDSTIEEDWTIDNDSLEAELFLGLSEEGKKVYAMAHAKQWASKVMDMEEEEYRSYYGNDLDYILEEM
JD007	JD007_ORF109	JD001|_81873_81589	81873	81589	-	hypothetical protein				atgacaaaattaaacaaattacaagaaatgatttcagaagcaaatgaaaatactaacggagcatttgaaaacattattaaaactgattttgacacattttggggaagcttagaaattagagaacttgaacattcagaacttgcaaacatgattcattttggtacttacaaccctgagcatagctatatcgggttagatggatacggaaacattgagacaatgacagaagaagagtaccaaaacgatttactaaaatacgaagatgaaatcaaagaaaacttataa	MTKLNKLQEMISEANENTNGAFENIIKTDFDTFWGSLEIRELEHSELANMIHFGTYNPEHSYIGLDGYGNIETMTEEEYQNDLLKYEDEIKENL
JD007	JD007_ORF110	JD001|_82189_81953	82189	81953	-	hypothetical protein				atgaaattaatcaatagagataatgaaatcgtaattagcatagcaacacttgagagcgtaaaacaagccttaatttgggagtacatcgaccacttagataataacatcctagataaagaaatacacgaccaggaagcggttgttattacttctcacactttacaacaaatcaaattttcggacactatggaagaactagaagaatatgtaaacgacatcggttggaaattaatttaa	MKLINRDNEIVISIATLESVKQALIWEYIDHLDNNILDKEIHDQEAVVITSHTLQQIKFSDTMEELEEYVNDIGWKLI
JD007	JD007_ORF111	JD001|_82594_82430	82594	82430	-	hypothetical protein				atgacaaaaacaatcaaacaattagaaagccaattagagagactagaaagaaaatcagatgaggaattagcaaatggatactatgaagcatttgaaagaacttgcgcacagattagagaattagacctacaaatcgaattaaaaaagaactcagaaactgtttaa	MTKTIKQLESQLERLERKSDEELANGYYEAFERTCAQIRELDLQIELKKNSETV
JD007	JD007_ORF112	JD001|_82802_82665	82802	82665	-	hypothetical protein				atgagatacgaaattgtaacgctagttaatcaagaattgtttatgtatgcaacattcaacaagcaggaagcagaagcaaaatatagtgaatggtgtgaactgtacggtcaagaaaatgtaagcatggaaaaaaattaa	MRYEIVTLVNQELFMYATFNKQEAEAKYSEWCELYGQENVSMEKN
JD007	JD007_ORF113	JD001|_83104_82883	83104	82883	-	hypothetical protein				atgaacagattagaaatagtaaaagatacggcaatggaatatatccttatgatggataatagcgttatggacggagttatgacacaagaagaatacaacgaagcggttagctttgaaaaggtgtatgactacactctatcagaagcaaataaagaatgtaaattcttaggtggtaaagttttaactttcctagtacatgaggcaatcgaagaatacgcataa	MNRLEIVKDTAMEYILMMDNSVMDGVMTQEEYNEAVSFEKVYDYTLSEANKECKFLGGKVLTFLVHEAIEEYA
JD007	JD007_ORF114	JD001|_83995_83594	83995	83594	-	hypothetical protein				atgtttaaattacaaaataaagtggaaattatcgtacctaaatatactaatagtggtaaagagatttcaagccctgcaattaaagaagcggttaacaatgcaactaaaatatgtggaggttgtacgataactgaaatcaagggacaatggtggtcagacgatgagcaacgtattatggaagatgacaacttaaatcttgagtggtactatgacaaaggtatgcaagacatgaacgaccaacaagggttattacaagccttatcaaagattgctagacaattgattgtattctatgagcaagaagctatcagtattaaagttgatggtgtgctatacattgtagactatgaagatttaaaattcttatcatatgaattatatgatttaatgtttaaaaat…	MFKLQNKVEIIVPKYTNSGKEISSPAIKEAVNNATKICGGCTITEIKGQWWSDDEQRIMEDDNLNLEWYYDKGMQDMNDQQGLLQALSKIARQLIVFYEQEAISIKVDGVLYIVDYEDLKFLSYELYDLMFKN
JD007	JD007_ORF115	JD001|_84418_84095	84418	84095	-	Phage protein				atgaaatttatcaaaactatcgaaaacttattaactaaagcagaaaacaaagggcaagcaattttaaatggtcgttactttgacggatatagcaaaggtgaacttgaggaaaaatatgcaatagaaattaatggcaacaaattaattatgagacattggggcacacaaacaattgagattgacttaagcctaaatgaaattgtttcatactatggtgaaagcaattcagaccgtgacagtttaaacacacttgtatattgcttaggaattgcgccaaactttagatacttaccaagcaaagatttattcatttacgaaaattaa	MKFIKTIENLLTKAENKGQAILNGRYFDGYSKGELEEKYAIEINGNKLIMRHWGTQTIEIDLSLNEIVSYYGESNSDRDSLNTLVYCLGIAPNFRYLPSKDLFIYEN
JD007	JD007_ORF116	JD001|_84717_84586	84717	84586	-	Phage protein				atgagaaaaattacaacaacacttaaactaatcggaatgagaaataatgaaaggtttacagaagaattaaaaaactaccgtcaagatgttacatttctaaaagcaaataaaattgtaaaatatttaaaataa	MRKITTTLKLIGMRNNERFTEELKNYRQDVTFLKANKIVKYLK
JD007	JD007_ORF117	JD001|_85743_85471	85743	85471	-	hypothetical protein				atgatattagaaatagaaactaaaccagttaaaacattgaaagcaattaaagacgatacaaaaaatattaaaaatagtatagcagaacatttaggattaaatagagaacaatttaaattatcaaatggtttaataactttaaaaggttattcagaagaatttaaatgttggtataatttaactagcacaattggtaattttcctaaatatttaaaatcagaattatataatgaatataaattatattgtaatgtagaattaaaaactaaataa	MILEIETKPVKTLKAIKDDTKNIKNSIAEHLGLNREQFKLSNGLITLKGYSEEFKCWYNLTSTIGNFPKYLKSELYNEYKLYCNVELKTK
JD007	JD007_ORF118	JD001|_85966_85793	85966	85793	-	Phage protein				atggatttaaatattaaactagcagactatgacaacatcaataaactatacggatttaataaatatcgtgctaaatggtttggcggtggtgtagtattccaaagctacaatatagaagatacattaaattttgcactagataaagttaaagaaatagaagcggttaagaattaa	MDLNIKLADYDNINKLYGFNKYRAKWFGGGVVFQSYNIEDTLNFALDKVKEIEAVKN
JD007	JD007_ORF119	JD001|_86411_86286	86411	86286	-	Phage protein				atgagagggcaaagccaaccggctagcatgttagttaatgtgattgacgatgtaattataatcgtatatgaaaatgtagtgtacggagttcaaaacaaagaaataaaattcattgaagaaatttaa	MRGQSQPASMLVNVIDDVIIIVYENVVYGVQNKEIKFIEEI
JD007	JD007_ORF120	JD001|_86905_87243	86905	87243	+	Phage protein				atgaaaataaactatattccaatgtgggacaatgaagacgtattacaatatgcaaaatcacaattattagtaaatgaattagaaacaaaagaaattgtattcaaaaattatcaaatatcagatgatttagatggcggaacagataaaaaatattatgaaatatatgaaagtaaattttatatagatgaggaaacaacaaaagaagaatttaataatttaattatagaaaatgaaaaactagtaaaagattataaaacacaaaacggattaattaaaaatttaattaaatcacaacatgaagtaaatgaatttgaatacaatgtcataaatattctataa	MKINYIPMWDNEDVLQYAKSQLLVNELETKEIVFKNYQISDDLDGGTDKKYYEIYESKFYIDEETTKEEFNNLIIENEKLVKDYKTQNGLIKNLIKSQHEVNEFEYNVINIL
JD007	JD007_ORF121	JD001|_87795_87448	87795	87448	-	Phage protein				atgatagttatatatacagatgtttctaaggattatttaaaagacgagttcttaccttggcttaatgaaagggataggtacttagaatactataaagatgaattacctgaggatatagattcctcttatattgtatcagttgtatactgtaaggatatggaaggtctattagaaagaaaagacattgttcttggtaatagttataatgaacctgtagctttattaggtgtccctgagttttttggtaattatagtaattatttctattatagaggagaaagtattagtaaacacgacctaggagaaattgttaggttaaaggcttggcaacgtatgggcggggattga	MIVIYTDVSKDYLKDEFLPWLNERDRYLEYYKDELPEDIDSSYIVSVVYCKDMEGLLERKDIVLGNSYNEPVALLGVPEFFGNYSNYFYYRGESISKHDLGEIVRLKAWQRMGGD
JD007	JD007_ORF122	JD001|_88045_87806	88045	87806	-	Phage protein				atggatactttaacatacactattattcataaagaatctgatagggtaatagctaatggtttaaatgagacagaaactataaacttagttcaaaagatgataaatactaatctagttactggtatatcattagctgactatatactcttaccaagtggaggtatagatgtactcaatttactagtagatattagaaaacaaggtgtatttgatttcaatcacacttggcacgtaggatag	MDTLTYTIIHKESDRVIANGLNETETINLVQKMINTNLVTGISLADYILLPSGGIDVLNLLVDIRKQGVFDFNHTWHVG
JD007	JD007_ORF123	JD001|_88352_88095	88352	88095	-	Phage protein				atgtttaaagtatattatacagtttatcatagaggtagtatgaaaacaattaaggataagctagatagaagtagtttaatatacttcttatatgaaacttggtataaagatattagtaatgtattccctaatcactataataaagagtttggaagtaagaatgatgatatagacatagatagattaattgaagcggttaatgaggagggtatattacttatcaatagaggtaattatgttacaataagagaatggtag	MFKVYYTVYHRGSMKTIKDKLDRSSLIYFLYETWYKDISNVFPNHYNKEFGSKNDDIDIDRLIEAVNEEGILLINRGNYVTIREW
JD007	JD007_ORF124	JD001|_88649_88356	88649	88356	-	Phage protein				atgatagagatataccttagtgaaaattatgataaggatttactaaaagcggaattaaaatggattaaggagaccgcttcaagagaactaacttatgatgttaataggaatcctaacttagatgtacatgttagcccatttagatatactaaagacgaagtaaaagaaataagtttacatcctcaatttaaagacgatgtatgtgtatttatagcggagacgtggatacatgaataccatagaggtaaatcaataggtgtagatagtatggaagaatatgtaaaggagatgtaa	MIEIYLSENYDKDLLKAELKWIKETASRELTYDVNRNPNLDVHVSPFRYTKDEVKEISLHPQFKDDVCVFIAETWIHEYHRGKSIGVDSMEEYVKEM
JD007	JD007_ORF125	JD001|_88942_88757	88942	88757	-	Phage protein				atgataggaataacaatattaattacggtaatgagtatatcaactatctctatgtatatttattttttagtagatatgattcaatcaattagacaggatagatttgataagacaataaacattgtggtgttttcacttgtaacatttttactagtagctagtgtattagctatacttggaatatag	MIGITILITVMSISTISMYIYFLVDMIQSIRQDRFDKTINIVVFSLVTFLLVASVLAILGI
JD007	JD007_ORF126	JD001|_89257_88958	89257	88958	-	Phage protein				atgattgatatatacttaggagaaggttataataaagaatacttgtctaaagcactcagattaattaatgaccatgctcctagggagttaagttatgattttaataatgtagaagcggatgttaatattcacacaatgttatatgttaaacctgaagataggtatgtatataaggatatatcttatgacttcccaggtgatttaattatatgtatagttgaagatgatgctattgtgtatcaccaaggtaaacaggtttcaggtattagtattttaagaataataggagagatattttaa	MIDIYLGEGYNKEYLSKALRLINDHAPRELSYDFNNVEADVNIHTMLYVKPEDRYVYKDISYDFPGDLIICIVEDDAIVYHQGKQVSGISILRIIGEIF
JD007	JD007_ORF127	JD001|_89577_89269	89577	89269	-	hypothetical protein				atgataataatactatttacgcaggattatgataaaaccctaatgaaagggatattacaggacattaatactatgagacctaattggaagtacagtgttaaccatcctgagaaagaagcggatgttcatatacaagcttatgaaggggaagatatatttgatgatatagaggagttatcagatagtacacaggatatagttataggtgttactgaagatgattgtgtatcagagtctccttatgattttaatggtgggcttagattagttactaaacatattaaagagcatatagagaaattcttatag	MIIILFTQDYDKTLMKGILQDINTMRPNWKYSVNHPEKEADVHIQAYEGEDIFDDIEELSDSTQDIVIGVTEDDCVSESPYDFNGGLRLVTKHIKEHIEKFL
JD007	JD007_ORF128	JD001|_89833_89672	89833	89672	-	hypothetical protein				atgaatctgacatttgaagataagttagaagacttactaaaaaaggtacgtagtggtgagatagaacctatcgagtactctcaagttaatgatgagcaccctaatggtaaaactacttgtggcgttacttttaagtttgatatcgacacaccaactaaatag	MNLTFEDKLEDLLKKVRSGEIEPIEYSQVNDEHPNGKTTCGVTFKFDIDTPTK
JD007	JD007_ORF129	JD001|_90898_90512	90898	90512	-	Phage protein				atgttttttaaaaagaagaagttaagcaatgtagagaaacaaataagacaaaaccgtaataaagaagacaaagaaagaaaagaacatcaagataagttagatagagatacgtataaaacatatgaattagataaaattgtagaagaacatttaagaaagttaaacactatatcccttgaagaattagaattaacttcagtgtgtttagggacaagacttgtttattattactcaataggtaaggattggaataaacaagtatatagcttaaacgaattagaatatatgaagaagaaatttaagaaattaggatttgaaactcagataacaaatgaagatataggattccaaccttatgtttatttaagattattatgggatgcataa	MFFKKKKLSNVEKQIRQNRNKEDKERKEHQDKLDRDTYKTYELDKIVEEHLRKLNTISLEELELTSVCLGTRLVYYYSIGKDWNKQVYSLNELEYMKKKFKKLGFETQITNEDIGFQPYVYLRLLWDA
JD007	JD007_ORF130	JD001|_91270_90917	91270	90917	-	Phage protein				atgaatgctaggaaagcacgtaagaacactaaaaactataaggactctaatgtagtaactaaggagcaacacctaacttatatctataataagttaaactacttgattgcaaataatagtagtcagggtaaaacatatgtggtaatgaacctaagaacagattatcctgatgagttttctttatctaaattaaaatatctaaaagaaattaaacagcactataaagacctaggatttaatgtgaaaacgcaagtaaggaaggcacagtggtcagagaaaagtgtaatcaggtactactttaacttaggctatatagatagcgtgttagtacctattatatacattagttggtaa	MNARKARKNTKNYKDSNVVTKEQHLTYIYNKLNYLIANNSSQGKTYVVMNLRTDYPDEFSLSKLKYLKEIKQHYKDLGFNVKTQVRKAQWSEKSVIRYYFNLGYIDSVLVPIIYISW
JD007	JD007_ORF131	JD001|_91481_91287	91481	91287	-	hypothetical protein				atgataaatatagaacatgattatacaataagaactgtagataatagaaagtatacttactatagtaaacatgagtccccagttactttatataaaaatattataggtaaagattgtattgaagtaactaaatatgggaaagataaaaaagttattatagctactaaatatattgtatctattgaacgatggtaa	MINIEHDYTIRTVDNRKYTYYSKHESPVTLYKNIIGKDCIEVTKYGKDKKVIIATKYIVSIERW
JD007	JD007_ORF132	JD001|_91640_91485	91640	91485	-	hypothetical protein				atgacttatgatgtttatgtattatataaaagaggagaacctattgcacaaggtagtatggagcattgcttagatgtctattattgggaaagggtacacggttatagtaataaaggttatgaactattacctatgggatatgaacaggaggaataa	MTYDVYVLYKRGEPIAQGSMEHCLDVYYWERVHGYSNKGYELLPMGYEQEE
JD007	JD007_ORF133	JD001|_91869_91630	91869	91630	-	hypothetical protein				atgtatatattagaaagaacaattagaggttttgcaggtcaaacagaagatattttaccttattactttaaaagtaagaaagaaattgttaattttttaaaactaatggagttccgtaaagaagaaacaaattattgggttaaaaagaacggtaattatactattataatcagggctaaaaggatattatacattgaagaacatatacagaagttaaaggagtgggagaatgacttatga	MYILERTIRGFAGQTEDILPYYFKSKKEIVNFLKLMEFRKEETNYWVKKNGNYTIIIRAKRILYIEEHIQKLKEWENDL
JD007	JD007_ORF134	JD001|_92183_91872	92183	91872	-	Phage protein				atgaaaaaactattaatattatttacattagctagtactttactattagcagggtgtacaccggataatcatgaaggaaaagttttaggaacaggagaatatagagagccaactacttatatcaagtcaggaagtgttactgtaccagttattggtgaaatgaaatactatgtagacttagaaacagataaaggtgaagaccgtgtttatcttaatagagaagtttatcataaatttgataaaggtgatgatttctctaatgttggtaaaaaagtatataaaaatgatgaattaatatataaaggagattaa	MKKLLILFTLASTLLLAGCTPDNHEGKVLGTGEYREPTTYIKSGSVTVPVIGEMKYYVDLETDKGEDRVYLNREVYHKFDKGDDFSNVGKKVYKNDELIYKGD
JD007	JD007_ORF135	JD001|_92480_92187	92480	92187	-	hypothetical protein				atgaatggaaaacaaatttatgtatttttaagtgaccaatacagtaaagatatactcagtttacaattagggcttattaaggaatggtctaggagagaactaacttattcagatgatgtcggttcagatgcagatgttgttatttgtactgatatagtaagagatgatttcgtaaaaaaactaagtaaaaataatagcaatgcattatttgtatttattagttctttttattggataggttataaagatggggaattctttgttgcagttcaagactatgtgaaaggtatgtaa	MNGKQIYVFLSDQYSKDILSLQLGLIKEWSRRELTYSDDVGSDADVVICTDIVRDDFVKKLSKNNSNALFVFISSFYWIGYKDGEFFVAVQDYVKGM
JD007	JD007_ORF136	JD001|_92745_92548	92745	92548	-	Phage protein				atgagtaatagttgggaaaaagaaggagttaactattgggaaaatgaagattgccctagagaatatttagagaaagcatttatagaactagttgaatacgtagaaggtgttacagtaccatctagagatgttcagcagttgagagaggacaagctcagggaagatattggattttatgagtatgtagcagataaataa	MSNSWEKEGVNYWENEDCPREYLEKAFIELVEYVEGVTVPSRDVQQLREDKLREDIGFYEYVADK
JD007	JD007_ORF137	JD001|_93139_92747	93139	92747	-	Phage protein				atgattatagataaattaaatggagttaaattagagattggtggtcatgttgtatcatttagtgtaagcaaatttaaaacgattaatggtgagagacaattacttgattaccaccatatcaaaagacgtaaacagaaatattttagaactactgaagaattctataatgagtataaagaaataaaacccgataagaatgaaatagatgaaatgtttgaatctttaggttatgtagatactaaactagaagatgtagtaagaaaccaagagaaagtgacagagatactaggagttagtgggcaatatttaaatcaattgtcttataaggctatagaggaatatgtagacaaaatagttaccttagaaattaaagaattaaaaggagagaaatag	MIIDKLNGVKLEIGGHVVSFSVSKFKTINGERQLLDYHHIKRRKQKYFRTTEEFYNEYKEIKPDKNEIDEMFESLGYVDTKLEDVVRNQEKVTEILGVSGQYLNQLSYKAIEEYVDKIVTLEIKELKGEK
JD007	JD007_ORF138	JD001|_93401_93156	93401	93156	-	Phage protein				atgatttataaaatatcaaaacataattactatagtaggtttgaatattcatcttatttacctgatgaaggatttgcatatatagattatgtagatgtcattcttataggtgtagataatccgaagaagaaaaaagttattactttaaaagcagatgagtttaatcctaatgattttaaggttggtcataaatataatattagaaaaatactatggtttgagaagtgggaatggttacaaccatag	MIYKISKHNYYSRFEYSSYLPDEGFAYIDYVDVILIGVDNPKKKKVITLKADEFNPNDFKVGHKYNIRKILWFEKWEWLQP
JD007	JD007_ORF139	JD001|_94949_93480	94949	93480	-	Nicotinamide phosphoribosyltransferase (EC 2.4.2.12)		FIG00002848	ff	atgctaaatccaactttaatgtgtgacttctataaactaagtcacagagaacaataccctgaaggtacagaaattgtatatagtacactagtacctagaagtaataaatattatgaacacagtgataatattgtagtatttggtattcaatcacttgttaaaaaatattttattgatatgtttaataaagagttctttaacagacctaaagaggaagttattaatgaatacaaacgtacagttaaatttacattaggacaagaaaatcctgatgctaaacacttagaacaattacatgacttaggttatttacctattgatgtaagagctttaaaagaaggtactgttgttcaccctaacacacctgttatgacaattgaaaatactcactcagatttc…	MLNPTLMCDFYKLSHREQYPEGTEIVYSTLVPRSNKYYEHSDNIVVFGIQSLVKKYFIDMFNKEFFNRPKEEVINEYKRTVKFTLGQENPDAKHLEQLHDLGYLPIDVRALKEGTVVHPNTPVMTIENTHSDFFWLTNYLETIISTQTWQAMTSATLAYDMRKMLDKYAMETVGNIEAVDFQGHDFSMRGMSSLETAQLSSAGHAISFKGSDTVPVVDFLESYYNADVEKEMVVASIPATEHSVMCANGNYETMDEYETYKRMLTEIYPTGIFSIVSDTWDFWGNMTKTLPRLKDIIMGREGKVVIRPDSGDPVKIICGDPDADTDYERKGAVEVLWDTFGGTETEKGYKVLDEHVGLIYGDSINYERAQQICEGLKEKGFASINVVLGVGSFSYQFNT…
JD007	JD007_ORF140	JD001|_95875_94967	95875	94967	-	Phage ribose-phosphate pyrophosphokinase				atgattaaaatattttcagaagtagataaagaatacaaacccattattactgaaaagtttcctaatggtgagattaattttaaatatgatgatttaaagtatttagtagaagaggacttaaggtttgatgttttctttaaatgggaaagtgacgcagacttaatgcatttgtatatgtttactaagtatttagagcaactaggtattaaagataaagctgaatttttagagattgcatatctaccttatagcagaatggatagagtagaagaaggacataataatatgttcagtcttaaatacattacagaatttattaataaccttaattataaatcggtatgggtagcagaacctcatagtcctgtaacagaagaattacttactaattcttttgct…	MIKIFSEVDKEYKPIITEKFPNGEINFKYDDLKYLVEEDLRFDVFFKWESDADLMHLYMFTKYLEQLGIKDKAEFLEIAYLPYSRMDRVEEGHNNMFSLKYITEFINNLNYKSVWVAEPHSPVTEELLTNSFAIDVTLKLLNQYIEMSEEPVTIVLPDKGAYDRYLFDVERILMESNIESYSIVYGEKKRDFETGKIKGIKIIKDKNTLYDNCIILDDLTSYGGTFVGCKKALDKLKVSSVSLILTHAERAFAEGALLSSGFKDIIVTDSMFPKNNWEKAIAKHRARINGTELQIKDIERYL
JD007	JD007_ORF141	JD001|_96180_95872	96180	95872	-	Phage protein				atgtatcctgaaatagatgtagaagaattagcgtataagctaaaaagcacgagagaatatttagaaagcattaaaataaaagaagtagaaatttatgaaatctatcatcttaaaacaggtaagttggtttttaaaggtgaatacattgaagtaaaagaattactgaggaaaatgtataaagagaatttaacacttgtagatgtagatacaatgttaagtattggtaaaggatttattgatgtaattaagaatatatcagcagaaaatgtattccaaataacatataaaaaggagctatcaacaaaatga	MYPEIDVEELAYKLKSTREYLESIKIKEVEIYEIYHLKTGKLVFKGEYIEVKELLRKMYKENLTLVDVDTMLSIGKGFIDVIKNISAENVFQITYKKELSTK
JD007	JD007_ORF142	JD001|_96564_96274	96564	96274	-	Phage protein				atggaattggttattaatattatagcagtattggttggtatgtatgctatttatttctatgttacaaagtttagtactggcttatcaggtattttaattgttttaggaatggctattggtctttacttctacttagactacttaaatgtcagagaaaatgttattcgattagtttcagtaatgtttggagctttcctatttagtattgaaatgatttataataaaattatgttcgaaattaaaaaaagcaatgttcagaagactgttagagtgtatgataaagagcagtaa	MELVINIIAVLVGMYAIYFYVTKFSTGLSGILIVLGMAIGLYFYLDYLNVRENVIRLVSVMFGAFLFSIEMIYNKIMFEIKKSNVQKTVRVYDKEQ
JD007	JD007_ORF143	JD001|_96765_96565	96765	96565	-	Phage protein				atgaattatagagattttattacagattgtattagtagaggttacaacgtacacatcagtgttacagaaaaaagagtgcacatcatttctgagatgacatcagcatcttatcctaaaaaggaaattaacttagatgaactacaagcttatgtgtactatatgaataactttggaagtcaaattacaacggaggggttataa	MNYRDFITDCISRGYNVHISVTEKRVHIISEMTSASYPKKEINLDELQAYVYYMNNFGSQITTEGL
JD007	JD007_ORF144	JD001|_97002_96778	97002	96778	-	hypothetical protein				atgaattatgaagaggtactaagaactattaaggaaaataaaccatgtaaagttagattcacaggaaatattttagcaattgttaataaggaatttaatgcagatactgataaaggagttttacagcttgatgtatcgaatatcaacaaagaggactatataaaattacagcaatattgtttagaaagagatgactatacagtagcaggagctattttattttaa	MNYEEVLRTIKENKPCKVRFTGNILAIVNKEFNADTDKGVLQLDVSNINKEDYIKLQQYCLERDDYTVAGAILF
JD007	JD007_ORF145	JD001|_97176_97018	97176	97018	-	Phage protein				atgatacctataatagttatacttattggactcatattatttttatctagtggttataagttggtattaggtaagtactatgatgatgtagatttaaaaatactatttaccatatttggtgttgggattgcattactacttggaggatttatattataa	MIPIIVILIGLILFLSSGYKLVLGKYYDDVDLKILFTIFGVGIALLLGGFIL
JD007	JD007_ORF146	JD001|_97934_97254	97934	97254	-	Phage protein				gtgtctaataaaactattacaaatcatttattaaatttaaaaggaataaacattgaaacgtatagtattattgctcgtatcaagaaacaaactggttggggtgataaaggagattcttttgaaataagcataagttataaagctgataaagaccctagaacagtgagatatattacaactgaaattactattgattatagtagtaataatccaaaagaaattttattacaattaaaagaaaagattttttctattgtagaagaacaggtagagactgacaatgattttattgaatctattaaagaaattaattcaactaaagaattagaaaaactaaagccttatatcaataatgaatattactcaatgtttaaatcttctattgaaaaggaaatacct…	MSNKTITNHLLNLKGINIETYSIIARIKKQTGWGDKGDSFEISISYKADKDPRTVRYITTEITIDYSSNNPKEILLQLKEKIFSIVEEQVETDNDFIESIKEINSTKELEKLKPYINNEYYSMFKSSIEKEIPVALSSEVLNRCTGKTSTLAYLALEKDLPLVVSNEPMRKMLKNKFPHLRVASAEDYSNYDIKGEIVLIDEVDIDQLYSADKVSVDALLVGIIKN
JD007	JD007_ORF147	JD001|_98252_97935	98252	97935	-	Phage protein				atgaaagtagaatcaatagcaagattttttaatgacaaagtattacaaatagaaggttataaagtaagattcctgcaagctagttcatcatatattttagatatagatactgtagatgaatcagtattgtttttagaagctcaagtatctacactttcaggtaatcatttattagatacaaatattatagttgagaaacctgaaacattaagtgctgaagagttatatacagaaattagtaataaactacaagctattgtaggagaccaaactaaaacagatatagaattatcaagatattttaaggaggaaaaataa	MKVESIARFFNDKVLQIEGYKVRFLQASSSYILDIDTVDESVLFLEAQVSTLSGNHLLDTNIIVEKPETLSAEELYTEISNKLQAIVGDQTKTDIELSRYFKEEK
JD007	JD007_ORF148	JD001|_98518_98255	98518	98255	-	Phage protein				atggcaaaatatgaatcaaatattaatggggagaattatattgcaacaccgtcacaagctttaagagaggcactagcaaaattaataactgaagagaaatcttatgctcaatataatgcaaaggataaagaaagttatgaagctcaagtagagttaagacactttgatacaatgatatctcagtatgaggaagctattagagtactagaagataaatatagacctcagatttttattccgaaagataataaggaggaaaattaa	MAKYESNINGENYIATPSQALREALAKLITEEKSYAQYNAKDKESYEAQVELRHFDTMISQYEEAIRVLEDKYRPQIFIPKDNKEEN
JD007	JD007_ORF149	JD001|_98995_98765	98995	98765	-	hypothetical protein				atggaatatttatttttatttataggtattggcatgataatttggggtttcatagcaccttatcttgcatttgtagtttactataaacatgtaagaaaaaatcataatggattcagtgatgaggaatctctagaagaggctatagtatttggtatgggattcatgtttatagcatttattcctataggtatactagttgtaattgaagaaattaagattttattctcttaa	MEYLFLFIGIGMIIWGFIAPYLAFVVYYKHVRKNHNGFSDEESLEEAIVFGMGFMFIAFIPIGILVVIEEIKILFS
JD007	JD007_ORF150	JD001|_99315_98995	99315	98995	-	hypothetical protein				gtggagaaattcaaaggtaaagacttatataagactagaattagaaaacaaacgattaaaaatttaattattaaagtagagaaattacataataaacatagaccttatcaacctgttggtcatgtttattattaccctaaaacaaaagaatttactttatctaagcctgaacaaaagatatttgtagagtatatgaaaaaattaggttttaatgtaaaacacaagagacgtaagaaaacacttattatttataagaatgcattcactgaatacattagtatgtatcatgaagcaatagagcggattgaaggagggaaataa	MEKFKGKDLYKTRIRKQTIKNLIIKVEKLHNKHRPYQPVGHVYYYPKTKEFTLSKPEQKIFVEYMKKLGFNVKHKRRKKTLIIYKNAFTEYISMYHEAIERIEGGK
JD007	JD007_ORF151	JD001|_99823_99296	99823	99296	-	Phosphoesterase		FIG01238380	ff	atgatttattttgttagtgatttacattttggtcatgataatattagagaatttgaagcacctacaagaagtcattgggattcagtagaagaaatgactgaaggtttgattgaactatggaataatacaattacaaataatgatattgtttataatattggggacttcttctttaatatgaaaccatctaaagtagaagaaatacttaatagactaaattacagagagatgatattgattgcaggcaatcatgaccataaaaagcttgttaagttatatgaacgtaatggtatcacagtgaagtatgctgatatgcttaagaaggaaggtaaaagattttatctaagtcattacccaacacttattggaagaaagaatatgtttaatattcatggtcat…	MIYFVSDLHFGHDNIREFEAPTRSHWDSVEEMTEGLIELWNNTITNNDIVYNIGDFFFNMKPSKVEEILNRLNYREMILIAGNHDHKKLVKLYERNGITVKYADMLKKEGKRFYLSHYPTLIGRKNMFNIHGHIHSQLMDTDYHINVGYDVEGKIAYSFDDILNIAGEYSGEIQR
JD007	JD007_ORF152	JD001|_100056_99820	100056	99820	-	hypothetical protein				atggaatttatagataaaaataatgtaattaaagcttatgatataccgaatgtttacttaaaaggttatgtattgtacgcatgtgataaaaatggagatattacagcctatgatgggtatgaccaaatacactataaggatggtagagtattaacattcccttttgataaaccactaagaaagataaatgtactttcaggatactacaaactgtttaaaaaggaggacatactatga	MEFIDKNNVIKAYDIPNVYLKGYVLYACDKNGDITAYDGYDQIHYKDGRVLTFPFDKPLRKINVLSGYYKLFKKEDIL
JD007	JD007_ORF153	JD001|_100465_100061	100465	100061	-	hypothetical protein				atggtaattgcgttttttattttaggtctattattagtattatgtttagttagtcttgctattattaaagttctagaagcaaggttaaagaaaaaagaactaagaagagaaagagaatcttttggtatccctgaaccagggagacagttagggcatatagggtatgttgaaagtaaatatgctttaattcataaagaatcaagtaagataataataagtgcagagaaaagtaaggttgtagaaacattacagaaaatgtataatttagagttaacatctgtagatgtttccagtgtaacgggattttctcccttaggtacaggacgtatggagaatatggtattgctttcatacaaattagaaagagaaggactttataaattaattgaacttaataag…	MVIAFFILGLLLVLCLVSLAIIKVLEARLKKKELRRERESFGIPEPGRQLGHIGYVESKYALIHKESSKIIISAEKSKVVETLQKMYNLELTSVDVSSVTGFSPLGTGRMENMVLLSYKLEREGLYKLIELNKE
JD007	JD007_ORF154	JD001|_100770_100465	100770	100465	-	hypothetical protein				atgaatggtattattgtattttacaaagaagaaaataaacatattctaaaggagctcttagaattcattaacacaacatcaaaaggattaacttacaccttagaaggtacattagttgataatgatattgttttacttgaagataacaacatgcatgattataacctaagacaatttagcaagacaaatgatggcttagttataggtctattgagtgaatcatataatgatgttcattactatgaaaaaggagatgcctatggtatagaaagattaactatgtatttagaggagatgagtcaataa	MNGIIVFYKEENKHILKELLEFINTTSKGLTYTLEGTLVDNDIVLLEDNNMHDYNLRQFSKTNDGLVIGLLSESYNDVHYYEKGDAYGIERLTMYLEEMSQ
JD007	JD007_ORF155	JD001|_101110_100847	101110	100847	-	Phage protein				atgaacagtagagaaaagaaaattttaacactaacagtaaataattttttaatgttagctttagatattgtagcattagttaggtacaagaaaggtaaaactaagcaagagaactataacacaggtcaaatttcaagaactatagttacaacagccaactcattaggtattctttacctagaagagcaagaacgtaaagaaaagaaatctgttaagataggtaatcttgaaagtggtacactaagaggatttaaaaataaataa	MNSREKKILTLTVNNFLMLALDIVALVRYKKGKTKQENYNTGQISRTIVTTANSLGILYLEEQERKEKKSVKIGNLESGTLRGFKNK
JD007	JD007_ORF156	JD001|_101216_101100	101216	101100	-	Phage protein				atgactaaagaagagttagagcaaaaagtaaaagaacttgaagcagagaataaagagcttaaaaaacaaatagaacgttttgaagacgaaggaggaaaaacaaaagatgaacagtag	MTKEELEQKVKELEAENKELKKQIERFEDEGGKTKDEQ
JD007	JD007_ORF157	JD001|_101514_101227	101514	101227	-	Phage protein				atgaacaaagcagtagaacaagcaagtaatgcgttaggtcaaggattttcagctatggtatggcatcaagtattagtagggttagggtttattttattaggattggtattatctttactggtttgggtattagtaaaaaaattccatgtaccttttaatcacccgacagcttttgtagtatactcaattatgttagttagtattgttgctagttttatttggggcggtttacatgtaattaaccctgagtattatgctatcttagaacttaaaggttttataaagtag	MNKAVEQASNALGQGFSAMVWHQVLVGLGFILLGLVLSLLVWVLVKKFHVPFNHPTAFVVYSIMLVSIVASFIWGGLHVINPEYYAILELKGFIK
JD007	JD007_ORF158	JD001|_101824_101531	101824	101531	-	Phage protein				atgaagcagagagattttgaatttgaagaggattttgtattaacttatgagtgtgaggactgtaagcattttgaagactggggtcatgatgaagagcctgaagaatgtagtgaatgtggaagtagtgacttaatcaataatacaagtcatgaagatactgagtgtgatatgtgtcgaggatatattgatatgtggcaagatggatatagatatatgggagataataaagaatatattgaaaaagaggaatcaggtttaatttgtgaggattgttatgagaaattagatatttaa	MKQRDFEFEEDFVLTYECEDCKHFEDWGHDEEPEECSECGSSDLINNTSHEDTECDMCRGYIDMWQDGYRYMGDNKEYIEKEESGLICEDCYEKLDI
JD007	JD007_ORF159	JD001|_102236_101826	102236	101826	-	Phage protein				atgaagttagaagataaagtgttagagagaattgattctcttggaggtaagttaggtgatattagccaacatgcttgggaggctttagtaaagtatcagatagcatacggtatcgtagatattattattggtattttagttatagctttaacattattcctatggaaggtatttgtaaaccaacataaaaaagtaaatgatattgatagagatgatgactatagtctattgtttgaggattgtgaagatttatcaggtcttgggattacgtatttagtttttacaggtattattactttcattgcttttatttacttagtgtggggaataccccaagatatcctaagaataattaaccctgaagtatttgctgtaaaagatttaattgaacaagctaaa…	MKLEDKVLERIDSLGGKLGDISQHAWEALVKYQIAYGIVDIIIGILVIALTLFLWKVFVNQHKKVNDIDRDDDYSLLFEDCEDLSGLGITYLVFTGIITFIAFIYLVWGIPQDILRIINPEVFAVKDLIEQAKGGN
JD007	JD007_ORF160	JD001|_102642_102463	102642	102463	-	Phage protein				atgaatgagtggtatgctttatgttattacgacaaagtaggtaaaaagaaaatacctaggcaaattaaagctcacagggatgtatctgtattagaggatttaaaagatagattagaagaacaaaatcctaaagaagaatacaagattaaaacaacaaaagaatttgataaggagagataa	MNEWYALCYYDKVGKKKIPRQIKAHRDVSVLEDLKDRLEEQNPKEEYKIKTTKEFDKER
JD007	JD007_ORF161	JD001|_103258_102656	103258	102656	-	Phage protein				atgattaaaagaagaaaacatttagaccactcattacagcctgagaaaggatggagaacagtaccttttaatgggtattatgaagcacatcctacaggtttaattagaaataaagtaacgaaaaagttaattaaaggaacacagacaagaaagaaccatcctaagtggactgctcatgaaattgtatatttaattaatcctaagaaaacaagttattctaggggagtagttattgcacatacattccctgaaatgattagccaatcaagaggagaccttaagaacggtcatgtgtgttttaaagatggtgaccgaagtaattgtcatgtagacaacatgtttattggtaaaggtaatgttaacaaaaatatctataaattaaatgattcttatttaact…	MIKRRKHLDHSLQPEKGWRTVPFNGYYEAHPTGLIRNKVTKKLIKGTQTRKNHPKWTAHEIVYLINPKKTSYSRGVVIAHTFPEMISQSRGDLKNGHVCFKDGDRSNCHVDNMFIGKGNVNKNIYKLNDSYLTRKDIEEDVNNLVNERLFSQLELLIKKNEPERITPSNHFIKRDNNVFSITDLSKNSLVEFELEIKNIK
JD007	JD007_ORF162	JD001|_103608_103258	103608	103258	-	Phage protein				atgagagaagagttaaaaccttttaataggaaacaagttaatgttaaagggtatttagatgatgttaagtactcaaagcgtagaagacataaaggtaatcaacatggatgtgttaaaatcacagttactgatgtaaagattaatggtatacctattgaccacgttaacattgaagttggtatctctttctatgaaaaactaaaggagcttcaaggaaagagaatccaatttgtaggtactgtttacaagtatgttaaacatgctagaggacgcaaaggtagaattaaaggattttataaagaggattatagcgtaactttagataagaagttacaaaaggaggaaaaataa	MREELKPFNRKQVNVKGYLDDVKYSKRRRHKGNQHGCVKITVTDVKINGIPIDHVNIEVGISFYEKLKELQGKRIQFVGTVYKYVKHARGRKGRIKGFYKEDYSVTLDKKLQKEEK
JD007	JD007_ORF163	JD001|_103928_103623	103928	103623	-	Phage protein				atgagtaaagaaacaatcagaagacaattttcaaatgcaattgagattatggcaacaactaaagaatggtggaacttccctaaaagttttgatacgaataaagaatttaaaattaaaacttttaaaaatgatacacttgtatttgaagttagggaaggtagtagaaatttaggaagctttgtaatttttacaaacattgattttgattacgataaactagaaggaacttcaacacaatatatgattaattactttgctaagaaattaactaaagatatgtttaactatcataagttacaattatag	MSKETIRRQFSNAIEIMATTKEWWNFPKSFDTNKEFKIKTFKNDTLVFEVREGSRNLGSFVIFTNIDFDYDKLEGTSTQYMINYFAKKLTKDMFNYHKLQL
JD007	JD007_ORF164	JD001|_104270_103998	104270	103998	-	Phage protein				atggacttattaactattgcttctgttgcttttatagctgtagtcattattgatttgattaatgatgatatgagctatatgcttactggtactgcaatcttaataaatatttgggcaggattttatggatggtttttcttactacaagcaggtatgttacttttcttactattagctaggaaagttaaagatgataaggagtcaatactatactctagtgcttcattaatatgtgcactaggaatgataataaatcttctttcattttcttaa	MDLLTIASVAFIAVVIIDLINDDMSYMLTGTAILINIWAGFYGWFFLLQAGMLLFLLLARKVKDDKESILYSSASLICALGMIINLLSFS
JD007	JD007_ORF165	JD001|_104623_104276	104623	104276	-	Phage protein				atgctaaatgaaaaactaaaaaacctggaagatacaaaagtatacatgattaatagtattgcaagtttactaagcgcaagtacaggaaaatcaagtaaagtattttttgatgaaggaactattaaaattgtaagtggtgaaacaaaagcagtagaagttattgataacttagttcacccacactcaggacgtttacctattaaaacaacagaacgtattgcgctaggtagattaacagattctttacagtttgttatttcagaaatagaagtagttaaagaccaaattatagatgaagaaaatgaagcttacattgattttgtgatggaagactgggactgggattaa	MLNEKLKNLEDTKVYMINSIASLLSASTGKSSKVFFDEGTIKIVSGETKAVEVIDNLVHPHSGRLPIKTTERIALGRLTDSLQFVISEIEVVKDQIIDEENEAYIDFVMEDWDWD
JD007	JD007_ORF166	JD001|_105004_104636	105004	104636	-	Phage protein				atggatatactaattattcattataaagaaacaaataaacgagttttaaaagaaacaatacaaacaatacaaaatcatttaaatgatgaacatggtttggttaagatgacagcaacaaaacttagcagagagaatatagagaaaagatttaataactataatatagtcattgcagaagatgaccctgataattcgtatcattacagtgaagctgtagaagaagcagattttattatagacataccaatttcatatttagatatacatgcaggagtagaatgggatgttgataatcctgtagatatgctagataggaatccggattttatagaagctgtaaataaattaaatgaagacttaatgttataa	MDILIIHYKETNKRVLKETIQTIQNHLNDEHGLVKMTATKLSRENIEKRFNNYNIVIAEDDPDNSYHYSEAVEEADFIIDIPISYLDIHAGVEWDVDNPVDMLDRNPDFIEAVNKLNEDLML
JD007	JD007_ORF167	JD001|_105199_105017	105199	105017	-	Phage protein				atgttattaggaattttatggtttatatggggatttgtatcgtactttgtattgatgtttggaattgagttttggaaagatagatggatgccaggtgttatcggagcaggagccttactactattcttattttggattatgaaatctatccataatgctatgacagtagtatacttgtattag	MLLGILWFIWGFVSYFVLMFGIEFWKDRWMPGVIGAGALLLFLFWIMKSIHNAMTVVYLY
JD007	JD007_ORF168	JD001|_105543_105247	105543	105247	-	Phage protein				atgactaaagaaacaaatgtactttacaaagataagtatagagattatactatagttgtaagactagcaggtaatattattgttactgaggtagataagaaacataaaacagcatttacacctattatatttgacaatggtgtagaaggcgtagagcttgtaatgcgtataggttctgtagagcttagcatgacagatttacgtgagttcacaaaggaagtatctacagctcagaaagctttagaatattttaataaaaaactttacattaaaggcttgacagatgaagcattttaa	MTKETNVLYKDKYRDYTIVVRLAGNIIVTEVDKKHKTAFTPIIFDNGVEGVELVMRIGSVELSMTDLREFTKEVSTAQKALEYFNKKLYIKGLTDEAF
JD007	JD007_ORF169	JD001|_105712_105536	105712	105536	-	Phage protein				atggattttaatgattttataaacagtgaatcggatagagtaggtaagcctaaacaaaagaagaaggtagagaataagctaccttcttctattcctattgaagatagagaaaagaaattaaaagagataagaaagaaatcattatatattgatttaaggagaaaaagaaatgactaa	MDFNDFINSESDRVGKPKQKKKVENKLPSSIPIEDREKKLKEIRKKSLYIDLRRKRND
JD007	JD007_ORF170	JD001|_105972_105724	105972	105724	-	hypothetical protein				atgataagctcatttgatagtatactacttgtcatatacattattatagcttttgcagtagctatggcaattatctacttagtatttaaaggtatgactcttctactagataaactaatgatgttattattaagtaaaactacattagatgtagaagcttgttctatgataatggcagtcatcagtacaattgtgtttggaattattgtacttttaatatggctagcagtaaacaatattttactataa	MISSFDSILLVIYIIIAFAVAMAIIYLVFKGMTLLLDKLMMLLLSKTTLDVEACSMIMAVISTIVFGIIVLLIWLAVNNILL
JD007	JD007_ORF171	JD001|_106631_105987	106631	105987	-	Phage protein				atgaaagtttcagaagaagtaaaacagagttacctagagaataaagctaatactaaaatggataagataagttggtctgagttaaaagctagtcctttaggtattaccttaggtgatattatattttatagtgtagttattatagataacattatagctattattttaactttaaccttaataggtactattactgactcaattgagagtactttaacccaaataattgtagggatgttcataatcattactatatatggaatcctatcagcgttaatacctattctagttcataaagctgtatcaccgggatggaggtatactgaatggaatgaatcctattacattagattacctggggaagagaactacaaatactatagtaaatggtatttagat…	MKVSEEVKQSYLENKANTKMDKISWSELKASPLGITLGDIIFYSVVIIDNIIAIILTLTLIGTITDSIESTLTQIIVGMFIIITIYGILSALIPILVHKAVSPGWRYTEWNESYYIRLPGEENYKYYSKWYLDLLGVKEFYYKRDSGEEVKEKNISWAFQAEVKRPEDVNHWKNQLLTNRPLTILEYKKLKKLDKESEIRKQEDLEEYKQYNSN
JD007	JD007_ORF172	JD001|_106924_106712	106924	106712	-	hypothetical protein				atggataaaacattaccaaagtttagtgtatatgaagttattgtaaagactgtaattatgacaccaacagaaggaagttctgacctagaatcattttacttttcaactagagagttagcagaaagatttgttgaagagaacacagtggaaacaaaaaacggtaaacgtgtatcttttgctgttaaagaacggaaagtaaatcaaccaggctaa	MDKTLPKFSVYEVIVKTVIMTPTEGSSDLESFYFSTRELAERFVEENTVETKNGKRVSFAVKERKVNQPG
JD007	JD007_ORF173	JD001|_107186_106938	107186	106938	-	hypothetical protein				gtgagtaaatttatcggagtgtacttatttaatttactagtggtagctttagtttacacagtaggatttttattcttttatggtgtagctagcttagttattattttaactcatgctactattgacccgttcgtattagctactttcttaggaataggattcttagttattagaactgcacacagaattatggcacgagtaatcaatgacgcagtagcccaagccattaaggataaagaaaatgaataa	MSKFIGVYLFNLLVVALVYTVGFLFFYGVASLVIILTHATIDPFVLATFLGIGFLVIRTAHRIMARVINDAVAQAIKDKENE
JD007	JD007_ORF174	JD001|_107355_107179	107355	107179	-	Phage protein				atggttatacctagtattaaagcacaaaacaaattcaagaatgaattagagtattataaacaaggtcacattagtgaaagtaaaatgttagaattagcttttgattacatccaagaattagaacaaaataacgaatacgttactaatttgctagaagaggagagatatggtgagtaa	MVIPSIKAQNKFKNELEYYKQGHISESKMLELAFDYIQELEQNNEYVTNLLEEERYGE
JD007	JD007_ORF175	JD001|_107948_107391	107948	107391	-	Phage protein				atgacagaaagggaaaaattaattaaagagattgaagaggctaatagagacatacagttacagttaaaagaagtagataattataaggatagtatacgttctaaaggaacaagaaattatatctctacaaaggtattagattctattatggttggtttcatagttagttttttaatactcattataatgcgtgtacttgaatactttgtaacaggtaatgctgtttattcacctttagcacctgcagttatcattatgtttgtcttagcactcggtacatggaaagtaagtaagatgaacaaaatagtatcttatagaggaactattaagatgtactgggaactaagcaatgctgagcaaaaacaagctaaggtatttaaatatcctaatgatgaagta…	MTEREKLIKEIEEANRDIQLQLKEVDNYKDSIRSKGTRNYISTKVLDSIMVGFIVSFLILIIMRVLEYFVTGNAVYSPLAPAVIIMFVLALGTWKVSKMNKIVSYRGTIKMYWELSNAEQKQAKVFKYPNDEVDIVSKHNLRQITFSEINILHLKYMRYNKAVEQHTKLSKELFKKDKETVDKNK
JD007	JD007_ORF176	JD001|_108195_107953	108195	107953	-	Phage protein				atggaaatggcagatttagaaagatttgatgcatttgtaagactaatttcagatgatgagctttcggaggaaagaatactggagttaagcgtagatttactcaacccgatactagaaggaggtacagcttacagagctaaaaaacgtattaagagtaaatttggtaagttagaagcaaaaaactttaaacgaaactataaattcttacttaagtcgatagctcaaatagaccaaaggagatag	MEMADLERFDAFVRLISDDELSEERILELSVDLLNPILEGGTAYRAKKRIKSKFGKLEAKNFKRNYKFLLKSIAQIDQRR
JD007	JD007_ORF177	JD001|_108740_108342	108740	108342	-	Phage protein				atgtcaagaaaagcaagtatattttatatactagtggttattgttttggctttctctatctcatcttattatatatcttctttcatgtatcacgacaaagcaaaaaatgaagtctctactgagttatcaaacacaggaaagattaaagaagaaaagaacgtagaatttgtcggtgactacacattgaaaaaagtggaagataataaagcttattttatggaaacattacctacttacctaccaggtagaacaggagataacagcatagatatgaggtactacaaaacaagtagatttaaagaaggggtaaatttcaagcttattagggtatatactgaagatggagaagataatccaattcataagtataggtttgaagcagtgccaaccaaaaagtaa	MSRKASIFYILVVIVLAFSISSYYISSFMYHDKAKNEVSTELSNTGKIKEEKNVEFVGDYTLKKVEDNKAYFMETLPTYLPGRTGDNSIDMRYYKTSRFKEGVNFKLIRVYTEDGEDNPIHKYRFEAVPTKK
JD007	JD007_ORF178	JD001|_109506_108802	109506	108802	-	Phage protein				atgagaaataaaaaatcatttcaagagcagttaaatgacatgcgtaataaagagaaatgggtatctgaagaggagttcactgaagaagtggctccttctgaagaacctgaagtagaagaagaaaaactatatactttaaatgagttaaaagagaacttactagatgctcaaggattaaaagatgttgtagctgattttcctgtatctaaagatttatatgagcctaataagttatatatctgtacaatacctaaaggataccagtctactgaagtacaaccaggacaatatattggtgttagtactggattattatcagagtcagaagacttcagccatttaagaggtcaaatgcctagaaacttatatgaaacttctcatgttttaaaacctttgata…	MRNKKSFQEQLNDMRNKEKWVSEEEFTEEVAPSEEPEVEEEKLYTLNELKENLLDAQGLKDVVADFPVSKDLYEPNKLYICTIPKGYQSTEVQPGQYIGVSTGLLSESEDFSHLRGQMPRNLYETSHVLKPLIRINNTNIEYQQHELLEDIKDDKKIYDVELEDLRLATGEEVSHLEIVDNKFFESRINEVLDRYTELTDSDDLLKYYSKLRELVGSDKMIYCSLLDKCVKIID
JD007	JD007_ORF179	JD001|_109966_109523	109966	109523	-	Phage protein				atgtttatttcattaaatcaagaagagaaagaattattaactaaagaggaaagtaaatacacaccattagaaacatcaagagagtttaacacacctaaagaagaattcattgtaacaagttataacgaaggtaaacctttagattacattgcaaaagaagctaaggtaagtatgggattaatttacacagttctaaactactataaagtaggtaaacgtaataagaaatcacctgtagaagaaagaattgcacatatcttaaaagataaaaacttagtcaaagagattattaaggattatcaatatatgaatttacaggacatttatagtaaatataatcttcataaaaatggtttatattacatcttagatttataccatgtggaaagaaaatctgaa…	MFISLNQEEKELLTKEESKYTPLETSREFNTPKEEFIVTSYNEGKPLDYIAKEAKVSMGLIYTVLNYYKVGKRNKKSPVEERIAHILKDKNLVKEIIKDYQYMNLQDIYSKYNLHKNGLYYILDLYHVERKSELKDKALEEDSIVIE
JD007	JD007_ORF180	JD001|_110489_110031	110489	110031	-	Phage protein				atggcagatgagattagtttaaatccaatacaagatgctaagccaattgacgatatagtagatatcatgacatacttaaaaaacgggaaagtactgagagttaaacaagacaaccaaggagatatccttgttagaatgagtccagggaaacacaaatttactgaagtatctagagacttagataaagaatcattctactataaaagacattgggttctctataatgtatctgttaactctcttataacatttgatgtttatctagatgaagaatattcagaaacaactaaggttaagtatcctaaagatactattgtagaatatacaagagaagaccaagaaaaagatgttgctatgattaaagaaatacttacagataataatggtaattatttctat…	MADEISLNPIQDAKPIDDIVDIMTYLKNGKVLRVKQDNQGDILVRMSPGKHKFTEVSRDLDKESFYYKRHWVLYNVSVNSLITFDVYLDEEYSETTKVKYPKDTIVEYTREDQEKDVAMIKEILTDNNGNYFYALTGETMLFDENKLNKVKD
JD007	JD007_ORF181	JD001|_111238_110507	111238	110507	-	Phage protein				atggctagaaaaaagaatttaagaaataaaaacagtgatataaaagttgttcctgataaagaaaaagaaagtatattatctaagttataccataataagttactacgttcaaaggtagataatgcattagatgaagatatgagttatgatgatattatagaattatgtaaagaatatgatttagaattgtctaagtcagctattacaagatataaaagtaaaagaaaagaagctattgaaaatggttgggatttaggagaattaattgataaacgtaaaaaaacaagtgtaaaagatattaaggaaaaagaaactcctatattagaagaggagcaactttctccatttgaacaatcaaaacatcacacacaaacaatttatgatgatattcaagtgcta…	MARKKNLRNKNSDIKVVPDKEKESILSKLYHNKLLRSKVDNALDEDMSYDDIIELCKEYDLELSKSAITRYKSKRKEAIENGWDLGELIDKRKKTSVKDIKEKETPILEEEQLSPFEQSKHHTQTIYDDIQVLDMIISKGAKGLEFVETLDPALMIRAMETKDKITGNQLKGMSFIGLRELQLKQTAQDTAMSEVLLEFIPEEKHEEVLQRLEELQNEFYKNLDLDEESRKLKEALDRVGYTI
JD007	JD007_ORF182	JD001|_112473_111610	112473	111610	-	Phage protein				atgttaaaaggattttcagaacatgtaaataagcctacaactattaagaccttatacaagaccttaacaagtggtaaagtagaattactaggtgtatcttacgatagtgattacttcccctcaggtgttacagtacaatcttacattgaggatataggtaatgaagatgagggtctacagtttgttaataaagtaaatgtagtagaatcaatgaaacaggctgtagtaggtatgaataatcaattaggttcttcaggtcttggatatgtgagaactgaacaacttaaaaaagagttggaagagactggactaatgacagatttacttgctagaggtactaacttaacctctactaagaaagtagatattgtaagtacttttattgagcctgaagtaaca…	MLKGFSEHVNKPTTIKTLYKTLTSGKVELLGVSYDSDYFPSGVTVQSYIEDIGNEDEGLQFVNKVNVVESMKQAVVGMNNQLGSSGLGYVRTEQLKKELEETGLMTDLLARGTNLTSTKKVDIVSTFIEPEVTYQDITIAKDIKLRLYKVKEESPLNGYTHIVYLLTTEKLYDGQTLFGMLSKKDKLSKGDTDKLLAFFRNNSLISKSVFCVKLLSKDYYFNLYNTHETGIFFLEDTDVITIACGQSYVKVNTKDIKSSYVKIEDKTHKLTELVINLKGDDTLTILF
JD007	JD007_ORF183	JD001|_112919_112473	112919	112473	-	Phage protein				atgagcaaagacaaaccaaatagacgtaaagagatacaacatcagcctgttaactttgcccctacgaatactctaacaggggctaataatagtttctttgctaaaaagccttcagagcctaaggatgcaacatctgttattgaatatcgtatactattcattaaaagatttgataacgtaacaagtacagatgtgaaattacagaaaaagtatgcattaaaccttattagtgaagcacttgatgttaaagaaacttacttgtctcttaagcaaaaaggaaaaaaaacagaatctattttgcatacagatagagtttattatgttcatagaggtaaaaaacttattggaaagtgtagtatcagagaacaaagaacatttaagggtaagcatttgatattt…	MSKDKPNRRKEIQHQPVNFAPTNTLTGANNSFFAKKPSEPKDATSVIEYRILFIKRFDNVTSTDVKLQKKYALNLISEALDVKETYLSLKQKGKKTESILHTDRVYYVHRGKKLIGKCSIREQRTFKGKHLIFIFKTRHRVKAERKDK
JD007	JD007_ORF184	JD001|_113664_112897	113664	112897	-	Phage protein				atgtctaatgatgtagttaagttctatgaaaaagatattaaagaccttataagaactaaaaaacacatgttcaaagacgatgaaataactagtgatataaacgatatacgaatctttaatgagaaagtcatttgtcaaggtaaatgcagaacagattgtttagtactagaccgtaatggtacagtaatgggtatagagataaaaacagaacgagactctacacagagactaaataaccaattaaagtattatagtctagtatgtaagtatgtatatgtaatgtgtcatgataaacatgtacctaaagtagaacaaatacttaaaaggtataaacataatcatgtaggtataatgagctacattagttttaaaggcaaacctgttgtaggtaaatacaaa…	MSNDVVKFYEKDIKDLIRTKKHMFKDDEITSDINDIRIFNEKVICQGKCRTDCLVLDRNGTVMGIEIKTERDSTQRLNNQLKYYSLVCKYVYVMCHDKHVPKVEQILKRYKHNHVGIMSYISFKGKPVVGKYKDATPSPHRSPYHTMNILWKTNLMTILRLIRDPHTYRTGYSYNASGRYSGGEGNFSQTTQSKRMKKPAIINQIIHYVGVDNTYKLFTRGVIYGYNNRWEVIEEDFFNTMKNGVRVINEQRQTK
JD007	JD007_ORF185	JD001|_114193_113657	114193	113657	-	Phage protein				atggattttaattttagtgcttttgataatagctcattagcaatgagaattagtgagggtgtatactatttcaatgatactccttattactttattgagcatgtagaagaagaaatgtctgagtatgttattgtgtatgacatacatgacagagaggaaaaagaaaatcctcagaagaaatatagaatagaaccttaccaacgtacaatacctgggggaacacctcttagtaacttaattaagagtatgatgcctcaacgtaagtatcctaagaaggttacagaagaccctatatttgtagctaatgttattcctttaggaacagatacagttacaggtaaaaccggtaaaggattttttgaaagagataaggatagaactatctattctcaaaaggaa…	MDFNFSAFDNSSLAMRISEGVYYFNDTPYYFIEHVEEEMSEYVIVYDIHDREEKENPQKKYRIEPYQRTIPGGTPLSNLIKSMMPQRKYPKKVTEDPIFVANVIPLGTDTVTGKTGKGFFERDKDRTIYSQKEPTKVVHGQYTGVFIGLTSVKWNRTYTPLESVVEYYKRVKGDRLNV
JD007	JD007_ORF186	JD001|_114568_114257	114568	114257	-	Phage protein				atgaagttcaatgatatttatgagcaattaattaaaaatgatacagtacaaaacattcatgagtctcaagatgacaaaggaaatatttatacaatccaatttgataaaggtaatgataagtatttatttaatgttattaatgatggattcttgaaagaaatgacaaacggtatggtagaccatcctgaaggtcagccatactcagtaagtttaatcaataaagaaacacctagtatgtcagtgaaacaatatttaacagatgtagaagatattgtacctactattagaaaaatggaaaaggatttcttatag	MKFNDIYEQLIKNDTVQNIHESQDDKGNIYTIQFDKGNDKYLFNVINDGFLKEMTNGMVDHPEGQPYSVSLINKETPSMSVKQYLTDVEDIVPTIRKMEKDFL
JD007	JD007_ORF187	JD001|_114923_114555	114923	114555	-	Phage protein				atggatacaatttttattataggtgtagcgtttataacttttgcaacatttaacatagtctttagactatttgatttatggactaccgagaaaaaaatggtaagtcaaggacaacccccgctaagtaattttgagtactatcatgtgatagtaccttacttagtaggtgttattgttattacactaagtattatttttagagattccttgtattccgcacaatcagggttcggtattattattacaagctttatttacatgctagtttatgttataattggtcttgtagggtcatttatacttacaatattccaagctagaaaagctagacagtatcaaacacaggaggataataatgaagttcaatga	MDTIFIIGVAFITFATFNIVFRLFDLWTTEKKMVSQGQPPLSNFEYYHVIVPYLVGVIVITLSIIFRDSLYSAQSGFGIIITSFIYMLVYVIIGLVGSFILTIFQARKARQYQTQEDNNEVQ
JD007	JD007_ORF188	JD001|_116187_114937	116187	114937	-	Phage protein				atgagtaactataaaacaatagaagaagtacaagcagttattattggggtattatttaaagatgaaggtaaaattgtaacatctaagtttaataaaattactaaagagtttggtttagatagaatcggtaaagatgaccttaaagaaattgtagaggatattagacaagacgcttatctaaatgaacttaaaaacaaagcaattaaaggtaaagtaacgttaggtgatttaaaagatgttgcagataaccaagtattcgaaggtaataactaccatgaagaagtatctacttacgtagtagctaaagaaaaagaattgtctcacttaagagaacagcgtaagcacaataggcatactgcataccctcaaattatgtttgatgaacttaaagaacatatg…	MSNYKTIEEVQAVIIGVLFKDEGKIVTSKFNKITKEFGLDRIGKDDLKEIVEDIRQDAYLNELKNKAIKGKVTLGDLKDVADNQVFEGNNYHEEVSTYVVAKEKELSHLREQRKHNRHTAYPQIMFDELKEHMVKELQGETLVEHHGSKANINDTELIVLLSDFHIGSIVSDMTNGKYDFEVLKARLNHFINTTVKEIEDREISNVTVYFVGDLVEHINMRDVNQAFETEFTLAEQISKGTRLLIDILNVLSNVVSGELRFGIIGGNHDRMQGNKNQKIYNDNIAYVVLDSLLLFQEQGLLNGVDIIDNREDIYTIRDTFGGKSIIINHGDGLKGKGNHINKFILDSHIDLLITGHVHHFSVKQEDFNRMHIVASSPMGYNNYAKELHLSKTKPSQQLL…
JD007	JD007_ORF189	JD001|_116935_116180	116935	116180	-	Phage protein				atgggaattatagtaaactccaaccatattcaatcagacactttatatgagtatgatagcttttttgatattgagaaagtagatacatttgaagaaggattgctttcaatacaagatgaaccaactgttttagcaggattcatctatgatgacatcacatttaataaggttattaattctaattcagatattgatgattatattaagaataatgatatttattatgtctctgatatagggttactccctgatacttttatcactgttgattctgataaaaaatattattcattattacaacaggtagttgagttaagtaaagacccttttcctaaatgggtagaggatgatgcaaaaggcttaactaagtattataactttcaagactttgaagatgta…	MGIIVNSNHIQSDTLYEYDSFFDIEKVDTFEEGLLSIQDEPTVLAGFIYDDITFNKVINSNSDIDDYIKNNDIYYVSDIGLLPDTFITVDSDKKYYSLLQQVVELSKDPFPKWVEDDAKGLTKYYNFQDFEDVFDLNSFYKKEVDMVREKCYNNGNVYLLYEVLPDYKLPLAYSLLSNKEHGIVIIGSQTRSNNDILTFYVKGMDAKAIASMFNVEHDYDSNIFHTFVNSHINILGNQITKFIREKGSSYE
JD007	JD007_ORF190	JD001|_117199_116939	117199	116939	-	Phage protein				atggatattccaacaatattatttagaaatccatatgattatacgaaagtaaaaaaactaatggaaaacaaagagcagtacattgtagtaaagtttgattctgtttctgttcataatttaaatgttcaaggtatgatgaatgtcatccaagattacctacacatctatggttatagggttaaagagtacgggcaagaaaatgcttctaaagatgatgaaagagacgttaaaggttacttatatgaaagagtaggtgagtag	MDIPTILFRNPYDYTKVKKLMENKEQYIVVKFDSVSVHNLNVQGMMNVIQDYLHIYGYRVKEYGQENASKDDERDVKGYLYERVGE
JD007	JD007_ORF191	JD001|_117521_117294	117521	117294	-	Phage major tail protein				atggaaaagacattaaaagtttatagtaatggtgaagttgtaggctctcaagtagctaataacgatggagctactacagtatctattacgggcttagaagccggaaaaacttatgctaagggagcttttaaagtagcatttgctaatgattcaggtgaatcagaaaaagtagatgttcctgaatttacaactaaaactcctactgaagaaccttcaggagaagcatag	MEKTLKVYSNGEVVGSQVANNDGATTVSITGLEAGKTYAKGAFKVAFANDSGESEKVDVPEFTTKTPTEEPSGEA
JD007	JD007_ORF192	JD001|_118048_117536	118048	117536	-	Phage major tail protein				ttggctaagttaaatttatacaaaggtaatgagttactaaacagcgtagagaaaacagaaggaaaatcaacaatcacgattgagaatttagatgctaatacggattatcctaaaggtacttttaaagtatcattctcaaatgattcaggagagtcagagaaggtcgatgtccctcagtttaagacaaaagcaattaaagttatttcagttacccttgacgttgatagtttagaccttacagttggagatactcaccaactatcaacaactatcacgcctagtgaagcatctaacaaaaatgtgtcatttgaatcagacaaatcaggtgttgctagcgtaacatcagaaggcttaattgaagcagttagtgcaggaacagctaatgttactgtaactact…	MAKLNLYKGNELLNSVEKTEGKSTITIENLDANTDYPKGTFKVSFSNDSGESEKVDVPQFKTKAIKVISVTLDVDSLDLTVGDTHQLSTTITPSEASNKNVSFESDKSGVASVTSEGLIEAVSAGTANVTVTTEDGSHTDIVAVTVKEPIPEAPADVTVEPGENSADITA
JD007	JD007_ORF193	JD001|_118703_118071	118703	118071	-	Phage protein				atggctaaaaagaatgttaatgatgtattacaacaagaatctgttacagtagcagataagtatttacaagttaaagttaaccgtgacggttatactcgtacacatgaaggacaatatgcgtacaaagtagtttcagagggagaagaactattcttataccctgtacaaacagatggtaaaggtacattaaatgtaatgaagaaatcacctattgcttacactgatggggacaatatccatttcgtagtaaacacagtagtagacccttataatcactcatttatccgtactgaagatatcaaaggattagataaaggtaaacaacttattcaagctttcttagctttcgttgaagaccgtttcaaatttggtgtttataacgtatttgttgcaaacagc…	MAKKNVNDVLQQESVTVADKYLQVKVNRDGYTRTHEGQYAYKVVSEGEELFLYPVQTDGKGTLNVMKKSPIAYTDGDNIHFVVNTVVDPYNHSFIRTEDIKGLDKGKQLIQAFLAFVEDRFKFGVYNVFVANSKEDVLSIVDPTDNDADEVKDSLEHAHEDVIADFPASPARKDVKGVDSGEGQGDTSEPSAPKNVQVTPKEDGADVSAE
JD007	JD007_ORF194	JD001|_119492_118830	119492	118830	-	Phage protein				atgaagaaagctaataatggtaatagatatgtaatagatatagatggtatacctgttgattttgaaagagatttagatagcttacttaataggtataaaaaccttagatggtcattatatcataggtacgcagggattttatctaatgattttgaaagacaagaactaagagaatatattgatgagcaatttattaaattagttaaagaatataatattagaagtaaagtggattttcctggatatattaaagctaaactaactttaagagttcaaaatagttatgttaagaagaatgaaaaatataaacgtactgaaattattggtaaaaaagattatacagtagagtccttaacagaagatttaaatgaagacttcgaggataatcaaattatgagt…	MKKANNGNRYVIDIDGIPVDFERDLDSLLNRYKNLRWSLYHRYAGILSNDFERQELREYIDEQFIKLVKEYNIRSKVDFPGYIKAKLTLRVQNSYVKKNEKYKRTEIIGKKDYTVESLTEDLNEDFEDNQIMSYVFDDIEFTEVQSELLKELLINPEREDDAFIVSQVAEKFDMKRKEVASELTELRDYVRFKINAYHEYYAKKELNNHRVNTENHIWEN
JD007	JD007_ORF195	JD001|_119832_119479	119832	119479	-	Phage protein				atggataatttaatagataaaaacatgaatcaggtaaaagaatctttggggaatgcaaattcctcagatgttcttcctttaccttataaagatatagcaaagaaatttgaagaagtaaaagaaaaaggtgaatcaattatcattgaagaaggtggattcccttatacagattctacagtgatgtatatagaacatgtaacagatagatgggcgggaggatattccttaattagacatgagggtgaagaagttaaagtacctaagactatccatttttctgatatatatgttaaagataaatcacacaaagtaagaataatcttcgagggggctaatccttatgaagaaagctaa	MDNLIDKNMNQVKESLGNANSSDVLPLPYKDIAKKFEEVKEKGESIIIEEGGFPYTDSTVMYIEHVTDRWAGGYSLIRHEGEEVKVPKTIHFSDIYVKDKSHKVRIIFEGANPYEES
JD007	JD007_ORF196	JD001|_121092_119836	121092	119836	-	Phage recombinase				atggcaagagcaaaaaaaggtaaagaagtagatttaacagatttaaatacaattgatttaggtaaagaattaggattaacattactatcagatacaaacagagcagatattaaaaacgttatacctacaatggttcctcagtatgactatattttaggtggaggtattccattaggtcggttaacagaagtttacggtttaactggtagtggtaaatctacttttgcagttcacttatctagaattgcaacacaattaggtgttatcactatttggattgacattgaaggaacagcagataacaatcgtatggaacaacttggtgtagatgtttcaaaactattctctattcaatcaggagaaggtagacttaaaaatacagtagaattatctgtagag…	MARAKKGKEVDLTDLNTIDLGKELGLTLLSDTNRADIKNVIPTMVPQYDYILGGGIPLGRLTEVYGLTGSGKSTFAVHLSRIATQLGVITIWIDIEGTADNNRMEQLGVDVSKLFSIQSGEGRLKNTVELSVEQVGKELEYWIDTFNEKIPGVPIVFIWDSLGATRTQKEIDGGIDEKQMGLKASATQKVINAVTPKLNDTNTGLIVINQARDDMNAGMYGDPIKSTGGRAFEHSASLRIKVHKASQLKQKSELTGKDEYHGHIMRIETKKSKLSRPGQKAEADLLSDYMVGKEDDPILLNGIDLEHTVYKEAVERGLITKGAWRNYVTLNGKEIKLRDAEWVPVLKDNKELYLELFSRVYGEHFPNGYSPLLNNKVIVTQLEEYQALENYYKEWATDN…
JD007	JD007_ORF197	JD001|_122423_121152	122423	121152	-	Phage protein				atggatttcaatcaatttattaacaatgaggcaagcaaattagaaagcaataacagttcttttaacaataatgtagagagctacaaacctaaaaaccctgtactacgtttaggtaatattaaagatgcaaacggaaataaggttgttaaagaaaatgcttttgtacgagtattacctcctgcccaaggaacaaatgttttctttaaagaatttagaacaacaggtattaactattctaagaaagatggttctcaaggattcacagggttaacattacctgcagaagaaggttcatctgtccttgacccatacattcaggattggataacaaatggtgttcagtttagtagattccctaataaaccaggagtacgctattatattcacgttattgaatac…	MDFNQFINNEASKLESNNSSFNNNVESYKPKNPVLRLGNIKDANGNKVVKENAFVRVLPPAQGTNVFFKEFRTTGINYSKKDGSQGFTGLTLPAEEGSSVLDPYIQDWITNGVQFSRFPNKPGVRYYIHVIEYFNNNGQIQPKKDAQGNVMIQPMELSNTGYKELLANLKDTMLKPSPNAPHSFISANEAFLVNIVKAKKGEMSWKVSVYPNAPLGALPQGWEQQLSDLDQLAKPTEEQNPNFVNFLINNVNNTELSHDNFKFNRETNVLGEEPSEPKQAPTQQDVDSQMPSNMGGQPNQPQKGQVGQYAQQGQSNGQGQQLQGTQQPINNTQFGQGTPSGQQPSNTGSVDWDNLAQQQSQPDSNPFNDFDVSSVDDSQVPFETQPQNTQQAPEPQQTT…
JD007	JD007_ORF198	JD001|_122992_122510	122992	122510	-	Phage protein				atggagatacacattgattccctagattttacaaattttactattaaagatagaaatgggaactcacaagagtttgatattacagatgaattaaagattacagaatatacaatacaagaagattttatgcaacaatcagctaagtacgctttttgggcttctatattagagaaggtcagagcatattctgaaatggagcaaagaaatttagaaacaattggtagtaagcttaatctcacaattagacaagagtatgaacaacaaggtaaaaagcctactaaagatatgattgagtctagtgtatatattcatgattcctaccaacaacaacttaaagttgttgaggcttggaattataaagttaaacaacttcaatatgttgtaaaagcttttgagaca…	MEIHIDSLDFTNFTIKDRNGNSQEFDITDELKITEYTIQEDFMQQSAKYAFWASILEKVRAYSEMEQRNLETIGSKLNLTIRQEYEQQGKKPTKDMIESSVYIHDSYQQQLKVVEAWNYKVKQLQYVVKAFETRRDMMIQLGAELRQTNKNGGITNPFSH
JD007	JD007_ORF199	JD001|_123251_123009	123251	123009	-	Phage protein				gtgaatacaggagagattagatttaatcgttctatggatgaatggattataacaagtatgtatcaggatgaattaggtgaaatgaatattgttgttacattctataatagagaagaaaataaaaatggctctaccgttttaccaacagagtcatctactggagaagtaacagaagaattagcaagtcttgaagaagaatatcctttagctttaccgttaagtagtatttcagttaatatttaa	MNTGEIRFNRSMDEWIITSMYQDELGEMNIVVTFYNREENKNGSTVLPTESSTGEVTEELASLEEEYPLALPLSSISVNI
JD007	JD007_ORF200	JD001|_125651_123321	125651	123321	-	DNA polymerase I (EC 2.7.7.7), phage-associated			icw(1);Phage_replication	atgagtactgagaactttaaagattttgagagcattcaggatactaaagtaggttggtacctagctgttacccaagaagttaaagaatctttaagattatctgatttagcttatgaggttacagatgtcggaggatatgataaaccattagaagactttaaattatggtttgttactaagttattgagattcttctcagataaaattaaagagatacagaaagaaaataaaaagattgctaagaaagagtatgatgttaaagctcctgaatataaagagtggttggagaataaactaaatgaaacagtagtagaattagatgatactgagaagaaatttagagtcagtgaattagagaaaaagtatattcaactaggtctttcacctgaaattgtaaat…	MSTENFKDFESIQDTKVGWYLAVTQEVKESLRLSDLAYEVTDVGGYDKPLEDFKLWFVTKLLRFFSDKIKEIQKENKKIAKKEYDVKAPEYKEWLENKLNETVVELDDTEKKFRVSELEKKYIQLGLSPEIVNMNLVMNNDEFISIAEQSPEYMGLSDYAKSYTLNTAINLINEYRDVKDVVNDIDGGNFNYDWFPIELMHPYASGDTDVCRRIHCDVVKKLKEQDRPKSMHLLEVNYPRLTKSLARIESNGLYCDLDYMKENDESYESEMAKNHATMREHWAVKEFEEYQYNLYQMALEEHEKKPKDRDKEIHQYRDKFKDGKWMFSPSSGDHKGRVIYDILGIQLPYDKEYVKEKPFNANVKEADLTWQDYKTDKKAIGYALDNLELKDDVKELLEL…
JD007	JD007_ORF201	JD001|_126299_125787	126299	125787	-	Phage protein				gtgtatcaacttaatagaggtggtacagtgaaaaaagattatatgacatcagttaaaaataacaaaaaagtatgtagaagatgcaacgaagaattagatttatctaactttaaaacatataagaagaatgataaaacttattatcaaagtatgtgtataccttgtcggaaggaatataataagttagataaaactaaaaatactattaaaaaatgttatgagaaaaacggagataaatatagaagacaaagtaatgagtataatacttctgacagaggtagagagcttaataaaaataggtctaggaaatacagagaaaacaattctttaaaatcgaaagctagaagctctgtaagaaccgcattaagaaatggttctctcataagacctgataagtgt…	MYQLNRGGTVKKDYMTSVKNNKKVCRRCNEELDLSNFKTYKKNDKTYYQSMCIPCRKEYNKLDKTKNTIKKCYEKNGDKYRRQSNEYNTSDRGRELNKNRSRKYRENNSLKSKARSSVRTALRNGSLIRPDKCSECNKDCIPEAHHPDYTKPLEIKWLCKSCHEDTHHKK
JD007	JD007_ORF202	JD001|_127337_126465	127337	126465	-	DNA polymerase I (EC 2.7.7.7), phage-associated			icw(1);Phage_replication	atgaaagtattaatcttatttgaccacattagagaagagcatttttctgtaagtaaagatgggagtgtgaaatctaatgtactaaatacacctaatggaaaaacacttaagaaattacttgagaagtgttctaatttaaagagagataaaacaaacagagattatgatattgattttctctacaatgcagtacctacacctatcagaaatgactatggtaaaattattaaatatcaagatgttaaacaagcagaagtaaagccatactatgagagaatgaataatattattattgataattcttatgatatgataattcctgtaggtaaactaggcgttaaatacttattaaatgttacagctattggtaaagtaagaggtgtaccaagtaaagtaact…	MKVLILFDHIREEHFSVSKDGSVKSNVLNTPNGKTLKKLLEKCSNLKRDKTNRDYDIDFLYNAVPTPIRNDYGKIIKYQDVKQAEVKPYYERMNNIIIDNSYDMIIPVGKLGVKYLLNVTAIGKVRGVPSKVTIENGTSSHDVWVLPTYSIEYTNVNKNSERHVVSDLQTVGKFVEQGEEAFKPKEVSYELVDNIERVREIFNKEVKNDNYDGVDITAWDLETNSLKPDKEGSKPLVLSLSWRNGQGVTIPLYKSDFNWENGQDDIDEVLELLKNWLASKEDIKVAHNGK
JD007	JD007_ORF203	JD001|_127718_127413	127718	127413	-	Phage integration host factor				atgagtacagcaaatagaagagatatagcaagaaagatatcagagaatacaggttactatatccaggatgtagaggaaatactaagtgcagagacagatgctatttctgacttactagaagaaggatatactaaagtaaagaatcataaatttatgcaaatagaagttattgaaagaaaaggtaaaaaagcgtgggatggtctgaataaagaatacttccatttacctaatagaaaagctataaaattcaaaccactaaaagaactagaagaggttattgatagacttaatgaagaagagaaataa	MSTANRRDIARKISENTGYYIQDVEEILSAETDAISDLLEEGYTKVKNHKFMQIEVIERKGKKAWDGLNKEYFHLPNRKAIKFKPLKELEEVIDRLNEEEK
JD007	JD007_ORF204	JD001|_128288_127728	128288	127728	-	Phage protein				atgagagatgaaaatcattacatgttatttaatgaaaagtacaataatgatagacttatagaaaaagtatgtaaacacggtggcaaagttacatactatactgattcagtattaccctattatgttttaaaagacttatctagtcaccctgactcagaagtcgtttatcgtatgcgcaatggttttactgcaaaagaagtagataatatagctttgtcatttatgggtacaaaagttattattgatatttctgtagtatttccttatgtaaacccttatgatattattagaagtttacatgatattaaaacaaatgtagatgaagttcatttatcatttccacgaatattagaagtagatgaaaaacaagaaaaattttatttctttgatggtgaagct…	MRDENHYMLFNEKYNNDRLIEKVCKHGGKVTYYTDSVLPYYVLKDLSSHPDSEVVYRMRNGFTAKEVDNIALSFMGTKVIIDISVVFPYVNPYDIIRSLHDIKTNVDEVHLSFPRILEVDEKQEKFYFFDGEAYDLKPEYKVDFADKIRVSLSVWKMYIYILTSSRDFEDVDNVITKLKQQRKIKI
JD007	JD007_ORF205	JD001|_128851_128531	128851	128531	-	Phage oxidoreductase				atggaaaaaatgaatagtttagtagatttaaatacagcaattagacaaaagaaagatgttattgtcatgattacacaagataattgtggtaagtgtgagattttaaaaagtgtaatccctatgtttcaagagtcaggtgacattaaaaaacctatcttaacattaaatctagatgctgaagatgtagatagagaaaaagctgttaagttattcgatatcatgagtacaccagtattaattggatataaagatggtcagttagttaaaaagtatgaagaccaagttacacctatgcaattacaagaattagagtcactttaa	MEKMNSLVDLNTAIRQKKDVIVMITQDNCGKCEILKSVIPMFQESGDIKKPILTLNLDAEDVDREKAVKLFDIMSTPVLIGYKDGQLVKKYEDQVTPMQLQELESL
JD007	JD007_ORF206	JD001|_129164_128835	129164	128835	-	Phage protein				atggatagaaaagaagcaatggatttactaagtaaagcagaaatattatttaaaaaacatgatgagttttcatgtgtaagtgatatcaatgaccctatgaagttattcagtaactctaaggatgctaaagctgatgatacgtctaagtcttttcagttagagtttatgcatgatatgaccatgtatactttatcttatggctcaggacagttaaaacttattgatttagcagaaggttatgaagcacaaaaagctacagtagttaactcatttcccgaaattattaaaacattagaaaaggatgattcagaagatggaaaaaatgaatag	MDRKEAMDLLSKAEILFKKHDEFSCVSDINDPMKLFSNSKDAKADDTSKSFQLEFMHDMTMYTLSYGSGQLKLIDLAEGYEAQKATVVNSFPEIIKTLEKDDSEDGKNE
JD007	JD007_ORF207	JD001|_130231_129182	130231	129182	-	Ribonucleotide reductase of class Ib (aerobic), beta subunit (EC 1.17.4.1)		FIG00000960	icw(2);Ribonucleotide_reduction	atggatattacacaaaaagtaaaacaacataataaaaatgctgtattaaaagcaacaaactggaatattgaagatgacgggatgtctgatatttattgggagcaaggaatctcccaattttggactcctgaagagtttgatgtatcaagagatttaagttcttggaatagtttaactgaaagtgaaaagaacacttataagaaagtccttgcagggctcacagggctcgatacaaagcaaggaggagaaggtatgaacttagtatcctaccacgaaccaagacctaaatatcaagctgtatttgcgtttatgggtggtatggaagagatacatgctaaatcttatagtcatatttttacaacattactaagtaataaagaaacaagctatctattagat…	MDITQKVKQHNKNAVLKATNWNIEDDGMSDIYWEQGISQFWTPEEFDVSRDLSSWNSLTESEKNTYKKVLAGLTGLDTKQGGEGMNLVSYHEPRPKYQAVFAFMGGMEEIHAKSYSHIFTTLLSNKETSYLLDTWVEENDFLKVKAQFIGYYYDQLLKPNPTVFDRYMAKVASAFLESALFYSGFYYPLLLAGRGQMTQSGAIIYKITQDEAYHGSAVGLTAQYDYNLLTEEEKKQADKETYELLDILYTNEVAYTHSLYDPLELSEDVINYVQYNFNRALQNLGREDYFNPEPYNPIVENQTNVDRLRNVDFFSGKADYEKSTNIKDIKDEDFSFLDSKEYSTAKEFL
JD007	JD007_ORF208	JD001|_132359_130245	132359	130245	-	Ribonucleotide reductase of class Ib (aerobic), alpha subunit (EC 1.17.4.1)		FIG00001069	isu;Ribonucleotide_reduction	atggcaacatatggaaaatggattgagttaaataatgaaataactcaattagatgacaatggaaaaaataaactctataaagaccaagaagctttagatgagtatttaaaatatattgaagacaatacaagaaagtttaatagtgaagtagaaagaattagagtattgacaaaagaaggaacatatgataaaatatttgacaaggttcctgacactattattgatgagatgactaagttagcttacagttttaattttaaattccctagtttcatggcaggacaaaagttttatgaatcttacgcatcaaaacagtatgatgaaaacaaaaaacctatttttgttgaagactatgaacaacataatgttcgagtagctttatatttatttcaaaatgac…	MATYGKWIELNNEITQLDDNGKNKLYKDQEALDEYLKYIEDNTRKFNSEVERIRVLTKEGTYDKIFDKVPDTIIDEMTKLAYSFNFKFPSFMAGQKFYESYASKQYDENKKPIFVEDYEQHNVRVALYLFQNDYVKARELLVQLMEQTFQPSTPTYNNSGQANRGELSSCYLFVVDDSIESLNFVEDSVANASSNGGGVAIDLTRIRPKGAPVRNRPNSSKGVIAFAKAIEHKVSIYDQGGVRQGSGAVYLNIFHNDILDLLSSKKINASESVRLDKLSIGVTIPNKFMELVKEGRPFYTFDTYDINKVYGKYLDELNIDEWYDKLLDNDSIGKVKHDAREVMTDIAKTQLESGYPYVFYIDNANDNHPLKNLGKVKMSNLCTEISQLQEVSEIYPYSY…
JD007	JD007_ORF209	JD001|_132766_132374	132766	132374	-	Ribonucleotide reduction protein NrdI		FIG00001039	icw(1);Ribonucleotide_reduction	atgacaagcaaagaaagaccattaatcgtatatttttcaggtacaggacaaacagaaagattagtaaacaaaattaatattaataattcatttgaaacatttagggttaagagtggaaaagaaaaagtaaataaaccttttatactaataacacctacttataagaaaggtgcaatacctaaacaaatagaaagattcctagaaattaatgggagccctaaagaagttattggcacaggaaataaacaatggggctctaatttctgtggagcaagtaaaaagatttcagagatgtttaagattcctttaattgctaaagtagagcaatcaggacactttaacgagatacaaccaatattagaacactttagtaataaatataaagtagcgtaa	MTSKERPLIVYFSGTGQTERLVNKININNSFETFRVKSGKEKVNKPFILITPTYKKGAIPKQIERFLEINGSPKEVIGTGNKQWGSNFCGASKKISEMFKIPLIAKVEQSGHFNEIQPILEHFSNKYKVA
JD007	JD007_ORF210	JD001|_133391_132783	133391	132783	-	Phage protein				atgacgaacagtaagaaaaaaggggatacattcgaacgtaaaatagctaaagaattaactgcttggtggggataccaattcaataggtctcctcaatcaggtggtgcttcatggggtaaagataataatgctgtcggagatatagtagtaccccaggaagctaattttcctttagtagtagaatgtaaacatagagaagaatggactatagataacgttcttttaaacaacagagagccacacacatggtgggagcaagtcattaatgatagtagtaaggtgaataagacaccttgcttaatatttactagaaatagagctcagagttatgttgctttaccttataatgaaaaagtatatgaagatttaagaaataatgaataccctgtcatgagaaca…	MTNSKKKGDTFERKIAKELTAWWGYQFNRSPQSGGASWGKDNNAVGDIVVPQEANFPLVVECKHREEWTIDNVLLNNREPHTWWEQVINDSSKVNKTPCLIFTRNRAQSYVALPYNEKVYEDLRNNEYPVMRTDFIIDNIRKDKFFYDVLITTMNGLTSFTPSYIISCYDKKDIKPYKKVESNLSEVSKHEDELINDLLSDI
JD007	JD007_ORF211	JD001|_133830_133378	133830	133378	-	Phage protein				atggaaaaaaatattagcacacacacaaaaggtattagtcaagcagacatggagaaatggattgaagctgtagtacaaggaactgttgatggtaaacaagttgatgagaaaacagctaaacaattagatagaattggttcacgaagtgtttctttagaagaagcaactcgtattgctaaagtccttaatgctgtaacagctcaagaggttacaggagactttaatgatgcatttaatgcaattgacttaatgatgattatcatggaagatgagttaggagtaactcaagaaaaagtaggtaaagctaaagataaactaaatgaaaaacgagaagcttacctaaaagagaaacaagaagaattacgtcaaaaacaacaagaagaggcacaaaaagaaact…	MEKNISTHTKGISQADMEKWIEAVVQGTVDGKQVDEKTAKQLDRIGSRSVSLEEATRIAKVLNAVTAQEVTGDFNDAFNAIDLMMIIMEDELGVTQEKVGKAKDKLNEKREAYLKEKQEELRQKQQEEAQKETESDSNEKVIQLKKNDEQ
JD007	JD007_ORF212	JD001|_134168_133830	134168	133830	-	Phage protein				atgtcaaataataaaaaagatattttagaatttgtagatgaatacattacagctttaagagttggtaatgagcaacgacaacatcaattagaagaaatgggtaaagaagaaacagcaacattaacagatgtagctaaagctattactaaccttatgttaggtgttaatgagcagatgacagacttagaatataataacgagttaaacttaaatattttaattgatgctttatataaagcagagcttattaatgaagatgtattagactacattcaagaatcaattgataaatcacaagaagaacctaaaaatgaagaagaaaaaggagaacaagaataa	MSNNKKDILEFVDEYITALRVGNEQRQHQLEEMGKEETATLTDVAKAITNLMLGVNEQMTDLEYNNELNLNILIDALYKAELINEDVLDYIQESIDKSQEEPKNEEEKGEQE
JD007	JD007_ORF213	JD001|_135301_134234	135301	134234	-	DNA primase (EC 2.7.7.-) / DNA helicase (EC 3.6.1.-), phage-associated		FIG01301908	isu;Phage_replication isu;DNA-replication	atgaggtttgaagactttttaacccaagaattaggagaaccaaaagaaaatactataggtgagctaagatactgttgtccgttttgtggagaaaaaagttataagttctatgttaagcaagccctagactctagtaatggtcagtatcattgtaaaaaatgtgatgaatcaggtaatcctattacatttatgaagacttattataacattacaggtaagcaagcttttgatttattagagtctaagaatatagatatagagagagcccctttacttacaaccaataataaggatttaacagaatcagagaaacttatattaatgcttagaggtgtgcatcaagataagggaactactagtattaaacctcctcgattacctgaaggatataaattatta…	MRFEDFLTQELGEPKENTIGELRYCCPFCGEKSYKFYVKQALDSSNGQYHCKKCDESGNPITFMKTYYNITGKQAFDLLESKNIDIERAPLLTTNNKDLTESEKLILMLRGVHQDKGTTSIKPPRLPEGYKLLKDNLNNKEIIPFLKYLKGRGITLEQIINNNIGYVINGSFYKVDGESKVSLRNSIIFFTYDNDGNYQYWNTRSIEKNPYIKSINAPAKQDEVGRKDVIFNLNIARKKKFLVITEGVFDALTFHEYGVATLGKQVTENQIKKIIDYVSIDTSIYIMLDTDALDNNIDLAYKLKTHFNKVYFVPHGDEDANDMGTRKAFELLKQNRVLVTPESIQSYKIQQKLKL
JD007	JD007_ORF214	JD001|_135912_135316	135912	135316	-	Phage protein				atgaaattaaaaattttagataaagataatgcaacacttaatgtgtttcatcgtaataaggagcacaaaacgatagataatgtaccaactgctaacttagttgattggtaccctctaagtaatgcttatgaatacaagttaagtagaaatggagaatatttagaattaaaaagattacgttctactttaccttcatcttatggtttagatgataataaccaagatattattagagataataaccatagatgtaaaataggttattggtacaaccctgcagtacgcaaagataatttaaagattatagagaaagctaaacaatatggattacctgttataacagaagaatatgatgctaatactgtagagcaaggatttagagatattggagttatattc…	MKLKILDKDNATLNVFHRNKEHKTIDNVPTANLVDWYPLSNAYEYKLSRNGEYLELKRLRSTLPSSYGLDDNNQDIIRDNNHRCKIGYWYNPAVRKDNLKIIEKAKQYGLPVITEEYDANTVEQGFRDIGVIFQSLKTIVVTRYLEGKTEEELRIFNMKSEESQLNEALKESDFSVDLTYSDLGQIYNMLLLMKKISK
JD007	JD007_ORF215	JD001|_137831_135912	137831	135912	-	Phage recombination related exonuclease (EC 3.1.11.-)				atggttgtatttaaacaagtagaagttaataattttttagcaattaaagaagctacgctagagttagacaatagaggattaattctaattgaaggtgagaataaatccaatgagtcatttcattcaaacggttcaggaaaatcaactttaatatctgccattacttacgctttatatggtaaaactgaaaaaggactaaaagcagacgatgtagtaaataatattgagaagaaaaatacatctgttaaacttaagtttgatattggggaagatagctatttaattgaacgttatcgtaaggacaaagagaataagaataaagtaaaattatttgttaatgaaaaagagattacaggttcaacaaatgacgttactgataaacaaatacaagacttattt…	MVVFKQVEVNNFLAIKEATLELDNRGLILIEGENKSNESFHSNGSGKSTLISAITYALYGKTEKGLKADDVVNNIEKKNTSVKLKFDIGEDSYLIERYRKDKENKNKVKLFVNEKEITGSTNDVTDKQIQDLFGIEFNTYVNAIMYGQGDIPMFSQATDKGKKEILESITKTDVYKQAQDVAKEKVKEVEEQQNNIRQEIYKLGYQLSTKDEYFQREIEQYNQYKEQLVQIENSNKEKDRLREQEEKQIEAQIEQLASQIPTIPEDEFKHSEEYNKASQSLDLLSNKLTELNQVYSEYNTKEQVLKSEIATLSNSLNKLDTNDHCPVCGSPIDNSHKLKEQENINNQIENKKQEITSVLEMKDTYKEAIDKVKDKSQEIKDKMSQEDQQEREHNNKINS…
JD007	JD007_ORF216	JD001|_138208_137831	138208	137831	-	Phage protein				atgaaaaaatatagagaatacctaaataagacagatgcagaaaatttagcagaggattgggagaaagtaaccgaagatttatggaaagtgtttaaagatatgaaacctaaaattaatacattagatattagtaatgtagaaagtaaaaacttagataaaagtaaacctatactacaattccaagattcagatggagtaatagagaatatttgtaatgttgagggtttagaagatggtttaagtaaaatgaaaaaggtttttgatgatagtaactttgaaaagcattattatagtagagtcgtagaccatgatgagtattactggattgattatggttctcatcattgtttctttagagttacgaaaggggataagtaa	MKKYREYLNKTDAENLAEDWEKVTEDLWKVFKDMKPKINTLDISNVESKNLDKSKPILQFQDSDGVIENICNVEGLEDGLSKMKKVFDDSNFEKHYYSRVVDHDEYYWIDYGSHHCFFRVTKGDK
JD007	JD007_ORF217	JD001|_139233_138208	139233	138208	-	Phage recombination exonuclease				atgaaatttgtattctttacagatagtcattttcacctatttactaactacgctaaacctgataatgaatttgtgaatgatagatttaaagaacagatagaagcattacagaaagtttttgatattgctaaaaaagaagaagcaacagttatatttggtggagatttatttcataaacgtaactcggtagatactagagtatacaacaaagtatttagtacatttgccaaaaatgatgaggttcctgtattattacttagaggtaatcatgatgctacaactaattcattatatactgattcaagtatagatacatttgagtatctacctaatgtaagtgtaataaaatcattaaatacaattttaaaagataatgttaatattgtgtttactgcttat…	MKFVFFTDSHFHLFTNYAKPDNEFVNDRFKEQIEALQKVFDIAKKEEATVIFGGDLFHKRNSVDTRVYNKVFSTFAKNDEVPVLLLRGNHDATTNSLYTDSSIDTFEYLPNVSVIKSLNTILKDNVNIVFTAYGDETKEIKTYINSNYDKDMVNILVGHLGVEGSLTGKGSHRLEGAFGYQDLLPDKYDFILLGHYHRRQYFQNPNHFYGGSLMQQSFSDEQEANGVHLIDTEKMTTEFIPIHTRRFITIQGEDIPENFEQLIEEGNFIRVIGTANHAKVLEMDDSMKDKNVEVQIKKEYTVEKRIDSDVSDDPLTIASTYAKQYSPESEQEILECLKEVL
JD007	JD007_ORF218	JD001|_140754_139312	140754	139312	-	DNA helicase, phage-associated		FIG01115708	idu(1);Phage_replication	atgagtaagaagataaaggagcttatccttcataaatcaatgaaggatatacattttgcaagagaagtattagataacttacctaagaatctattttcagcagagtctgaggacatgggttacttatttacagctataaagagaacagcacatatttccgataagatgtcaaatgaagcattagcaattaaagtagaacagcttatgggtaataataaggaagatgaagagaaagtaaccaagacattaacttacttagaagatttatataaagtagacgttaatgaaaaagatgaatctgttaattatgaaatagagaagtatattaaaacagaaatgtcaaaagaagttttagttaaatttattgcagaaaataaacaagaagactctgataatcta…	MSKKIKELILHKSMKDIHFAREVLDNLPKNLFSAESEDMGYLFTAIKRTAHISDKMSNEALAIKVEQLMGNNKEDEEKVTKTLTYLEDLYKVDVNEKDESVNYEIEKYIKTEMSKEVLVKFIAENKQEDSDNLHELVDKLKQIEVSDISGGNGEFIDFFEDTEKKQELLSNLATNKFSTGFTSIDNHIEGGIARGEVGLIIAPTGRGKSLMASNLAKNYVKSGLSVLYIALEEKMDRMVLRAEQQMAGAEKSQIVNQDMSLNNKVYDAIQNHYQKNRKLLGDFYISKHMPGEVTPNQLEQIIVNTTIKKDKNIDVVIIDYPHLMRNPYAKYHSESDAGGKLFEDIRRLSQQYGFVCWTLAQTNRGAYGSDVITSEHVEGSRKIVNAVEVSLAVNQKDEE…
JD007	JD007_ORF219	JD001|_141817_140747	141817	140747	-	Phage protein				atggatgctaaacatacaagtcatcttaaagcaatgagtaaggcaacaactaaagatgaatatgactatcatcaacatatgtctgaatactatagaaataaaatgattcaaaatttacctagaaatagcgttagtgataatttctttggtagtaaaatgtttaataccttttataatttttatttaaaaataaaagataaaaatattaatgtatttaaatatatgcaaaacgtatttaaaaatgtaacattttattatgagaatggtatgcaacctaatccaataccttctcctaacttctttagttcagataagtattttaaaaactataataattatattaaaggaataaaaaaaggtgttaacagtacgaatagacacctaggtgatacagacagc…	MDAKHTSHLKAMSKATTKDEYDYHQHMSEYYRNKMIQNLPRNSVSDNFFGSKMFNTFYNFYLKIKDKNINVFKYMQNVFKNVTFYYENGMQPNPIPSPNFFSSDKYFKNYNNYIKGIKKGVNSTNRHLGDTDSIINSSDYVKNPAVLHLHQLYTTGLNSTLHDIDTMFEQALDLENASYGLFGDMKHIILLQYNSMIEEEIKNLPREEKDIINKYVKQCIINDYSPTSISPSARLSMFTMQKEHIVYNKQLNKGIKREDLLPLSLGGIVNKDSLSGMDIQNLEQNGNEYLYMRQHTSTYYILRMFGDYLGYEVNLREVKYIVEKYNLIDKIPLTKEGMLDYNKLIHLVEEEVNNYE
