# Supplementary material for: Safety assessment of Staphylococcus phages of the family Myoviridae based on complete genome sequences
Source: Sci Rep. 2017 Jan 24;7:41259. doi: 10.1038/srep41259 (PMC5259776; doi:10.1038/srep41259)
Supplement: Supplementary Dataset 8 [file srep41259-s9.xls]

## Sheet: Sheet1
contig_id	feature_id	location	start	stop	strand	function	aliases	figfam	evidence_codes	nucleotide_sequence	aa_sequence
K	K_ORF1	K|_486_785	486	785	+	hypothetical protein				atgattgatatatacttaggagaaggttataataaagaatacttgtctaaagcactcagattaatcaatgaccatgctcctagggagttaagttatgattttaataatgtagaagcggatgttaatattcacacaatgttatatgttaaacctgaagatagatttatatataaggatatatcctatgacttcccgggtgatttaattatttgtatagttgatgatgatgctattgtataccaccaaggtgagcagatttcaggtattagtattttaagaatactagaagagatattttaa	MIDIYLGEGYNKEYLSKALRLINDHAPRELSYDFNNVEADVNIHTMLYVKPEDRFIYKDISYDFPGDLIICIVDDDAIVYHQGEQISGISILRILEEIF
K	K_ORF2	K|_1093_1380	1093	1380	+	hypothetical protein				atgattcatatatttttaactgatagttatgataataaagttttaaatactgtactcagatatattaatactactagtgatagagagcttagttacttaatgggtaaaggtgaagcggatgtatgtatagaaaagggagtatttagtaatatagaagatgttaaaattgactctgagtttattgatagaggtaacttatgtatacttataaatgaagatggattagtatgtagttactacagaggagaatcatgtaatgttggttcctttgtaaaggagaggttataa	MIHIFLTDSYDNKVLNTVLRYINTTSDRELSYLMGKGEADVCIEKGVFSNIEDVKIDSEFIDRGNLCILINEDGLVCSYYRGESCNVGSFVKERL
K	K_ORF3	K|_1380_1706	1380	1706	+	hypothetical protein				atgatagaaattaggttaactgaagattataatgacttgagtcttaaggcattactaaaacgtattaaaagggtagctcctagggaattaacttatggtttagaagcggatatggatactacagatgttaatattggagattcagttccttctagaggtttatatgtagagtactcagaacgttttactagggacttatggataattgtacacccttcaggttatgatgcttattatcaaggagagaaatatggtggagagtctttagatgagattatacatgatatgttttatgattatgcagacccttttgacttagattattag	MIEIRLTEDYNDLSLKALLKRIKRVAPRELTYGLEADMDTTDVNIGDSVPSRGLYVEYSERFTRDLWIIVHPSGYDAYYQGEKYGGESLDEIIHDMFYDYADPFDLDY
K	K_ORF4	K|_1722_2015	1722	2015	+	hypothetical protein				atgatagagatataccttagtgaaaattatgataagaatttactaaaagcagaattaaaatggattaaagagaccgcttcaagagaactaacttatgatattaataggaaacctggattggatgtttatgttaatccctataggtgtactaaagacgaagttgaagaatggagtacacttcctccatttgaagatgatatacttgtatttatagcggagacgtggatacatgaatatcttaagggtgaatcaataggtgtagatagtatggaagagtatgtaaaggagatgtaa	MIEIYLSENYDKNLLKAELKWIKETASRELTYDINRKPGLDVYVNPYRCTKDEVEEWSTLPPFEDDILVFIAETWIHEYLKGESIGVDSMEEYVKEM
K	K_ORF5	K|_2019_2276	2019	2276	+	hypothetical protein				atgtttaaggtatattatacagtctaccatagaggtagtatgaaaactattaaggataagctagatagaagtagtttaatatacttcttgtatgatacttggtataaagatattagtaacgtattccctaatcactataataaagagtttgggagtaagagtgatgatatagatatagataaacttattgaagcggttaatgaggaaggtatattacttatcaatagaggtaattatgttacaataagagaatggtag	MFKVYYTVYHRGSMKTIKDKLDRSSLIYFLYDTWYKDISNVFPNHYNKEFGSKSDDIDIDKLIEAVNEEGILLINRGNYVTIREW
K	K_ORF6	K|_2354_2593	2354	2593	+	hypothetical protein				atggatactttaacatacactattattcataaagaatctgatagggtaatagctagcggtttaaatgagacagaaactatgaacttagttcaaaggatgataaatactaatctagttactgatatatcattagatgattatatacgcagaccacatggaaagatagatgtagtcaatttactagtagatattagaagacaaggcgtatttgatttcaatcacatttggcacgtaggatag	MDTLTYTIIHKESDRVIASGLNETETMNLVQRMINTNLVTDISLDDYIRRPHGKIDVVNLLVDIRRQGVFDFNHIWHVG
K	K_ORF7	K|_2604_2951	2604	2951	+	hypothetical protein				atgatagttatatatacagatgtttctaaggattatttaaaagacgagttcttaccttggcttaatgaaagggatagatacttagaatactataaagatgaattacctgaggatatagattcctcttatattgtatcagttgtatactgtaaggatatggaaggtctattagaaagaaaagacattgttcttgataatagttataatgaacctgtagctttattaggtgttcctgagttttttggtaattatagtaattatttctattatagaggagaaagtattagtaaacatgacctaggagaaattgttaggttaaaagcttggcaacgtatgggtggggattga	MIVIYTDVSKDYLKDEFLPWLNERDRYLEYYKDELPEDIDSSYIVSVVYCKDMEGLLERKDIVLDNSYNEPVALLGVPEFFGNYSNYFYYRGESISKHDLGEIVRLKAWQRMGGD
K	K_ORF8	K|_3500_3162	3500	3162	-	hypothetical protein				atgaaaataaactatattccaatgtgggacaatgaagatgtattacaatatgcaaaatcacaattattagtaaatgaattagaaacaaaagaaattatattcaaaaattatcaaatatcagatgatttagatggcggaacagataaaaaatattatgaaatatatgaaagtaaattttatgtagatgaggaaacaacaaaagaagaatttaataatttaattatagaaaatgaaaaactaataaaagagtataaaacacaaaacggattaattaaaaatttaattaaatcacaacatgaagtaaatgaatttgaatacaatgttataaatattctataa	MKINYIPMWDNEDVLQYAKSQLLVNELETKEIIFKNYQISDDLDGGTDKKYYEIYESKFYVDEETTKEEFNNLIIENEKLIKEYKTQNGLIKNLIKSQHEVNEFEYNVINIL
K	K_ORF9	K|_4325_4612	4325	4612	+	hypothetical protein				atgacaaacaaaaattacttatacgaagaaactcacacagtacaagggcaagacattacggctttcagaattccaaatgacgcaaacggcaacccacgttatgtagtgaatttcagggacttaggtatcggattatgggactatgacaacatcaataaactttacggatttaataaatatcgtgccaaatggtttggcggtggtgtagtattccaaagctataatatagaagatacattaaattttgcactagataatgttaaagaaatagaagcggttaagaattaa	MTNKNYLYEETHTVQGQDITAFRIPNDANGNPRYVVNFRDLGIGLWDYDNINKLYGFNKYRAKWFGGGVVFQSYNIEDTLNFALDNVKEIEAVKN
K	K_ORF10	K|_4662_4853	4662	4853	+	hypothetical protein				atgaaatttaaaatagaaaaaaataatagtgatataaaaactttatggaatttagcaaaaaatggatatatgagctatcaaactgtacacaatatatttaaaaatgaatcagatgaatttattatatttaacagtaaacaaacttataataaatttatgaaattaagatataatagaagtgcaatacaataa	MKFKIEKNNSDIKTLWNLAKNGYMSYQTVHNIFKNESDEFIIFNSKQTYNKFMKLRYNRSAIQ
K	K_ORF11	K|_5658_5170	5658	5170	-	HNH homing endonuclease			idu(3);Phage_introns	atggttgaaaataaaattaatgaaatttggaaacctataaaaaaagaatactttaataaatataatttttatgtttctaatttaggtagggtaaaaataaatgataggttgagtaaagtacatcaagaccgtgacggatatttaaccgtaagggtcaataataaaaaacacatggtgcatagacttgtatatgaatattttggcaatgattttattaaatcaaaccatgtacaccatatagacggtaacaaacaaaataattgtattgataacctagaatgtattagcccgtcagaacacaataaaaggcaccataaagacaatactttcaataggtataataggggttatgcattaacagaagatgaaagaaaagccatagcaagcaaatacaagcct…	MVENKINEIWKPIKKEYFNKYNFYVSNLGRVKINDRLSKVHQDRDGYLTVRVNNKKHMVHRLVYEYFGNDFIKSNHVHHIDGNKQNNCIDNLECISPSEHNKRHHKDNTFNRYNRGYALTEDERKAIASKYKPRKYTQPMLAKEYNISEITVRRIIKKYKKD
K	K_ORF12	K|_6054_6185	6054	6185	+	hypothetical protein				atgaaaaaaatcacaacaactttaaacttaatcggcatgaaaaataatgaaaggtttacagaagagttaaaaaactaccgtcaagatgttactttcttgaaagcaaataaaattgtaaaatattcaaaataa	MKKITTTLNLIGMKNNERFTEELKNYRQDVTFLKANKIVKYSK
K	K_ORF13	K|_6353_6676	6353	6676	+	hypothetical protein				atgaaatttatcaaaactatcgaaaacttattaactaaagcagaaaacaaagggcaagcaattttaaacggtcgttattatgacggatatagaaacggtgagcttgaggaaaaatatgcaatcgaaattgatggcaacaaattaattatgcgtcattggggtacacaaacaattgagattgacttaagcataaatgaaattgtttcatactatggtgaaagcaattcagaccgtgacagtttaaacacacttgtatattgcttaggaattgcgccaaactttagatacttaccaagcaaagacttgttcatttacgaaaattaa	MKFIKTIENLLTKAENKGQAILNGRYYDGYRNGELEEKYAIEIDGNKLIMRHWGTQTIEIDLSINEIVSYYGESNSDRDSLNTLVYCLGIAPNFRYLPSKDLFIYEN
K	K_ORF14	K|_6776_7012	6776	7012	+	hypothetical protein				atgaaattaatcaatagagataatgaaatcgtaattagcatagcaacacttgagagtgtaaaacaagccctaatttgggagtacatcgaccacttagataataacatcctagacaaagaaatacatgaccaggaagcggttgttattacttcagacactttgcaatcactcaaatttgcggacactatggaagaactagaagaatatgtaaacgacatcggttggaaattagtttag	MKLINRDNEIVISIATLESVKQALIWEYIDHLDNNILDKEIHDQEAVVITSDTLQSLKFADTMEELEEYVNDIGWKLV
K	K_ORF15	K|_7092_7562	7092	7562	+	hypothetical protein				atgacaaatacaatacaagcatttttacaaggacaagaagcaagcacagttaaggacgtagcaactcatggagtacaaagcggagcaattggcaaattaatctacacatcagacgtagtaaacttctttgatagttacgagcaggacattgaagcggtcatcactgaatacattgaagaggttacaggacaacaatattatgacttattgaactatgagcttatgagagacctcgagaattatgcaaatgtagaatttgaagacgaagacgaatataataacattcaatttgacctagcagaaaacattgcttctgatgaggttgaaggatttgaagacatggacgaagcagaccgggcggaagcaatctatgaggctatggatgatgttgaattagaa…	MTNTIQAFLQGQEASTVKDVATHGVQSGAIGKLIYTSDVVNFFDSYEQDIEAVITEYIEEVTGQQYYDLLNYELMRDLENYANVEFEDEDEYNNIQFDLAENIASDEVEGFEDMDEADRAEAIYEAMDDVELELQETDKVQYVNLAVEIVAQRMAL
K	K_ORF16	K|_7621_7794	7621	7794	+	hypothetical protein				atgaatacaagacgggtaaacagagcgttaaacgaagcagttagattattagatgaacaaatagcagatactcaaaagactatgcaggagttgaataaacaactagagaagcaaataaaggctaagcaagagctaatggtattagttgatgttatgaatggtgatgatgagtaa	MNTRRVNRALNEAVRLLDEQIADTQKTMQELNKQLEKQIKAKQELMVLVDVMNGDDE
K	K_ORF17	K|_7938_8063	7938	8063	+	hypothetical protein				atgaacaataatactacttcatatagtaatagcccatatggtagcttagaagagcttagagaagcttatgacctatcgtcattatctactggtgagattaaagaactaatacaaacatttgtttaa	MNNNTTSYSNSPYGSLEELREAYDLSSLSTGEIKELIQTFV
K	K_ORF18	K|_8148_8369	8148	8369	+	hypothetical protein				atgacaaacttacaagaaagaaaacaagaattgaaaacgttactatttaacttagctttagagaagaacaaagcaactgatgagacactgcttagcgtattagagcaagcacatcaagaggtaggaaatcaattaagaaaagtaagaaaagaaatagaaattttagtagaagaaaaagaaagggaattttggaatgatatcgaatttaatggattagactaa	MTNLQERKQELKTLLFNLALEKNKATDETLLSVLEQAHQEVGNQLRKVRKEIEILVEEKEREFWNDIEFNGLD
K	K_ORF19	K|_8902_8666	8902	8666	-	Phage protein				atgaaactataccaagtagaacatgataattgtgaaccttatgaagataacttccattttagagaagataagatatatacagataaggagaacttaattaaacgtattaaagaagaaggttataaagaggaaacaaaccatagaggagagcaagagttcattaaaggagacccaagagatttctatgggatggatatgattactatacatgaattagaggttgttaataatacctaa	MKLYQVEHDNCEPYEDNFHFREDKIYTDKENLIKRIKEEGYKEETNHRGEQEFIKGDPRDFYGMDMITIHELEVVNNT
K	K_ORF20	K|_9075_8902	9075	8902	-	Phage protein				ttgaagagatacaaagtaaaacgtactattactacagaagaggtaagatatatagatgcagaaacagaggaggatgcatggtatagtgtagaatatgaagatgaaggcgcagatacagcacactataatgcagaatatggtacatggtcttacgaagaggaggaaaatgactaa	MKRYKVKRTITTEEVRYIDAETEEDAWYSVEYEDEGADTAHYNAEYGTWSYEEEEND
K	K_ORF21	K|_9336_9082	9336	9082	-	Phage protein				atggaaaactataaaaactttattatagaggaaatgaataaagcccatatcttagtagctaaagcagaacaaattaaaaggaatagaaaattagcagaaacagaactagaagaagtatataaaaaagcagaagccttcgatgaaattgtaaatgagttactataccaattacaaaatttagagagttgggatactctagaccaaaaagactgtcagacattaaaacaaatactagaggaaaatataaaggagtaa	MENYKNFIIEEMNKAHILVAKAEQIKRNRKLAETELEEVYKKAEAFDEIVNELLYQLQNLESWDTLDQKDCQTLKQILEENIKE
K	K_ORF22	K|_10012_9527	10012	9527	-	Phage protein				atgaataaaacattttttaagttcctaggtaaaaacacattagagtattcaaaacaaggtctaggttttcttgtagcccttcctataatgttaattatattttatgtatttctagcattcattataggtattcctgcagttattatttacgctctacatgcattaaatgtagacaatgattttattatacagttagtacctgttatgtggttcataatactttatggtattgtaagaacaggtgagcacaaaaaaccatttgttaaactaaaattaaaggattacttattatctatattatatctaactactattacagctattagtgttttagaaaactatttgctctttcaatcattaccttttacaggggatgtaagagcagttataacactatta…	MNKTFFKFLGKNTLEYSKQGLGFLVALPIMLIIFYVFLAFIIGIPAVIIYALHALNVDNDFIIQLVPVMWFIILYGIVRTGEHKKPFVKLKLKDYLLSILYLTTITAISVLENYLLFQSLPFTGDVRAVITLLSFIVFVAVNRGICKIAIKSYKEYKEDSQ
K	K_ORF23	K|_10436_10005	10436	10005	-	Phage protein				atgaatatcaaatatattgatttagtattagagaattgcgatgttgtaagattagagcctaaagacgtaagcaggttccatatatcaggtattacagaaggtatagattactatggtacatataaagggacttcaagtataagtcgaacacgtcactgtacttatttcggtattcttattgataagcctatggaaatacctcaagttggttttgcttatcctgataatacgaacgcttatgaaatgattacagcatattcagatattacagctatagatattatttatgaaaatgacgcaaatgaatatatttatgtagactttaatgaatacaatgataactataatatcaatcaaaagaatgattattacaataatatgttagaaattacaattaca…	MNIKYIDLVLENCDVVRLEPKDVSRFHISGITEGIDYYGTYKGTSSISRTRHCTYFGILIDKPMEIPQVGFAYPDNTNAYEMITAYSDITAIDIIYENDANEYIYVDFNEYNDNYNINQKNDYYNNMLEITITESNSKEEEDE
K	K_ORF24	K|_10992_10450	10992	10450	-	Phage protein				atggataagataaatcttaataaaaaacatgagggctctactgtagttaacatatcaaataatattacattaaaaatacaatgtacagacctaagaaaagaatgtgatgattcagaagcacctactacctatacccattttaaagcttatatcgtatataatatattcattgtagttaatgatagaaaacaaaagaaaaaagttaaatatgattgctataatgaccatgtaggcagaggtaatgttaaagacctattgaaagtaaaagatgttatcttccagttatccactcaattaaatactaatgaaattattaaaatatcaggtgcagatgaaagaagatataaaatatataaatattttatagaaaaagatataagatttgaagacaatatgtat…	MDKINLNKKHEGSTVVNISNNITLKIQCTDLRKECDDSEAPTTYTHFKAYIVYNIFIVVNDRKQKKKVKYDCYNDHVGRGNVKDLLKVKDVIFQLSTQLNTNEIIKISGADERRYKIYKYFIEKDIRFEDNMYYSKSNIWIINNFSLLQKFQWNTVVTKDGDYNKKELKKVDKEWKKLLI
K	K_ORF25	K|_11492_11004	11492	11004	-	Uncharacterized protein COG3236			isu;Riboflavin,_FMN_and_FAD_metabolism_in_plants	atgagagaaacaagggaatatattatgttttggggtaaagaggatatttattctaatttctaccctataaagtttaaacaccaaggaagaacatttaataactcagagcaagcctttatgtggcgcaaagcaagatactttaatgactttcaaatagcaggtgaaatactaaatgctaagaacccaaaccatgctaaaagtttaggtcgtaaagttcgtaattttaatgaagaacagtggaataaagtaagatataatattatggtagaagtagttaaagataaatttatgactacacacctaaagcaaagaatattagacacagatgtacgtaaagattttgtagaagcttcaccttatgataaaatatggggagtaggtcttaaagcaaatgaccct…	MRETREYIMFWGKEDIYSNFYPIKFKHQGRTFNNSEQAFMWRKARYFNDFQIAGEILNAKNPNHAKSLGRKVRNFNEEQWNKVRYNIMVEVVKDKFMTTHLKQRILDTDVRKDFVEASPYDKIWGVGLKANDPKILEQSNWKGQNLLGKVMEDVRVHCIYNK
K	K_ORF26	K|_11903_11505	11903	11505	-	Phage protein				atgaagaaaaaatattttaaaggtcttaaattgaatgactttgaaaaagaagtttttgggataaaaaagaataaaaaatataagaaaatgaagaaaaaactaggtagaaatgaacctaagtattggaattatgacatgtccttttttattcagctatacgctgacctaaatgcatttatagagagtagtaatcatgtggatatggaataccatacttttgtagatgtagacggcaaagaaagaacacaaatagatatgataaaacatattttaagcttaataaaatattatcataaagaaatggatgattttgatatggataaatatgatgagcttgaacaggtacaaagtaaaatattagataattttaaaattgtattaccatcactatggaattaa	MKKKYFKGLKLNDFEKEVFGIKKNKKYKKMKKKLGRNEPKYWNYDMSFFIQLYADLNAFIESSNHVDMEYHTFVDVDGKERTQIDMIKHILSLIKYYHKEMDDFDMDKYDELEQVQSKILDNFKIVLPSLWN
K	K_ORF27	K|_12607_11900	12607	11900	-	Serine/threonine protein phosphatase (EC 3.1.3.16)				atggctatatacgttgttcccgatattcacggagaataccaaaaattattaacaattatggataaaataaataatgaaagaaaacctgaagaaacaatagtatttttaggagattatgtagatagaggtaaaaggtcaaaagatgttgttaactatatatttgatttaatgtctaatgatgataatgtagtaactctgttagggaaccatgatgatgagttttataatattatggaaaacgtagaccgattaagtatctatgatattgaatggctctcaagatattgtatagaaacacttaactcttacggtgtgagtacagtaactttaaaatatagtagtgtagaggaaaatctaagaaataattatgattttattaaaagtgaactaaagaaactt…	MAIYVVPDIHGEYQKLLTIMDKINNERKPEETIVFLGDYVDRGKRSKDVVNYIFDLMSNDDNVVTLLGNHDDEFYNIMENVDRLSIYDIEWLSRYCIETLNSYGVSTVTLKYSSVEENLRNNYDFIKSELKKLKESDDYRKFKILMVNCRKYYKEDKYIFSHSGGVSWKPVEEQTIDQLIWSRDFQPRKDGFTYVCGHTPTDSGEVEINGDMLMCDVGAVFRNIDFPFIKLEVKK
K	K_ORF28	K|_13258_12707	13258	12707	-	Phage protein				atggtaaacgtactacctagtgtttatgacgcagaaaaaggtgaatgggtaacactattagcaaaacctatagcagaagaagtacttaaaattatgaaagcagattatttagagcataaaggaaatattggattttttatatctaagtataaagacggagattctagtatagaacaacctaatgttgtagtattctataacgaaaaagattatgatacaatggagttaacagaatcagaacttactaatgcattaaatgaatatattgactataccttagatggcaagtataaaccattttctcttaataactttattaattatttggaagattatggatacagactacctgttaactttgaagttgatgttactattattttatctgacggtcaaaaa…	MVNVLPSVYDAEKGEWVTLLAKPIAEEVLKIMKADYLEHKGNIGFFISKYKDGDSSIEQPNVVVFYNEKDYDTMELTESELTNALNEYIDYTLDGKYKPFSLNNFINYLEDYGYRLPVNFEVDVTIILSDGQKFTYPRTSSITNNASIVDALKSEDQYIEVKYIYNDHAIDDKKLAHGNDTLK
K	K_ORF29	K|_13594_13277	13594	13277	-	hypothetical protein				gtggagagaacattaaacttatatgattccaaaggtaaattattaaaatcttcagaaaaaattacaggtgcatccgctaaaattataattgaaaaactgacaccgaatacagtgtatagccaagggtcttttaaaatatcatggactattaatggtaaagagtctatattaacagatgttcccgaatttacaacaaaaagtaatgaagacaaacaagaaattgtttttaatactttaaacattgattctaactctttcgtagttagtgaaacagaaccaagtgataagagtaaattgtggtttaaaccaataaattaa	MERTLNLYDSKGKLLKSSEKITGASAKIIIEKLTPNTVYSQGSFKISWTINGKESILTDVPEFTTKSNEDKQEIVFNTLNIDSNSFVVSETEPSDKSKLWFKPIN
K	K_ORF30	K|_14300_14229	14300	14229	-	tRNA-Met-CAT				ggactcttagcttaaaggtaaagccaaccgctcataacggtttgactgtaggttcgaatcctgcagagtcca
K	K_ORF31	K|_15128_14580	15128	14580	-	Phage protein				atgaaaaaaatttatatattagaagaagaaatagaggaaatggactatgacttgtgggaagaagatacagtgtatacaacaagttatgaaattttaggttatactgattccctagaggatgcagaatatattagagataactatggaacaagtaatcctatattcataaatgaatatccttatataacaaaagagaagttaatagaagaacaacgttactttagatacaatagttatattgaacttaaaagagttaatggttactttgaaatatctgaaataaatgacttacaggttactgaagactttagtattaataaagatgataaaaattttgattcacctttttctataaatatgttttcacataatagaaatagtataggtatagaattcatt…	MKKIYILEEEIEEMDYDLWEEDTVYTTSYEILGYTDSLEDAEYIRDNYGTSNPIFINEYPYITKEKLIEEQRYFRYNSYIELKRVNGYFEISEINDLQVTEDFSINKDDKNFDSPFSINMFSHNRNSIGIEFIMFSEYDDKEDIIEKEKNSFLMKLKYLLKHSKEADIRSTSKIIDSIDKLT
K	K_ORF32	K|_15350_15132	15350	15132	-	Phage protein				atgaaaaatattattaattttttagtagactataacataaattttagttactcagaagatagtttaaatgttatgaataactcatacttagtagataaacatggtacacaagattatgaaattgtaggtaactatgaacatattacaggggtattttcttatcaaacagaagaagaggttatagctaagcttaaaaatcttatcggggtttgggagtaa	MKNIINFLVDYNINFSYSEDSLNVMNNSYLVDKHGTQDYEIVGNYEHITGVFSYQTEEEVIAKLKNLIGVWE
K	K_ORF33	K|_15545_15351	15545	15351	-	Phage protein				atgagagataaacgaatacactcagaattattatatgatatcataggtaaacacatacaagaagaggaaaatattacaccgtatatagaagctatatatgtagatatgatgaatattattgtagtagaatatactttttataatgaaaatggaacaagaatgctaggacaatatccgataggagaggttatgtaa	MRDKRIHSELLYDIIGKHIQEEENITPYIEAIYVDMMNIIVVEYTFYNENGTRMLGQYPIGEVM
K	K_ORF34	K|_16272_15535	16272	15535	-	Phage protein				atgaacttagaaaaaagtttcttattatcaacaatagaatttggaagtacttatcaaggaacatcagatgagcattcagataaagattacatgagtttagttgttcaacctttatcagatactatatttaggaataatgaaaaagcaagtaagcatacagaagtatcaagatactatgcagtagaaagatttatctctttagttctaaaaagtgggtttgataatgttcttaatttatgtgctcaattagagcaagctaaaaatactagattcaataaaactgttttagatttattttatgatgattttatatttttaacttatgttagagctaattttaagcctatagcatattctgttatcggtaatattaataatatactaaaaaaaggagaatta…	MNLEKSFLLSTIEFGSTYQGTSDEHSDKDYMSLVVQPLSDTIFRNNEKASKHTEVSRYYAVERFISLVLKSGFDNVLNLCAQLEQAKNTRFNKTVLDLFYDDFIFLTYVRANFKPIAYSVIGNINNILKKGELTGKDLVKFYTFYNHLEYYNDLLDDLDNLNVSYKDFAKVKYMPKEVLDNKRSNVSIEKKKDLVNKVEPLIQEVKDKLKSNESNIKHYKDAMELVEKSLKDKTVEFLTEVYNER
K	K_ORF35	K|_16690_16451	16690	16451	-	Phage protein				atggacttctaccaatttctaaatcacgaaaatgtaagagttaattctataacaccaagtcaaaagaattttattagagaaaacttagaattaactaacctagaggatactgatattgattttattagttctaagcaagcaaaggaagaaatagagaaaattataagaattaaaaatgaagaagaatatgatatagctatggatgctttagcagggtgggtaactaaacatggttattaa	MDFYQFLNHENVRVNSITPSQKNFIRENLELTNLEDTDIDFISSKQAKEEIEKIIRIKNEEEYDIAMDALAGWVTKHGY
K	K_ORF36	K|_17081_16692	17081	16692	-	Phage protein				atgtttaaaaaagcacctcaatacattatggaaaaagtagaaaaagaaaacaatattctaggagaagatttaagtcttgatatttattataaaggagttaaactaactgttaagagacaccctgaaactggtcatctaaatggatatataactttaccttcagatatcaatgaaaaagaatatgactccttagaaagacgtgcccatagaggtatcacttacgatgattatgactatgagggtaagagagtattagggtttgactgtgcacatgcctgggatatgacaccatatgctattataggttcgttagatgaccaatatagagatttagagtatgtactaagtattttaaaagatatggcagaatacgttaaaaaggatgagtaa	MFKKAPQYIMEKVEKENNILGEDLSLDIYYKGVKLTVKRHPETGHLNGYITLPSDINEKEYDSLERRAHRGITYDDYDYEGKRVLGFDCAHAWDMTPYAIIGSLDDQYRDLEYVLSILKDMAEYVKKDE
K	K_ORF37	K|_17353_17180	17353	17180	-	hypothetical protein				atggaaaaagtaaatcatgagtttctagcagaattggcaaagagtaatagtcctgtactaaattcaaaaccacttcaagatggagactataatattgaatttgactatgatggttttcactttgagttctcacagaaaaatggttattggcgttggtcttataacgctaaataa	MEKVNHEFLAELAKSNSPVLNSKPLQDGDYNIEFDYDGFHFEFSQKNGYWRWSYNAK
K	K_ORF38	K|_17876_17394	17876	17394	-	Phage protein				atggcaaatgaaaaagagattataagaatggttaattatcttattgataatatgtctatgtggcatataaactatgctagggctgtgttaataccaagtgaggtagaaaagataattaaagagcatgagaagtttgatgacctccttaagaagagaggagaatggttagtaaaaggttcagatacagataacattgatgatttagaaacttataatcaaataatgaataatcaaaaggatgaaatgatgatacaagaaattgatatctatacccaaggtaaaacaataacaatagataatgaacactattcttcagatgatttaggtgaagtcttaaataagctagaacaatcagaagatattaagataaaatctaattataagtcattatatgtagga…	MANEKEIIRMVNYLIDNMSMWHINYARAVLIPSEVEKIIKEHEKFDDLLKKRGEWLVKGSDTDNIDDLETYNQIMNNQKDEMMIQEIDIYTQGKTITIDNEHYSSDDLGEVLNKLEQSEDIKIKSNYKSLYVGYTNVVGYEVTYASSYEETFKNDLEKDL
K	K_ORF39	K|_18468_17926	18468	17926	-	Phage protein				atggatagaattattggtaaacataacttaactcaagatttgagattaggtgataaagtagaagtttatgatgctcataaatttaaagaaaatgaagatggaactattgaattaggagataaaataactgaaggaattgttgtagattataaaggtgactttacaggtaatacaagtggtttagttacccttgactcttctgaaaaagaattaatcattggtgaatataattttaaacttattgaagaaggtaatttacaagcagtttatgattctgtatctaaaaacaaagtagaaagtctttctgaagattatgacatgtatagaaagttacttggagttaaatcaggagaactagcaggtatagaagatgaactagagtacttagtcagacaatat…	MDRIIGKHNLTQDLRLGDKVEVYDAHKFKENEDGTIELGDKITEGIVVDYKGDFTGNTSGLVTLDSSEKELIIGEYNFKLIEEGNLQAVYDSVSKNKVESLSEDYDMYRKLLGVKSGELAGIEDELEYLVRQYNSKVDNYNGLLTLSKEKARELSLLTGDKKMIPHMKNRRLELGTEADF
K	K_ORF40	K|_19001_18468	19001	18468	-	Phage protein				atggtatacgatagtattatttctcgaacaatggcagtatcaattttaaataaatggattgcagaattaattacagatgttgatttagataaatgtaagtttacagaagaagaatatgggaaagtagttacaaattcaatcaataaaatacaagatgtattaattgaaaagaactatgaggttacagatggtgaattgtatgatattgtttgtacagaattaattaacccaattaaaaataatacagaagaagaaaaacataatgaaaagaacgatttattagaacatttagaagatttggcttttagacatgatattgatttaggatatgttagtgatgggtcatataacttaactgtaacccattggttaatgcaagatgagtttacagatgttaac…	MVYDSIISRTMAVSILNKWIAELITDVDLDKCKFTEEEYGKVVTNSINKIQDVLIEKNYEVTDGELYDIVCTELINPIKNNTEEEKHNEKNDLLEHLEDLAFRHDIDLGYVSDGSYNLTVTHWLMQDEFTDVNIKVNNDEDFYTVTIPESKYFWLPITKENLEMFLTQDPINKGEVK
K	K_ORF41	K|_19168_19004	19168	19004	-	Phage protein				atgaaaaacctgattaaacttttatcaatggttgtagtaactatcttgactttttcactaacttatgttatacttaaaaaagaaacaaataataaaagaaatggtgtagcgccttttgatttttcattagaagaccacattcacctaaataaggagattaaataa	MKNLIKLLSMVVVTILTFSLTYVILKKETNNKRNGVAPFDFSLEDHIHLNKEIK
K	K_ORF42	K|_19446_19171	19446	19171	-	Phage protein				atggctaataatatttgggctgttgtattgagcattgttattttactcatcattttattaatactttggtttctttttagaaaaaaggtaaatggtagtagtaagaatgtagaaattcaaaaagcagaagaagataacgataataaagaacaagaggtagaagaagctcagtatagagaacttaatgaagaagagaaagaaaaaaatgaaaactctagtaaagattataagtacgataaagagaaagtaaaaaataaacttaaggagttagagtaa	MANNIWAVVLSIVILLIILLILWFLFRKKVNGSSKNVEIQKAEEDNDNKEQEVEEAQYRELNEEEKEKNENSSKDYKYDKEKVKNKLKELE
K	K_ORF43	K|_20291_19446	20291	19446	-	Phage protein				atgggtagacgattaatagataactcagaattaaatgtaattaaatatgatggtctacctgatttcttttctgctttaaaaaagaatagagtttcaggtagagataattcatcagatacaggtagctatgattttacagggactcatagttttcaagaagcctataacttaatggttaagggtgatagagagtcatatgatatggtagttaaacttaaaaaaatgacagatgcattatttagaatggataagtcagtaaaaagaaaacctgtcgtagctccggaagggtatcaacctcacgtacctaatgctataaaagggttacctaattctatgatgtctcagcaaagagttaaagcagagaagaaagttattgatgtattttataattctagtatt…	MGRRLIDNSELNVIKYDGLPDFFSALKKNRVSGRDNSSDTGSYDFTGTHSFQEAYNLMVKGDRESYDMVVKLKKMTDALFRMDKSVKRKPVVAPEGYQPHVPNAIKGLPNSMMSQQRVKAEKKVIDVFYNSSISWMEDPENLAYRGAIMLSAIQTLETKGYSINLYLGKLSNSGYEDKLTGFVVNIKHSYQRLNVFKSSFYLVNPSFLRRISFRVLEVEPDMVDLTNHGYGSVVSKSSYGNKLTEHILDNAVIFDSSVGIDINNDSSENLRAVKKLFGGRL
K	K_ORF44	K|_21187_20303	21187	20303	-	Phage protein				ttgaattacaacaagaaggaaaaaacaattaaagatatctcaggaatcttccattatagataccaagatatactaaagttagttaaccaaaatattccagtatttttaaaaggtggagcaggttcaggtaagaaccatgtattagaacaagtagcagaagctctagatttagatttttatttcagtaatgcaattactcaagaatttaaattaacaggatttattgatgcaaatggtaagtttcatgaaacccaattctataaagcatttacaaaaggtgggttattcttcttagatgaaatggatgcatctattcctgaagtactattaattcttaattcagctattgcaaataaatactttgacttccctattggacgtgtaacagctcatgaagat…	MNYNKKEKTIKDISGIFHYRYQDILKLVNQNIPVFLKGGAGSGKNHVLEQVAEALDLDFYFSNAITQEFKLTGFIDANGKFHETQFYKAFTKGGLFFLDEMDASIPEVLLILNSAIANKYFDFPIGRVTAHEDFRVVSAGNTMGTGADHIYVGRQQLDGATLDRFAQVEFDYDTKVEHQLSSNEDLVNFVQQLRHENDEKGLPYVFSMRAIINGSKLDGVMEDEFVVESIIFKSVPKDEINQFISSLPEGNRYTEATRKLLGMQQEPKQEPRKSDSTSKDSMDFDTIMDKLGLE
K	K_ORF45	K|_21422_21156	21422	21156	-	Phage protein				atggcaaagcaagatactattgaaagattagagagattggtagaacaacaaatggaaacaacaaaagacttggcagacaaactaggagagaaaaactctaatccgtatgaacaagcaattgtagatgcaattgttgagaaagcaggaactgagagtagagaaattattattactgacgttaaaaaacaaattgaagaatatgtagaagaacaacttagtaatttaccagttaaaattgaattacaacaagaaggaaaaaacaattaa	MAKQDTIERLERLVEQQMETTKDLADKLGEKNSNPYEQAIVDAIVEKAGTESREIIITDVKKQIEEYVEEQLSNLPVKIELQQEGKNN
K	K_ORF46	K|_21902_21576	21902	21576	-	hypothetical protein				gtgtctaaaagaacagacaattttatatatttctgtaaatattacttttcagaatatttaccttcactaggtgtagaagtacttaatcataatgaaacttctcatggaacaatggaaggtgttaggaaatattatatagcaaacatactttatgaaggtcaagaacttacggtaactattgatttagaggaattcaataatgcaacttctatgcataacatgttagaaataatgaataatcatacatataattgtatgtttatgtatgatatggatacacatgaaactaaagatattgatgatttttttaaattaatgtatttttaa	MSKRTDNFIYFCKYYFSEYLPSLGVEVLNHNETSHGTMEGVRKYYIANILYEGQELTVTIDLEEFNNATSMHNMLEIMNNHTYNCMFMYDMDTHETKDIDDFFKLMYF
K	K_ORF47	K|_22311_21895	22311	21895	-	Phage protein				atgaacgcaaaagaatttatgaaaacacaagctcaagtagaagattatttagataaattaaaagtaacaattatagaagatgcactatcagtatctaaagaatggtctaatgattcaaatgatttaggttacgctttatctagtcttggtgaaagtataggtcttttagaagattattataatatacaagtagatgcacatttacctgaacactataaaggtagtaaggatgttatttcttttctagaagaacatttttcttatgatggctttgttgattctatgatatttaatattgtaaaatatactacaaggttaggaagaaaggatgcagtagataaagaagtacaaaaaattaaaacatattatgtacgattagaaagaaatataaagtacgga…	MNAKEFMKTQAQVEDYLDKLKVTIIEDALSVSKEWSNDSNDLGYALSSLGESIGLLEDYYNIQVDAHLPEHYKGSKDVISFLEEHFSYDGFVDSMIFNIVKYTTRLGRKDAVDKEVQKIKTYYVRLERNIKYGDSTRV
K	K_ORF48	K|_22747_22445	22747	22445	-	Phage DNA-binding protein		FIG00756862	isu;Phage_packaging_machinery	atggaaaaagtagaacttattaaacaatgggcaaaagatagaaatttacaaacaggtaaacctgaaggtcaaatgttaaagttattagaagaagcaggagaattagcttcaggtattgctaaaagtaatgaccatgtaacaagagatagtgttggggatatttttgtagtattaacagtactatgtttacagttagatatagatattgaagagtgtattgatatggcttatgatgagataaaagacagaaaaggtaagcttattaatggagtgtttgtcaaagaagaagaccttaaaaaataa	MEKVELIKQWAKDRNLQTGKPEGQMLKLLEEAGELASGIAKSNDHVTRDSVGDIFVVLTVLCLQLDIDIEECIDMAYDEIKDRKGKLINGVFVKEEDLKK
K	K_ORF49	K|_22935_22747	22935	22747	-	Phage protein				atggaaaaattccaagaagattatgttaatatagatatcagagttaaagcttatgttcgtgtaggttataggtatgaagaagatattactaataatctacatgaattagttgaagataatttaaatgtaacaagtgactctgataacctaattatcaaagatacagaaattaaaggagatatagaataa	MEKFQEDYVNIDIRVKAYVRVGYRYEEDITNNLHELVEDNLNVTSDSDNLIIKDTEIKGDIE
K	K_ORF50	K|_23140_22979	23140	22979	-	Phage protein				atggtaaaaccagttataactttagaacctgaggatgtaaaagtattattagattaccttagtttcttggaagatgatatgagaaactatgaaggtatgagagaattatatgaagaattacacaaaaagtatcaacttgctaaaggaaactactcagattaa	MVKPVITLEPEDVKVLLDYLSFLEDDMRNYEGMRELYEELHKKYQLAKGNYSD
K	K_ORF51	K|_25188_23140	25188	23140	-	Phage protein				atggcaataacttataaacaaaaaggattaacagaacaagaaattattaatttacctaaggttaataaaggatgtatctatataggagaagaagatgtatttcttaagaaaaagaaaaataatataattaacttaggttctaaagaattatttagagatattcataatatatttagttttgatacagccacagaaatacatttatttttagccctatgtggtaataaagaagtaacaaactttgaaggtaacccttatgaaacagttgaaaaattagttgaaggtgtagttgatgataataaaggaagaagttacaaagagtatattgaatctaatagagaagaaagaaaagattttcctgtatatggtgataagagtagaagacgtatacaatcaaaa…	MAITYKQKGLTEQEIINLPKVNKGCIYIGEEDVFLKKKKNNIINLGSKELFRDIHNIFSFDTATEIHLFLALCGNKEVTNFEGNPYETVEKLVEGVVDDNKGRSYKEYIESNREERKDFPVYGDKSRRRIQSKGYVEEKIKELEGNDHLWRNESRQLEEYKKVVDSLNNDIMDVLDQGKYGLIKSSIIVMNEDIEKGSSEYYSAMTDELYSRVWYMHPSTENYSSFGLKVKHIRDKHNMGNKWVLENKSSFDVKTGEVKVFLTDSLVNKEITLNLYKDDISKSEYKNELTLSVLLNVILKNYAQPNLTRGIIIKIIEQTLEHHNFDFSSWCPDNTDVYGHINYRGDKYRIFIGENSTSNYLITLTDIVKNIDKINNLEEFGLFERNALLFHIPKKPKWK…
K	K_ORF52	K|_25529_25266	25529	25266	-	hypothetical protein				atgagcatagaaaagaaagaagaagttatagcacataatgaggtagtatttaggagtttaactcaaggtctatatgtaaaagaagtagatatctattcagatgttgtaagctatactaaagatgttgatgaagctcttgctatgccaaatactatcaattttaaaaattcaagaaagtataaaaaacttattatgaatttagatttagaaccattaaataaaattcaaaaagttatatacgaaactcatttagaaggactttaa	MSIEKKEEVIAHNEVVFRSLTQGLYVKEVDIYSDVVSYTKDVDEALAMPNTINFKNSRKYKKLIMNLDLEPLNKIQKVIYETHLEGL
K	K_ORF53	K|_25719_25546	25719	25546	-	Phage protein				ttgaatgaccttatcaaagagggaaataaatattatcacaaagtaagagcaggagagacattatggactataagtaagaactatgatgtggaaattaagaaattacaagaattaaacaatattaaatcagtttctttaactaatttagaatacgtacttgtttgtgtagagtag	MNDLIKEGNKYYHKVRAGETLWTISKNYDVEIKKLQELNNIKSVSLTNLEYVLVCVE
K	K_ORF54	K|_26304_25726	26304	25726	-	Phage protein				atggataatttatcacattacttaagtatattatatgctatattaattacagtaggatatataccaggtttagtagcattagttaaagcagaaagtgtcaagggagttagtaactatttttggtatttaattgtagctacagtaggtataagtttttacaacttattattaactgatgcttcagtatttcaaatagtatctgtaggtcttaatttaaccttaggtattgtttgcttattagtagcttcatatagaaaaaaggactatttctctataccttttattattgtgttctcactgttactatttttattaagtgactttacagccttaacacaaactgtagcaactattactattatccttgcgtatgtaactcagataacaaccttttataaa…	MDNLSHYLSILYAILITVGYIPGLVALVKAESVKGVSNYFWYLIVATVGISFYNLLLTDASVFQIVSVGLNLTLGIVCLLVASYRKKDYFSIPFIIVFSLLLFLLSDFTALTQTVATITIILAYVTQITTFYKTKSAEGTNRFLFLIIGLGLASLIVSMVLTHTYVHIIATEFVNFVLILICYLQANYYSRG
K	K_ORF55	K|_26923_26297	26923	26297	-	Phage protein		FIG01319482	ff	atgggtaataaaattaaagacaaagtaatttatatgggtggacatatcctaaatgaagctatggtagattacagagataaacaacataaagaagtagatggcattgtaggagtaactccttatagccctcacaaagataagtcaataaatgataaagctaatgcagaacaaactaagctagcagaacgtattttaactaatgactttaaggctatgcaagaatcagatatttttgtatttgatatccttaatgaaggattaggaacaattgcagaactcggtattttattaggtatgaaacatcaagcagaagaaacaattaaccatatatatgataatggagaagagtattttaattattttacaaataagtttgaaacgtcattaaatactgaagaa…	MGNKIKDKVIYMGGHILNEAMVDYRDKQHKEVDGIVGVTPYSPHKDKSINDKANAEQTKLAERILTNDFKAMQESDIFVFDILNEGLGTIAELGILLGMKHQAEETINHIYDNGEEYFNYFTNKFETSLNTEEELIVDKLENIVNKPVLIYCSDIRQGHGKPYNDPDRAEFSTNQFVYGMVLELTDGEGFISWEEVINRLEKLGEQDG
K	K_ORF56	K|_27812_26916	27812	26916	-	Phage protein				atgaaatcgtatactaaagtaaaaaataaaggtattgtactagataaatttaaagaaagaggtctagttgtacaagaaaaattagatggaagtaatgcaagcttcacagtagaaaatggtgaattagtatgtttttcacgtagaaaaaaattaaatgagaatgaaactttaaatggtttttatgattgggtacatgaaaatataaatgtaagaaatacgtacgtatcagccttagaaaaatacattatttttggtgaatggttagtcaaacataagattcagtacaaagaagaattttacaacaatttttatgtatttgatgtttatgataaagaaaatgaagtttatttatcagtagaagacatgaatgtaattgcacatcatttagggttaaaaaca…	MKSYTKVKNKGIVLDKFKERGLVVQEKLDGSNASFTVENGELVCFSRRKKLNENETLNGFYDWVHENINVRNTYVSALEKYIIFGEWLVKHKIQYKEEFYNNFYVFDVYDKENEVYLSVEDMNVIAHHLGLKTVKTLLVSKPSHYLNDLKPEEIQELVGKSDMTVKPDKGEGIVIKYLDGKSEYDDYFKLVSNEFKEFSRQKMKTEVKKNESVADYAITRARMEKMIFRAIEEDRLSEDDLELENFGLIMKQVGQNFVDDIMEEEKENILKIVDKQIKKKMPHILREILEEKGDTIDG
K	K_ORF57	K|_28845_28105	28845	28105	-	Phosphate starvation-inducible protein PhoH, predicted ATPase				atggcaatacaactaaaagagttagactttaagttaaaagattatcctaatgtaagatacaacatgggagaacatctagtctttaatgaattccttgaaaaagctacaaccgagcagttagatttctgtgaggatttctttaatgataatgttgaaatactttggaatgagagtcaagccggtacaggtaaaacaatgtgctcagtagcctgtgcttacgcagactatcttaataaaaatagaaagctagtatttataatttcaccagtatcagaagatttaggaagcagaccaggtaatcagacagaaaaagaaatggcttatttcatgggattacatgatgcccttattgaacttaatatgaatcctgaacaacaaataactgaaatgttaatgatg…	MAIQLKELDFKLKDYPNVRYNMGEHLVFNEFLEKATTEQLDFCEDFFNDNVEILWNESQAGTGKTMCSVACAYADYLNKNRKLVFIISPVSEDLGSRPGNQTEKEMAYFMGLHDALIELNMNPEQQITEMLMMEDNVKEDKLGDCWVSQISHLFLRGGNLRDATIIINEAQNFKRSELKKVLTRVHTKNSTVIVEGNFKQIDLKNESKSGFGDYMEYFKNYEGAVFHNFTVNFRSKLAQYADNFKW
K	K_ORF58	K|_29511_28897	29511	28897	-	Phage protein				atgaagaaaattaattcagtaattaaaggtgaaggtaagaaagtacaaacagcagatgttaggaaaattagttattatgttaaagattataacccttgcatgacagtagatgacgcaaacgactataatgcaactagtcaatatttggtaagtgacaatggtaaatttattgcaaaatataataaagatatgaatgcagtaggattctatgaagaatcaggggatactgtaaaacatttaacacatactacaccggaaagattagaaggaactgtattcactattgaagaagaaacagagattgatttaattaatgataccttacctcaaggtgatattttaattaaattttcagacggtagtatttatttacctgataatgaatcagtactagatagt…	MKKINSVIKGEGKKVQTADVRKISYYVKDYNPCMTVDDANDYNATSQYLVSDNGKFIAKYNKDMNAVGFYEESGDTVKHLTHTTPERLEGTVFTIEEETEIDLINDTLPQGDILIKFSDGSIYLPDNESVLDSVNYLADNDWDSVDDIIYTGLSKGNSENCIVDFNYNNYDIGYDDVEDEDVCDNYPECECSNYCSSTGEYIGN
K	K_ORF59	K|_29952_29527	29952	29527	-	Phage ribonuclease H (EC 3.1.26.4)		FIG01305245	isu;Phage_replication	atgcaggatagtgtaaatatatacacagacggtagctcctcatataataaaggtaaagtaggctcaggtgctgtcttggtaagtaaagaaggaaatataatatcggaaattagtaaaagtgttgacaaaccaggattaataaagtataataatgttgcaggtgaaatattggcttgttgttatggtattgaagaggctataaaactaggatacaatcaggcaatagtttatatagattatattggtttaatacattggtatgaaggtacttggtctgcaagaaatattctaagtaaaacatatattaatatgatacgagaataccaaaaagtaatagatataaactttgtaaaagtaaagagccattcaaatgacaaatggaatgactatgccgataat…	MQDSVNIYTDGSSSYNKGKVGSGAVLVSKEGNIISEISKSVDKPGLIKYNNVAGEILACCYGIEEAIKLGYNQAIVYIDYIGLIHWYEGTWSARNILSKTYINMIREYQKVIDINFVKVKSHSNDKWNDYADNLAKKSIDI
K	K_ORF60	K|_30133_29942	30133	29942	-	Phage protein				atgaaaaaaggagtatttacagtaatagctgatggttttaaatttaatgtgattgctaaagataaaaaagaagttcaagaacactgtttcaaatgttttgattttaactatatctcagtatctttttgcagagaagtctattcagattgtgaattccctcaatttatggaggattataagtatgcaggatag	MKKGVFTVIADGFKFNVIAKDKKEVQEHCFKCFDFNYISVSFCREVYSDCEFPQFMEDYKYAG
K	K_ORF61	K|_30797_30156	30797	30156	-	Phage protein				atggagaataataatttagttaattttttaatgactacagatgatatagatgatactattgaaatggtagattcatttgaattacaagatataaacaaagttctaggtgaagatacgtttttaacaataatggaaattacagacagtcttcctgataaccaatataaaatagtattgttgtcctctttagacaagttattgaatacagatagaaaagaattagtagaatatgatgaagaatttcctactatacgaaaacataatgtatctgagctaaaaagagatacagttaactctgtaattgatagttatatgaatactaatgtagaaatactttatacagagtatcctactattagtaactacagtgtagttgtagattctgttaaagtgttaaat…	MENNNLVNFLMTTDDIDDTIEMVDSFELQDINKVLGEDTFLTIMEITDSLPDNQYKIVLLSSLDKLLNTDRKELVEYDEEFPTIRKHNVSELKRDTVNSVIDSYMNTNVEILYTEYPTISNYSVVVDSVKVLNTLYLIESKNGKIEATLSEDGEDLHEYISEEGYSVTDILNKFDDVEDLFDEDDSLINFFSDIDEGKNKTIKSFIELVINLK
K	K_ORF62	K|_31017_30787	31017	30787	-	Phage protein				atggatgaaaaaaaggaaagtaaacctctaaaccttcaaaaaattagagtagaaaaaggacatacgttaagaagtctagcttctgagataggtgttcattactctcttatatcttattgggagtatggaaaaaagaaaccaagaagtgctaatttaatgcggttagagaaagcgttaaatactccaggaaaagagttatttaaagaattggaggaagacgatggagaataa	MDEKKESKPLNLQKIRVEKGHTLRSLASEIGVHYSLISYWEYGKKKPRSANLMRLEKALNTPGKELFKELEEDDGE
K	K_ORF63	K|_31247_31020	31247	31020	-	hypothetical protein				atgaataaatttaaaagatggtttcgaattaatgttttaaaaaaagaaacactactttttaaagtttattggagatacgagtcaccgtctttaaaaaaacctcatgtatttcatatagagttatatgctaaaagtaaggcagaggcaagaaataaatcacaagagtatatactaaaaaatgcaaaagcatctgaggattttaaatttttaaaagtagaggagaaataa	MNKFKRWFRINVLKKETLLFKVYWRYESPSLKKPHVFHIELYAKSKAEARNKSQEYILKNAKASEDFKFLKVEEK
K	K_ORF64	K|_32049_31357	32049	31357	-	SceD-like transglycosylase, biomarker for vancomycin-intermediate strains				atgaagaaaacaatttttgcaacattagcattaggtacagctattacttttggaggtattgctacaaatgaagctagtgcagacgaaattgattataataagttagcagaacaagctaaatcaaattcagcagaagtaaatacaaaaccaattcaagcaggtaattatgatttctcttttagtgatggtgaatttacttatcatttctataattataatggtaactttggttatgaataccattcaggctcaactcaagtagataatacagtatctagattagcaggagaagaacaaacacctgaacaaaaagtagaccaacaacaagcacaatttgatactcaaaataaacaagatactaaaaaagaagtacaaacaacatcagcaccagttcaaaag…	MKKTIFATLALGTAITFGGIATNEASADEIDYNKLAEQAKSNSAEVNTKPIQAGNYDFSFSDGEFTYHFYNYNGNFGYEYHSGSTQVDNTVSRLAGEEQTPEQKVDQQQAQFDTQNKQDTKKEVQTTSAPVQKETKQPTQSTSSTGGSVAEQIRQAGGDEAMIEIAMRESTMNPNAVNASSGAQGLFQGLGKSWSGGSIAEQTKGAKQYMIDRYGSTSGALAYHNAHNSY
K	K_ORF65	K|_32871_32236	32871	32236	-	Phage protein				atgattggagaaactattaataaactaaaagttataaaagagtctagtaagagggataaatcaagatgtaaaatgtatgaatgtttatgtgaatgcggagaagtaataatagttagaagctccactttaaggcaaggtaaaataaaatcttgtgggtgtgagagtaataaaattcatagtgagttaatgagagaaaggaatactacccatggattatccagtaacccaatgtaccaaagatggttaggtatgaaacagcgttgttacgatgttaacgctataaattataaaaactatggaggaaggggtatagaaatatgtgaagaatggaagaatgattttaaaaaattctacgactatatgggagaccctccgaatgaaaattatcaaatagataga…	MIGETINKLKVIKESSKRDKSRCKMYECLCECGEVIIVRSSTLRQGKIKSCGCESNKIHSELMRERNTTHGLSSNPMYQRWLGMKQRCYDVNAINYKNYGGRGIEICEEWKNDFKKFYDYMGDPPNENYQIDRINNDGNYEPGNVKWSTRSENSTNIRKKSTHNIYKKSNNVYNIQIVRKNKVKYFSAKSLEEAIELRDNVINKYNETGEW
K	K_ORF66	K|_33729_32938	33729	32938	-	hypothetical protein				atgagaaagtcagtagttatttcaggagtattagggtttttagcaattatagggtttattattttattaatgtgtattactaagattccacaaggtcatgttggagttgtatactcagtaaatggtgttaaggaagatactaaatcaccgggttggcatttaacagcaccttttgataaggtaaataaatacccaactaaaacacaaacacataaatataaagatttaaatgtagcaacttcagatggtaaaaatattaaattagacattgatgtatcttataaagtagatgcaactaaggcagtaaacctttttaatagattcggaagtgctgacatagaagaacttgaaaaagggtatcttcgttctagagtacaagataatgttagacaagcaatt…	MRKSVVISGVLGFLAIIGFIILLMCITKIPQGHVGVVYSVNGVKEDTKSPGWHLTAPFDKVNKYPTKTQTHKYKDLNVATSDGKNIKLDIDVSYKVDATKAVNLFNRFGSADIEELEKGYLRSRVQDNVRQAISKYSVIDAFGVKTGEIKQDTLNKLNDNLEKQGFIIDDIALSSPTADKNTQKAIDERVKANQELERTKVDKQIAEENAKKKEIEAKGEKKANDIRSESLTEEVLQQQLIEKWNGKQPISIGSDSVITNLNK
K	K_ORF67	K|_34037_33729	34037	33729	-	Phage protein				atggcactacttttaacatattttgctatttttattgtttttctagtccttgtaggttttggtataagttatttatttgattttctttcaatgaaagagaagaagagtaacataagaaaacaatacagggaattagttaggcaaggtacattagatgaatacggtttagaacaatatgtaaagtataaaaaacaattcttaaatgaccgtagacaatcaattgtaactagagccgataaacaagaaatagaccaagaggaaaaagctttaaatagcttaataaaagaaatagaaaaaggagaaatgtaa	MALLLTYFAIFIVFLVLVGFGISYLFDFLSMKEKKSNIRKQYRELVRQGTLDEYGLEQYVKYKKQFLNDRRQSIVTRADKQEIDQEEKALNSLIKEIEKGEM
K	K_ORF68	K|_34779_34150	34779	34150	-	Phage lysin, N-acetylmuramoyl-L-alanine amidase (EC 3.5.1.28)		FIG01303979	icw(1);Phage_lysis_modules	atgagtgctagtgatgctcaattccttaaaaatgaacaagcagtattccaatttacagcagagaaatttaaagaatggggtcttactcctaaccgtaaaactgtaagattgcatatggaatttgtaccaactgcctgtcctcaccgttctatggttcttcatacaggatttaatccagtaacacaaggaagaccatcacaagcaataatgaataaattaaaagattatttcattaaacaaattaaaaactacatggataaaggaacttcaagttctacagtagttaaagatggtaaaacaagtagcgcaagtacaccggcaactagaccagttacaggttcttggaaaaagaaccagtacggaacttggtataaaccggaaaatgcaacatttgtcaat…	MSASDAQFLKNEQAVFQFTAEKFKEWGLTPNRKTVRLHMEFVPTACPHRSMVLHTGFNPVTQGRPSQAIMNKLKDYFIKQIKNYMDKGTSSSTVVKDGKTSSASTPATRPVTGSWKKNQYGTWYKPENATFVNGNQPIVTRIGSPFLNAPVGGNLPAGATIVYDEVCIQAGHIWIGYNAYNGNRVYCPVRTCQGVPPNQIPGVAWGVFK
K	K_ORF69	K|_35550_35050	35550	35050	-	HNH homing endonuclease		FIG01108329	idu(3);Phage_introns	atggaaaagaaattaaatgaaatacctggattagaaatatatgaaaattacactattactgataaaggagaagtaatatcttataaaggtaaagagcctaaaaagttaaaacttcaaaaaaataacaagggttacttgtttgtaaggttacgataccattcacctaaaatacatcgtttagttgctatggcttttatacctaatcctgataataaagaacaagttaaccatttaaatggtaaaaatgataatagtgtaggaaatttagaatgggtttctaattccgagaacagagaacatgcaataaagacaggattaaaaaatgaaataaattataatatagctcagtatgacttagaaggtaatttattgaatgtcttttacacagctcaagaggct…	MEKKLNEIPGLEIYENYTITDKGEVISYKGKEPKKLKLQKNNKGYLFVRLRYHSPKIHRLVAMAFIPNPDNKEQVNHLNGKNDNSVGNLEWVSNSENREHAIKTGLKNEINYNIAQYDLEGNLLNVFYTAQEALEFLGISNKRSGNIGRCIKGERKTAYGYIWKQY
K	K_ORF70	K|_36513_35710	36513	35710	-	Phage lysin, N-acetylmuramoyl-L-alanine amidase (EC 3.5.1.28)		FIG01303979	icw(1);Phage_lysis_modules	atggctaagactcaagcagaaataaataaacgtttagatgcttatgcaaaaggaacagtagatagcccttacagagttaaaaaagctacaagttatgacccatcatttggtgtaatggaagcaggagccattgatgcagatggttactatcacgctcagtgtcaagaccttattacagactatgttttatggttaacagataataaagttagaacttggggtaatgctaaagaccaaattaaacagagttatggtactggatttaaaatacatgaaaataaaccttctactgtacctaaaaaaggttggattgcggtatttacatccggtagttatgaacagtggggtcacataggtattgtatatgatggaggtaatacttctacatttactatttta…	MAKTQAEINKRLDAYAKGTVDSPYRVKKATSYDPSFGVMEAGAIDADGYYHAQCQDLITDYVLWLTDNKVRTWGNAKDQIKQSYGTGFKIHENKPSTVPKKGWIAVFTSGSYEQWGHIGIVYDGGNTSTFTILEQNWNGYANKKPTKRVDNYYGLTHFIEIPVKAGTTVKKETAKKSASKTPAPKKKATLKVSKNHINYTMDKRGKKPEGMVIHNDAGRSSGQQYENSLANAGYARYANGIAHYYGSEGYVWEAIDAKNQIAWHTGK
K	K_ORF71	K|_37016_36513	37016	36513	-	Phage holin		FIG00640889	icw(2);Phage_lysis_modules	atggctaatgaaactaaacaacctaaagttgttggaggaataaaccttagcacaagaactaagagcaaaacattttgggtagcaattatatcagcagtagcattatttgctaaccaaattataggtgctttcggtttagactactcagctcaaattgagcaaggtgtaaatattgtaggttctatactaacactattagcaggtttaggtattattgttgataataatactaaaggtcttaaagatagtgatattgttcaaacagactatcttaaacctcgtgatagtaaagaccctaatgaattcgttcaatggcaagcaaatgcaaataacactagtacttttgagatagacagctacgaaaacaatgcagaacctgacacagatgatagtgatgaa…	MANETKQPKVVGGINLSTRTKSKTFWVAIISAVALFANQIIGAFGLDYSAQIEQGVNIVGSILTLLAGLGIIVDNNTKGLKDSDIVQTDYLKPRDSKDPNEFVQWQANANNTSTFEIDSYENNAEPDTDDSDEVPAIEDEIDGGSAPSQDEEDTEEHGKVFAEEEVK
K	K_ORF72	K|_37286_37101	37286	37101	-	Phage protein				atggcatcagcaaaacaattatattatacggaaagtttagttggtaaggcaattattaataataaagtatctaataaagaagaagtttgggataagttagagctacttcctgaaactaaattagaagatttagataacaaacaaatgtctgaagttatcaaaaaactaaaccaaattaatgagtaa	MASAKQLYYTESLVGKAIINNKVSNKEEVWDKLELLPETKLEDLDNKQMSEVIKKLNQINE
K	K_ORF73	K|_37519_37448	37519	37448	-	tRNA-Pseudo-CCA				acacccttagtataattagtagtacaagggtctccaaaacccttagtctttgtgcaaatcaaagagggtgtg
K	K_ORF74	K|_37598_37526	37598	37526	-	tRNA-Phe-GAA				ggtttcttagctcagatggtagagcactagattgaagctctaggtgtcattggttcaaatccaatagaaacca
K	K_ORF75	K|_37678_37605	37678	37605	-	tRNA-Asp-GTC				ggctcattggtgtaactggttaacacactgccctgtcacggcagagagtacgagttcgagtctcgtatgggtcg
K	K_ORF76	K|_39051_38833	39051	38833	-	Phage protein				atgaaaagacaaaaaatgttttactcaagtttaatatgtaaagaatgtggaaatgtattcaaagtaccaagaaaaagagcaaataaaagagaagaaggtcatatcaaagatatatattgtatcaaatgttgtaaaactacaaaacatatagaagataatcgtagtgaagcagaaagaagatgggatgctattcaggaggaactaacaaaagataactaa	MKRQKMFYSSLICKECGNVFKVPRKRANKREEGHIKDIYCIKCCKTTKHIEDNRSEAERRWDAIQEELTKDN
K	K_ORF77	K|_39738_39529	39738	39529	-	hypothetical protein				atgtcaaaacatattgaaataacaatgtcaagtggagctaaatactttttagtatctactgatgaaaagagttacaataggcaagatatagattatatgttaagaggaatggatgaaacctctataaaagtatatactgaaagtgctataacttcacctcaagtatatattaatccaaacagaatagaatcttttaaaatagtattctaa	MSKHIEITMSSGAKYFLVSTDEKSYNRQDIDYMLRGMDETSIKVYTESAITSPQVYINPNRIESFKIVF
K	K_ORF78	K|_40083_39751	40083	39751	-	Phage protein				ttggataaggagataaacaaccttgtttctcaagtagaaactattaagtctaagatacaagaaggtaattatatagatagaggaactttcaaagatttagaagttgaggtagctgaactaagaaaaatgatagttagtatagataaagatgtagctgtcaatagtgaaaaacaatcagcaatttacgtccaattagaaagacttgatgaaaagatttcagaacttgctgaaagtacaaaaactaaggatactaagaaaaaggatacaactgagaaggttcttttacttgttctaggagctatattatcctttgtctttaacaaatttgcatag	MDKEINNLVSQVETIKSKIQEGNYIDRGTFKDLEVEVAELRKMIVSIDKDVAVNSEKQSAIYVQLERLDEKISELAESTKTKDTKKKDTTEKVLLLVLGAILSFVFNKFA
K	K_ORF79	K|_40422_40096	40422	40096	-	Phage protein				ttgactaaatataaggatatccttaagttagagtttaaagatgcactagcccattttaaaagagacagacgctatttccacgtctatagaatagacagagtattaataaatggctcaattatatacttcgactattattaccttccttctgatgaccctaatattgtaataaaagaattagacctccaaagttttggtaagcttaggtttgaaattgatacaaaaacatcttacggaaaagtcgttacggataattatatggagattatcaatgatttcttagaaaattatgatatccattctgaatctgaaacggttagaccttag	MTKYKDILKLEFKDALAHFKRDRRYFHVYRIDRVLINGSIIYFDYYYLPSDDPNIVIKELDLQSFGKLRFEIDTKTSYGKVVTDNYMEIINDFLENYDIHSESETVRP
K	K_ORF80	K|_40982_41248	40982	41248	+	Phage protein				atgacatactttatctttggtggtattgtttctaatgtcgcacttactgtaacagataagttcttactgaagaaagaagaccccctacctgaatatgttcttaaaaaagtagagataaatgataaagaaataagaataatcaagaaaataatagaaagtaattatggtataacagcagaagagataaaagttagggctaaagcacaaagaagagtagaggaagatagtaaaaaggaagattacaatgaaaacaaagaaagaaattaa	MTYFIFGGIVSNVALTVTDKFLLKKEDPLPEYVLKKVEINDKEIRIIKKIIESNYGITAEEIKVRAKAQRRVEEDSKKEDYNENKERN
K	K_ORF81	K|_41226_41504	41226	41504	+	Phage protein				atgaaaacaaagaaagaaattaaagaacaaaggaaagaacttaaggatggtgctacatctgtttctttagtaaaaaagggagataagagaatagctagccctagtagaatttgtagtctatgtggtcagcagttatcaggtatgaattacactaaaggaaaagcattatcaaaagttaatcattttcatttacagtattctaagtatatttattttgatatttgcgcagatatcaacaattgttataaaaatttaagaaaacgaggtgaaatggattga	MKTKKEIKEQRKELKDGATSVSLVKKGDKRIASPSRICSLCGQQLSGMNYTKGKALSKVNHFHLQYSKYIYFDICADINNCYKNLRKRGEMD
K	K_ORF82	K|_41501_41911	41501	41911	+	Phage protein				ttgagtgcagaaaatattagagatataattaacaagaaaaagttagaagaagaggatacaagaaaatatatagctgatgggtttatgaatggtatcggtaaattaatgtacgaatttaataagaaagtagataacaaagaaatagaagttaaagacccgaatgatttatacaaattatttgtgatattctctcaaatgcaaaatatggtcaatgaaacttctgaaggaggagcaatacctcaactatctagacctcaacaggaattatttgatgagattacaacagaagatagtaatggagaatctacagttgatttacagaagatatcagaaatgtcagcggaagatattacagcaatgatttctgaaaaggaaaaagtaatgaatgaggaaaattca…	MSAENIRDIINKKKLEEEDTRKYIADGFMNGIGKLMYEFNKKVDNKEIEVKDPNDLYKLFVIFSQMQNMVNETSEGGAIPQLSRPQQELFDEITTEDSNGESTVDLQKISEMSAEDITAMISEKEKVMNEENSETF
K	K_ORF83	K|_41926_43743	41926	43743	+	Phage terminase, large subunit		FIG00017949	isu;Phage_packaging_machinery	atggatggaaaagaactaattaagatagcacaagaaacatttcaaactgaaaaaataacaagagaacagatagaccatataatcaatatgctaaatccttctacctatatgcttaagtatcatacactgagagggcatcctataacttttagtattcctaatagagatagaagtaaagcacaggctcatagaccttggcaaactaggattgtaaatgatactcatcctaataaggctgtaataaaatcacgtcagttaggtcttagtgaaatgggtgtaatggaaatggttcattttgcagatatgcatagttatgctaatgcaaagtgtctgtatacattccctacaaacgaacaaatgaaaaaatttgttcagtcacgtttgaaccctgttttagag…	MDGKELIKIAQETFQTEKITREQIDHIINMLNPSTYMLKYHTLRGHPITFSIPNRDRSKAQAHRPWQTRIVNDTHPNKAVIKSRQLGLSEMGVMEMVHFADMHSYANAKCLYTFPTNEQMKKFVQSRLNPVLEKEYFRDIVDWDKDSLGFKKIRNSSLFFRTSSKASTVEGVDIDYLSLDEYDRVNLLAESSALESMSSSPFKIVRRWSTPSVPGMGIHKLYQQSDQWYYGHRCQHCDYLNEMSYNDYNPDNLEESGNMLCVNPEGVDEQAKTVQNGSYQFVCQKCGKPLDRWYNGEWHCKYPERTKGNKGVRGYLITQMNAVWISADELKEKEMNTESKQAFYNYILGYPFEDVKLRVNEEDVYGNKSPIAETQLMKRDRYSHIAIGIDWGNTHWITV…
K	K_ORF84	K|_43757_44557	43757	44557	+	Phage protein				ttgacagataaattattttatggtacaattagtaatgaagaaattaataaaagtgtattgaatttgttattgggtgaggaattatccttagattatgtttctaaaaatagtgatactttagatgttaaatatgaacatgtttataaatctctaggattcgataatttctttgattgttttttatatgctaatagagagcctgaaatagtccataaaggtggagataaaaatcttggtggactaaataaggttaaacgtactgttattcgtaatggtaaagaaatggaaatgacagtttacgaagatggtaataaagagaacgatagtaaagaaaaacaagaaggaaaagaagaagttagtagaagtgcagtaggagcaagggctatttctaatggtgaa…	MTDKLFYGTISNEEINKSVLNLLLGEELSLDYVSKNSDTLDVKYEHVYKSLGFDNFFDCFLYANREPEIVHKGGDKNLGGLNKVKRTVIRNGKEMEMTVYEDGNKENDSKEKQEGKEEVSRSAVGARAISNGEEGKVNPKKVANSLSNLSKKGVDVSHINTNSSLYKEFVDDNGDTLGITSFKRTENDIILESYASSHDSDGVGARAIMELLRLSIKENKNAVVYDIELPEAVEYLKTLGFKPNKDGYILRKKDVKQFLGDYSDFI
K	K_ORF85	K|_44544_44717	44544	44717	+	Phage protein				gtgattttatttagcactatagtcatctattctattgtatttattctatatattgtattaaaaacaatttatataaagtctaatatgagtagaatagataacacaactgaattattaaaaatattacaggaagatattgaaggtaagataaaaaaggaaggaagaaataaatga	MILFSTIVIYSIVFILYIVLKTIYIKSNMSRIDNTTELLKILQEDIEGKIKKEGRNK
K	K_ORF86	K|_44714_45193	44714	45193	+	Phage protein				atgactttagaagaaaataaattaacattagaagaatcaataactccacttagcaaagaggagaaagaagatagtattaaagaatttagcagtttattatgtgaaatggtaaatagactatataagtcttataatgtatttagacaagaccctatggatgaaactcaacgtctagatggctctttaatggtctttcaaagtagattaaatgaccctttaacaggagatttacatgataagatgtataaacttgctttttcaaaacgtattgatattttcgaagctaataagcaatttagaaaagatgtagaagcaggtaaagcaattgagttaggtgatgtagctattatagatacagcattaagtaacatcctttcaggcaatgagttccaaggaagt…	MTLEENKLTLEESITPLSKEEKEDSIKEFSSLLCEMVNRLYKSYNVFRQDPMDETQRLDGSLMVFQSRLNDPLTGDLHDKMYKLAFSKRIDIFEANKQFRKDVEAGKAIELGDVAIIDTALSNILSGNEFQGSISFMLRKDFEEKERIRKEEEEKLNNL
K	K_ORF87	K|_45310_46428	45310	46428	+	Phage protein				atgaccatattttttaataaatatcaagatgctaaagaagataaagatagatatcaaagattagtagagatttataaaaaagcagatgataatgatggtgagactaaaaagaaatatgttaaaagattaaataaggctgaagaagaacttaaaaaagtaaaaaaagaaacaaattataaagattataataagaagtcaagtaaagaaagacaaaaagaagataaagaaactagagagaaaatatatgatgtaactggtgatgatgacttaatattagtaaaaaataatattgagtttagtgataaagtagacaagcccgaaatacttattagtgaagatggaattggtacgataactgttcctgtagatagtgggtatgaaaaacaaacagtaggttct…	MTIFFNKYQDAKEDKDRYQRLVEIYKKADDNDGETKKKYVKRLNKAEEELKKVKKETNYKDYNKKSSKERQKEDKETREKIYDVTGDDDLILVKNNIEFSDKVDKPEILISEDGIGTITVPVDSGYEKQTVGSIITSVLGSPFLSPGSNSIDGLSVINDNVYPNTVDSIVEDTKPSINLPTDNPIITNPVEPTIPSDIIPPIDNPSVPISPENPGDNNQGNTDNPNPPPPGYTDEDGGRGSGGGGNSEPPSTEEPSDNGNTGGGDWEEKPDPGEEPSDNGNTGGNGGEVTPEPEPEPEPEPEPEPEPEPSEPSDNPDENGGWETEPTEPESPSEPDDKVDEEDKNEDTTDDKQPTEQPDDNNIDNEDKTEEE
K	K_ORF88	K|_46666_46854	46666	46854	+	Phage protein				atgtttcaaacaacatctgtacttattaagaatgatgtaatagattccatagaaaatactgaacattatattggattcaatgaccctataattatatttactataagttttataggtgcaatacttggaggaatttggtacaagatgatgaaaattattaaaaagagtaactttaaagataaaaaataa	MFQTTSVLIKNDVIDSIENTEHYIGFNDPIIIFTISFIGAILGGIWYKMMKIIKKSNFKDKK
K	K_ORF89	K|_46872_47243	46872	47243	+	Phage protein				ttgatattctctaaagataaaaaatgggatgaagcaaaagatttcatcaaaggtcaaggtatgcaagataattggatagagattgtagattattatagacagataggtggaaaacacgtagctgtttttattgctttaaacaaagtaaaatacatgattctagaagcaacaaaagacaataaggtaatattagtagataaagataataatatactattagaagattatgatattgttatggaaagtaagaagatgttttattacattgaagaaccgttcgaggttaaaataaatatccctcaacatattagagatgtaacttataataatactgttgtattaactacagtaagagggagtagaggtgactag	MIFSKDKKWDEAKDFIKGQGMQDNWIEIVDYYRQIGGKHVAVFIALNKVKYMILEATKDNKVILVDKDNNILLEDYDIVMESKKMFYYIEEPFEVKINIPQHIRDVTYNNTVVLTTVRGSRGD
K	K_ORF90	K|_47247_48938	47247	48938	+	Phage protein				ttggcagatttatttaagcaattcagattaggtaaagactatggtaataatagtaccattgctcaagttcctattgatgaaggattacaagctaacattaaaaaaatagaacaagacaataaagagtatcaagatttaactaagtctttatacggacagcaacaggcttatgcagagccatttatagaaatgatggatacgaatcctgaatttagagataagagaagttacatgaagaacgaacataacttacatgatgttttgaaaaagtttggtaataaccctatccttaatgctatcatacttacacgttcaaatcaagtagctatgtattgtcaacctgcaagatattcagagaaaggtttaggttttgaggtaagattaagagacctagatgcg…	MADLFKQFRLGKDYGNNSTIAQVPIDEGLQANIKKIEQDNKEYQDLTKSLYGQQQAYAEPFIEMMDTNPEFRDKRSYMKNEHNLHDVLKKFGNNPILNAIILTRSNQVAMYCQPARYSEKGLGFEVRLRDLDAEPGRKEKEEMKRIEDFIVNTGKDKDVDRDSFQTFCKKIVRDTYIYDQVNFEKVFNKNNKTKLEKFIAVDPSTIFYATDKKGKIIKGGKRFVQVVDKRVVASFTSRELAMGIRNPRTELSSSGYGLSEVEIAMKEFIAYNNTESFNDRFFSHGGTTRGILQIRSDQQQSQHALENFKREWKSSLSGINGSWQIPVVMADDIKFVNMTPTANDMQFEKWLNYLINIISALYGIDPAEIGFPNRGGATGSKGGSTLNEADPGKKQQQSQ…
K	K_ORF91	K|_49132_49905	49132	49905	+	Phage protein				ttggaagaaataaaatttaatgcttttgtacctatggatttgaagaaatctgtatcaacagcttctgatactaatgagtattctatcgtttcaggatgggctagtactccaagtatggatttacagaatgatatagttaatcctaaaggaatagatatagagtattttaagtcacaagggtacattaattatgagcatcaaagtgataaagttgtaggtatacctacagagaattgctatgtggatatagaaaaaggtttatttattgaagcaaagctatggaagaatgacgaaaatgttgttaagatgcttgatttagctgagaaattagaaaaatcaggtagtggaagacgtttaggtttttctattgaaggtgcagttaaaaaacgtaatataaat…	MEEIKFNAFVPMDLKKSVSTASDTNEYSIVSGWASTPSMDLQNDIVNPKGIDIEYFKSQGYINYEHQSDKVVGIPTENCYVDIEKGLFIEAKLWKNDENVVKMLDLAEKLEKSGSGRRLGFSIEGAVKKRNINDNRVIDEVMITGVALVKNPANPEATWESFMKSFLTGHGTSPDTQVDAGALRKEEIASSITNLAYVTKIKDLKEFNDVWNGVVEDLSKSNSMGYEESVLTLQLAKGLSRKDAELAVMDINKQKLE
K	K_ORF92	K|_49924_50874	49924	50874	+	Phage protein				atgagtaaagaaatgcaaaatattttagaagagtatgataagttaaatgctcaagaggcagtttcgaaatctgtagaagatgatgaaaagaatacagtagaatctaccgaagagcaagtagcagaaacaactgaagaacctgctaaagaacctgaaaaagtatctgaggaagatgctaaagaagcacaagagcaaggtgaaaaagttgaatctgaagaggtagcagaaggcaatgaagatgaggaagttgaaaaatcagctaaagaatcaaaagaccctgtagaccaaaaagatactaagacagaaaataaagacaacgagaaacgtaaaaataaaaaagataaaaaagaagattctgacgatgaagataaagatactgacgatgataaagataagaaa…	MSKEMQNILEEYDKLNAQEAVSKSVEDDEKNTVESTEEQVAETTEEPAKEPEKVSEEDAKEAQEQGEKVESEEVAEGNEDEEVEKSAKESKDPVDQKDTKTENKDNEKRKNKKDKKEDSDDEDKDTDDDKDKKEDKKEKTSKSISDEDITTVFKSILTSFENLNKEKENFATKEDLSEVSKSINELSAKISEIQAEDVSKSVDTDEEAVEKSVTSTNGEQEKVEGYVSKSVDTEEQAETGEAKSEEAEEVQEDNTFKGLSQEERTKFMDSYKAQAKDPRASKHDLQSAYQSYLNINTDPTNASEKDIKTVKDFAQI
K	K_ORF93	K|_50990_52381	50990	52381	+	Phage major capsid protein		FIG00016372	isu;Phage_capsid_proteins	atgactatcgaaaagaacctgtcagacgttcaacaaaagtacgctgaccaattccaagaagacgtagtaaagtcattccaaactggttatggaatcactcctgatacacaaattgacgcaggagctttacgtagagaaattttagatgaccaaatcacaatgttaacatggactaatgaagacttaatcttctatcgtgatatctcacgccgtcctgctcaatctacagtagtaaaatacgaccaatatttacgtcatggtaacgtaggtcactctcgtttcgttaaagaaatcggagtagcaccagtatctgacccaaatatccgtcaaaaaactgtatcaatgaaatacgtttctgatactaaaaatatgtcaattgcatcaggtttagtaaataac…	MTIEKNLSDVQQKYADQFQEDVVKSFQTGYGITPDTQIDAGALRREILDDQITMLTWTNEDLIFYRDISRRPAQSTVVKYDQYLRHGNVGHSRFVKEIGVAPVSDPNIRQKTVSMKYVSDTKNMSIASGLVNNIADPSQILTEDAIAVVAKTIEWASFYGDASLTSEVEGEGLEFDGLAKLIDKNNVINAKGNQLTEKHLNEAAVRIGKGFGTATDAYMPIGVHADFVNSILGRQMQLMQDNSGNVNTGYSVNGFYSSRGFIKLHGSTVMENELILDESLQPLPNAPQPAKVTATVETKQKGAFENEEDRAGLSYKVVVNSDDAQSAPSEEVTATVSNVDDGVKLSINVNAMYQQQPQFVSIYRQGKETGMYFLIKRVPVKDAQEDGTIVFVDKNETLP…
K	K_ORF94	K|_52473_52769	52473	52769	+	Phage protein				atgttatactataagaaactattagataaaaaaatggctactgtttatggtacagtggagattgacaaagatggagtagtcaaaggattaactaaagaacaagaaaaagaatttgccaatgttccaggttttgaatttgaagaagaaaagaaaactactagaaaacaatcagcttctactagtaaagaagaagagcctaaggaagaggaaaagaaagcctctactagaaaaactacaaatactactagaaaatctacagcacgtaaaacaacagccaaaaaagatgaaaataagtaa	MLYYKKLLDKKMATVYGTVEIDKDGVVKGLTKEQEKEFANVPGFEFEEEKKTTRKQSASTSKEEEPKEEEKKASTRKTTNTTRKSTARKTTAKKDENK
K	K_ORF95	K|_52782_53690	52782	53690	+	Phage protein				atggttaactcaatgtttggaggggacttagacccttatgaaaaatcattaaactatgaatatccttatcatcctagtggtaatcctaaacacatagatgtaagtgagatagataatttaacattagctgattatggatggtcaccggatgcagttaaagcatatatgttcggtattgtagttcaaaatcctgatacaggacagcctatgggtgacgagttctataaccatatattggaaagagcggtaggtaaagctgaaagagcattagatatatctatactacctgacactcaacatgagatgagagattatcatgagacagagtttaatagttacatgtttgtacatgcttacagaaaacctatattacaggtagagaacttacagctacagttt…	MVNSMFGGDLDPYEKSLNYEYPYHPSGNPKHIDVSEIDNLTLADYGWSPDAVKAYMFGIVVQNPDTGQPMGDEFYNHILERAVGKAERALDISILPDTQHEMRDYHETEFNSYMFVHAYRKPILQVENLQLQFNGRPIYKYPANWWKVEHLAGHVQLFPTALMQTGQSMSYDAVFNGYPQLAGVYPPSGATFAPQMIRLEYVSGMLPRKKAGRNKPWEMPPELEQLVIKYALKEIYQVWGNLIIGAGIANKTLEVDGITETIGTTQSAMYGGASAQILQINEDIKELLDGLRAYFGYNMIGL
K	K_ORF96	K|_53704_54582	53704	54582	+	Phage protein				atggaaaaaccgtatatgataggagctaactctaaccctaatgttattaataagtcaacaacatatactactacaacacaagcagatgaacaagataaacctaagtatactactagactagagtttgatacgattgacatgattaggtttattaatgaccgaggtataaaagtactatgggaagaagcatatttctgtccttgtcttaatcctgatacaggacatcctagagtagattgccctagatgtcatggtaaaggtattgcatatctacctcctaaagagacgataatggcaatacagtctcaagagaaaggaactaaccagttagatataggtatattagatacaggtactgcaataggtaccactcaattagaaaagagaatttcctataga…	MEKPYMIGANSNPNVINKSTTYTTTTQADEQDKPKYTTRLEFDTIDMIRFINDRGIKVLWEEAYFCPCLNPDTGHPRVDCPRCHGKGIAYLPPKETIMAIQSQEKGTNQLDIGILDTGTAIGTTQLEKRISYRDRFTVPEVLMPQQMIYFVNKDRIKKGIPLYYDVKEITYIATQDGTVYEEDYEIKNNRLYLNEKYENHTVTLKILMTLRYVVSDILKESRYQYTKFNQPKSKFENLPQKLLLKREDVIVLQDPYKVNDGIEEDLEIQVDDPKASASNPSNLGGFFGGAFK
K	K_ORF97	K|_54582_55202	54582	55202	+	Phage protein				atgccagttcatggaaagagacctaatttatttaaaaataaaaactataagcaggtaggtaagagaacaattgatggtatgcgttcagaagttcttgataaattacaagcaacagcacagcaagtagagaatactagtattaaacgtatgcctacttatctacaaataacagagaaaaagcttgaaaaagaaggagtagtagaccttaaaaaagcttttgctcactcatctaaaaagaaaactagtaaagatggcggatggtatttaactgtaccaatccgcatcaaaactagtagaatgaataacagtacttatcaagatatgagaactttaaaagtagataaaggaacaggttcagtttcgaagataactgattacctagaaggacgtaggaagaat…	MPVHGKRPNLFKNKNYKQVGKRTIDGMRSEVLDKLQATAQQVENTSIKRMPTYLQITEKKLEKEGVVDLKKAFAHSSKKKTSKDGGWYLTVPIRIKTSRMNNSTYQDMRTLKVDKGTGSVSKITDYLEGRRKNVSHPSMKPEPMTHNMTKVKRGKQSSYFIFRTVSSKSPASSWILNRDKVNEDNFSKTTLKTVKQLMNWKMKNLN
K	K_ORF98	K|_55221_56057	55221	56057	+	Phage protein				atggcaataacatcagttgattcatatttattatcagaaataaagcctagacttaacactgtgctagagaattgttatattatagatgaagttttaaaagactttgattatcaaactagagagagctttaaagaagctttctgtggtaagaatgcacaacatgaagtaacggtaggatttaacttcccaaaatttaaaaataactatgaagctcattacttgatacaattaggtcaaggacaagagacaaaaaactctttagggagtattcagtcatcttactttgaggcaacaggagatactttagtcgaatcttctacagcaataagagaagatgataagttagtttttactgtttctaaaccaataggagagttaataaaggtagaagatatagag…	MAITSVDSYLLSEIKPRLNTVLENCYIIDEVLKDFDYQTRESFKEAFCGKNAQHEVTVGFNFPKFKNNYEAHYLIQLGQGQETKNSLGSIQSSYFEATGDTLVESSTAIREDDKLVFTVSKPIGELIKVEDIEFAKYDNLQVEGNKVSFKYQTNEDYENYNANIIFTEKKNDSKGLVKGFTVEEQVTVVGLSFNVDVARCLDAVLKMILISMRDSIEEQQTFQLQNLSFGDIAPIIEDGDSMIFGRPTIIKYTSSLDLDYTITQDINKLTFKERKDWK
K	K_ORF99	K|_56059_56274	56059	56274	+	Phage protein				atggctagaaaaaagacacctgaaaataacactcctaaatttaatggttatgttcatatagatacattccttgatactgcaaaaaccctttttaatatgagggattcacaagtagcaggatttaaagcttatatggaaggtagtcattatttgtttagtgagcaagaattcttaccatcattagagaagtatctaggtaggaaattagatatataa	MARKKTPENNTPKFNGYVHIDTFLDTAKTLFNMRDSQVAGFKAYMEGSHYLFSEQEFLPSLEKYLGRKLDI
K	K_ORF100	K|_56301_58064	56301	58064	+	Phage major tail sheath				atggcagtagaaccattcccaagaagacctattacccgtcctcatgcatctattgaagtagatacttcaggtatcggtggctcagcaggttcaagtgaaaaagtattttgcttaatcggtcaggctgaaggcggagaaccaaatacagtttatgaattacgtaactattcacaagctaaacgtttattccgttcaggagaattacttgatgcaatagaattagcatggggttctaaccctaactatacagcaggacgtattttagctatgcgtatagaagatgctaaacctgcttcagcggaaattggcggattaaaaataacatctaaaatctacggtaatgttgctaacaacattcaagtaggattagaaaagaatacactaagtgattcattacgt…	MAVEPFPRRPITRPHASIEVDTSGIGGSAGSSEKVFCLIGQAEGGEPNTVYELRNYSQAKRLFRSGELLDAIELAWGSNPNYTAGRILAMRIEDAKPASAEIGGLKITSKIYGNVANNIQVGLEKNTLSDSLRLRVIFQDDRFNEVYDNIGNIFTIKYKGEEANATFSVEHDEETQKASRLVLKVGDQEVKSYDLTGGAYDYTNAIITDINQLPDFEAKLSPFGDKNLESSKLDKIENANIKDKAVYVKAVFGDLEKQTAYNGIVSFEQLNAEGEVPSNVEVEAGEESATVTATSPIKTIEPFELTKLKGGTNGEPPATWADKLDKFAHEGGYYIVPLSSKQSVHAEVASFVKERSDAGEPMRAIVGGGFNESKEQLFGRQASLSNPRVSLVANSGTFV…
K	K_ORF101	K|_58137_58565	58137	58565	+	Phage protein				atggcatcagaagctaaacaaaccgtccatactggtaataccgtcctacttatgattaaaggtaaaccggtaggaagagcacaatcagcatcaggtcaacgtgaatacggtacaactggtgtatacgaaatcggttctatcatgcctcaagaacacgtatacttacgttatgaaggtacaattacagtagaacgtttacgtatgaaaaaagaaaactttgcagatttaggatatgcttcacttggtgaagaaattcttaagaaagacatcattgatattttagtagtagataacttaacgaaacaagttattatctcatatcatggttgctctgcaaataactacaatgaaacttggcagacaaatgaaattgtaacagaagaaatcgagtttagttac…	MASEAKQTVHTGNTVLLMIKGKPVGRAQSASGQREYGTTGVYEIGSIMPQEHVYLRYEGTITVERLRMKKENFADLGYASLGEEILKKDIIDILVVDNLTKQVIISYHGCSANNYNETWQTNEIVTEEIEFSYLTASDKART
K	K_ORF102	K|_58662_58802	58662	58802	+	Phage protein				atggcaaataagagaaaaacaataggaaaaatgagtaacacaagagcaacatggaatattaatccggtaactaaagttaaaaaagataaaacaaaatattctagaaaaaataaacataaaggtcttgacaattataattaa	MANKRKTIGKMSNTRATWNINPVTKVKKDKTKYSRKNKHKGLDNYN
K	K_ORF103	K|_58845_59303	58845	59303	+	Phage protein				atgagtacattttggtcagaaagaagaacaactaataaagataggcaagttaaaaaacattatactcaaatgagtatgtatgaaagaaagaaatgtgtagagttattacaagagacaattactgaaaatagaattattaattttacacgacatagtgcaaaaaaggttaaaggtaaaccaacaacaaatatacctaaattaataggttttatttttaaaaataagtttgcctacgaaaatatcatagagtacaataacacagattataatggtaatattgagaggagaattgttgttaaacatcctaaagttataactgtagaaggaaaacctagctatcagtttttgacaattagtcttgaagatgctagagttattacggtgtggtataacagtgta…	MSTFWSERRTTNKDRQVKKHYTQMSMYERKKCVELLQETITENRIINFTRHSAKKVKGKPTTNIPKLIGFIFKNKFAYENIIEYNNTDYNGNIERRIVVKHPKVITVEGKPSYQFLTISLEDARVITVWYNSVDDTHRTLDLNYYSKDLTIQ
K	K_ORF104	K|_59592_59903	59592	59903	+	Phage protein				atgtcacaagataaattaagagcaatttacacagaaatgaaagtagaattacacaaatttcctaaagaggtagatataacaagtaaatcaactgcaattgcaatcaatcagattttagataaattcaaaacattaacagaacaagcaggaaagattactagaaaatatttagaaggtcaagaaatattaactattgattatgagtattatgattcattacaagaatactatatttacctacttagaaatagtgaaaagattgaacaaagtttacaagaaattactaagcgtacaggtgaatatgtaaagtaa	MSQDKLRAIYTEMKVELHKFPKEVDITSKSTAIAINQILDKFKTLTEQAGKITRKYLEGQEILTIDYEYYDSLQEYYIYLLRNSEKIEQSLQEITKRTGEYVK
K	K_ORF105	K|_60035_60493	60035	60493	+	Phage protein				atggcagaagaaattaaaaaggaacaagatgtacaagaaacaactaaagaagaaaaaaaagatgttagtaaaatgacaccggaagaaatagataaattaaaatatcaagacaaacaagaaaaagaacaagttattaacaaagttattaaaggcgttaatgatacttgggaaaaagaatataactttgaagaactagacttaagatttaaagttaagattaaattacctaatgcacgagaacaaggtaatatctttgcgttacgttctgcttacttaggtggtatggatatgtaccaaacagaccaagtgattagagcatatcaaatgttagctaccttacaggaagtaggtattgaagttcctaaggaattccaagaccctgacgatatttataactta…	MAEEIKKEQDVQETTKEEKKDVSKMTPEEIDKLKYQDKQEKEQVINKVIKGVNDTWEKEYNFEELDLRFKVKIKLPNAREQGNIFALRSAYLGGMDMYQTDQVIRAYQMLATLQEVGIEVPKEFQDPDDIYNLYPLTVMYEDWLGFLNSFRY
K	K_ORF106	K|_60537_61073	60537	61073	+	Phage protein				atggaatcaattgttaaacaacctttatctagaaatctatgggctattatgaaagagtttaatgttttacctaccgagcaaagatttaaggacttagacgattatcagatagagtttattattgggaatatgaatagagatgtttatgaacataataaacaacttaaacaagctcaaaaaggtggaaaattcgatagtcaattcgaagatgatgatagtagttggtggaatgaatctcatgaagactttgacccagtacctgatttcttagatgctgatgatttagcacaacagatggaagctaaattatccgatagagataaggaagaaagagctaagagaaacgatgcagagttaaatgatgaaacagaaggacttactacacaacatctagctatg…	MESIVKQPLSRNLWAIMKEFNVLPTEQRFKDLDDYQIEFIIGNMNRDVYEHNKQLKQAQKGGKFDSQFEDDDSSWWNESHEDFDPVPDFLDADDLAQQMEAKLSDRDKEERAKRNDAELNDETEGLTTQHLAMMEYIRQKQQELDDEVGNGKTSEDDATISQDSVNKALEDLDDDWYM
K	K_ORF107	K|_61213_65184	61213	65184	+	Phage DNA transfer protein				atggattctttagagtctaagaatattgatgctcctttagataatttcttaaaaaaattaaaagtaattgctaaagaagttaaaaatgtacagaacgcaatggataaacaagatggtaaatctgttatatcttctaaagacatggatgaatctattaaatccactcaatctgctacaaagaatataaatgaattaaagaaagctttagatgaccttcaaaaagagaatatatctaaaggtattgcacctgaccctgaagttgaaaaagcatatgctaagatgggtaaagttgtagatgaaactcaagaaaaacttgagaaaatgtcttcacaaaaaataggttctgatgctagtattcaaaatagaattaaggaaatgaaaaccttaaatcaagtaact…	MDSLESKNIDAPLDNFLKKLKVIAKEVKNVQNAMDKQDGKSVISSKDMDESIKSTQSATKNINELKKALDDLQKENISKGIAPDPEVEKAYAKMGKVVDETQEKLEKMSSQKIGSDASIQNRIKEMKTLNQVTEEYNKISKDSSATKDYTKRLRANRNMTRGYMERSEGTGRLTYDQGARVRSELGKVSSYESQRKQNQRNLEQAREQYSNYRNQQQDLTKRRASGQINKAQYEQELASIKQEMKAREELISNYEKLGAELDKTVQYYKGSVQKDFQSRDVDQQRGTFGRMVQERLPSIGSHAMMGTTAMATGLYMKGASLSETNRPMVTSLGQNSDNMDIDSVRNAYGDLSIDNKLGYNSTDMLKMATSYEASVGHKSDEDTMAGTKQLAIGGRSLGI…
K	K_ORF108	K|_65263_67689	65263	67689	+	Secretory antigen SsaA-like protein				atgcgtagaataagaagacctaaggtaagaatagaaatagttacagatgataatacatttacattgagatttgaagatacacgagactataatggtgatgagtttggagctaaacttttaggattccaaactaaaaactctatggaagatgatagttcagttttccaaataaatatggcaggagatacttattgggataagctagttatggctaatgatatcataagaatatttattacacctaatgatgaccctaacgataaagaaggaaaacaagaacgacttatccaggtaggtatggtttctcaagtatcaaaagtaggtagttacggtaatgaccaaactcaatttagaataacaggtcaatcttttgtaaaaccttttatgaaatttggatta…	MRRIRRPKVRIEIVTDDNTFTLRFEDTRDYNGDEFGAKLLGFQTKNSMEDDSSVFQINMAGDTYWDKLVMANDIIRIFITPNDDPNDKEGKQERLIQVGMVSQVSKVGSYGNDQTQFRITGQSFVKPFMKFGLGVIQEVQAVLPEVGWLIDGDGDNEVKFTGSSAHEVMTGIIRRFIPYMKYNYTEKTYNTIDNYLDYDDLSSWDEFEKLTEVSAFTNFDGSLKQLMDMVTARPFNELFFKNSEKTPGKAQLVLRKTPFNPTEWRALDMIKVPTEDFIEEDVGKSDVETYSIFTATPAGMLKELNGDVFSKPQFHPELTDRYGYTKFEVENIYLSTKSGSATEDSDSSGDDNGTERGTYSKIMKDLSNYGRDNISKGIDKYTSKLSSKYKNLKKAQAKK…
K	K_ORF109	K|_67703_68590	67703	68590	+	Phage protein				atggcaacagataaagaagctaaagatgttattgataaatttatagacaatgtatttaattttgatgtacttacaaaagaaagaataaaagaaaaagatgaagaaattaaaaaaataactacagatgatatgtatgaaaaggttgtgtatatacgaccttatgttggagtaatacaaagccttaaccctcagcatgttcagtatgaatcattttctaataatggttatgatatagaggcagaattaagtttcaggaaagtaagttatttagttgataaagggtctatacctacagattctttatctactttaacagttcatttagtagaacgaaatcaagaactattaatagattactttgatgagatacaagatgtgttgtatggagaatatatggaa…	MATDKEAKDVIDKFIDNVFNFDVLTKERIKEKDEEIKKITTDDMYEKVVYIRPYVGVIQSLNPQHVQYESFSNNGYDIEAELSFRKVSYLVDKGSIPTDSLSTLTVHLVERNQELLIDYFDEIQDVLYGEYMEEEYVFDEDVPLSTILALDLNDNLKSLSNIKYMFKGAPKENPFGTDKDVYIDTYNLLYWLYLGEDEELAYPMNINYFFTEGRFFTIFGKGHKYKVDVSKFIVGDILFFGRSDTNIGIYVGDGEFISMMGKFPKDETPIGKYKLDDYWNEFNGRVMRFDEEVYI
K	K_ORF110	K|_68590_71136	68590	71136	+	Glycerophosphoryl diester phosphodiesterase (EC 3.1.4.46)		FIG00002239	isu;Glycerol_and_Glycerol-3-phosphate_Uptake_and_Utilization	atggtagtaagattccaatcttccatggggagaagtttaaaaagagtagattcggatgatttaaatgtaaaaggattagttttagctacagttagtaaaattaattataaatatcaatcagtagaagttaaagttaacaatttaactctaggaagccgtataggtgatgatggtagcttagctgtaccttatcctaaatctttcataggaagaacacctgaaggaagcgtattcggtacaaaacctcttattactgaaggttctgtagtattaatagggtttctaaatgatgatataaatagtcctattattttaagtgtttatggtgataatgaacaaaataaaatgattaataccaatcctctagatggaggtaagtttgatacagaaagtgtttat…	MVVRFQSSMGRSLKRVDSDDLNVKGLVLATVSKINYKYQSVEVKVNNLTLGSRIGDDGSLAVPYPKSFIGRTPEGSVFGTKPLITEGSVVLIGFLNDDINSPIILSVYGDNEQNKMINTNPLDGGKFDTESVYKYSSSLYEILPSLNYKYDDGEGTSIRTYNGKSFFSMTSGEEEKPQATDFYTGTEYQDLFTSYYGNKTLIEPRIQKAPNMLFKHQGVFYDDGTPDNHITTLFISERGDIRASVLNTETQKRTTQEMSSDGSYRVIKQDDDLMLDEAQVWIEYGISEDNKFYIKNDKHKFEFTDEGIYIDDKPMLENLDESIAEAMKNLNEIQKELDDINYLLKGVGKDNLEELIESTKESIEASKKATSDVNRLTTQIAEVSGRTEGIITQFQKFRD…
K	K_ORF111	K|_71243_72034	71243	72034	+	Phage protein				atgccacaatcagatggaataagtaatcttcatagaatagctttacgcttccctaaagaaggcggtggttatgatatgtatagatttaaagttaaccctgagaactacacaatagattcaccacaacgtacgacagcaattaaaacaaaatcagatattgtaatagaagattatggtaaagacatagaagttattaacttcacaggtacaactggttttagacctgttagagaagcagatggattaaaaacaggtaagcagaaaatggaagagttacaaagtagagttagtgaatatgctatgcaaggtggcagtggtaatgtaagtggttcttacttacaattttttaactttacagatgatagttattataaagttcatttagctcctcaggggtta…	MPQSDGISNLHRIALRFPKEGGGYDMYRFKVNPENYTIDSPQRTTAIKTKSDIVIEDYGKDIEVINFTGTTGFRPVREADGLKTGKQKMEELQSRVSEYAMQGGSGNVSGSYLQFFNFTDDSYYKVHLAPQGLKITRSKDEPLLFRYEITLVVIGSLTEADRSAVTTEEFGNVKPNASQRVDEGIKELDKNARKTRDRNNQEISRRENTIPKSTGDNTNEGNRLKQSFPSSSIYNPRQSTNGLKGNIDNMALIIGYGDGGVSS
K	K_ORF112	K|_72034_72558	72034	72558	+	Phage protein				atgaataattttataccacaacctcaaggtctacttagatttttaaataccctagatacagatttaacttcttctcatatgaatttactggatgaagaggtatcatttgtatctaaattttatacaccacagctacaattaagtgaattagcaaaaaaagtattgacaaatataaagacagatgatatacctgtattagaaagagaatttaatgataatacaattatccataaagctaacgatacattactaaaagtacaggctccaagaatgtatatgattctacagtcgattgtacttgaagcatatgctattgttaattgctttgtagaaaatccgagctctttaaaatacttaactgaagaagatgttagtataacacgggaaaatttaaattat…	MNNFIPQPQGLLRFLNTLDTDLTSSHMNLLDEEVSFVSKFYTPQLQLSELAKKVLTNIKTDDIPVLEREFNDNTIIHKANDTLLKVQAPRMYMILQSIVLEAYAIVNCFVENPSSLKYLTEEDVSITRENLNYVADYLGNYDDYNSVVLDLRDLDLCFSAIELQLPLIKKEANV
K	K_ORF113	K|_72558_73262	72558	73262	+	Phage protein				atgagatttaagaagcacgtagttcaacatgaagaaacgatgcaagcaatagcacagagatactatggtgatgtgagttattggatagacctagtagagcataataatttaaagtacccctatttagtagaaactgatgaagaaaaaatgaaagaccctgaacgattggcttctacaggtgatacactgattatacctatagaatctgatttaacagatgtatcagcaaaagaaattaattctagagataaagatgtactagttgaattagctttaggaagagatttaaatattactgcagatgaaaagtattttaatgaacatggtactagtgataatatactagcattcagcacaaatggtaatggagatttagatactgtaaaaggcatagataat…	MRFKKHVVQHEETMQAIAQRYYGDVSYWIDLVEHNNLKYPYLVETDEEKMKDPERLASTGDTLIIPIESDLTDVSAKEINSRDKDVLVELALGRDLNITADEKYFNEHGTSDNILAFSTNGNGDLDTVKGIDNMKQQLQARLLTPRGSLMLHPNYGSDLHNLFGLNIPEQATLIEMEVLRTLTSDNRVKSANLIDWKIQGNVYSGQFSVEIKSVEESINFVLGQDEEGIFALFE
K	K_ORF114	K|_73277_74323	73277	74323	+	Phage baseplate		FIG01305804	isu;Phage_baseplate_proteins	atgaaaactagaaaattaactaacatactatcaaaattaatagataagacaatggcaggtacaagcaagataacagactttactcctggttcagcttctcgttcattattagaagctgtatcattagagatagagcaattctatattctaacaaaagaaaatattgattggggtatacaagaaggtatcattgaagcttttgattttcaaaaaagacaatctaaaagagcttatggtgatgttactattcaattctaccaacccttagatatgagaatgtatatacccgcaggaacaacttttacttcaacacgacaagaataccctcagcaatttgaaacattagttgattattatgcagagcctgattctactgagattgttgttgaagtttattgt…	MKTRKLTNILSKLIDKTMAGTSKITDFTPGSASRSLLEAVSLEIEQFYILTKENIDWGIQEGIIEAFDFQKRQSKRAYGDVTIQFYQPLDMRMYIPAGTTFTSTRQEYPQQFETLVDYYAEPDSTEIVVEVYCKETGVAGNVPEGTINTIASGSSLIRSVNNEYSFNTGTKEESQEDFKRRFHSFVESRGRATNKSVRYGALQIPDVEGVYVYEETGHITVFAHDRNGNLSDTLKEDIIDALQDYRPSGIMLDVTGVEKEEVNVSATVTISNKSRIGDTLQKHIESVIRSYLNNLKTSDDLIITDLIQAIMNIDDVLIYDVSFDNLDENIIVPPQGIIRAGEIKVELK
K	K_ORF115	K|_74344_77403	74344	77403	+	Phage protein				gtggctaattttttaaagaatcttcatccattattaagaagagatagaaataaaaaagataatcaagaccctaactttgctctgatagatgcactcaatgaagagatgaatcaagtagagaaagatgctatagaaagtaagttacaatcttctctaaagacatctaccagtgaatatttagataagtttggggattggttcggagtttatcgtaagaccgatgagaaagatgatgtttatagagcaagaattataaaatatttactcttgaaaagaggaactaataatgctataatagatgctataaaagattatttaggtagagatgatattgatgtaagtgtatatgaaccttttacaaatattttctatactaacaaatcacatttaaatggtgaa…	MANFLKNLHPLLRRDRNKKDNQDPNFALIDALNEEMNQVEKDAIESKLQSSLKTSTSEYLDKFGDWFGVYRKTDEKDDVYRARIIKYLLLKRGTNNAIIDAIKDYLGRDDIDVSVYEPFTNIFYTNKSHLNGEDHLMGYYYRFAVINVSIGDYFPVEIIDVINEFKPAGVTLYVTYDGASTIRGGAIIKWLDGLPKIETYQEFDRFTGYDDTFYGHINMNQSKDTDNSSSDIFKTNHSLINSLDVLTGSSSVGRQYINYGYVTSYVYNPGMTSSVNQISASTEGRGQEVPTDYYMYTSTKNNNTVELSMQTTSGVSYLYNNFNFRDYMSKYRPQVDLQSDEARRIVSDYIKELSIDYYLSAVIPPDESIEIKLQVYDFSINRWLTVSINNLSFYEKNIG…
K	K_ORF116	K|_77514_78035	77514	78035	+	Phage protein				atggcaattgcaacgtataattctcatgttgagttagcaaaatatctagttagtaaagctgattcagtttacttaacaattggaaagagcacaccgtggtctaatgaaacaaacccaccgcaacctgatgaaaatgcaacagtattacaggaggttattggatataaaaaagctactaaagttactttagttagaccttctaaatcacctgaagatgataataagaatttaatttcttatggtaataaatcgtgggtagaagtaacacctgaaaatgctaaagctgaaggagctaaatgggtttacttagaaagtagtattgttggtgacgaactacctcttggaacatatagacaagtaggatttgttatggacttagtagcaaaaagtggtattagt…	MAIATYNSHVELAKYLVSKADSVYLTIGKSTPWSNETNPPQPDENATVLQEVIGYKKATKVTLVRPSKSPEDDNKNLISYGNKSWVEVTPENAKAEGAKWVYLESSIVGDELPLGTYRQVGFVMDLVAKSGISKFNLVPSEVESTGTLLFFDNKQFQNRSEQTTAKERFIVEV
K	K_ORF117	K|_78056_81514	78056	81514	+	Phage virulence-associated protein				atggcaattaattttaaaggttcaccttatttagatagatttgacccgtctaaagatagaacaaaagtattatttaatcctgatagacctctacaacaggcagaattaaatgaaatgcagtctatagaccaatattatttaaaaaatctaggagacgctatttttaaagacggagataaacaatcagggcttggattcacattgtctgaagataatgtattgacagtaaatcctggttatgtatatatcaatggtaaaataagatattacgataatgacgattcagttaaaataactggcgtaggtaaagaaactattggtattaaattaacagaacgtattgttacacctgatgaagatgctagcctattagaccaaactagtggagtaccaagttac…	MAINFKGSPYLDRFDPSKDRTKVLFNPDRPLQQAELNEMQSIDQYYLKNLGDAIFKDGDKQSGLGFTLSEDNVLTVNPGYVYINGKIRYYDNDDSVKITGVGKETIGIKLTERIVTPDEDASLLDQTSGVPSYFSKGADRLEEKMSLTVNDPTSATIYTFMDGDLYIQSTNAEMDKINKVLAERTYDESGSYKVNGFELFSEGNAEDDDHVSVVVDAGKAYVKGFKVDKPVSTRISVPKSYDLGTAENESTIFNKSNNSISLANSPVKEIRRVTGQVLIEKERVTRGAQGDGQDFLSNNTAFEIVKVWTETSPGVTTKEYKQGEDFRLTDGQTIDWSPQGQEPSGGTSYYVSYKYNKRMEAGKDYEVTTQGEGLSKKWYINFTPSNGAKPIDQTVVLVD…
K	K_ORF118	K|_81563_81721	81563	81721	+	hypothetical protein				atgcctagagaagttagagacccttattctcaagctaaattatttatacctacagttgaggaaaaatcaattaaggaattagaaaaaacatacaaagaaaaaattgatgaagctactaagttaatcaatgaattaaagaaagagagaggagaaaaatag	MPREVRDPYSQAKLFIPTVEEKSIKELEKTYKEKIDEATKLINELKKERGEK
K	K_ORF119	K|_81722_83644	81722	83644	+	Phage capsid and scaffold		FIG01304444	icw(1);Phage_capsid_proteins	atggcatttaactacacgcctcttactgaaacacagaagttaaaagatatgtatcctaaagttaatgatataggtaactttttaaaaacagaagttaaccttagtgatgtaaaacagatatcacaacccgactttaataatattttagcatctatacctgatagtggtaactattatgtaactaattcaaaaggtgctcctagtggagaagctacagcaggatttgtaagattggataaaagaaatgtaaattattataaaatttactattcaccatatagcagtaacaaaatgtatatcaagacttatgctaatggtactgtatatgattggattagttttaaattagatgaaggtagcttatacaatgaaggtaatactttgaatgtaaaggaactt…	MAFNYTPLTETQKLKDMYPKVNDIGNFLKTEVNLSDVKQISQPDFNNILASIPDSGNYYVTNSKGAPSGEATAGFVRLDKRNVNYYKIYYSPYSSNKMYIKTYANGTVYDWISFKLDEGSLYNEGNTLNVKELTESTTQYATLVNPPKENLNTGWVNYKESKNGVSSLVEFNPVNSTSTFKMIRKLPVQEQKPNLLKDSLFVYPETSYSNIKTDNWDTPPFWGYSSNSGRSGVRFRGENTVQIDDGSDTYPSVVSNRFKMGKELSVGDTVTVSVYAKINDPALLKDNLVYFELAGYDTVDDTSKNPYTGGRREITASEITTEWKKYSFTFTIPENTIGASGVKVNYVSLLLRMNCSSSKGNGAVVYYALPKLEKSSKVTPFITHENDVRKYDEIWSNWQ…
K	K_ORF120	K|_83667_84041	83667	84041	+	Phage protein				atggctgttaaatatgatataggtaataatgagatagtattacatttaagagaaggtaaatatataacagggtttacaacagtaggagggtatgataaggagttaggacaagtaaaagttaatagagaaatcttacctgcttacttctttgataattttgcctatgaaagatatttgtattatagtaaacctgaagaggttatagaaaataaaaactatgtaccaccacaaatcaatgatgatgatgaggaatcccaacaaattactgtacctaaagaacaatatgatagtttaaaagaagaactagagcttatgagaaaacaacaagaagctatgatggaaatgcttcaaaagctcttaggtcaaaaggggtaa	MAVKYDIGNNEIVLHLREGKYITGFTTVGGYDKELGQVKVNREILPAYFFDNFAYERYLYYSKPEEVIENKNYVPPQINDDDEESQQITVPKEQYDSLKEELELMRKQQEAMMEMLQKLLGQKG
K	K_ORF121	K|_84048_85424	84048	85424	+	Phage capsid and scaffold		FIG01304444	icw(1);Phage_capsid_proteins	atggcattaaattttactacaataacggaaaacaatgttattagagacctgactactcaggtcaataacattggagaagaattaacaaaagaaagaaatatatttgacattaccgatgatttagtttataattttaataaatcacagaaaattaaactaactgatgataaaggattaactaaatcttatggaaacataacagcccttagagatataaaagaacctggttattactatataggtgctagaacattagcaacattattagatagacctgatatggaatctcttgatgttgttttacatgtagtacctcttgatacttctagtaaggtagttcaacatttatatacactatctactaacaataaccaaattaaaatgttatatagatttgtc…	MALNFTTITENNVIRDLTTQVNNIGEELTKERNIFDITDDLVYNFNKSQKIKLTDDKGLTKSYGNITALRDIKEPGYYYIGARTLATLLDRPDMESLDVVLHVVPLDTSSKVVQHLYTLSTNNNQIKMLYRFVSGNSSSEWQFIQGLPSNKNAVISGTNILDIASPGVYFVMGMTGGMPSGVSSGFLDLSVDANDNRLARLTDAETGKEYTSIKKPTGTYTAWKKEFEPKDMEKYLLSSIRDDGSASFPLLVYTSDSKTFQQAIIDHIDRTGQTTFTFYVQGGVSGSPMSNSCRGLFMSDTPNTSSLHGVYNAIGTDGRNVTGSVVGSNWTSPKTSPSHKELWTGAQSFLSTGTTKNLSDDISNYSYVEVYTTHKTTEKTKGNDNTGTICHKFYLDGSG…
K	K_ORF122	K|_85516_87264	85516	87264	+	DNA helicase, phage-associated		FIG01115708	icw(1);Phage_replication	atgagattaagaattaagaacttatatacctatgtagaatttgaggaggatgataaatacttaaaagatatatttttaaagagagtccatacgactataggagcaagacaagaaggatttcagtacagccctgcgtacaaaagaggtagttgggatggttatgtagatttttatgtttatgaggaagataaattccccactggacttttatttaaaattgagttattattaggtgagctacaatcaaggtataatttccagtttgaaacaattgatgagcgtgatgaaagtttcttatctgaagaagatattgatgatgagataacattgcttgataataatgtcggtcaaattaccttaagagattaccaatatgaagcagtgtacaatagcttaaca…	MRLRIKNLYTYVEFEEDDKYLKDIFLKRVHTTIGARQEGFQYSPAYKRGSWDGYVDFYVYEEDKFPTGLLFKIELLLGELQSRYNFQFETIDERDESFLSEEDIDDEITLLDNNVGQITLRDYQYEAVYNSLTFYNGIAHLATNGGKTEVASGIIDQLLPQLEKGERVAFFTGSTEIFHQSADRLQERLNIPIGKVGAGKFDVKQVTVVMIPTLNANLKDPTQGVKVTPKQNISKKIAQEILPKFEGGTNQKKLLKVLLDNTTPKTKVEQNVLSALEIIYQNSKTDAEVLLNLRNHNAHFQKIVREKNEKKYDKYQDMRDFLDSVTVMIVDEAHHSKSDSWYNNLMTCEKALYRIALTGSIDKKDELLWMRLQALFGNVIARTTNKFLIDEGHSARPTI…
K	K_ORF123	K|_87276_88889	87276	88889	+	Phage protein				atggcaacaaaaacacaaagaaagctataccaatatctagaggaaaatgctacagaaaataaatttcatatttctactaagaaagagctagcagattctctaggtgtttccatctctgctttatccaataaccttaaaaagttagaagaagaaaataaagtcgttactgtttctaaaagaggaaaaaacggcggggtaataataactttagttagagagtatgacacagaagaattgaaagaattcaataattctacagataatattattacttccgatttacagtatgctaaggcattaagagaaaagcacttcccttcttatagatatgagagaaaagaacaacgtagacgtactaagatagaaatggcacaatacaatgccattaaggatgagaag…	MATKTQRKLYQYLEENATENKFHISTKKELADSLGVSISALSNNLKKLEEENKVVTVSKRGKNGGVIITLVREYDTEELKEFNNSTDNIITSDLQYAKALREKHFPSYRYERKEQRRRTKIEMAQYNAIKDEKRRIIADMNFYSEGLPYPSKDIFNMSYDPEGFYKAYILCKLYDQYAISHMDAKHTSHLKAMSKATTKDEYDYHQHMSEYYRNKMIQNLPRNSVSDNFFGSKMFNTFYNFYLKIKDKNINVFKYMQNVFKNVTFYYENGMQPNPIPSPNFFSSDKYFKNYNNYIKGIKKGVNSTNRHLGDTDSIINSSDYVKNPAVLHLHQLYTTGLNSTLHDIDTMFEQALDLENASYGLFGDMKHIILLQYNSMIEEEIKNLPREEKDIINKYVKQ…
K	K_ORF124	K|_88882_90324	88882	90324	+	DNA helicase, phage-associated		FIG01115708	icw(1);Phage_replication	atgagtaagaagataaaggagcttatccttcataaatcaatgaaggatatacattttgcaagagaagtattagataacttacctaagaatctattttcagcagagtctgaggacatgggttacttatttacagctataaagagaacagcacatatttccgataagatgtcaaatgaagcattagcaattaaagtagaacagcttatgggtaataataaggaagatgaagagaaagtaaccaagacattaacttacttagaagatttatataaagtagacgttaatgaaaaagatgaatctgttaattatgaaatagagaagtatattaaaacagaaatgtcaaaagaagttttagttaaatttattgcagaaaataaacaagaagactctgataatcta…	MSKKIKELILHKSMKDIHFAREVLDNLPKNLFSAESEDMGYLFTAIKRTAHISDKMSNEALAIKVEQLMGNNKEDEEKVTKTLTYLEDLYKVDVNEKDESVNYEIEKYIKTEMSKEVLVKFIAENKQEDSDNLHELVDKLKQIEVSDISGGNGEFIDFFEDTEKKQELLSNLATNKFSTGFTSIDNHIEGGIARGEVGLIIAPTGRGKSLMASNLAKNYVKSGLSVLYIALEEKMDRMVLRAEQQMAGAEKSQIVNQDMSLNNKVYDAIQNHYQKNRKLLGDFYISKHMPGEVTPNQLEQIIVNTTIKKDKNIDVVIIDYPHLMRNPYAKYHSESDAGGKLFEDIRRLSQQYGFVCWTLAQTNRGAYGSDVITSEHVEGSRKIVNAVEVSLAVNQKDEE…
K	K_ORF125	K|_90403_91440	90403	91440	+	Phage recombination exonuclease				atgaaatttgtattctttacagatagccactttcacttatttactaactatgctaaacctgatgagcagtatgtgaatgatagatttagagaacagatacaagctttacagaaaatgtttgatattgcaagagaagaggatgcaacagttatatttggtggggatttattccacaaacgtaacgcagtagatactagagtatataataaggtatttgaaacattccaacttaatagagatatagaagtactaatgttaagaggtaatcatgattcagttacaaatagtttatatacagattctagtatagaacctttcggttacttacctaatgtagaggtttgtaaaaaccttgatactttagggtttttaggagaagaacaggatattaatattgtt…	MKFVFFTDSHFHLFTNYAKPDEQYVNDRFREQIQALQKMFDIAREEDATVIFGGDLFHKRNAVDTRVYNKVFETFQLNRDIEVLMLRGNHDSVTNSLYTDSSIEPFGYLPNVEVCKNLDTLGFLGEEQDINIVMAPYGDETEEIKEFIKNKYVEDRVNILVGHLGVEGSLTGKGSHRLEGAFGYQDLLPDKYDFILLGHYHRRQYFQNPNHFYGGSLMQQSFSDEQEANGVHLIDTEKMTTEFIPIHTRRFITIQGEDIPENFEQLIEEDNFIRVIGTANHAKVLEMDDSMKDKNVEVQIKKEYTVEKRIDSDVSDDPLTIASTYAKQYSPESEQEILECLKEVL
K	K_ORF126	K|_91440_91817	91440	91817	+	Phage protein				atgaaaaaatatagagaatatctaaataagacagatgcagaaaatttagcagaggattgggagaaagtaaccgaagatttatggaaagtgtttaaagatatgaaacctaaaattaatacattagatatcagtaatgtagtaagtaaagacttagataaaagtaaacctattttacaattccaagattcagatggagtaatagagaatatttgtaatgttgaaggtttagaagatggtctaagtaaaatgaaaaagatttttgatgatagtaattttgaaaagcattattacaatagagtagtagaccatgatgagtattactggattgattatggctctcatcattgtttctttagagttacgaaaggggataagtaa	MKKYREYLNKTDAENLAEDWEKVTEDLWKVFKDMKPKINTLDISNVVSKDLDKSKPILQFQDSDGVIENICNVEGLEDGLSKMKKIFDDSNFEKHYYNRVVDHDEYYWIDYGSHHCFFRVTKGDK
K	K_ORF127	K|_91817_93736	91817	93736	+	Phage recombination-related endonuclease Gp46				atggttgtatttaaacaagtagaagttaataattttttagcaattaaagaagctacgctagagttagacaatagaggattaattctaattgaaggtgagaataaatctaatgagtcatttcattcaaacggctcaggaaaatcaactttaatatctgccattacttacgctttatatggtaaaactgaaaaaggactaaaagcagatgatgtagtaaataatattgagaagaaaaatacatctgttaaacttaagtttgatattggggaagatagttatttaattgaacgttatcgtaaagataaagagaataagaataaagtaaaattattcgttaatgaaaaagagattacaggttcaacaaatgacgttaccgataaacaaatacaagatttattt…	MVVFKQVEVNNFLAIKEATLELDNRGLILIEGENKSNESFHSNGSGKSTLISAITYALYGKTEKGLKADDVVNNIEKKNTSVKLKFDIGEDSYLIERYRKDKENKNKVKLFVNEKEITGSTNDVTDKQIQDLFGIEFNTYVNAIMYGQGDIPMFSQATDKGKKEILESITKTDVYKQAQDVAKEKVKEVEEQQNNIRQEIYKLGYQLSTKDEYFQREIEQYNQYKEQLVQIENSNKEKDRLREQEEKQIEAQIEQLASQIPTIPEDEFKHSEEYNKASQSLDLLSNKLTELNQVYSEYNTKEQVLKSEIATLSNSLNQLDTNDHCPVCGSPIDNSHKLKEQENINNQIENKKQEITSVLEMKDTYKEAIDKVKDKSQEIKDKMSQEDQQEREHNNKINS…
K	K_ORF128	K|_93736_94332	93736	94332	+	Phage protein				atgaaattaaagattttagataaagataatgcaacacttaatgtgtttcatcgtaataaggagcacaaaacaatagataatgtaccaactgctaacttagttgattggtaccctctaagtaatgcttatgagtacaagttaagtagaaacggggaatacttagaattaaaaagattacgttctactttaccttcatcttatggtttagatgataataaccaagatattattagagataataaccatagatgtaaaataggttattggtacaaccctgcagtacgcaaagataatttaaagattatagagaaagctaaacaatatggattacctattataacagaagaatatgatgctaatactgtagagcaaggatttagagatattggagttatattc…	MKLKILDKDNATLNVFHRNKEHKTIDNVPTANLVDWYPLSNAYEYKLSRNGEYLELKRLRSTLPSSYGLDDNNQDIIRDNNHRCKIGYWYNPAVRKDNLKIIEKAKQYGLPIITEEYDANTVEQGFRDIGVIFQSLKTIVVTRYLEGKTEEELRIFNMKSEESQLNEALKESDFSVDLTYSDLGQIYNMLLLMKKISK
K	K_ORF129	K|_94347_95414	94347	95414	+	DNA primase (EC 2.7.7.-) / DNA helicase (EC 3.6.1.-), phage-associated		FIG01301908	isu;Phage_replication	atgaggtttgaagactttttaacccaagaattaggagaaccaaaagaaaatactataggtgagctaagatactgttgtccgttttgtggagaaaaaagttataagttctatgttaagcaagccctagactctagtaatggtcagtatcattgtaaaaaatgtgatgaatcaggtaaccctattacatttatgaagacttattataacattacaggtaaacaagcttttgatttattagagtctaagaatatagatatagagagagcccctttacttacgaccaataataaggatttgacagaatcagagaaacttatattaatgcttagaggtgtgcaccaagataaaggaaatactagtattaaacctcctagattacctgaagggtataaattatta…	MRFEDFLTQELGEPKENTIGELRYCCPFCGEKSYKFYVKQALDSSNGQYHCKKCDESGNPITFMKTYYNITGKQAFDLLESKNIDIERAPLLTTNNKDLTESEKLILMLRGVHQDKGNTSIKPPRLPEGYKLLKDNLNNKEIIPFLKYLKGRGITLEQIINNNIGYVINGSFYKVDGESKVSLRNSIIFFTYDNDGNYQYWNTRSIEKNPYIKSINAPAKQDEVGRKDVIFNLNIARKKKFLVITEGVFDALTFHEYGVATLGKQVTENQIKKIIDYVSIDTSIYIMLDTDALDNNIDLAYKLKTHFNKVYFVPHGDEDANDMGTRKAFELLKQNRVLVTPESIQSYKIQQKLKL
K	K_ORF130	K|_95481_95819	95481	95819	+	Phage protein				atgtcaaataataaaaaagatattttagaatttgtagatgaatacattacagctttaagagttggtaatgagcaacgacaacatcaattagaagaaatgggtaaagaagaaacagcaacattaacagatgtagctaaagctattactaaccttatgttaggtgttaatgagcagatgacagacttagaatataataatgagttaaacttaaatattttaattgacgctttatataaagcagagcttattaatgaagatgtattagactacattcaagaatcaattgataaatcacaagaagaacctaaaaatgaagaagaaaaaggagaacaagaataa	MSNNKKDILEFVDEYITALRVGNEQRQHQLEEMGKEETATLTDVAKAITNLMLGVNEQMTDLEYNNELNLNILIDALYKAELINEDVLDYIQESIDKSQEEPKNEEEKGEQE
K	K_ORF131	K|_95819_96271	95819	96271	+	Phage protein				atggaaaaaaatattagcacacacacaaaaggtattagtcaagcagacatggagaaatggattgaagctgcagtacaaggaactgttgatggtaaacaagttgatgagaaaacagctaaacaattagatagaattggttcacgtagtgtttctttagaagaagcaactcgtattgctaaagttcttaatgctgtaacagctcaagaggttacaggagactttaatgatgcatttaatgcaattgacttaatgatgattatcatggaagatgagttaggagtaactcaagaaaaagtagggaaagctaaagataaactaaatgaaaaacgagaagcttacctaaaagagaaacaagaagaattacgtcaaaaacaacaagaagaggcacagaaaaaaact…	MEKNISTHTKGISQADMEKWIEAAVQGTVDGKQVDEKTAKQLDRIGSRSVSLEEATRIAKVLNAVTAQEVTGDFNDAFNAIDLMMIIMEDELGVTQEKVGKAKDKLNEKREAYLKEKQEELRQKQQEEAQKKTESDSNEKVIQLKKNDEQ
K	K_ORF132	K|_96258_96866	96258	96866	+	Phage protein				atgacgaacagtaagaaaaaaggggatacattcgaacgtaaaatagctaaagaattaacttcttggtggggataccaattcaataggtctcctcaatcaggtggtgcttcatggggtaaagataataatgctgtcggagatatagtagtacctcaggaagctaattttcctttagtagtagaatgtaaacatagagaagaatggactatagataatgttcttctaaacaacagagagccacatacatggtgggagcaagtcattaatgatagtagcaaggtgaataagacaccttgcttaatatttactagaaatagagctcagagttatgttgctttaccttatgatgaaaaagtatatgaagatttaagaaataatgaataccctgtcatgagaaca…	MTNSKKKGDTFERKIAKELTSWWGYQFNRSPQSGGASWGKDNNAVGDIVVPQEANFPLVVECKHREEWTIDNVLLNNREPHTWWEQVINDSSKVNKTPCLIFTRNRAQSYVALPYDEKVYEDLRNNEYPVMRTDFIIDNIRKDKFFYDVLITTMNGLTSFTPSYIISCYDKKDIKPYKKVESNLSEVSKHEDELINDLLSDI
K	K_ORF133	K|_96883_97275	96883	97275	+	Ribonucleotide reduction protein NrdI		FIG00001039	icw(1);Ribonucleotide_reduction	atgacaagtaaagaaagaccattaatcgtatatttttcaggtacaggacaaacagaaagattagtaaacaaaattaatattaataattcatttgaaacatttagggttaagagtggaaaagaaaaagtaaataaaccttttatactaataacacctacttataagaaaggtgcaatacctaaacaaatagaaagattcctagaaattaatgggagccctaaagaagttattggtacaggaaataaacaatggggctctaatttctgtggagcaagtaaaaagatttcagagatgtttaagattcctttaattgctaaagtagagcaatcaggacactttaacgagatacaaccaatattagaacactttagtaataaatataaagtagcgtaa	MTSKERPLIVYFSGTGQTERLVNKININNSFETFRVKSGKEKVNKPFILITPTYKKGAIPKQIERFLEINGSPKEVIGTGNKQWGSNFCGASKKISEMFKIPLIAKVEQSGHFNEIQPILEHFSNKYKVA
K	K_ORF134	K|_97290_99404	97290	99404	+	Ribonucleotide reductase of class Ib (aerobic), alpha subunit (EC 1.17.4.1)		FIG00001069	isu;Ribonucleotide_reduction	atggcaacatatggaaaatggattgagttaaataatgaaataactcaattagatgacaatggaaaaaataaactctataaagaccaagaagctttagatgagtatttaaaatatattgaagacaatacaagaaagtttaatagtgaagtagaaagaattagagtattgacaaaagaaggaacatatgataaaatatttgacaacgttcctgacactattattgatgaaatgactaagttagcttacagttttaattttaaattccctagtttcatggcagggcaaaagttttatgaatcttacgcatcaaaacagtatgatgaaaacaaaaaacctatttttgttgaagactatgaacaacataatgttcgagtagctttatatttatttcaaaatgac…	MATYGKWIELNNEITQLDDNGKNKLYKDQEALDEYLKYIEDNTRKFNSEVERIRVLTKEGTYDKIFDNVPDTIIDEMTKLAYSFNFKFPSFMAGQKFYESYASKQYDENKKPIFVEDYEQHNVRVALYLFQNDYVKARELLVQLMEQTFQPSTPTYNNSGQANRGELSSCYLFVVDDSIESLNFVEDSVANASSNGGGVAIDLTRIRPKGAPVRNRPNSSKGVIAFAKAIEHKVSIYDQGGVRQGSGAVYLNIFHNDILDLLSSKKINASESVRLDKLSIGVTIPNKFMELVKEGKPFYTFDTYDINKMYGKYLDELNIDEWYDKLLNNDSIGKVKHDAREVMTDIAKTQLESGYPYVFYIDNANDNHPLKNLGKVKMSNLCTEISQLQEVSEIYPYSY…
K	K_ORF135	K|_99418_100467	99418	100467	+	Ribonucleotide reductase of class Ib (aerobic), beta subunit (EC 1.17.4.1)		FIG00000960	icw(2);Ribonucleotide_reduction	atggatattacacaaaaagtaaaacaacataataaaaatgctgtattaaaagcaacaaactggaatattgaagatgacgggatgtctgatatttattgggagcaaggaatctcccaattttggactcctgaagagtttgatgtatcaagagatttaagttcttggaatagtttaactgaaagtgaaaagaacacttataagaaagtccttgcagggctcacagggctcgatacaaagcaaggaggagaaggtatgaacttagtatcctaccacgaaccaagacctaaataccaagctgtatttgcgtttatgggtggtatggaagagatacatgctaaatcgtatagtcatatctttacaacattactaagtaataaagaaacaagttatttattagat…	MDITQKVKQHNKNAVLKATNWNIEDDGMSDIYWEQGISQFWTPEEFDVSRDLSSWNSLTESEKNTYKKVLAGLTGLDTKQGGEGMNLVSYHEPRPKYQAVFAFMGGMEEIHAKSYSHIFTTLLSNKETSYLLDTWVEENDFLKVKAQFIGYYYDQLLKPNPTIFDRYMAKVASAFLESALFYSGFYYPLLLAGRGQMTQSGAIIYKITQDEAYHGSAVGLTAQYDYNLLTEEEKKQADKETYELLDILYTNEVAYTHSLYDPLELSEDVINYVQYNFNRALQNLGREDYFNPEPYNPIVENQTNVDRLRNVDFFSGKADYEKSTNIKDIKDEDFSFLDSKEYSTAKEFL
K	K_ORF136	K|_100485_100814	100485	100814	+	Phage protein				atggatagaaaagaagcaatggatttactaagtaaagcagaaatattatttaaaaaacatgatgagttttcatgtgtaagtgatatcaatgaccctatgaagttattcagtaactctaaggatgctaaagctgatgatacgtctaattcttttcagctagagtttatgcatgatatgaccatgtatactttatcttatggctcaggacagctaaaacttattgatttagcagaaggttatgaagcacaaaaagctacaatagttaactcatttcccgaaattattaaaacattagaaaaggatgattcagaagatggaaaaaatgaatag	MDRKEAMDLLSKAEILFKKHDEFSCVSDINDPMKLFSNSKDAKADDTSNSFQLEFMHDMTMYTLSYGSGQLKLIDLAEGYEAQKATIVNSFPEIIKTLEKDDSEDGKNE
K	K_ORF137	K|_100798_101118	100798	101118	+	Phage oxidoreductase				atggaaaaaatgaatagtttagtagatttaaatacagcaattagacaaaagaaagatgttattgtcatgattacacaagataattgtggtaagtgtgagattttaaaaagtgtaatccctatgtttcaagagtcaggtgacattaaaaaacctatcttaacattaaatctagatgctgaagatgtagatagagaaaaagctgttaagttattcgatatcatgagtacaccagtattaattgggtataaagatggtcagttagttaaaaagtatgaagaccaagttacacctatgcaattacaagaattagagtcactttaa	MEKMNSLVDLNTAIRQKKDVIVMITQDNCGKCEILKSVIPMFQESGDIKKPILTLNLDAEDVDREKAVKLFDIMSTPVLIGYKDGQLVKKYEDQVTPMQLQELESL
K	K_ORF138	K|_101382_101921	101382	101921	+	Phage protein				atgctatttaatgagaagtacaataatgataggcttatagaaaaagtatgtaaacacggtggtaaagttacatactatactgattcagtattaccttactatgttttaaaagacttatctagtcaccctgactcagaagttgtttatcgtatgcgcaacggttttactgcaaaagaagtagataatatagctttatcattcatgggtacaaaagttattattgatatttctgtagtatttccttatgtaaacccttatgatattattagaagtttacatgatattaaaacaaatgtagatgaagttcatttatcatttccacgaatattaggggtagatgaaaaacaagaaaagttttatttctttgatggtgaagcttatgatttaaaacccgaatat…	MLFNEKYNNDRLIEKVCKHGGKVTYYTDSVLPYYVLKDLSSHPDSEVVYRMRNGFTAKEVDNIALSFMGTKVIIDISVVFPYVNPYDIIRSLHDIKTNVDEVHLSFPRILGVDEKQEKFYFFDGEAYDLKPEYKVDFADKIRVSLSVWKMYIYILTSSRDFEDVDNVITKLKQQRKIKI
K	K_ORF139	K|_101931_102236	101931	102236	+	Phage integration host factor				atgagtacagcaaatagaagagatatagcaagaaagatatcagagaatacaggttactatatccaagatgtagaggaaatactaagtgcagagacagatgctatttctgacttgctagaagaagggtatactaaagtaaagaatcataaatttatgcaaatagaagttattgaaagaaaaggtaaaaaagcgtgggatggtctgaataaagaatacttccatttacctaatagaaaagctataaaattcaaaccactaaaagaactagaagaggttattgatagacttaatgaagaagagaaataa	MSTANRRDIARKISENTGYYIQDVEEILSAETDAISDLLEEGYTKVKNHKFMQIEVIERKGKKAWDGLNKEYFHLPNRKAIKFKPLKELEEVIDRLNEEEK
K	K_ORF140	K|_102312_103184	102312	103184	+	DNA polymerase I (EC 2.7.7.7), phage-associated			icw(2);Phage_replication	atgaaagtattaatcttatttgaccacattagagaagagcatttttctgtaagtaaagatgggagtgtgaaatctaatgtactaaatacacctaacggaaaaacacttaagaaattacttgagaagtgttctaacttaaagagagataaaacaaacagagattatgatattgattttctctacaatgcagtacctacacctattagaaatgactacggtaaaatcattaaataccaagatgttaaacaagcagaagtaaagccatactatgagagaatgaataatattattattgataattcttatgatatggtaattcctgtaggtaaactaggtgttaaatacctattaaatgttacagctattggtaaagtaagaggtgtaccaagtaaagtaact…	MKVLILFDHIREEHFSVSKDGSVKSNVLNTPNGKTLKKLLEKCSNLKRDKTNRDYDIDFLYNAVPTPIRNDYGKIIKYQDVKQAEVKPYYERMNNIIIDNSYDMVIPVGKLGVKYLLNVTAIGKVRGVPSKVTIENGTSSHDVWVLPTYSIEYTNVNKNSERHVVSDLQTVGKFVEQGEEAFKPKEVSYELVDNIERVREIFNKEVKNDNYDGVDITAWDLETNSLKPDKEGSKPLVLSLSWRNGQGVTIPLYKSDFNWENGQDDIDEVLELLKNWLASKEDIKVAHNGK
K	K_ORF141	K|_103350_103862	103350	103862	+	Phage protein				gtgtatcgacttaatagaggtggtacagtgaaaaaagattatatgacatcagttaaaaataacaaaaaagtatgtagaagatgcaacgaagaattagatttatctaactttaaaacatataagaagaatgataaaacttattatcaaagtatgtgtataccttgtcggaaggaatataataagttagataaaactaaaaatactattaaaaaatgttatgagaaaaacggagataaatatagaagacaaagtaatgagtataatacttctgacagaggtagagagcttaataaaaataggtctaggaaatacagagaaaacaattctttaaaatcgaaagctagaagctctgtaagaaccgcattaagaaatggttctctcataagacctgataagtgt…	MYRLNRGGTVKKDYMTSVKNNKKVCRRCNEELDLSNFKTYKKNDKTYYQSMCIPCRKEYNKLDKTKNTIKKCYEKNGDKYRRQSNEYNTSDRGRELNKNRSRKYRENNSLKSKARSSVRTALRNGSLIRPDKCSECNKDCIPEAHHPDYTKPLEIKWLCKSCHEDTHHKK
K	K_ORF142	K|_103998_105341	103998	105341	+	DNA polymerase I (EC 2.7.7.7), phage-associated			icw(2);Phage_replication	atgagtactgaaaactttaaagattttgagagtattcaggatactaaagtaggttggtacctagctgttacccaagaagttaaagaatctttaagattatctgatttagcttatgaggttacagatgtcggaggctatgataaaccattagaagactttaaattatggtttgttactaagttattaagattcttctcagataaaattaaagagatacagaaagaaaataaaaagattgctaagaaagagtatgatgttaaagctcctgaatataaagaatggttagagaataaattaaatgaaacagtagtagaactagatgatactgagaaaaaatttagagttagtgaattagagaaaaagtatattcaactaggtctttcacctgaaattgtaaat…	MSTENFKDFESIQDTKVGWYLAVTQEVKESLRLSDLAYEVTDVGGYDKPLEDFKLWFVTKLLRFFSDKIKEIQKENKKIAKKEYDVKAPEYKEWLENKLNETVVELDDTEKKFRVSELEKKYIQLGLSPEIVNMNLVMDNDEFINIAEQSPEYMGLSDYAKSYTLNTAINLINEYRDVKDVVNDIDGGNFNYDWFPIELMHPYASGDTDVCRRIHCDVIKKLKEQDRPKSMHLLEVNYPRLTKSLARIESNGLYCDLDYMKENDESYESEMAKNHATMREHWAVKEFEEYQYNLYQMALEEHEKKPKDRDKDIHQYRDKFKDGKWMFSPSSGDHKGRVIYDILGIQLPYDKEYVKEKPFNANVKEADLTWQDYKTDKKAIGYALDNLELKDDVKELLEL…
K	K_ORF143	K|_105609_106316	105609	106316	+	HNH homing endonuclease		FIG01108329	idu(3);Phage_introns	atgaaagagatttggaagaaagtagtaggatttgaaaactacgaggtaagtaataaaggaaaagtaaggaatataaaaactaactatattttaaagccgtggataataaattccggatatgagcaagtatctataggtattgctaatgtattagtacatagattagtggctatgacatttatacctaccgacagctatagtatagttaaccatattgataataataaattaaataactgtgttgaaaatttagaatgggtaagttacaaaggtaatagtgctcacgctaataagcaaggaagattgaatacttatagtgcaagagaaaaacttagttctgtatctaagaaagccatttatcaaaaagatatggaaggtaacatcattaagttatgggat…	MKEIWKKVVGFENYEVSNKGKVRNIKTNYILKPWIINSGYEQVSIGIANVLVHRLVAMTFIPTDSYSIVNHIDNNKLNNCVENLEWVSYKGNSAHANKQGRLNTYSAREKLSSVSKKAIYQKDMEGNIIKLWDSPSEAEKESNGYFKSTKISSVAHGKRKHHRSYTWEYVYKDSKRSLNKSINMYDLNNNLLYEDLTMNKIMGILEMNNHKTLRDKLRNTDDFVEYRGYKFKNNN
K	K_ORF144	K|_106550_107410	106550	107410	+	DNA polymerase I (EC 2.7.7.7), phage-associated			icw(2);Phage_replication	atgcgtattatcggattatttactaaagaccctgatatgctacaatcattcttaaatggggaagatatccataaggctactgcaagtattgtttacaataaaccagtagaagaagtaactaaagaagaacgacaagcaactaaagcagttaacttcggattagcctttggtgaatcacccttctcatttgcaggtaaaaataatatggaagtaagtgaagcagaagaaatatttgaaaagtatttccaaacaaaaccaagtgtaaaaacttctattgacaatgtacatgagtttgtgcaacaatatggttatgttgatacaatgcacggacatagaagatttatccgttcagcccaatcaacagataaaaagataaaaaatgaaggtctaagacagtca…	MRIIGLFTKDPDMLQSFLNGEDIHKATASIVYNKPVEEVTKEERQATKAVNFGLAFGESPFSFAGKNNMEVSEAEEIFEKYFQTKPSVKTSIDNVHEFVQQYGYVDTMHGHRRFIRSAQSTDKKIKNEGLRQSFNTIIQGSGSFLTNMSLTYLDDFIQSRNLKSKVIATVHDSILIDCPPEEAKIMAKVTIHIMENLPFDFLKAEIDGKEVQYPIEADMEIGLNYNDMVEYDEEEIDTFNSYQGYIKYMMNLQTLEDYKESGKLTDEQFEKATNVVKSEKHIYQEI
K	K_ORF145	K|_107479_107721	107479	107721	+	Phage protein				gtgaatacaggggagattagatttaatcgttctatggatgaatggattataacaagcatgtaccaggatgagctaggtgggatgaatattgttgttacattctataatagagaagaaaataaacatggttctacagttttaccaacagagtcatctactggagaagtaacagaggaattggcaagtcttgaagaagaatatcctttagctttacctttaagtagtatctcagttaatatttaa	MNTGEIRFNRSMDEWIITSMYQDELGGMNIVVTFYNREENKHGSTVLPTESSTGEVTEELASLEEEYPLALPLSSISVNI
K	K_ORF146	K|_107738_108220	107738	108220	+	Phage protein				atggaaatacacattgattccctagattttacaaactttactattaaagatagaaatgggaactcacaagagtttgatattacagatgagttaagaattacagagtatacaatacaagaggattttatgcaacaatcagctaaatatgctttttgggcttctatattagagaaggtaagagcatattctgaaatggaacaaagaaacctagaaacaattggtagtaagctaaaccttacaattagacaagagtacgaacaacaaggtaaaaagcctactaaagatatgattgaatctagtgtttatattcacgattcttatcaacaacaacttaaagttgttgaggcttggaattataaagttaaacaacttcaatatgttgtaaaagcttttgagaca…	MEIHIDSLDFTNFTIKDRNGNSQEFDITDELRITEYTIQEDFMQQSAKYAFWASILEKVRAYSEMEQRNLETIGSKLNLTIRQEYEQQGKKPTKDMIESSVYIHDSYQQQLKVVEAWNYKVKQLQYVVKAFETRRDMMIQLGAELRQTNKNGGITNPFSH
K	K_ORF147	K|_108307_109578	108307	109578	+	Phage protein				atggatttcaatcaatttattaacaatgaggcaagcaaattagaaagcaataacagttcttttaacaataatgtagagagctacaaacctaaaaaccctgtactacgtttaggtaatattaaagatgcaaacggaaataaggttgttaaagaaaatgcttttgtacgagtattacctcctgcacaaggaacaaatgttttctttaaagaatttagaacaacaggtattaactattctaagaaagatggttctcagggattcacagggttaacattacctgcagaagagggttcatctgtccttgacccatacattcaggattggataacaaatggtgttcagttcagtagattccctaataaaccaggagtacgctattacattcatgttattgaatac…	MDFNQFINNEASKLESNNSSFNNNVESYKPKNPVLRLGNIKDANGNKVVKENAFVRVLPPAQGTNVFFKEFRTTGINYSKKDGSQGFTGLTLPAEEGSSVLDPYIQDWITNGVQFSRFPNKPGVRYYIHVIEYFNNNGQIQPKTDAQGNVMIQPMELSNTGYKELLANLKDTMLKPSPNAPHSFISATEAFLVNIVKAKKGEMSWKVSVYPNAPLGALPQGWEQQLSDLDQLAKPTEEQNPNFVNFLINNVNNTELSHDNFKFNRETNVLGEEPSEPKQAPTQQDVDSQMPSNMGGQPNQPQQGQVGQYAQQGQSNGQGQQLQGTQQPINNTQFGQGTPSGQQPSNTGSVDWDNLAQQQSQPDSNPFNDFDVSSVDDSQVPFETQPQNTQQAPEPQQTT…
K	K_ORF148	K|_109638_110894	109638	110894	+	RecA protein			isu;DNA_repair,_bacterial_UmuCD_system	atggcaagagcaaaaaaaggtaaagaagtcgatttaacagatttaaatacaattgatttaggtaaagaattaggattaacattgctatcagatacaaacagagcagatattaaaaacgttatacctacaatggttcctcagtatgactatattttaggtggaggtattccattaggtcggttaacagaagtttacggtttaactggcagtggtaaatctacttttgcagttcacttatctcgaattgcaacacaattaggtgttatcactatttggattgatattgaaggaacagcagataacaatcgtatggagcaacttggtgtagatgtttcaaaactattctctattcaatcaggagaaggtagacttaaaaatacagtagaattatctgtagag…	MARAKKGKEVDLTDLNTIDLGKELGLTLLSDTNRADIKNVIPTMVPQYDYILGGGIPLGRLTEVYGLTGSGKSTFAVHLSRIATQLGVITIWIDIEGTADNNRMEQLGVDVSKLFSIQSGEGRLKNTVELSVEQVGKELEYWIDTFNEKIPGVPIVFIWDSLGATRTQKEIDGGIDEKQMGLKASATQKVINAVTPKLNDTNTGLIVINQARDDMNAGMYGDPIKSTGGRAFEHSASLRIKVHKASQLKQKSELTGKDEYHGHIMRIETKKSKLSRPGQKAEADLLSDYMVGKEDDPILLNGIDLEHTVYKEAVERGLITKGAWRNYVTLNGEEIKLRDAEWVPVLKDNKELYLELFSRVYGEHFPNGYSPLLNNKVIVTQLEEYQALENYYKEWATDN…
K	K_ORF149	K|_110898_111251	110898	111251	+	Phage protein				atggataatttaatagataaaaacatgaatcaggtaaaagaatctttggggaatgcaaattcctcagatgttcttcctttaccttataaagatatagcaaagaaatttgaagaagtaaaagaaaaaggtgaatcaattatcattgaagaaggtggattcccttatacagattctacagtgatgtatatagaacatgtaacagatagatgggcaggaggatattccttaattagacatgaaggtgaagaagttaaagtacctaagactatccatttctctgatatatatgttaaagataaatcacacaaagtaagaataatcttcgagggggctaatccttatgaagaaagctaa	MDNLIDKNMNQVKESLGNANSSDVLPLPYKDIAKKFEEVKEKGESIIIEEGGFPYTDSTVMYIEHVTDRWAGGYSLIRHEGEEVKVPKTIHFSDIYVKDKSHKVRIIFEGANPYEES
K	K_ORF150	K|_111238_111900	111238	111900	+	Phage protein				atgaagaaagctaataatggtaatagatatgtaatagatatagatggtatacctgttgattttgaaagggatttagatagtttacttaataggtataaaaaccttagatggtcgttatatcataggtacgcagggattttatctaatgattttgaaagacaagaactaagagaatatattgatgagcaatttattaaattagttaaagaatataatattagaagtaaagtggattttcctggatatattaaagctaaactaactttaagagttcaaaatagttatgttaagaagaatgaaaaatataaacgtactgaaattatcggtaaaaaagattatacagtagagtctttaacagaagatttaaatgaagacttcgaggataatcaaattatgagt…	MKKANNGNRYVIDIDGIPVDFERDLDSLLNRYKNLRWSLYHRYAGILSNDFERQELREYIDEQFIKLVKEYNIRSKVDFPGYIKAKLTLRVQNSYVKKNEKYKRTEIIGKKDYTVESLTEDLNEDFEDNQIMSYVFDDIEFTEVQSELLKELLINPEREDDAFIVSQVAEKFDMKRKEVASELTELRDYVRFKINAYHEYYAKKELNNHRVNTENHIWEN
K	K_ORF151	K|_112028_112660	112028	112660	+	Phage protein				atggctaaaaagaatgttaatgatgtattacaacaagaatctgttacagtagcagataagtatttacaagttaaagttaaccgtgacggttatactcgtacacatgaaggacaatatgcgtacaaagtagtttcagagggagaagaattattcttataccctgtacaaacagatggtaaaggtacattaaatgtaatgaagaaatcacctattgcttacactgatggagacaatatccatttcgtagtaaacacagtagtagacccttataatcactcatttatccgtactgaagatattaaaggattagataaaggtaaacaacttattcaagctttcttagctttcgttgaagaccgtttcaaatttggtgtttataacgtatttgttgcaaacaac…	MAKKNVNDVLQQESVTVADKYLQVKVNRDGYTRTHEGQYAYKVVSEGEELFLYPVQTDGKGTLNVMKKSPIAYTDGDNIHFVVNTVVDPYNHSFIRTEDIKGLDKGKQLIQAFLAFVEDRFKFGVYNVFVANNKEDVLSIVDPTDNDADEVKDSLEHAHEDVIADFPASPARKDVKGVDSGEGQGDTSEPSAPKNVQVTPKEDGADVSAE
K	K_ORF152	K|_112683_113195	112683	113195	+	Phage major tail protein				ttggctaagttaaatttatacaaaggtaatgagttactaaacagcgtagaaaaaacagaaggaaaatcaacaatcacgattgagaatttagatgctaatacggattaccctaaaggtacttttaaagtatcattctcaaatgattcaggagagtcagagaaggtcgatgttcctcagtttaagacaaaagcaattaaagttatttcagttacccttgacgttgatagtttagaccttacagttggagatactcaccaactatcaacaactatcacgcctagtgaagcatctaacaaaaatgtgtcatttgaatcagacaaatcaggtgttgctagcgtaacatcagaaggcttaattgaagcagttagtgcaggaacagctaatgttactgtaactact…	MAKLNLYKGNELLNSVEKTEGKSTITIENLDANTDYPKGTFKVSFSNDSGESEKVDVPQFKTKAIKVISVTLDVDSLDLTVGDTHQLSTTITPSEASNKNVSFESDKSGVASVTSEGLIEAVSAGTANVTVTTEDGSHTDIVAVTVKEPIPEAPADVTVEPGENSADITV
K	K_ORF153	K|_113210_113437	113210	113437	+	Phage major tail protein				atggaaaagacattaaaagtttatagtaatggtgaagttgtgggctctcaagtagctaataacgatggagctactacagtatctattacaggcttagaagccggaaaaacttatgctaaaggagattttaaagtagcatttgctaatgattcaggtgaatcagaaaaagtagatgttcctgaatttacaactaaaactcctactgaagaaccttcaggagacgcataa	MEKTLKVYSNGEVVGSQVANNDGATTVSITGLEAGKTYAKGDFKVAFANDSGESEKVDVPEFTTKTPTEEPSGDA
K	K_ORF154	K|_113533_113793	113533	113793	+	Phage protein				atggatattccaacaatattatttagaaatccatatgattatacgaaagtaaaaaaattaatggaaaacaaagagcagtatattgtagtaaagtttgattctgtttctgttcataatttaaatgttcaaggtatgatgaatgtcatccaagattacctacacatctatggttacagagttaaagagtacggacaagaaaattcttctaaagatgatgaaagagacgttaaaggctacttatatgaaagagtaggtgagtag	MDIPTILFRNPYDYTKVKKLMENKEQYIVVKFDSVSVHNLNVQGMMNVIQDYLHIYGYRVKEYGQENSSKDDERDVKGYLYERVGE
K	K_ORF155	K|_113797_114552	113797	114552	+	Phage protein				atgggaattatagtaaactccaaccatattcaatcagacactttatatgagtatgatagcttttttgatattgagaaagtagatacatttgaagaaggattgctttcaatacaggatgagccaactgttttagcaggattcatctatgatgatatcacatttaataaggtcattaattctaattcagatattgatgattatattaagaataatgatatttattatgtctctgatataggattacttcctgatacttttatcactgttgattctgatagaaaatattattcattattacaacagataactgagttaagtaaagacccttttcctaaatgggtagaggatgatgcaaaaggtttaactaagtattataactttcaagattttgaagatgta…	MGIIVNSNHIQSDTLYEYDSFFDIEKVDTFEEGLLSIQDEPTVLAGFIYDDITFNKVINSNSDIDDYIKNNDIYYVSDIGLLPDTFITVDSDRKYYSLLQQITELSKDPFPKWVEDDAKGLTKYYNFQDFEDVFDLNSFYKKEVDMVREKCYNNGNVYLLYEVLPDYKLPLAYSLLSNKEHGIVIIGSQTRSNNDILTFYVKGMDAKAIASMFNVEHDYDSNIFHTFVNSHINILGNQITKFIREKGSSYE
K	K_ORF156	K|_114545_115795	114545	115795	+	Phage protein				atgagtaactataaaacaatagaagaagtacaagcagttattattggggtattatttaaagatgaaggtaaaattgtaacatctaagtttaataaaattactaaagagtttggtttagatagaatcggtaaagatgaccttaaagaaattgtagaggatattagacaagacgcttatctaaatgaacttaaaaacaaagcaattaaaggtaaagtaacgttaggtgatttaaaagatgttgcagataaccaagtattcgaaggtaataactaccatgaagaagtatctacttatgtagtagctaaagaaaaagaattgtctcacttaagagaacagcgtaagcacaataggcatactgcataccctcaaattatgtttgatgaacttaaagaacatatg…	MSNYKTIEEVQAVIIGVLFKDEGKIVTSKFNKITKEFGLDRIGKDDLKEIVEDIRQDAYLNELKNKAIKGKVTLGDLKDVADNQVFEGNNYHEEVSTYVVAKEKELSHLREQRKHNRHTAYPQIMFDELKEHMVKELQGETLVEHHGSKANINDTELIVLLSDFHIGSIVSDMTNGKYDFEVLKSRLNHFINTTVKEIEDREISNVTVYFVGDLVEHINMRDVNQAFETEFTLAEQISKGTRLLIDILNVLSNVVSGELRFGIIGGNHDRMQGNKNQKIYNDNIAYVVLDSLLLFQEQGLLNGVDIIDNREDIYTIRDTFGGKSIIINHGDGLKGKGNHINKFILDSHIDLLITGHVHHFSVKQEDFNRMHIVASSPMGYNNYAKELHLSKTKPSQQLL…
K	K_ORF157	K|_115809_116177	115809	116177	+	Phage protein				atggatacaatttttattataggtgtagcgtttataacttttgcaacatttaacatagtctttagattatttgatttatggactacagagaaaaaaatggtaagtcaaggacaacctccactaagtaactttgagtactatcatgtgatagtaccttacttagtaggtgttattgttattatactgagtattatttttagggattccttgtattccgcacaatcagggttcggtgttattattacaagctttatttacatgctagtttatgttataattggtcttgtagggtcatttgtacttacaatattccaagctagaaaagctagacagtatcaaacacaggaggataataatgaagttcaatga	MDTIFIIGVAFITFATFNIVFRLFDLWTTEKKMVSQGQPPLSNFEYYHVIVPYLVGVIVIILSIIFRDSLYSAQSGFGVIITSFIYMLVYVIIGLVGSFVLTIFQARKARQYQTQEDNNEVQ
K	K_ORF158	K|_116164_116475	116164	116475	+	Phage protein				atgaagttcaatgatatttatgagcaattaattaaaaatgatacagtacaaaacattcatgagtctcaagatgacaaaggaaatatttatacaatacagtttgataaaggtaatgataagtatttatttaatgttattaatgatggattcttgaaagaaatgacaaatggtatggtagaccatcctgaaggtcagccatattcagtaagtttaatcaataaagaaacacctagtatgtcagtgaaacaatatttaacagatgtagaagatattgtacctactattagaaaaatggaaaaggatttcttatag	MKFNDIYEQLIKNDTVQNIHESQDDKGNIYTIQFDKGNDKYLFNVINDGFLKEMTNGMVDHPEGQPYSVSLINKETPSMSVKQYLTDVEDIVPTIRKMEKDFL
K	K_ORF159	K|_116539_117075	116539	117075	+	Phage protein				atggattttaattttagtgcttttgataatagctcattagcaatgagaattagtgagggtgtatactatttcaatgatacgccttattactttattgagcatgtagaagaagaaatgtctgagtatgttattgtatatgacatacatgacagagaggaaaaagaaaatcctcagaagaaatatagaatagaaccttaccaacgtacaataccgggaggaacacctcttagtaatttaattaagagtatgatgcctcaacgtaagtatcctaagaaggttacagaagaccctatatttgtagctaatgttattcctttaggaacagatacagtaacaggtaaaaccggtaaaggattttttgaaagagataaggatagaactatctattctcaaaaggaa…	MDFNFSAFDNSSLAMRISEGVYYFNDTPYYFIEHVEEEMSEYVIVYDIHDREEKENPQKKYRIEPYQRTIPGGTPLSNLIKSMMPQRKYPKKVTEDPIFVANVIPLGTDTVTGKTGKGFFERDKDRTIYSQKEPTKVVHGQYTGVFIGLTSVKWNRTYTPLESVVEYYKRVKGDRLNV
K	K_ORF160	K|_117068_117835	117068	117835	+	Phage protein				atgtctaatgatgtagttaagttctatgaaaaagatattaaagaccttatcagaactaaaaaacacatgttcaaagacgatgaaataactagtgatataaacgatatacgaatcttcaatgagaaagtcatttgtcaaggtaaatgtagaacagattgtttagtgttagaccgtaatggtacagtaatgggtatagagataaaaacagaacgagactctacacaaagattaaataaccaattaaaatattatagtctagtatgtaagtatgtatatgtaatgtgccatgacaaacatgtacctaaagtagaacaaatacttaaaaggtacaaacataatcatgtaggtataatgagttacattagttttaaaggcaaacctgttgtaggtaaatacaaa…	MSNDVVKFYEKDIKDLIRTKKHMFKDDEITSDINDIRIFNEKVICQGKCRTDCLVLDRNGTVMGIEIKTERDSTQRLNNQLKYYSLVCKYVYVMCHDKHVPKVEQILKRYKHNHVGIMSYISFKGKPVVGKYKDATPSPHRSPYHTMNILWKTNLMTILRLIRDPHTYRTGYSYNASGRYSGGEGNFSQTTQSKRMKKPAIINQIIHYVGVDNTYKLFTRGVIYGYNNRWEVIEEDFFNTMKNGVRVINEQRQTK
K	K_ORF161	K|_117813_118259	117813	118259	+	Phage protein				atgagcaaagacaaaccaaatagacgtaaagagatacagcatcaacctgttaactttgcccctacgaatactttaacaggagctaataatagtttctttgctaaaaagccttcagagcctaaagatgcaacatctgttattgaatatcgtatactatttattaaaagatttgataacgtaacaagtacagatgtgaaattacagaaaaagtatgcactaaatcttattagtgaagcacttgatgttaaagaaacttacttgtctcttaagcaaaaaggaaaaaaaacagaatctattttgcatacagatagagtttattatgttcatagaggtaaaaaacttattggaaagtgtagtatcagagaacaaagaacatttaagggtaaacatttgatattt…	MSKDKPNRRKEIQHQPVNFAPTNTLTGANNSFFAKKPSEPKDATSVIEYRILFIKRFDNVTSTDVKLQKKYALNLISEALDVKETYLSLKQKGKKTESILHTDRVYYVHRGKKLIGKCSIREQRTFKGKHLIFIFKTRHRVKAERKDK
K	K_ORF162	K|_118259_119122	118259	119122	+	Phage protein				atgttaaaaggattttcagaacatgtagacaaacctacaactattaagaccttatacaagaccttaacaagtggtaaagtagaattactaggtgtatcttacgatagtgattacttcccttcaggtgttacagtacaatcttacattgaggatataggtaatgaagatgagggtctacagtttgttaataaggtaaatgtagtagaatcaatgaaacaggctgtagtaggtatgaataatcaattaggttcttcaggtcttggctatgtgagaactgaacaacttaaaaaagagttggaagagactggactaatgacagatttacttgctagaggtactaacttaacctctactaagaaagtagatattgtaagtacttttattgagcctgaggtaaca…	MLKGFSEHVDKPTTIKTLYKTLTSGKVELLGVSYDSDYFPSGVTVQSYIEDIGNEDEGLQFVNKVNVVESMKQAVVGMNNQLGSSGLGYVRTEQLKKELEETGLMTDLLARGTNLTSTKKVDIVSTFIEPEVTYQNITIAKDIKLRLYKVEEESPLNGYTHIVYLLTTEKLYDGQTLFGMLSKKDKLSKGDTDKLLAFFRNNSLISKSVFCVKLLSKDYYFNLYNTHETGIFFLEDTDVITIACGQSYVKVNTKDIKSSYVKIEDKTHKLTELVINLKGDDTLTILF
K	K_ORF163	K|_119494_120225	119494	120225	+	Phage protein				atggctagaaaaaagaatttaagaaataaaaacagtgatataaaagttgttcctgataaagaaaaagaaagtatattatctaagttataccataataagttactacgttcaaaggtagataatgcattagatgaagatatgagttatgatgatattatagaattatgtaaagaatatgatttagaattgtctaaatcagctattacaagatataaaagtaaaagaaaagaagctattgaaaatggttgggatttaggagaattaattgataaacgtaaaaaaacaagtgtaaaagatattaaggaaaaagaaactcctatattagaagaggagcaactttctccattcgaacaatcaaaacatcacacacaaacaatttatgatgatattcaagtacta…	MARKKNLRNKNSDIKVVPDKEKESILSKLYHNKLLRSKVDNALDEDMSYDDIIELCKEYDLELSKSAITRYKSKRKEAIENGWDLGELIDKRKKTSVKDIKEKETPILEEEQLSPFEQSKHHTQTIYDDIQVLDMIISKGAKGLEFVETLDPALMIRAMETKDKITGNQLKGMSFIGLRELQLKQTAQDTAMSEVLLEFIPEEKHEEVLQRLEELQNEFYKNLDLDEESRKLKEALDRVGYTI
K	K_ORF164	K|_120243_120701	120243	120701	+	Phage protein				atggcagatgagattagtttaaatccaatacaagatgctaagccaattgacgatatagtagatatcatgacatacttaaaaaacgggaaagtactgagagttaaacaagacaaccaaggagatatccttgttagaatgagtccagggaaacacaaatttactgaagtatctagagacttagataaagaatcattctactataaaaggcattgggttctctataatgtatctgttaactctcttataacatttgatgtttatctagatgaagaatattcagaaacaactaaggttaagtatcctaaagatactattgtagaatatacaagagaagaccaagaaaaagatgttgctatgattaaagaaatacttacagataataatggtaattatttctat…	MADEISLNPIQDAKPIDDIVDIMTYLKNGKVLRVKQDNQGDILVRMSPGKHKFTEVSRDLDKESFYYKRHWVLYNVSVNSLITFDVYLDEEYSETTKVKYPKDTIVEYTREDQEKDVAMIKEILTDNNGNYFYALIGETMLFDENKLNKVKD
K	K_ORF165	K|_120766_121209	120766	121209	+	Phage protein				atgtttatttcattaaatcaagaagagaaagaattattaactaaagaggaaagtaaatacacaccattagaaacatcaagagagtttaacacacctaaagaagaattcattgtaacaagctataatgaaggtaaacctttagattacattgcaaaagaagctaaggtaagtatgggattaatttacacagttctaaactactataaagtaggtaagcgtaataagaaatcacctgtagaagaaagaattgcacatatcttaaaagataaaaacttagtcaaagagattattaaggattaccaatatatgaatttacaggacatttatagtaaatataatcttcataagaatggtttatattacatcttagatttataccatgtggagagaaaatctgaa…	MFISLNQEEKELLTKEESKYTPLETSREFNTPKEEFIVTSYNEGKPLDYIAKEAKVSMGLIYTVLNYYKVGKRNKKSPVEERIAHILKDKNLVKEIIKDYQYMNLQDIYSKYNLHKNGLYYILDLYHVERKSELKDKALEEDNIVVE
K	K_ORF166	K|_121226_121930	121226	121930	+	Phage protein				atgagaaataaaaaatcatttcaagagcagttaaatgacatgcgtaataaagagaaatgggtatctgaagaggagttcactgaagaagtggctcctcctgaagaacctgaagtagaagaagaaaaactatatactttaaatgagttaaaagagagcttactagatgctcaaggattaaaagatgttgtagctgattttcctgcatctaaagatttatatgaacctaataagttatatatctgtacaatacctaaaggatatcagtctaccgaagtacaaccaggacaatatattggtattagtactggattattatcagagtcagaagacttcagccatttaagaggtcaaatgcctagaaacttatatgaaacttctcatgttttaaaacctttgata…	MRNKKSFQEQLNDMRNKEKWVSEEEFTEEVAPPEEPEVEEEKLYTLNELKESLLDAQGLKDVVADFPASKDLYEPNKLYICTIPKGYQSTEVQPGQYIGISTGLLSESEDFSHLRGQMPRNLYETSHVLKPLIRINNTNIEYQQHELLEDIKDDKKIYDVELEDLRLATGEEVSHLEIVDNKFFESRINEVLDRYTELTDSNDLLKYYSKLRELVGSDKMIYCSLLDKCVKIID
K	K_ORF167	K|_121992_122390	121992	122390	+	Phage protein				atgtcaagaaaagcaagtatattctatatactagtggttattgttttggctttctctatctcatcttattatatatcttctttcatgtatcacgacaaagcaaaaaatgaagtctctactgagttatcgaacacaggaaagattaaagaagaaaagaacgtagaatttgtcggtgactacacattgaaaaaagtggaagataataaagcttattttatggaaacattacctacttacctaccaggtagaacaggagataacagcatagatatgaggtactacaaaacaagtagatttaaggaaggggtaaatttcaagcttattagggtatatactgaagatggagaagataatccaattcataagtataggtttgaagcagtaccaaccaaaaagtaa	MSRKASIFYILVVIVLAFSISSYYISSFMYHDKAKNEVSTELSNTGKIKEEKNVEFVGDYTLKKVEDNKAYFMETLPTYLPGRTGDNSIDMRYYKTSRFKEGVNFKLIRVYTEDGEDNPIHKYRFEAVPTKK
K	K_ORF168	K|_122537_122779	122537	122779	+	Phage protein				atggaaatggcagatttagaaagatttgatgcatttgtaagactaatttcagatgatgagctttcggaggaaagaatactggagttaagcgtagacttactaaacccgatactagaaggaggtacagcttacaaggctaaaaaacgtattaagagtaaatttggtaagttagaagcaaaaaattttaaacgaaactataaattcttacttaagtcgatagctcaaatagaccaaaggagatag	MEMADLERFDAFVRLISDDELSEERILELSVDLLNPILEGGTAYKAKKRIKSKFGKLEAKNFKRNYKFLLKSIAQIDQRR
K	K_ORF169	K|_122784_123341	122784	123341	+	Phage protein				atgacagaaagggaaaaattaattaaagatattgaagaggctaatagagacatacagttacagttaaaagaagtagataattataaggacagcatacgttctaaaggaacaagaaattatatttctacaaaggtattagattctattatggttggtttcatagttagttttttaatactcattataatgcgtgtacttgaatattttgtaacaggtaatgctgtttactcacctttagcgcctgcagttattattatgtttgttttagcactaggtacatggaaagtaagtaagatgaacaaaatagtatcttatagaggaactattaagatgtactgggaactaagtaatgctgagcaaaaacaagctaaggtatttaagtatcctaatgatgaagta…	MTEREKLIKDIEEANRDIQLQLKEVDNYKDSIRSKGTRNYISTKVLDSIMVGFIVSFLILIIMRVLEYFVTGNAVYSPLAPAVIIMFVLALGTWKVSKMNKIVSYRGTIKMYWELSNAEQKQAKVFKYPNDEVDIVSKHNLRQITFSEINILHLKYMRYNKAVEQHTKLSKELFKKDKETVDKNK
K	K_ORF170	K|_123377_123553	123377	123553	+	Phage protein				atggttatacctagtattaaagcacaaaacaaattcaagaatgagttagagtattataaacaaggtcacattagtgaaagtaaaatgttagaattagcttttgattacatccaagaattagaacaaaataacgaatacgttactaacttgctagaagaggagagatatggtgagtaa	MVIPSIKAQNKFKNELEYYKQGHISESKMLELAFDYIQELEQNNEYVTNLLEEERYGE
K	K_ORF171	K|_123546_124076	123546	124076	+	Phage protein				gtgagtaaatttatcggagtgtacttatttaatttactaatagctattattttaactttaaccttaataggtactattactgactcaattgagagtactttagcccaaataatcgtagggatgttcataatcattactatatatggaatcctatcagcgttaatacctattctagttcataaagctgtatcaccgggatggagctatactgaatggaatgaatcctattacatcagattacctggagaagagaactacaagtactatagtaaatggtatttagatttattaggagttaaagaattttactataagagagacaatggagaagaagtaaaagaaaaaaatatatcatgggcttttcaagctgaagtaaaaagacctgaagatgttaaccac…	MSKFIGVYLFNLLIAIILTLTLIGTITDSIESTLAQIIVGMFIIITIYGILSALIPILVHKAVSPGWSYTEWNESYYIRLPGEENYKYYSKWYLDLLGVKEFYYKRDNGEEVKEKNISWAFQAEVKRPEDVNHWKNQLLTNRPLTILEYKKLKKLDKESEIRKQEDLEEYKQYNSN
K	K_ORF172	K|_124091_124339	124091	124339	+	hypothetical protein				atgataagctcatttgatagtatactacttgtcatatacattattatagcttttgcagtagctatggcaattatctacttagtatttaaaggtatgactattctactagataagctaatgatgttattattaagtaaaactacattagatgtagaagcttgctctatgataatggcagtcatcagtacaattgtgtttggaattattgtacttttaatatggctagcagtaaataatattttactataa	MISSFDSILLVIYIIIAFAVAMAIIYLVFKGMTILLDKLMMLLLSKTTLDVEACSMIMAVISTIVFGIIVLLIWLAVNNILL
K	K_ORF173	K|_124351_124527	124351	124527	+	hypothetical protein				atggattttaatgactttataaacagtgaatcggatagggtaggtaagcctaaacaaaagaagaaggtagagaataagctaccttcttctactcctattgaagataaggaaaagaaattaaaagagataagaaagaaatcattatatattgatttaaggagaaaaagaaatgactaa	MDFNDFINSESDRVGKPKQKKKVENKLPSSTPIEDKEKKLKEIRKKSLYIDLRRKRND
K	K_ORF174	K|_124520_124816	124520	124816	+	Phage protein				atgactaaagaaacaaatgtactttacaaagataagtatagagattatactatagttgtaagattagcagggaatattattgttactgaagtagataagaaacataaaacagcatttacacctattatatttgacaatggtgtagaaggcgtagagcttgtaatgcgtataggttctgtagagcttaacatgacagatttacgtgagttcacaaaagaagtatctacggctcagaaagctttagaatattttaataaaaaactttacattaaaggcttgacagatgaagcattttaa	MTKETNVLYKDKYRDYTIVVRLAGNIIVTEVDKKHKTAFTPIIFDNGVEGVELVMRIGSVELNMTDLREFTKEVSTAQKALEYFNKKLYIKGLTDEAF
K	K_ORF175	K|_124864_125046	124864	125046	+	Phage protein				atgttattaggaattttatggtttatatggggatttgtatcatactttgtattgatgtttggaattgagttttggaaagatagatggatgccaggtgttatcggagcaggagccttactactattcttattttggattatgaaatctatccataatgctatgacagtagtatacttgtattag	MLLGILWFIWGFVSYFVLMFGIEFWKDRWMPGVIGAGALLLFLFWIMKSIHNAMTVVYLY
K	K_ORF176	K|_125059_125427	125059	125427	+	Phage protein				atggatatactaattattcattataaagaaacaaataaacgggttttaaaagaaacaatacaaacaatacaaaatcatttaaatgatgaacatggtttggttaagatgacagcaacaaaacttagcagagagaatatagagaaaagatttaataactataatatagtcattgcagaagatgaccctgataattcttatcattacggtgaagctgtagaagacgcagattttattatagacataccaatttcatatttagatatacatgcaggaatagaatgggatgttgataatcctgtagatatgctagataggaatcctgattttatagaagctgtaaataaactaaatgaagacttaatgttataa	MDILIIHYKETNKRVLKETIQTIQNHLNDEHGLVKMTATKLSRENIEKRFNNYNIVIAEDDPDNSYHYGEAVEDADFIIDIPISYLDIHAGIEWDVDNPVDMLDRNPDFIEAVNKLNEDLML
K	K_ORF177	K|_125440_125787	125440	125787	+	Phage protein				atgctaaatgaaaaactaaaaaacctggaagatacaaaagtatacatgattaatagtattgcaagtttactaagcgcaagtacaggaaaatcaagtaaagtattttttgatgaagggactattaaaattgtaagtggtgaaacaaaagcagtagaagtcattgataacttagttcaccctcactcaggacgtttacctattaaaacaacagaacgtattgcgctaggtagattaacagattctttacagtttgttatttcagaaatagaagtagttaaagaccaaattatagatgaagaaaatgaagcttacattgattttgtgatggaagactggaactgggattaa	MLNEKLKNLEDTKVYMINSIASLLSASTGKSSKVFFDEGTIKIVSGETKAVEVIDNLVHPHSGRLPIKTTERIALGRLTDSLQFVISEIEVVKDQIIDEENEAYIDFVMEDWNWD
K	K_ORF178	K|_125787_126065	125787	126065	+	Phage protein				atgcctatggacttattaactattgcttctgttgcttttatagctgtagtcattattgatttgattaatgatgatatgagctatatgcttactggtactgcaatcttaataaatatttgggcaggattttatggatggtttttcttactgcaagcaggaatgttacttttcttactattagctaggaaagttaaagatgataaggagtcaatactatattccagtgcttcattaatatgtgcactaggaatgataataaatcttctttcattttcttaa	MPMDLLTIASVAFIAVVIIDLINDDMSYMLTGTAILINIWAGFYGWFFLLQAGMLLFLLLARKVKDDKESILYSSASLICALGMIINLLSFS
K	K_ORF179	K|_126135_126440	126135	126440	+	Phage protein				atgagtaaagaaacaattagaagacaattttcaaatgcaattgagattatggcaacaactaaagaatggtggaacttccctaaaagttttgatacgaataaagaatttaaaattaaaacttttaaaaatgatacacttgtatttgaagtcagagaaggcagtagaaatttaggaagctttgtagtttttacaaacattgattttgattatgataaactagaaggaacttcaacacaatatatgattaattactttgctaagaaattaactaaagatatgtttaactatcataaattacaattatag	MSKETIRRQFSNAIEIMATTKEWWNFPKSFDTNKEFKIKTFKNDTLVFEVREGSRNLGSFVVFTNIDFDYDKLEGTSTQYMINYFAKKLTKDMFNYHKLQL
K	K_ORF180	K|_126455_126805	126455	126805	+	Phage protein				atgagagaagagttaaaaccttttaataggaaacaagttaatgttaagggttacttagatgatgttaagtattcaaagcgtagaagacataaaggtaatcaacatgggtgtgttaaaatcacagttactgatgtaaagattaatggtatacctattgaccacgttaacattgaagttggtatctctttctatgaaaaactaaaggagcttcaaggaaagagaattcaatttgtaggtactgtttataagtatgttaaacatgctagggggcgcaaaggtagaattaaaggattttataaagaggattatagcgtaactttagataagaagttacaaaaggaggaaaaataa	MREELKPFNRKQVNVKGYLDDVKYSKRRRHKGNQHGCVKITVTDVKINGIPIDHVNIEVGISFYEKLKELQGKRIQFVGTVYKYVKHARGRKGRIKGFYKEDYSVTLDKKLQKEEK
K	K_ORF181	K|_126805_127407	126805	127407	+	Phage protein				atgattaaaagaagaaaacatttagaccactcattacagcctgagaaaggatggagaacagtaccttttaatgggtattatgaagcgcatcctacgggtttaattagaaataaagtaacgaaaaagttaattaaaggtacacagacaagaaagaaccatcctaagtggactgctcatgagattgtatacctaattaaccctaagaaaacaagttattctaggggagtagttattgcacatacattccctgaaatgattagtcaatcacgaggagaccttaagaacggtcatgtgtgttttaaagatggtgaccgaagtaattgtcatgtagacaatatgtttattggtaaaggtaatgttaacaaaaatatctataaattaaatgattcttatttaact…	MIKRRKHLDHSLQPEKGWRTVPFNGYYEAHPTGLIRNKVTKKLIKGTQTRKNHPKWTAHEIVYLINPKKTSYSRGVVIAHTFPEMISQSRGDLKNGHVCFKDGDRSNCHVDNMFIGKGNVNKNIYKLNDSYLTRKDIEEDVNNLVNERLFSQLELLIKKNEPERITPSNHFIKRDNNVFSITDLSKNSLVEFELEIKNIK
K	K_ORF182	K|_127421_127600	127421	127600	+	Phage protein				atgaatgagtggtatgctttatgttattataacaaaataggtaaaaagaaaatacctagacaaattaaagctcacagggatgtatctgtattagaggatttaaaagatagattagaagaacaaaatcctaaagaagaatacaagattaaaacaacaaaagaatttgataaggaaagataa	MNEWYALCYYNKIGKKKIPRQIKAHRDVSVLEDLKDRLEEQNPKEEYKIKTTKEFDKER
K	K_ORF183	K|_127827_128228	127827	128228	+	Phage protein				atgaagttagaagataaagtgttagagagaattgattctcttggaaataaagcaggtaacttaagtaatcaagtaatggagtcattagtaaagtatcaaattacgtacggtattatagatattgttgtaagtattttagttattgcactaacaatatttttaggtaaggtttaccttaaagaatataagaaggttaaaatggatttaaaagaaagcttattgtatgatgattacgatgacttaagtggtatcggatggtgttacacaattctattaatactattaacgttattctctctttacgcaatagttgcaggtatcccaactgatattatgagattaattaatccggaagtttatgcagtaaaagatttaattgagcaagttaaaggaggaaat…	MKLEDKVLERIDSLGNKAGNLSNQVMESLVKYQITYGIIDIVVSILVIALTIFLGKVYLKEYKKVKMDLKESLLYDDYDDLSGIGWCYTILLILLTLFSLYAIVAGIPTDIMRLINPEVYAVKDLIEQVKGGN
K	K_ORF184	K|_128230_128523	128230	128523	+	Phage protein				atgaaacaaagagactttgaatttgaagaggattttgtattaacttatgagtgtgaggattgtaagcatttcgaagactggggtcatgatgaagagcctgaagaatgtagtgaatgtggaagtagtgatttaatcaataatacaagtcatgaagatactgagtgtgatatgtgtcgagggtatattgatatgtggcaagatggatatagatatatgggagataataaagagtatattgaaaaagaggaatcaggtttgatttgtgaagattgttatgagaaattagatatttaa	MKQRDFEFEEDFVLTYECEDCKHFEDWGHDEEPEECSECGSSDLINNTSHEDTECDMCRGYIDMWQDGYRYMGDNKEYIEKEESGLICEDCYEKLDI
K	K_ORF185	K|_128540_128827	128540	128827	+	Phage protein				atgaataaagcagtagaacaagcaagtaatgcattaggtcaaggattttcagctatggtatggcatcaagtattagtagggttagggtttattttattaggattggtattatctttactggtttgggtattagtaaaaaaattccatgtaccttttaatcacccgacagcttttgtagtgtactcaattatgttagtgagtattgttgctagttttatttggggcggtttacatgtaattaaccctgagtattatgctattttagaacttaaaggttttataaagtag	MNKAVEQASNALGQGFSAMVWHQVLVGLGFILLGLVLSLLVWVLVKKFHVPFNHPTAFVVYSIMLVSIVASFIWGGLHVINPEYYAILELKGFIK
K	K_ORF186	K|_128838_128954	128838	128954	+	Phage protein				atgactaaagaagagttagagcaaaaagtaaaagaacttgaagcagagaataaagagcttaaaaaacaaatagaacgttttgaagacgaaggaggaaaaacaaaagatgaacagtag	MTKEELEQKVKELEAENKELKKQIERFEDEGGKTKDEQ
K	K_ORF187	K|_128944_129207	128944	129207	+	Phage protein				atgaacagtagagaaaagaaaattttaacactaacagtaaataattttttaatgttagctttagatattgtagcacttgttaggtacaagaaaggtaaaattaagcaagagaattataacacaggtcaaatttcaagaactatagttacaacagccaactcattaggtattctttacctagaagagcaagaacgtaaagaaaaaaaatctgttaaaataggtactcttgaaagtggtactctaagagggtttaaaaataaataa	MNSREKKILTLTVNNFLMLALDIVALVRYKKGKIKQENYNTGQISRTIVTTANSLGILYLEEQERKEKKSVKIGTLESGTLRGFKNK
K	K_ORF188	K|_129284_129589	129284	129589	+	hypothetical protein				atgaatggtattattgtattttacaaagaagaaaataaacatattctaaagaagctcttagaattcattaacacaacatcaaaaggattaacttacaccttagagggtacattagttgataatgatatcgttttacttaaagataacaacatatgtgattataacctaagacagtttagtaagacaaatgatggcttagttataggtctattgagtgaatcatataatgatgttcattactatgaaaaaggagatgcctacggtatagaaagattaactatgtatttagaggagatgagtcaataa	MNGIIVFYKEENKHILKKLLEFINTTSKGLTYTLEGTLVDNDIVLLKDNNICDYNLRQFSKTNDGLVIGLLSESYNDVHYYEKGDAYGIERLTMYLEEMSQ
K	K_ORF189	K|_129589_129960	129589	129960	+	hypothetical protein				atggtaattgcattttttattttaggtctattattagtattatgtttagttggtcttgctattattaaagtactagaagcaaggctaaagaaaaaagaactaaggagagaaagagaatcttttggtattcctgaaccagggagaaaattagggcacataggatatgtcgaaagtaaatatgctttaattcataaagaatcaagtaagataataataagcgcagagaaaagtaaagttgtagaaacattacagaaaatgtataatttagagttaacatctgtagatgtttctagtgtaacgggactctctcccttaggtacaggacgtatggagaatatggtattgctttcatacaaactagaaagagaatga	MVIAFFILGLLLVLCLVGLAIIKVLEARLKKKELRRERESFGIPEPGRKLGHIGYVESKYALIHKESSKIIISAEKSKVVETLQKMYNLELTSVDVSSVTGLSPLGTGRMENMVLLSYKLERE
K	K_ORF190	K|_129998_130234	129998	130234	+	hypothetical protein				atggaatttatagataaaaataatgtaattaaagcttatgatataccgaatgtttacttaaaaggttacgtattgtatgcatgtgataaaaatggagacattacaacctatgatgggtatgaccaaatacactataaagatggtagagtattaacattcccttttgataagccgttaagaaagataaatgtactttcaggatattacaaactatttaagaaggaggacatactatga	MEFIDKNNVIKAYDIPNVYLKGYVLYACDKNGDITTYDGYDQIHYKDGRVLTFPFDKPLRKINVLSGYYKLFKKEDIL
K	K_ORF191	K|_130231_130758	130231	130758	+	Phosphoesterase		FIG01238380	ff	atgatttattttgttagtgatttacattttggtcatgataatattagagaatttgaagcacctacaagaagtcattggaattcagtagaagaaatgactgaaggtttgattgaactatggaataacacaattacaaataatgatattgtttataatatcggagacttcttctttaatatgaaaccatctaaagtagaagaaatacttaatagactaaattacaaagagatgacattgattgcaggtaatcatgaccataaaaagcttgttaagctatatgaacgtaatggtatcacagtgaagtatgctgatatgcttaagaaggaaggtaaaagattttatctgagtcactaccctacacttattggaagaaagaatatgtttaatattcatggtcat…	MIYFVSDLHFGHDNIREFEAPTRSHWNSVEEMTEGLIELWNNTITNNDIVYNIGDFFFNMKPSKVEEILNRLNYKEMTLIAGNHDHKKLVKLYERNGITVKYADMLKKEGKRFYLSHYPTLIGRKNMFNIHGHIHSQLMDTDYHINVGYDVEGKIAYSFDDILSIAGEYSGEIQR
K	K_ORF192	K|_130739_131059	130739	131059	+	hypothetical protein				gtggagaaattcaaaggtaaagacttatataagactagaattagaaaacaaacaattaaaaatttaattattaaagtagagaaattacataataaacatagcccttatcaacctattggtcatgtttattattaccctaaaacaaaagagtttactttatctaaacccgagcaaaagatatttatagagtatatgaaagaattaggttttaatgtaaaacacaagagacgtaagaaaacacttattatttataagaatgcattcactgaatacattagtaggtatcatgaagcaatagagcagattgaaggagggaaataa	MEKFKGKDLYKTRIRKQTIKNLIIKVEKLHNKHSPYQPIGHVYYYPKTKEFTLSKPEQKIFIEYMKELGFNVKHKRRKKTLIIYKNAFTEYISRYHEAIEQIEGGK
K	K_ORF193	K|_131059_131289	131059	131289	+	hypothetical protein				atggaatatttatttttatttataggtattggcatgataatttggggtttcatagcaccttatcttgcatttgtagtttactataaacatgtaagagaaaatcataatggattcagtgatgaggaatctctagaagaggctatagtatttggtatgggattcatgtttatagcatttattcctataggtatactagttgtaattgaagaaattaagattttattcttttaa	MEYLFLFIGIGMIIWGFIAPYLAFVVYYKHVRENHNGFSDEESLEEAIVFGMGFMFIAFIPIGILVVIEEIKILFF
K	K_ORF194	K|_131536_131799	131536	131799	+	Phage protein				atggcaaaatatgaatcaaatattaatggagagaattatattgcaacaccgtcacaagctttaagagaggcactagcaaaattaataactgaagaaaagagctttgcggagtaccaaactaaaggtgaggagcagtatgaatcacagttacaactaagacactttgatacaatgatatctcagtatgaggaagctattagagtactagaagataaatatagacctcagatttttattccgaaagataataaggaggaaaattaa	MAKYESNINGENYIATPSQALREALAKLITEEKSFAEYQTKGEEQYESQLQLRHFDTMISQYEEAIRVLEDKYRPQIFIPKDNKEEN
K	K_ORF195	K|_131802_132119	131802	132119	+	Phage protein				atgaaagcagaatcaatagcaagattttttaatgacaaagtactacaaatagagggttataaagtaagattcttacaggctagttcatcgtatattttagatatagatactatagatgaatcagtattgtttttagaagctcaagtatctacactttcaggtaaacatttattagatacagctattacaattgagagacctgaaacattaagtgctaaagagctatatacagaaattagtaataaactacaagctattgtaggagaccaaactaaaacaactatagaactatcaagatattttaaggaggaaaaataa	MKAESIARFFNDKVLQIEGYKVRFLQASSSYILDIDTIDESVLFLEAQVSTLSGKHLLDTAITIERPETLSAKELYTEISNKLQAIVGDQTKTTIELSRYFKEEK
K	K_ORF196	K|_132120_132800	132120	132800	+	hypothetical protein				gtgtctaataaaaccattacaaattatttattaaatttagaaggaataaaaggagaaacgtatagtattattgctcatatcaataaacaaactggttggggtgataaaggggattattttgaaataagcataagttataaagctgataaagaccctagaacaacgagatatattacaactgaaatttttgttgattatggtagtaataatccaaaagaaattttattacaattaagagataagattttttctattgtagaagaacaggtagagactgacaatgattttattgaatctattaaagaaattaattcaactaaagaattagaaaaactaaagccttatatcaataatgaatattattcaatgtttaaatcttctattgaaaaggaaatacct…	MSNKTITNYLLNLEGIKGETYSIIAHINKQTGWGDKGDYFEISISYKADKDPRTTRYITTEIFVDYGSNNPKEILLQLRDKIFSIVEEQVETDNDFIESIKEINSTKELEKLKPYINNEYYSMFKSSIEKEIPVALSSEVLNRCTGKTSTLAYLALEKDLPLVVSNEPMRKMLKNKFPHLRVASAEDYSNYDIKGEIVLIDEVDIDQLYSADKVSVDALLVGIIKN
K	K_ORF197	K|_133082_133282	133082	133282	+	Phage protein				atgaattatagagattttattacagattgtattagcggtggttacaacgtacacatcagtgttacagaaaaacgagtacacattatttctgagatgacatcagcatcttaccctaaaaaggaaattaacttagatgaactacaagcttatgtgtactatatgaataattttggaagtcaaattacaacggaggggttataa	MNYRDFITDCISGGYNVHISVTEKRVHIISEMTSASYPKKEINLDELQAYVYYMNNFGSQITTEGL
K	K_ORF198	K|_133283_133573	133283	133573	+	Phage protein				atggaattggttattaatattgtagcagtattggttggtatgtatgctatttatttctatgttacaaagtttagtactggcttatcaggtattttaattgttttagggatggctattggtctttacttctacttagactatttaaatgtcagagaaaatgttattcgattagtttcagtaatgttcggagctttcttatttagtattgaaatgatttataataaaattatgttcgaaattaaaaaaagcaatgttcagaagactgttagagtgtatgataaagagcagtaa	MELVINIVAVLVGMYAIYFYVTKFSTGLSGILIVLGMAIGLYFYLDYLNVRENVIRLVSVMFGAFLFSIEMIYNKIMFEIKKSNVQKTVRVYDKEQ
K	K_ORF199	K|_133665_133973	133665	133973	+	Phage protein				atgtatcctgaaatagatgtggaagaattagcgtataagctaaaaagtacaagagagtatttagagagcattacaacaaaagaagtagaaatttatgaaatctatcatcttaaaacaggtaagttagtttttaaaggtgaatacattgaggtaaaagaattactgaggaaaatgtataaagaaaatttaacacttgtagatgtagatacaatgttaagcattggtaaaggatttattgatgtaattaagaatatatcggcagaaaatgtattccaaataacatataaaaaggagctatcaacaaaatga	MYPEIDVEELAYKLKSTREYLESITTKEVEIYEIYHLKTGKLVFKGEYIEVKELLRKMYKENLTLVDVDTMLSIGKGFIDVIKNISAENVFQITYKKELSTK
K	K_ORF200	K|_133970_134878	133970	134878	+	Ribose-phosphate pyrophosphokinase (EC 2.7.6.1)			isu;De_Novo_Purine_Biosynthesis	atgattaaaatattttcagaagtagataaagaatacaaacctattattactgaaaagtttcctaatggtgagattaattttaaatatgatgatttaaagtatttagtagaagaggacttaagatttgatgttttctttaaatgggaaaatgacgcagacttaatgcatttgtatatgtttactaagtatttagagcaactaggtattaaagataaagctgaatttttagagattgcatatctaccttatagcagaatggatagagtagaagaaggacataataatatgttcagtcttaaatacattacagaatttattaataaccttaattataaatcggtatgggtagcagaacctcatagccctgtaacagaagaattacttactaattcttttgct…	MIKIFSEVDKEYKPIITEKFPNGEINFKYDDLKYLVEEDLRFDVFFKWENDADLMHLYMFTKYLEQLGIKDKAEFLEIAYLPYSRMDRVEEGHNNMFSLKYITEFINNLNYKSVWVAEPHSPVTEELLTNSFAIDVTLKLLNQYIEMSEEPVTIVLPDKGAYDRYLFDVERILMESNIESYSIVYGEKKRDFETGKIKGIKIIKDKNTLYDNCIILDDLTSYGGTFVGCKKALDKLKVSSVSLILTHAERAFAEGALLSSGFKDIIVTDSMFPKNNWEKAIAKHRARINGTELQIKDIERYL
K	K_ORF201	K|_134896_136365	134896	136365	+	Nicotinamide phosphoribosyltransferase (EC 2.4.2.12)		FIG00002848	ff	atgctaaatccaactttaatgtgtgacttctataaactaagtcacagagaacaataccctgaaggtacagaaattgtatatagtacactagtacctagaagtaataaatattatgaacacagtgataatattgtagtatttggtattcaatcacttgttaaaaaatattttattgatatgtttaataaagagttctttaacagacctaaagaggaagttattaatgaatacaaacgtacagttaaatttacactaggacaagaaaatcctgatgctaaacacttagaacaattacatgacttaggttatttacctattgatgtaagagctttaaaagaaggtactgttgttcatcctaacacacctgttatgacaattgaaaatactcactcagatttc…	MLNPTLMCDFYKLSHREQYPEGTEIVYSTLVPRSNKYYEHSDNIVVFGIQSLVKKYFIDMFNKEFFNRPKEEVINEYKRTVKFTLGQENPDAKHLEQLHDLGYLPIDVRALKEGTVVHPNTPVMTIENTHSDFFWLTNYLETIISTQTWQAMTSATLAYDMRKMLDKYAMETVGNIEAVDFQGHDFSMRGMSSLETAQLSSAGHAISFKGSDTVPVVDFLESYYNADVEKEMVVASIPATEHSVMCANGNYETMDEYETYKRMLTEIYPTGIFSIVSDTWDFWGNMTKTLPRLKDIIMERNGKVVIRPDSGDPVKIICGDPDADTEYERKGAVEVLWDTFGGTETEKGYKVLDEHVGLIYGDSINYERAQQICEGLKEKGFASINVVLGVGSFSYQFNT…
K	K_ORF202	K|_136444_136689	136444	136689	+	Phage protein				atgatttataaaatatcaaaacataattactatagtaggtttgaatattcatcttatttacctgatgaaggatttgcatatatagattatgtagatgtcattcttataggtgtagataatccaaagaagagaaaagttattactttaaaagcagatgagtttaatcctagtgattttaaggttggtcataaatataatattataaaaatactatggtttgagaaatgggaatggttacagccatag	MIYKISKHNYYSRFEYSSYLPDEGFAYIDYVDVILIGVDNPKKRKVITLKADEFNPSDFKVGHKYNIIKILWFEKWEWLQP
K	K_ORF203	K|_136706_137101	136706	137101	+	Phage protein				atgattatagataaattaaatggagttaaattagagattggcggtcatgttgtatcatttagtgtaagtaagtttaaaacgattaatggtgaaagacaattacttgattaccaccatatcaaaagaggtaaacagagatattttagaactactgaggaattctataatgagtacaaagaaataaaaccggataagaatgagatagatgaaatgtttgaatctttaggttacgtaaatactgaattagaagatgtagtaagaaaccaagagaaagtgacagagatattaggagttagtgaacagtatttaaaccaattgtcttataaggctatagaggaatatgtagaaaaaatagttatcttagaaattaaagaattaaaaggagagatacaatga	MIIDKLNGVKLEIGGHVVSFSVSKFKTINGERQLLDYHHIKRGKQRYFRTTEEFYNEYKEIKPDKNEIDEMFESLGYVNTELEDVVRNQEKVTEILGVSEQYLNQLSYKAIEEYVEKIVILEIKELKGEIQ
K	K_ORF204	K|_137098_137349	137098	137349	+	hypothetical protein				atgataaacattaatgtaactgaaaaagaaaaattagttgtaggtgatttagtaaaatcaagagaagatggtacatggggtattgtagtagaagataagcaagacttaaatgtagttgtgttaaatgacgagccctggttattttataaatcaggaattaaaagagtagaagggcaattagaagaggactttaaatttattaaaaacagagaagagtatgatatagatgtagttaattcttcttataaataa	MININVTEKEKLVVGDLVKSREDGTWGIVVEDKQDLNVVVLNDEPWLFYKSGIKRVEGQLEEDFKFIKNREEYDIDVVNSSYK
K	K_ORF205	K|_137417_137710	137417	137710	+	hypothetical protein				atgaatggaaaacaaatttatgtatttttaagtgaccaatacagtaaagatatactcagtttacaattaggtcttattaaggaatggtctaggagagaactaacttattcagatgatgtcggttcagatgcagatgttgttatttgtactgatatagtaagagatgatttcgtaaaaaaactaagtaaaaataatagcaatgcattatttgtatttattagttctagttattggataggttataaaggcggagaattctttgttgcagttcaagactatgtgaaaggtatgtaa	MNGKQIYVFLSDQYSKDILSLQLGLIKEWSRRELTYSDDVGSDADVVICTDIVRDDFVKKLSKNNSNALFVFISSSYWIGYKGGEFFVAVQDYVKGM
K	K_ORF206	K|_137714_138025	137714	138025	+	Phage protein				atgaaaaaattattaatattatttacattagctagcactttactattagcaggatgtacaccggataatcatgaaggaaaagttttaggaacaggagaatatagagagccaactacttatatcaagtcaggaagtgttactgtaccagttattggtgaaatgaaatactatgtagacttagaaacagataaaggtgaagaccgtgtttatcttaatagggaagtttatcgtaaatttgataaaggtgatgatttctctaatgtaggtaaaaaagtatataaaaatgatgaattaatatataaaggggactaa	MKKLLILFTLASTLLLAGCTPDNHEGKVLGTGEYREPTTYIKSGSVTVPVIGEMKYYVDLETDKGEDRVYLNREVYRKFDKGDDFSNVGKKVYKNDELIYKGD
K	K_ORF207	K|_138031_138330	138031	138330	+	Phage protein				atgaaacaatttatacatgataaaaaagatagttataatagtacaaatcgtaattttgatattcaatattataaaggtatacctttacaacaaattgatagggggtatggtcaagcaagagctaggagatttacaataaataatacgaaccaaaatatatggatacctatgacatatttaaaacctaatggtactcttaaaaataacattgatatagattggatacttgttaaagaaaaatgtagtttaaagaaagcaggattagtaataaaaatagaaattacaggagatgtattataa	MKQFIHDKKDSYNSTNRNFDIQYYKGIPLQQIDRGYGQARARRFTINNTNQNIWIPMTYLKPNGTLKNNIDIDWILVKEKCSLKKAGLVIKIEITGDVL
K	K_ORF208	K|_138409_138636	138409	138636	+	hypothetical protein				atggagtatgaaaaaatgattagagaaataatggtaaactctaaagaaatgtcactagaagataaaaaacatttaatgagtttattgatgagtgcttatggtgacttatcaatactagtagcttttgaagaagaaaacacagcacatatgtatgaagaaataaaacagtatgatactaaaaagttactgaaaccaagtatggtaagtaaagataattatatgaaataa	MEYEKMIREIMVNSKEMSLEDKKHLMSLLMSAYGDLSILVAFEEENTAHMYEEIKQYDTKKLLKPSMVSKDNYMK
K	K_ORF209	K|_138664_138858	138664	138858	+	hypothetical protein				atgataaatatagaacatgattatacaataagaactgtagataatagaaagtatacttactatagtaaacatgaatccccagttactttatataaaaatattataagtaaagattgtattgaagtaactaaatatgggaaagataaaaaagttattatagctactaaatatattgtatctattgaacgatggtaa	MINIEHDYTIRTVDNRKYTYYSKHESPVTLYKNIISKDCIEVTKYGKDKKVIIATKYIVSIERW
K	K_ORF210	K|_138877_139230	138877	139230	+	Phage protein				atgaatgctagggaagcacgtaaaaacactaaaaactataaggactctaatgtagtaactaaagagcaacacttaacttatatctataataagataaactacttgattgcaaatagtagtagtcagggtaagacatatgtggcaatgaatctaagaacagattatcctgatgagttttctttatctaaattaaaatatctaaaagaaattaaacagcactataaagacctaggatttaatgtgaaaacgcaagtaagaaaggcaaagtggtcagagaaaagtgtaatcaggtactactttaacttaggctatatagacagcgtgttagtacctattatacacattagttggtaa	MNAREARKNTKNYKDSNVVTKEQHLTYIYNKINYLIANSSSQGKTYVAMNLRTDYPDEFSLSKLKYLKEIKQHYKDLGFNVKTQVRKAKWSEKSVIRYYFNLGYIDSVLVPIIHISW
K	K_ORF211	K|_139249_139635	139249	139635	+	Phage protein				atgttttttaaaaagaagaagttaagcaatgtagagaaacaaataagacaaaaccgtaataaagaagacaaagaaagaaaagaacatcaagataagttaaatacagatatgtataaaacgtatgaattagataaaattgtagaagaacatttaagaaaattagacaatatatcccttgaaggattagaactaacttcagtgtgtttagggacaagacttgtttattattattcaataggcaaggattgggataaacaagtatatagtttaaacgaattagaatatatgaagaagaaatttaagaaactaggatttgaaactcagataacaaacgaagatataggatttcaaccttatatttatttaagattattatgggatgcataa	MFFKKKKLSNVEKQIRQNRNKEDKERKEHQDKLNTDMYKTYELDKIVEEHLRKLDNISLEGLELTSVCLGTRLVYYYSIGKDWDKQVYSLNELEYMKKKFKKLGFETQITNEDIGFQPYIYLRLLWDA
K	K_ORF212	K|_140317_140616	140317	140616	+	Phage protein				atgattgatatatacttaggagaaggttataataaagaatacttgtctaaagcactcagattaatcaatgaccatgctcctagggagttaagttatgattttaataatgtagaagcggatgttaatattcacacaatgttatatgttaaacctgaagatagatttatatataaggatatatcctatgacttcccgggtgatttaattatttgtatagttgatgatgatgctattgtataccaccaaggtgagcagatttcaggtattagtattttaagaatactagaagagatattttaa	MIDIYLGEGYNKEYLSKALRLINDHAPRELSYDFNNVEADVNIHTMLYVKPEDRFIYKDISYDFPGDLIICIVDDDAIVYHQGEQISGISILRILEEIF
K	K_ORF213	K|_140924_141211	140924	141211	+	Phage protein				atgattcatatatttttaactgatagttatgataataaagttttaaatactgtactcagatatattaatactactagtgatagagagcttagttacttaatgggtaaaggtgaagcggatgtatgtatagaaaagggagtatttagtaatatagaagatgttaaaattgactctgagtttattgatagaggtaacttatgtatacttataaatgaagatggattagtatgtagttactacagaggagaatcatgtaatgttggttcctttgtaaaggagaggttataa	MIHIFLTDSYDNKVLNTVLRYINTTSDRELSYLMGKGEADVCIEKGVFSNIEDVKIDSEFIDRGNLCILINEDGLVCSYYRGESCNVGSFVKERL
K	K_ORF214	K|_141211_141537	141211	141537	+	Phage protein				atgatagaaattaggttaactgaagattataatgacttgagtcttaaggcattactaaaacgtattaaaagggtagctcctagggaattaacttatggtttagaagcggatatggatactacagatgttaatattggagattcagttccttctagaggtttatatgtagagtactcagaacgttttactagggacttatggataattgtacacccttcaggttatgatgcttattatcaaggagagaaatatggtggagagtctttagatgagattatacatgatatgttttatgattatgcagacccttttgacttagattattag	MIEIRLTEDYNDLSLKALLKRIKRVAPRELTYGLEADMDTTDVNIGDSVPSRGLYVEYSERFTRDLWIIVHPSGYDAYYQGEKYGGESLDEIIHDMFYDYADPFDLDY
K	K_ORF215	K|_141553_141846	141553	141846	+	Phage protein				atgatagagatataccttagtgaaaattatgataagaatttactaaaagcagaattaaaatggattaaagagaccgcttcaagagaactaacttatgatattaataggaaacctggattggatgtttatgttaatccctataggtgtactaaagacgaagttgaagaatggagtacacttcctccatttgaagatgatatacttgtatttatagcggagacgtggatacatgaatatcttaagggtgaatcaataggtgtagatagtatggaagagtatgtaaaggagatgtaa	MIEIYLSENYDKNLLKAELKWIKETASRELTYDINRKPGLDVYVNPYRCTKDEVEEWSTLPPFEDDILVFIAETWIHEYLKGESIGVDSMEEYVKEM
K	K_ORF216	K|_141850_142107	141850	142107	+	Phage protein				atgtttaaggtatattatacagtctaccatagaggtagtatgaaaactattaaggataagctagatagaagtagtttaatatacttcttgtatgatacttggtataaagatattagtaacgtattccctaatcactataataaagagtttgggagtaagagtgatgatatagatatagataaacttattgaagcggttaatgaggaaggtatattacttatcaatagaggtaattatgttacaataagagaatggtag	MFKVYYTVYHRGSMKTIKDKLDRSSLIYFLYDTWYKDISNVFPNHYNKEFGSKSDDIDIDKLIEAVNEEGILLINRGNYVTIREW
K	K_ORF217	K|_142185_142424	142185	142424	+	Phage protein				atggatactttaacatacactattattcataaagaatctgatagggtaatagctagcggtttaaatgagacagaaactatgaacttagttcaaaggatgataaatactaatctagttactgatatatcattagatgattatatacgcagaccacatggaaagatagatgtagtcaatttactagtagatattagaagacaaggcgtatttgatttcaatcacatttggcacgtaggatag	MDTLTYTIIHKESDRVIASGLNETETMNLVQRMINTNLVTDISLDDYIRRPHGKIDVVNLLVDIRRQGVFDFNHIWHVG
K	K_ORF218	K|_142435_142782	142435	142782	+	Phage protein				atgatagttatatatacagatgtttctaaggattatttaaaagacgagttcttaccttggcttaatgaaagggatagatacttagaatactataaagatgaattacctgaggatatagattcctcttatattgtatcagttgtatactgtaaggatatggaaggtctattagaaagaaaagacattgttcttgataatagttataatgaacctgtagctttattaggtgttcctgagttttttggtaattatagtaattatttctattatagaggagaaagtattagtaaacatgacctaggagaaattgttaggttaaaagcttggcaacgtatgggtggggattga	MIVIYTDVSKDYLKDEFLPWLNERDRYLEYYKDELPEDIDSSYIVSVVYCKDMEGLLERKDIVLDNSYNEPVALLGVPEFFGNYSNYFYYRGESISKHDLGEIVRLKAWQRMGGD
K	K_ORF219	K|_143331_142993	143331	142993	-	Phage protein				atgaaaataaactatattccaatgtgggacaatgaagatgtattacaatatgcaaaatcacaattattagtaaatgaattagaaacaaaagaaattatattcaaaaattatcaaatatcagatgatttagatggcggaacagataaaaaatattatgaaatatatgaaagtaaattttatgtagatgaggaaacaacaaaagaagaatttaataatttaattatagaaaatgaaaaactaataaaagagtataaaacacaaaacggattaattaaaaatttaattaaatcacaacatgaagtaaatgaatttgaatacaatgttataaatattctataa	MKINYIPMWDNEDVLQYAKSQLLVNELETKEIIFKNYQISDDLDGGTDKKYYEIYESKFYVDEETTKEEFNNLIIENEKLIKEYKTQNGLIKNLIKSQHEVNEFEYNVINIL
K	K_ORF220	K|_144156_144443	144156	144443	+	Phage protein				atgacaaacaaaaattacttatacgaagaaactcacacagtacaagggcaagacattacggctttcagaattccaaatgacgcaaacggcaacccacgttatgtagtgaatttcagggacttaggtatcggattatgggactatgacaacatcaataaactttacggatttaataaatatcgtgccaaatggtttggcggtggtgtagtattccaaagctataatatagaagatacattaaattttgcactagataatgttaaagaaatagaagcggttaagaattaa	MTNKNYLYEETHTVQGQDITAFRIPNDANGNPRYVVNFRDLGIGLWDYDNINKLYGFNKYRAKWFGGGVVFQSYNIEDTLNFALDNVKEIEAVKN
K	K_ORF221	K|_144493_144684	144493	144684	+	Phage protein				atgaaatttaaaatagaaaaaaataatagtgatataaaaactttatggaatttagcaaaaaatggatatatgagctatcaaactgtacacaatatatttaaaaatgaatcagatgaatttattatatttaacagtaaacaaacttataataaatttatgaaattaagatataatagaagtgcaatacaataa	MKFKIEKNNSDIKTLWNLAKNGYMSYQTVHNIFKNESDEFIIFNSKQTYNKFMKLRYNRSAIQ
K	K_ORF222	K|_145489_145001	145489	145001	-	HNH homing endonuclease # Phage intron			idu(3);Phage_introns	atggttgaaaataaaattaatgaaatttggaaacctataaaaaaagaatactttaataaatataatttttatgtttctaatttaggtagggtaaaaataaatgataggttgagtaaagtacatcaagaccgtgacggatatttaaccgtaagggtcaataataaaaaacacatggtgcatagacttgtatatgaatattttggcaatgattttattaaatcaaaccatgtacaccatatagacggtaacaaacaaaataattgtattgataacctagaatgtattagcccgtcagaacacaataaaaggcaccataaagacaatactttcaataggtataataggggttatgcattaacagaagatgaaagaaaagccatagcaagcaaatacaagcct…	MVENKINEIWKPIKKEYFNKYNFYVSNLGRVKINDRLSKVHQDRDGYLTVRVNNKKHMVHRLVYEYFGNDFIKSNHVHHIDGNKQNNCIDNLECISPSEHNKRHHKDNTFNRYNRGYALTEDERKAIASKYKPRKYTQPMLAKEYNISEITVRRIIKKYKKD
K	K_ORF223	K|_145885_146016	145885	146016	+	Phage protein				atgaaaaaaatcacaacaactttaaacttaatcggcatgaaaaataatgaaaggtttacagaagagttaaaaaactaccgtcaagatgttactttcttgaaagcaaataaaattgtaaaatattcaaaataa	MKKITTTLNLIGMKNNERFTEELKNYRQDVTFLKANKIVKYSK
K	K_ORF224	K|_146184_146507	146184	146507	+	Phage protein				atgaaatttatcaaaactatcgaaaacttattaactaaagcagaaaacaaagggcaagcaattttaaacggtcgttattatgacggatatagaaacggtgagcttgaggaaaaatatgcaatcgaaattgatggcaacaaattaattatgcgtcattggggtacacaaacaattgagattgacttaagcataaatgaaattgtttcatactatggtgaaagcaattcagaccgtgacagtttaaacacacttgtatattgcttaggaattgcgccaaactttagatacttaccaagcaaagacttgttcatttacgaaaattaa	MKFIKTIENLLTKAENKGQAILNGRYYDGYRNGELEEKYAIEIDGNKLIMRHWGTQTIEIDLSINEIVSYYGESNSDRDSLNTLVYCLGIAPNFRYLPSKDLFIYEN
K	K_ORF225	K|_146607_146843	146607	146843	+	hypothetical protein				atgaaattaatcaatagagataatgaaatcgtaattagcatagcaacacttgagagtgtaaaacaagccctaatttgggagtacatcgaccacttagataataacatcctagacaaagaaatacatgaccaggaagcggttgttattacttcagacactttgcaatcactcaaatttgcggacactatggaagaactagaagaatatgtaaacgacatcggttggaaattagtttag	MKLINRDNEIVISIATLESVKQALIWEYIDHLDNNILDKEIHDQEAVVITSDTLQSLKFADTMEELEEYVNDIGWKLV
K	K_ORF226	K|_146923_147393	146923	147393	+	Phage protein				atgacaaatacaatacaagcatttttacaaggacaagaagcaagcacagttaaggacgtagcaactcatggagtacaaagcggagcaattggcaaattaatctacacatcagacgtagtaaacttctttgatagttacgagcaggacattgaagcggtcatcactgaatacattgaagaggttacaggacaacaatattatgacttattgaactatgagcttatgagagacctcgagaattatgcaaatgtagaatttgaagacgaagacgaatataataacattcaatttgacctagcagaaaacattgcttctgatgaggttgaaggatttgaagacatggacgaagcagaccgggcggaagcaatctatgaggctatggatgatgttgaattagaa…	MTNTIQAFLQGQEASTVKDVATHGVQSGAIGKLIYTSDVVNFFDSYEQDIEAVITEYIEEVTGQQYYDLLNYELMRDLENYANVEFEDEDEYNNIQFDLAENIASDEVEGFEDMDEADRAEAIYEAMDDVELELQETDKVQYVNLAVEIVAQRMAL
K	K_ORF227	K|_147452_147625	147452	147625	+	Phage protein				atgaatacaagacgggtaaacagagcgttaaacgaagcagttagattattagatgaacaaatagcagatactcaaaagactatgcaggagttgaataaacaactagagaagcaaataaaggctaagcaagagctaatggtattagttgatgttatgaatggtgatgatgagtaa	MNTRRVNRALNEAVRLLDEQIADTQKTMQELNKQLEKQIKAKQELMVLVDVMNGDDE
K	K_ORF228	K|_147769_147894	147769	147894	+	Phage protein				atgaacaataatactacttcatatagtaatagcccatatggtagcttagaagagcttagagaagcttatgacctatcgtcattatctactggtgagattaaagaactaatacaaacatttgtttaa	MNNNTTSYSNSPYGSLEELREAYDLSSLSTGEIKELIQTFV
K	K_ORF229	K|_147979_148200	147979	148200	+	hypothetical protein				atgacaaacttacaagaaagaaaacaagaattgaaaacgttactatttaacttagctttagagaagaacaaagcaactgatgagacactgcttagcgtattagagcaagcacatcaagaggtaggaaatcaattaagaaaagtaagaaaagaaatagaaattttagtagaagaaaaagaaagggaattttggaatgatatcgaatttaatggattagactaa	MTNLQERKQELKTLLFNLALEKNKATDETLLSVLEQAHQEVGNQLRKVRKEIEILVEEKEREFWNDIEFNGLD
