# Supplementary material for: Safety assessment of Staphylococcus phages of the family Myoviridae based on complete genome sequences
Source: Sci Rep. 2017 Jan 24;7:41259. doi: 10.1038/srep41259 (PMC5259776; doi:10.1038/srep41259)
Supplement: Supplementary Dataset 9 [file srep41259-s10.xls]

## Sheet: Sheet1
contig_id	feature_id	location	start	stop	strand	function	aliases	figfam	evidence_codes	nucleotide_sequence	aa_sequence
MCE-2014	MCE-2014_ORF1	MCE-2014|_358_20	358	20	-	Phage protein				atgaaaataaactatattccaatgtgggacaatgaagacgtattacagtatgcaaaatcacaactattagtaaatgaattagaaacaaaagaaattgtattcaaaaattatcaaatatcagatgatattgataacggaacagataaaaaatattatgaaatatatgaaagtaaattttatgtagatgaggatacaacaaaagaagaatttaataatttaattatagaaaatgaaaaactaataaaagattacaaaacacaaaacggattaattaaaaatttaattaaatcacaacatgaagtaaatgaatttgaatacaatgttataaatattctataa	MKINYIPMWDNEDVLQYAKSQLLVNELETKEIVFKNYQISDDIDNGTDKKYYEIYESKFYVDEDTTKEEFNNLIIENEKLIKDYKTQNGLIKNLIKSQHEVNEFEYNVINIL
MCE-2014	MCE-2014_ORF2	MCE-2014|_852_977	852	977	+	Phage protein				atgagagggcaagcccaaccggctagcatgttagtaaatgtaattgatgatgtgattataatcgtatatgaaaatgttgtttacggggtacagaataaagaaataaaatttgttgaagaaatttaa	MRGQAQPASMLVNVIDDVIIIVYENVVYGVQNKEIKFVEEI
MCE-2014	MCE-2014_ORF3	MCE-2014|_1183_1467	1183	1467	+	Phage protein				atgacaaacaaaaattacttatacgaagaaactcacacagtacaagggcaagacattacggctttcagaattccaaatgacgcaaacggcaacccacgttatgtagtgcatttcatggatttaaatattaaactagcagactatgacaacatcaataaactatacggctttaataaatatcgtgccaaatggtttggcggtggtgtagtattccaaagctataatatagcggacactttagaatatgcttacacacaagttaaaacaaataaaattagtcaataa	MTNKNYLYEETHTVQGQDITAFRIPNDANGNPRYVVHFMDLNIKLADYDNINKLYGFNKYRAKWFGGGVVFQSYNIADTLEYAYTQVKTNKISQ
MCE-2014	MCE-2014_ORF4	MCE-2014|_1542_1733	1542	1733	+	Phage protein				atgaaatttaaaatagaaaaaaataacagtgatataaaaactttatggaatttagctaaaaatggatatatgagttatcaaactgtacacaatatatttaaaaatgaatcagatgaatttattatatttaacagtaaacaaacttataataaatttatgaaattaagatataatagaagtgcaatacaataa	MKFKIEKNNSDIKTLWNLAKNGYMSYQTVHNIFKNESDEFIIFNSKQTYNKFMKLRYNRSAIQ
MCE-2014	MCE-2014_ORF5	MCE-2014|_2552_2064	2552	2064	-	HNH homing endonuclease # Phage intron			idu(1);Phage_introns	atggttgaaaataaaattaatgaggtttggaaacctataaaaaaagaatattttaataagtataatttttatgtttctaatttaggtagggtaatgataaatgataggttaagcaaaatacatgtagaccgtgacggatatttaaccgtaaagataaataagaaacgtcacatggtgcatagacttgtatatgaatattttggcaatgactttaatcctaactatcatgtacaccacaaagacggtaacaaacaaaataaccgcattgataatctggagtgtatcagtccatcagaacacaatagaaagcaccacaaggacaacacattcaataggtacaacagggggtatattctatcagacgatgaaagaaacgccatagcaagcaaatacaagcca…	MVENKINEVWKPIKKEYFNKYNFYVSNLGRVMINDRLSKIHVDRDGYLTVKINKKRHMVHRLVYEYFGNDFNPNYHVHHKDGNKQNNRIDNLECISPSEHNRKHHKDNTFNRYNRGYILSDDERNAIASKYKPYKYTADMLAKEYNISVKTVRRIVKEFKKS
MCE-2014	MCE-2014_ORF6	MCE-2014|_2719_2877	2719	2877	+	hypothetical protein				atgctaaaatttaaatggaaaaacaaaacaattaaatcaactcaaaaaacagataacattctattacttattataggtggtttagttgcaacaatcacacctaaacttgtaaactggtttttactactacaagataatataaatatttttttaagataa	MLKFKWKNKTIKSTQKTDNILLLIIGGLVATITPKLVNWFLLLQDNINIFLR
MCE-2014	MCE-2014_ORF7	MCE-2014|_2950_3081	2950	3081	+	Phage protein				atgagaaaaattacaacaacacttaaactaatcggaatgagaaataatgaaaggtttacagaagaattaaaaaactaccgtcaagatgttactttcttgaaagcaaataaaattgtaaaatattcaaaataa	MRKITTTLKLIGMRNNERFTEELKNYRQDVTFLKANKIVKYSK
MCE-2014	MCE-2014_ORF8	MCE-2014|_3247_3570	3247	3570	+	Phage protein				atgaaatttatcaaaactatcgaaaacttattaactaaagcagaaaacaaagggcaagcaattttaaacggtcgttactttgacggatatagcaagggtgagcttgaggaaaaatatgcaatcgaaattgatggcaacaaattaattatgagacattggggcacacaaacaattgagattgacttaagcgtaaatgaaattgtttcatactatggtgaaagcaactcagaccgtgacagtttaaacacacttgtatattgcttaggaattgcgccaaactttagatacttaccaagcaaagacttattcatttacgaaaattaa	MKFIKTIENLLTKAENKGQAILNGRYFDGYSKGELEEKYAIEIDGNKLIMRHWGTQTIEIDLSVNEIVSYYGESNSDRDSLNTLVYCLGIAPNFRYLPSKDLFIYEN
MCE-2014	MCE-2014_ORF9	MCE-2014|_3670_4071	3670	4071	+	hypothetical protein				atgtttaaattacaaaataaagtggaaattatcgtacctaaatatactaatagtggtaaagagatttcaagccctgcaattaaagaagcggttaacaatgcaactaaaatatgtggaggttgtacgataactgaaatcaagggacaatggtggtcagacgatgagcaacgtattatggaagatgacaacttaaatcttgagtggtactatgacaaaggtatgcaagacatgaacgaccaacaagggttattacaagccttatcaaagattgctagacaattgattgtattctatgaacaagaggcaatcagtataaaaattaatggtacactatatattatagattatgaagatttagatttattatcttatgacttatatgaattaatgtttaaaaat…	MFKLQNKVEIIVPKYTNSGKEISSPAIKEAVNNATKICGGCTITEIKGQWWSDDEQRIMEDDNLNLEWYYDKGMQDMNDQQGLLQALSKIARQLIVFYEQEAISIKINGTLYIIDYEDLDLLSYDLYELMFKN
MCE-2014	MCE-2014_ORF10	MCE-2014|_4568_4789	4568	4789	+	hypothetical protein				atgaacagattagaaatagtaaaagatacggcaatggaatacatcattatgatggataatagcgttatggacggagttatgacacaagaagaatacaacgaagcggttagctttgaaaaggtgtatgactacactctatcagaagcaaataaagaatgtaaattcttaggtggtaaagttttaactttcctagtacatgaagcaatcgaagaatatgcataa	MNRLEIVKDTAMEYIIMMDNSVMDGVMTQEEYNEAVSFEKVYDYTLSEANKECKFLGGKVLTFLVHEAIEEYA
MCE-2014	MCE-2014_ORF11	MCE-2014|_5049_5213	5049	5213	+	hypothetical protein				atgacaaaaacaatcaaacaattagaaagccaattagagagactagaaagaaaatcagatgaagaattagcaaacggatactatgaagcatttgaaagaacttgcgcacagattagagaattagacctacaaatcgaattaaaaaagaattcagaaactgtttaa	MTKTIKQLESQLERLERKSDEELANGYYEAFERTCAQIRELDLQIELKKNSETV
MCE-2014	MCE-2014_ORF12	MCE-2014|_5770_6120	5770	6120	+	hypothetical protein				atgacaaacttactaaacactattgagatggattttgaatactatggagtacaatttgaaaatggatggaaacataatgcttacactgtagagctaacacataatggagttaccgaagaatttgactggaaacaaggcatgggaattcacgaagagcctgaccttgaaaacattttagaaagcttacttatggattttagaacagatgatgacaatattatggatatttacgatgatgaagaaaaagcaatttcagtacttaatcagttaacaaagcaaaatgataaattattaaatttatttactgaatatgaaatcatgaaactagaggacatcattaacgaatactag	MTNLLNTIEMDFEYYGVQFENGWKHNAYTVELTHNGVTEEFDWKQGMGIHEEPDLENILESLLMDFRTDDDNIMDIYDDEEKAISVLNQLTKQNDKLLNLFTEYEIMKLEDIINEY
MCE-2014	MCE-2014_ORF13	MCE-2014|_6189_6353	6189	6353	+	hypothetical protein				atgacaattaaagagattataaaccaattacaagcagtagaaaataaggaacttgaattattcgtatgtgacaaagaaggaaacaacttttcaattaaagatattactttattcgatagtgaagcggaacacgaagaaaataaccctctagggattaattattag	MTIKEIINQLQAVENKELELFVCDKEGNNFSIKDITLFDSEAEHEENNPLGINY
MCE-2014	MCE-2014_ORF14	MCE-2014|_6366_6539	6366	6539	+	Phage protein				atgaacacaagaagagtaaacaaagcgttaaacgaagcagttagattattagacaagcaaatagcagacacacagaagacaatgcaagaattaaataaacaactagaacaacagataaaggctaagcaggagctaatgacattagtggatgctatgactggtgatgatgagtaa	MNTRRVNKALNEAVRLLDKQIADTQKTMQELNKQLEQQIKAKQELMTLVDAMTGDDE
MCE-2014	MCE-2014_ORF15	MCE-2014|_6683_6808	6683	6808	+	Phage protein				atgaacaataacaccgcttcatatagtaatggctcatatggtagcttagaagagcttagagaagcttatgacctatcttcattatctactgatgagattaaagaactgcttgaaacatttgtttaa	MNNNTASYSNGSYGSLEELREAYDLSSLSTDEIKELLETFV
MCE-2014	MCE-2014_ORF16	MCE-2014|_6910_7077	6910	7077	+	hypothetical protein				atgaactaccaatcaaacttaaacaaatttgaaagccaattagagaaagaaacaactaaactatttaaaatgcacgaccaaggtaaagacttaatagatatagaagaacaacaagaaaaagttagaaacttagatattattgttcaaagcttaagaaatttaatttaa	MNYQSNLNKFESQLEKETTKLFKMHDQGKDLIDIEEQQEKVRNLDIIVQSLRNLI
MCE-2014	MCE-2014_ORF17	MCE-2014|_7370_8818	7370	8818	+	Phage protein				atggagaaaaatattataaaagttaggaaaagtaatgatgacgtttgggtggacttatctaaactcccttttaagaaaaataaaagtgttaagtataactatgacttaattgagcaaatggaaaatatagaagttcctttcagttataaaggtcttaatgatagtttgtatataactcttaaatctagagtccctgaggcaacatatgattatgtatttaaaggtgaaaaaggaactattactataagttctcttaatagagtagctttagatagggtaacttataatgagcgtaaaagacaaggactaatcaagagattcaacggtaaacgttccgtagatatcagtcatttacctaaaattgataattataaattttacggtagggtttcttataat…	MEKNIIKVRKSNDDVWVDLSKLPFKKNKSVKYNYDLIEQMENIEVPFSYKGLNDSLYITLKSRVPEATYDYVFKGEKGTITISSLNRVALDRVTYNERKRQGLIKRFNGKRSVDISHLPKIDNYKFYGRVSYNTDFKNSIGLSFNYEFNDTKGTLKIIDYFVKRNNKDKIIEYVRLEDTRGNTFLYNVLNIIIGNLQRVAEPYIYPYKEGDTIGKFNVKENITEEKIAKDGKVEITRFSIVKCNECGMIKKIKTSQINNHSKEYCSDCSSMKKSLKELNKHRSRGESMVEQVLKQQGIEYVAEKSFDWSNRKRYDFYLPEDGCVIEVHGVQHYLEQNEGQRFSLTLEENKKNDKWKKDQAIAHGLKYIEIDVRDHNFDYIKQSIIDSVIPTEDVDWKAV…
MCE-2014	MCE-2014_ORF18	MCE-2014|_9127_8837	9127	8837	-	hypothetical protein				atgaatgaattacaaggcgtacaaacgctatttaataaactagagaagagaataaaggacacagcttactgcggtaataaacaattagggtataaggatatactaaagcttcaaatggggcttgacgatacagctttcgaagtattatactttgatgaactagaagagtacttagaaaaccctcaggactaccacctttactatgatgactcaagagtagactggattgaggtatgggagcatatgaatactatagaacaggaactagataatagaagattacttgtatag	MNELQGVQTLFNKLEKRIKDTAYCGNKQLGYKDILKLQMGLDDTAFEVLYFDELEEYLENPQDYHLYYDDSRVDWIEVWEHMNTIEQELDNRRLLV
MCE-2014	MCE-2014_ORF19	MCE-2014|_11421_9328	11421	9328	-	Phage tail fiber protein		FIG00003520	isu;Phage_tail_fiber_proteins	atgccacatttaaaagcttatgataaagaaggtaatatattagctataggttatgatgtaaaaaatcaccagggttcagttattatacctaacttatcaccacatactaattacccgcaaggggaattttatatttcatgggaaggggataatttcgaatcagaaaaaatagtagttcctgaatttactacattagaatcttcttataaagaaattactttctatgctaaagacatcttaactgttaaacctatgactgcttatgatatagcagttaagaatggatttgatggaacagaggaagaatgggttaagtccattaaaggggaacaaggtcctcaaggtattaaaggagatagaggtttacaaggtccacaaggacctaagggtgatagaggt…	MPHLKAYDKEGNILAIGYDVKNHQGSVIIPNLSPHTNYPQGEFYISWEGDNFESEKIVVPEFTTLESSYKEITFYAKDILTVKPMTAYDIAVKNGFDGTEEEWVKSIKGEQGPQGIKGDRGLQGPQGPKGDRGLQGPQGPKGDRGADGVDGIDGTMTFEELTEEQKATLKGADGAQGEQGPQGPKGDKGEPGEKGEQGERGPEGSEGPKGDIGPQGPTGPMGPKGDKGNTGEKGEKGNGSVNQTRLPQILREQYFENLEIPVVDSVDGIIEQINPLNAQTVNYYFIGNVLDINAPETKTTDFSQFQQCIVTMGWTDSSVSISNAKIQTYINTTNTAFALLHIYNGKPVLDKAYISPSMREDYMNDLIKTFGNRNDFEIKLGKGIIFDISRRFTNLATLK…
MCE-2014	MCE-2014_ORF20	MCE-2014|_11699_11463	11699	11463	-	Phage protein				atgaaaatatatcaagtagaacataataattgtgaaccctatgaagataatttccatttcagagaagaagaagtttacacaaataaagagaacctcatacaacgaattaaaaatgaagggtataaggaagagactagctatagaggggaacaagagtttactaaaggagaccctagaggattcgatggaatggatatgattactattcatgaattagaaattattaacaatatgtga	MKIYQVEHNNCEPYEDNFHFREEEVYTNKENLIQRIKNEGYKEETSYRGEQEFTKGDPRGFDGMDMITIHELEIINNM
MCE-2014	MCE-2014_ORF21	MCE-2014|_11960_11715	11960	11715	-	hypothetical protein				atggaattttttatagatagaacaagcacaattaataaaaagcctatagaaggtgcctatataaaggaattagaacgtgtagaccaaaaaggtaatccatttactatagaacgttggtgtgtagaaattaatagcttagaagagcttacagagttaagtaaccaagagggagaagttattattaatactagaggtgactcaccattttcaccttacctagaaatatatgatgactatagagaataa	MEFFIDRTSTINKKPIEGAYIKELERVDQKGNPFTIERWCVEINSLEELTELSNQEGEVIINTRGDSPFSPYLEIYDDYRE
MCE-2014	MCE-2014_ORF22	MCE-2014|_12205_11960	12205	11960	-	Phage protein				atggcttatgagtataaaaataaaattcaagatattataactgacaacgagaactactggtgtattgataatgaaaaagaattaaaagagttacaagaagtctatcaaaaatcaaaagccttcgatgaaattgtaaatgaattttactatcaattaaaaaatttagagagttgggacaccctagaccaaaaagattgtcagacgttaaaacaaatattagaagagaatataaaggaggaaaactaa	MAYEYKNKIQDIITDNENYWCIDNEKELKELQEVYQKSKAFDEIVNEFYYQLKNLESWDTLDQKDCQTLKQILEENIKEEN
MCE-2014	MCE-2014_ORF23	MCE-2014|_12878_12393	12878	12393	-	Phage protein				atgaataaaacattctttaaagccttaggaaagaatacattagagtattcaatacaaggattaggattacttgtagctcttcctataatgctaattatattctctgtatttttagcagtcattattggtattcctgcaggtatcatttatggtttatatgcattaggcataaacaatgactttataactcagctcataccagttatgtggttcataattatatatggtataacaagaacacaggataataaaaaaccttttgttaaactaaaactaaaggattacttattatctatcttatatctcacaattatcacagctacaagtgttttagaaagtgttttactatttaaagtattaccttttacaggagacattagagcagttataactttgtta…	MNKTFFKALGKNTLEYSIQGLGLLVALPIMLIIFSVFLAVIIGIPAGIIYGLYALGINNDFITQLIPVMWFIIIYGITRTQDNKKPFVKLKLKDYLLSILYLTIITATSVLESVLLFKVLPFTGDIRAVITLLSFILFLAVNRGICKIVIKSYKEYKEDSQ
MCE-2014	MCE-2014_ORF24	MCE-2014|_13311_12871	13311	12871	-	Phage protein				atgaatataaaatatatagacttagtattagaaaattgtgatgttgtaagactagagcctaaagatgtaaacaggttccatatagaaggtattacagaaggtatagattactatggtacgtataaagggacttcacacataaatagaacacgtcattgtacttattttggtatgcttattgataatcctaaagaaatacctcaagtcggttttgcttacccggataatacgaatgcttatgaaatgattacagcgtattcagatattacagctatagatattatttatgaagatggaacaaatgaatacatttatgtagacttcaatgaatataatgataactataatattaatcaaaagaatgagtattataataatatgctagaagtaactattacg…	MNIKYIDLVLENCDVVRLEPKDVNRFHIEGITEGIDYYGTYKGTSHINRTRHCTYFGMLIDNPKEIPQVGFAYPDNTNAYEMITAYSDITAIDIIYEDGTNEYIYVDFNEYNDNYNINQKNEYYNNMLEVTITESNSIEEEEESYE
MCE-2014	MCE-2014_ORF25	MCE-2014|_13867_13325	13867	13325	-	Phage protein				atggataagataaatcttaataaaaaacatgatggttctaccgtaattaacatatcaaataatattacgttaaagatacaatgtacagacctaagaaaagaatgtgatgactcagaggcacctacttcttacacccattttaaagcttatattatttataacatatttatcgtagtcaatgatagaaaacaaaagaaaaaagctaagtacgattactataatgaccatgtaggcagaggtaatgttaaagacttgttaaaagtaaaagatattatcttccagttatccactcaattaaatactaatgaaattattaaaatatcaggggcagacgaaagaagatataaaatatataaatattttatagaaaaagatataagatttgaagataacatgtat…	MDKINLNKKHDGSTVINISNNITLKIQCTDLRKECDDSEAPTSYTHFKAYIIYNIFIVVNDRKQKKKAKYDYYNDHVGRGNVKDLLKVKDIIFQLSTQLNTNEIIKISGADERRYKIYKYFIEKDIRFEDNMYYSKSNIWIINNFSLLQKFQWNAVTTKDGDYNKKELKKIDKEWKELLI
MCE-2014	MCE-2014_ORF26	MCE-2014|_14367_13879	14367	13879	-	Phage protein @ Uncharacterized protein COG3236			isu;Riboflavin,_FMN_and_FAD_metabolism_in_plants	atgagagagactaaagaatacattatgttttggggtaaggaagatatttattctaacttttacccagtaacatttaagcataaaggaagaacatttaataactcagaacaagcttttatgtggcgcaaagctcaatattttaaagattggcagatagcaggagaaatattaaattctaagaatccgaaccattctaaaagtctaggtcgtaaagttcgtaattttaatgaagagcaatgggataaggtaagatatgacattatggtagaagtggttaaagataaatttatgactacacatttaaaacgggaaatactcgatacagatttacgtaaagatttcgtagaggcatcaccttatgataaaatatggggagtaggtcttaaagcaaatgaccct…	MRETKEYIMFWGKEDIYSNFYPVTFKHKGRTFNNSEQAFMWRKAQYFKDWQIAGEILNSKNPNHSKSLGRKVRNFNEEQWDKVRYDIMVEVVKDKFMTTHLKREILDTDLRKDFVEASPYDKIWGVGLKANDPKILDESNWKGQNLLGKVMEDVRVHCIYNK
MCE-2014	MCE-2014_ORF27	MCE-2014|_14834_14382	14834	14382	-	hypothetical protein				atggaaacaataagtttaggaagattactagaactattcaaagatacaaaaacattaaataaacttaataaagataattttatagctttagagcctgcatatcgtcaggataaggatagtaaaggtcatactatacactttgattttaaaacacctaaatttgaaaactttttcacaattattgttaaactcaactcttttgaaggttatggtaatgatgatattgaactctgtctattagcaggttatttaaggggatatgtaagtaaacgtataccaaatacttatgatgatttttttaaaacccttattcaattaagagatgagtacatcgagtataaaggggagttcagagaatcaaacaaagaagaatgtgataaatcaaaccaattaaagata…	METISLGRLLELFKDTKTLNKLNKDNFIALEPAYRQDKDSKGHTIHFDFKTPKFENFFTIIVKLNSFEGYGNDDIELCLLAGYLRGYVSKRIPNTYDDFFKTLIQLRDEYIEYKGEFRESNKEECDKSNQLKIEKQKQLDKMASTLDKYV
MCE-2014	MCE-2014_ORF28	MCE-2014|_15255_14851	15255	14851	-	Phage protein				atgaagaaaaaatattttaaaggtcttaaacttaatgattttgagaaagaagtttttgggttaaagagaaatagaagatataaaaaaatgaataaaaaattaggaagaaatgaacctaagtattggaactatgatatgtccttctttgttcaattatatgctgatttaaatgcctttatagaaagtagtgaacgttcttgtatagatatggaatggaatacttttgtagatgtagatggtgaagaaagaacacaaatagatatgataaaacatattttaagcttaatacagtactaccatgaagaaatggatgactttgatatggataaatatgatgagcttgaacaagtacaaaataaaatattagataatttcaaaattgtgttaccatcactatgg…	MKKKYFKGLKLNDFEKEVFGLKRNRRYKKMNKKLGRNEPKYWNYDMSFFVQLYADLNAFIESSERSCIDMEWNTFVDVDGEERTQIDMIKHILSLIQYYHEEMDDFDMDKYDELEQVQNKILDNFKIVLPSLWN
MCE-2014	MCE-2014_ORF29	MCE-2014|_15959_15258	15959	15258	-	Serine/threonine protein phosphatase (EC 3.1.3.16)				atggctatatacgtggttcctgatattcatggggagtataataaattactaacattaatgggtaagataaatgaagaaagaagacccgaagatactattgtatttctaggtgattatgtagatagaggcaaaaggtctaaagatgttgtaaactacatgtttgattttatatcaaatgatgacaatgcagtagctttactaggaaatcacgatgatgaattttacaatataatggagaatgtagaccggttaagtatctatgatattgaatggttatcaaggtattgtatagaaacacttaattcttatggtgtaagcactgtaactttaaagtatagtagtgtagaaggtaatttaagaaatcattatgattttattaaaagtgaattaaagaaactt…	MAIYVVPDIHGEYNKLLTLMGKINEERRPEDTIVFLGDYVDRGKRSKDVVNYMFDFISNDDNAVALLGNHDDEFYNIMENVDRLSIYDIEWLSRYCIETLNSYGVSTVTLKYSSVEGNLRNHYDFIKSELKKLKESEDYRKFKILMVNCRKYYKEGKYIFSHSGGVSWKPIEEQTVDQLIWSRDFQPRKDGFIYVCGHTPTSSGEVEEHNDILLCDVGSVFRDIDLPLIKLED
MCE-2014	MCE-2014_ORF30	MCE-2014|_16468_16397	16468	16397	-	tRNA-Met-CAT				ggactcttagcttaaaggtaaagccaaccgctcataacggtttgactgtaggttcgaatcctacagagtcca
MCE-2014	MCE-2014_ORF31	MCE-2014|_17296_16748	17296	16748	-	Phage protein				atgaaaaaaatttatatattagaagaagaaatagaggaaatggactatgacttgtgggaagaagatacagtgtatacaacaagttatgaaattttaggatatactgattccctagaggatgcagaatatattagagataactatggaacaagtaatcctatattcataaatgaatatccttatataacaaaagagaagttaatagaagaacaacgttactttagatacaatagttatattgaacttaaaagagttaatggttactttgaaatatctgaaataaatgacttacaggttactgaagactttagtattaataaagatgataaaaattttgattcacctttttctataaatatgttttcacacaatagaaatagtataggtatagaattcatt…	MKKIYILEEEIEEMDYDLWEEDTVYTTSYEILGYTDSLEDAEYIRDNYGTSNPIFINEYPYITKEKLIEEQRYFRYNSYIELKRVNGYFEISEINDLQVTEDFSINKDDKNFDSPFSINMFSHNRNSIGIEFIMFSEYDDKEDIIEKEKNSFLMKLKYLLKHSKEADIRSTSKIIDSIDKLT
MCE-2014	MCE-2014_ORF32	MCE-2014|_17518_17300	17518	17300	-	Phage protein				atgaaaaatattattaattttttagtagactataacataaattttagttactcagaagatagtttaaatgttatgaataactcatacttagtagataaacatggtacacaagattatgaaattgtaggtaactatgaacatattacaggggtattttcttatcaaacagaagaagaggttatagctaagcttaaaaatcttatcggggtttgggagtaa	MKNIINFLVDYNINFSYSEDSLNVMNNSYLVDKHGTQDYEIVGNYEHITGVFSYQTEEEVIAKLKNLIGVWE
MCE-2014	MCE-2014_ORF33	MCE-2014|_17713_17519	17713	17519	-	Phage protein				atgagagataaacgaatacactcagaattattatatgatatcataggtaaacacatacaagaagaggaaaatattacaccgtatatagaagctatatatgtagatatgatgaatattattgtagtagaatatactttttataatgaaaatggaacaagaatgctaggacaatatccgataggagaggttatataa	MRDKRIHSELLYDIIGKHIQEEENITPYIEAIYVDMMNIIVVEYTFYNENGTRMLGQYPIGEVI
MCE-2014	MCE-2014_ORF34	MCE-2014|_18440_17703	18440	17703	-	Phage protein				atgaatttagaaaaaagttttttattatctacaatagaatttggaagtacttatcaaggaacatcggatgaatattcagataaagattatatgagtttagtagttcaacctttatcagatactatttttagaaatagtgaaaaagcaagcaaacatactgaagtatctaggtactatgcagtggaaagatttatctctttggtattaaagagtgggtttgataatgtccttaatttatgtgctcaattagagcaagctaaaaatactagattcaataaaactgttttagacttgttttatgatgattttatatttttaacttatgttagggctaattttaagcctatagcatattctgttattggtaatatcaataatatactaaaaaaagaagagcta…	MNLEKSFLLSTIEFGSTYQGTSDEYSDKDYMSLVVQPLSDTIFRNSEKASKHTEVSRYYAVERFISLVLKSGFDNVLNLCAQLEQAKNTRFNKTVLDLFYDDFIFLTYVRANFKPIAYSVIGNINNILKKEELTGKDLVKFYTFYNHLEYYNDLLDDLDNLNVSYKDFAKVKYMPKEVLDNKRSNVSIEKKKDLVNKVEPLIQEVKDKLKSNESNIKHYKDAMELVEKSLKDKTVSFLTEVYNER
MCE-2014	MCE-2014_ORF35	MCE-2014|_18856_18629	18856	18629	-	Phage protein				atggacttctatcaatttttaaatcacgaaaacgtacgagttaattctataacaccaagtcaaaagaactttattagagaaaatattgattatacaaatttagatacagtagatattgattttatgaactctaaacaagcaaaaaaagaaatagagaaaattataagaactaaaaatgaagaagagtatgatatggctatggatgctttatcaggatgggaaggataa	MDFYQFLNHENVRVNSITPSQKNFIRENIDYTNLDTVDIDFMNSKQAKKEIEKIIRTKNEEEYDMAMDALSGWEG
MCE-2014	MCE-2014_ORF36	MCE-2014|_19247_18858	19247	18858	-	Phage protein				atgatgtttggaaaagcgccggagcatattatggaaattatagataaagaggataatatattaggagaggacttaaccttaaatatagattataagggaataaacctaactgttaaacgtcaccctcattcaggacatctaaatggttatattaatgtgcctacgaatataaccaaagaacagtttaatagtatagaagattgttctcatggaggtataacatatgatgaacatgaaggtgactatagagtattaggttttgattgtgcgcactatagtgatatgacaccgtatgctgttattagtttttctgatagttattatagagatttgaaatatgtacttaatactttaaaagatatggcagactgtttaaaagaaggtgaatag	MMFGKAPEHIMEIIDKEDNILGEDLTLNIDYKGINLTVKRHPHSGHLNGYINVPTNITKEQFNSIEDCSHGGITYDEHEGDYRVLGFDCAHYSDMTPYAVISFSDSYYRDLKYVLNTLKDMADCLKEGE
MCE-2014	MCE-2014_ORF37	MCE-2014|_19514_19341	19514	19341	-	Phage protein				atggaaaaagtaaatcatgagtttctagcagaattggcaaagagtaatagtcctgtactaaattcaaaaccacttcaagatggagactataatattgaatttgactatgacggttttcactttgagttctcacagaaaaatggttattggcaatggaaatataacgctaaataa	MEKVNHEFLAELAKSNSPVLNSKPLQDGDYNIEFDYDGFHFEFSQKNGYWQWKYNAK
MCE-2014	MCE-2014_ORF38	MCE-2014|_20037_19555	20037	19555	-	Phage protein				atggcaaatgagaaggaacttataagaatggttaattatcttattgataatatgtctatgtggcatataaattacgctagagctgttctaataccgagtgaagtagagaagataattaaagaacatgagaaatttgatgacctccttaagaagagaggagaatggttagtaaaaagttcagacacagataacattgatgacttagaaacttataatcaaataatgaataatcaaaaggatgaaatgatgatacaagaaattgatatctatacccaaggaaaaacaataaaagttgataatgaacattactcttcggatgagctaaatgaagttatcaataaaatagaacaatcagaggatattaaaataaagtccaattataaattactttgcatagat…	MANEKELIRMVNYLIDNMSMWHINYARAVLIPSEVEKIIKEHEKFDDLLKKRGEWLVKSSDTDNIDDLETYNQIMNNQKDEMMIQEIDIYTQGKTIKVDNEHYSSDELNEVINKIEQSEDIKIKSNYKLLCIDYTKVIGYEVTYASSYEEKFKNDLEKDL
MCE-2014	MCE-2014_ORF39	MCE-2014|_20629_20087	20629	20087	-	Phage protein				atggatagaattattggtaaacataacttaactcaagatttgagattaggtgacaaagtagaagtatatgatgctcataaatttaaagaaaatgaagatgggactattgaattaggtgacaaagtaactgaaggtattgttgtagattataaaggtgactttacaggtaatacaagtggattagtaacgcttgattcttctgaggaagaattaatcataggtgaacataactttaaacttattgaagaaggtaatttacaagcagtttatgattctgtatctaaaaataaagtagaaagtctttctgaagattatgatatgtatagaaagttacttggagttaaatcaggagaactagaagatatatcatatgagctagagcgcttaattatggaatat…	MDRIIGKHNLTQDLRLGDKVEVYDAHKFKENEDGTIELGDKVTEGIVVDYKGDFTGNTSGLVTLDSSEEELIIGEHNFKLIEEGNLQAVYDSVSKNKVESLSEDYDMYRKLLGVKSGELEDISYELERLIMEYNKKVDNYNGLLTLSKEKARELSLLTGDRKTIPHMKNRRLELGTEAGF
MCE-2014	MCE-2014_ORF40	MCE-2014|_21159_20629	21159	20629	-	Phage protein				atgatatatgatagtattatttctagaacaatggcggtatcaattttaaataaatggattgcagaattaattacagatgttgatttagataaatgtaattttacagaagaagaatatggagcagtagttacaaattcaatcaataaaatacaagatgtattaatagaaaagaattatgaagttacagatggtgagttgtatgatatcgtttgtacagagttaattaacccaatcaaaaataatacagaagaagaacaaaatgaaaagaatgatttattagagcacttagaagatttagcttttagacatgatattgatttaggttatgttagtgatggttcatataacttaactgtaactcattggttaatgcaggatgagtttacagatgttaatatt…	MIYDSIISRTMAVSILNKWIAELITDVDLDKCNFTEEEYGAVVTNSINKIQDVLIEKNYEVTDGELYDIVCTELINPIKNNTEEEQNEKNDLLEHLEDLAFRHDIDLGYVSDGSYNLTVTHWLMQDEFTDVNIKVNKDEDFYTVTIPESKYFWLPITKENLEMFLTQDPINKGDIE
MCE-2014	MCE-2014_ORF41	MCE-2014|_21326_21162	21326	21162	-	Phage protein				atgaagaatctgattaaacttttattaatggttgtagtaactatcttgactttttcactaacttatgttatacttaaaaaagaaacaaacaataaaagaaacggtgtagcgccttttgatttttcattagaagaccacattcacctaaacaaggagattaaataa	MKNLIKLLLMVVVTILTFSLTYVILKKETNNKRNGVAPFDFSLEDHIHLNKEIK
MCE-2014	MCE-2014_ORF42	MCE-2014|_21616_21329	21616	21329	-	Phage protein				atggctaataatatttgggctgtagtattgagcatcatcatcttacttattataatgataatactttggttatttttaaaaaataaaagtaaaaattacaatggtaaaaataaacctaattcatatttagataaatctgaacctaataagaaagatggcagtaaggtagaagaagctaaatacagagaaatagatgctaaaaaagaagatgatgaaaacaaagaaacggaaaaacaatacaattatgacaaagataaaataaaaaataaacttaaggagttagaataa	MANNIWAVVLSIIILLIIMIILWLFLKNKSKNYNGKNKPNSYLDKSEPNKKDGSKVEEAKYREIDAKKEDDENKETEKQYNYDKDKIKNKLKELE
MCE-2014	MCE-2014_ORF43	MCE-2014|_22461_21616	22461	21616	-	Phage protein				atgggtagacgattaatagataactcagaattaaatgtaattaaatatgatggtctacctgatttcttttctgctttaaaaaagaatagagtttcaggtagggacaattcatcagatacaggtagctatgactttacaggtactcatagctttaatgaagcttataacttaatggttaaaggagatagagaatcctatgatatggttgttaagcttaaaaagatgacagatgcattattcagaatggataaatctgtaaaaagaaaaccagttgtggctcctgaaggttatcaacctcatgtacctaacgctataaaaggtttacctaattctatgatgtctcaacagagagttaaagcagagaagaaagttattgatgtattctataattctagtata…	MGRRLIDNSELNVIKYDGLPDFFSALKKNRVSGRDNSSDTGSYDFTGTHSFNEAYNLMVKGDRESYDMVVKLKKMTDALFRMDKSVKRKPVVAPEGYQPHVPNAIKGLPNSMMSQQRVKAEKKVIDVFYNSSISWMEDPENLAYRGAILLSAIQTLETKGYSINLYLGKLSNSSYNDKLTGFVVNIKHSYQRLNVFKSSFYLVNPSFLRRVSFRVLEVESDMTDLTHDGYGSVVGKGSYENELKEHLLDNAVIFDSSTGIHINNESSENLRAVKKLFGGRL
MCE-2014	MCE-2014_ORF44	MCE-2014|_23592_22474	23592	22474	-	Phage protein				atggcaaagcaagatactattgaaagattagagagattagtagaacaacaaatgcagacaacgaaagacttagcagataaactaggagagaaaaactctaacccttatgaacaagcaattgtagatgcaattgtagagaaagcaggaactgagagtagagaaataattattactgatgttaaaaaacaaattgaagaatacgtagaggagcaacttaataatctaccagttaagattgaattacaacaaaaaggtaaaacaattaaagatatctcaggaatcttccattatagatatcaagatatattaaaactagttaatcaaaatattccagtgtttttaaaaggtggagcaggttcaggcaagaaccatgtattagagcaagtagcagaagctcta…	MAKQDTIERLERLVEQQMQTTKDLADKLGEKNSNPYEQAIVDAIVEKAGTESREIIITDVKKQIEEYVEEQLNNLPVKIELQQKGKTIKDISGIFHYRYQDILKLVNQNIPVFLKGGAGSGKNHVLEQVAEALDLDFYFSNAITQEFKLTGFIDANGKFHETQFYKAFTNGGLFFLDEMDASIPEVLLILNSAIANKYFDFPIGRVTAHEDFRVVSAGNTMGTGADHIYVGRQQLDGDTLDRFAQVEFDYDNKVEHQLSSNEDLVNFVQKLRYENDEKGLPYVFSMRAIINGSKLDGVMDDEFVVESIIFKSVPKDEINQFISSLPEDNRYTEATKNLLGIKQEPKQEPRKTQSPSSDSMDFDTIMDKLGLE
MCE-2014	MCE-2014_ORF45	MCE-2014|_23960_23745	23960	23745	-	Phage protein				atggaaggagttaaaacatactatatagcaaacatactttatgaaggtcaagaacttacaataactattgatttagaggaattcaataatgcaacttctatgcacaatatgctagaaatagtgaataaacatacatataattgtatgtttatgtatgatatggatacacatggtgctaaagatatagatgatttttttaaattaatgtatttttag	MEGVKTYYIANILYEGQELTITIDLEEFNNATSMHNMLEIVNKHTYNCMFMYDMDTHGAKDIDDFFKLMYF
MCE-2014	MCE-2014_ORF46	MCE-2014|_24480_24064	24480	24064	-	Phage protein				atgaacgcaaaagaatttatgaaaacacaagctcaagtagaagattacttagataaattaaaaataacaattatagaagatgcgttatcagtatctaaagaatggtctaatgattccaatgatttaggttatgctttatctagtcttggtgaaagtataggtcttttagaagactactataatatacaagtacatgcacatttacctgagcactataaaggtagtaaggatgttatttcttttctagaagaacacttttcttatgacggttttgttgattctatgatatttaatattgtaaaatatactacaagattaggaagaaaagatgcagtagacaaagaagttcaaaagattaaaacatattatgtaagattagaaagaaatataaaatatggg…	MNAKEFMKTQAQVEDYLDKLKITIIEDALSVSKEWSNDSNDLGYALSSLGESIGLLEDYYNIQVHAHLPEHYKGSKDVISFLEEHFSYDGFVDSMIFNIVKYTTRLGRKDAVDKEVQKIKTYYVRLERNIKYGDSTRV
MCE-2014	MCE-2014_ORF47	MCE-2014|_24914_24612	24914	24612	-	Phage DNA-binding protein		FIG00756862	isu;Phage_packaging_machinery	atggaaaaagtagaacttattaagcaatgggcaaaagatagaaatttacaaacaggtaaacctgaaggtcaaatgttaaagttattagaagaagcaggagaattagcttcaggtattgctaaaagtaatgaccatgtaacacgagatagtgtaggagatatttttgtagtattaacagtactatgtttacaattagatatagatattgaagagtgtattgatatggcttatgatgagataaaagacaggaaaggtaagcttattaacggagtgtttgttaaagaagaagaccttaaaaaataa	MEKVELIKQWAKDRNLQTGKPEGQMLKLLEEAGELASGIAKSNDHVTRDSVGDIFVVLTVLCLQLDIDIEECIDMAYDEIKDRKGKLINGVFVKEEDLKK
MCE-2014	MCE-2014_ORF48	MCE-2014|_25102_24914	25102	24914	-	Phage protein				atggaaaaattccaagaagattatgttaatatagatgtcagggtgaaagcttatgttcgtgtaggttataggtatgaagaagatattactaataacctacatgaattagtcgaagataatttaactgtaataagtgattctgataatctaattataaaagatacagaaattaaaggagatatagaataa	MEKFQEDYVNIDVRVKAYVRVGYRYEEDITNNLHELVEDNLTVISDSDNLIIKDTEIKGDIE
MCE-2014	MCE-2014_ORF49	MCE-2014|_25307_25146	25307	25146	-	Phage protein				atggtcaaaccagttataactttagagcctgaagatgtaaaagtattattagattatcttagtttcttggaagatgatatgagaaactatgaaggtatgagagaattatatgaagaattacacaaaaagtatcaacttgccaaaggaaactactcagattaa	MVKPVITLEPEDVKVLLDYLSFLEDDMRNYEGMRELYEELHKKYQLAKGNYSD
MCE-2014	MCE-2014_ORF50	MCE-2014|_27358_25307	27358	25307	-	Phage protein				atggcaataacttataaacaaaaaggattaacagaacaagaaattattaatttacctaaagttaataaaggatgtatctacataggagaagaagatgtattccttaagaagaagaaaaataatataattaacttaggctctaaggaactatttagagatattcataacatatttagttttgatactgctacagaaatacatttatttttagccctatgtggtaataaagaagtaacaaactttacaggtaacccttatgaaacagttgaaaaattagttgaaggtgtaattggagaaaataaaggaagaaattacaaagaatatattgaatccagtagagaagaaagaaaagaatttcctttatatagtagtaagagcagaagacaaataaaatctaaa…	MAITYKQKGLTEQEIINLPKVNKGCIYIGEEDVFLKKKKNNIINLGSKELFRDIHNIFSFDTATEIHLFLALCGNKEVTNFTGNPYETVEKLVEGVIGENKGRNYKEYIESSREERKEFPLYSSKSRRQIKSKGYVEEKIKELENETRLWGYGARQLDEYKEVVESLNDDIMDILDQGKYGLIKSSITSYMNEDTEKSSSKYYKEMSDSLYSSAWYMHPGTENNSSFGLKVRHIRDKHNMGNKWVLENKSSFDVKTGEVKVFLTDSLVNKELTLNLYKDDISKSEYKNELTLSVLLNVILKNYSQPNLNRGVIIKIIEQTLEHHNFDFSSWCPDNIDVYGHINYRGDKYRIFIGENSTSNYLTTLTDIVKNIDKINNLEEFGLFERNALLFHIPKNPKW…
MCE-2014	MCE-2014_ORF51	MCE-2014|_27701_27438	27701	27438	-	Phage protein				atgagcatagaaaagaaagaagaagttatagcacataatgaggtagtatttaggagtctaactcaaggtctatatgtaaaagaagtagatatctattcagatgttgtaagctatactaaagatgttgatgaggctcttgctatgccaaatactatcaattttaaaaattcaagaaagtatgaaaaacttattaggaatttagatttagaaccattaaataaaattcaaaaagttatatacgaaactcatttagaagaactttaa	MSIEKKEEVIAHNEVVFRSLTQGLYVKEVDIYSDVVSYTKDVDEALAMPNTINFKNSRKYEKLIRNLDLEPLNKIQKVIYETHLEEL
MCE-2014	MCE-2014_ORF52	MCE-2014|_27891_27718	27891	27718	-	Phage protein				ttgaatgaccttatcaaagagggaaataaatattatcacaaagtaagagcaggagagacattatggactataagtaagaactatgatgtggaaattaagaaattacaagaattaaacaatattaaatcagtttctttaactaatttagaatacgtacttgtttgtgtagagtag	MNDLIKEGNKYYHKVRAGETLWTISKNYDVEIKKLQELNNIKSVSLTNLEYVLVCVE
MCE-2014	MCE-2014_ORF53	MCE-2014|_28476_27898	28476	27898	-	Phage protein				atggataatttatcacattacttgagtatattatatgctatattagttacagtaggttatataccaggtttaatagccctagttaagtcagatagtgttaaaggtgttagtagttatttttggtatttaattgtagctacagtaggtattagtttttacaatttacttctgactgatgctacgatgtttcaagtagtatcagttggtcttaatttaactctaggtattgtttgcttattagtagcttcatatagaaaaaaggactatttctctataccttttattattgtgttctcactgttactatttttattaagtgattttacagccttaacacaaactgtagcaactattactattatccttgcgtatgtaactcagataacaaccttttataaa…	MDNLSHYLSILYAILVTVGYIPGLIALVKSDSVKGVSSYFWYLIVATVGISFYNLLLTDATMFQVVSVGLNLTLGIVCLLVASYRKKDYFSIPFIIVFSLLLFLLSDFTALTQTVATITIILAYVTQITTFYKTKSAEGTNRFLFLIIGLGLASLIVSMVLTHTYVHIIATEFVNFVLILICYLQANYYSRG
MCE-2014	MCE-2014_ORF54	MCE-2014|_29062_28469	29062	28469	-	Phage protein		FIG01319482	ff	atggttaataaaattaaagacaaagtaatttatatgggtggacatatcctaaatgaagctatggtagattacagagataaacaacataaagaagtagatggcattgtaggagtaactccgtatagccctcacaaagataaatcaattaatgacaaagaaaatgcagtacaagaaggattagctgagcgtattttacgcaatgattttaaagctatgcaagagtcagatatttttgtatttgatattcttaatgaggggttgggtacaattgctgaacttggtattgtattaggtatgaaacaccaagctcaaggattagtggaagcatacgaaaactctatatatacaacgacatcagagaacattgccgaagaaattaaagaagcaaaaagagtttta…	MVNKIKDKVIYMGGHILNEAMVDYRDKQHKEVDGIVGVTPYSPHKDKSINDKENAVQEGLAERILRNDFKAMQESDIFVFDILNEGLGTIAELGIVLGMKHQAQGLVEAYENSIYTTTSENIAEEIKEAKRVLNKPVLCYCSDIRQGHGKPYNDPDRAEFSTNQFVYGMVLELTDGEGFISWEEVINRLEKLGEQDG
MCE-2014	MCE-2014_ORF55	MCE-2014|_29951_29055	29951	29055	-	Phage protein				atgaaatcgtatactaaagtaaaaaataaaggtattgtactagataaatttaaagaaagaggtctagttgtacaagaaaaattagatggaagtaatgcaagcttcacagtagaaaatggtgaattagtatgtttttcacgtagaaaaaaattaaatgagaatgaaactttaaatggtttttatgattgggtacatgaaaatataaatgtaagaaatacgtacgtatcagccttagaaaaatacattatttttggtgaatggttagtcaaacataagattcagtacaaagaagaattttacaacaatttttatgtatttgatgtttatgacaaagaaaatgaagtttatttatcagtagaagatatgaatgtaattgcacatcatttagggttaaaaacc…	MKSYTKVKNKGIVLDKFKERGLVVQEKLDGSNASFTVENGELVCFSRRKKLNENETLNGFYDWVHENINVRNTYVSALEKYIIFGEWLVKHKIQYKEEFYNNFYVFDVYDKENEVYLSVEDMNVIAHHLGLKTVKTLLVAKPSHYLNDLKPEEIQELVGKSDMTVKPDKGEGIVIKYLDGKSEYDDYFKLVSNEFKEFSRQKMKTEVKKNESVADYAITRARMEKMIFRAIEEDRLSEDDLELENFGLIMKQVGQNFVDDIMEEEKENILKIVDKQIKKKMPHILREILEEKGDTIDG
MCE-2014	MCE-2014_ORF56	MCE-2014|_30175_29951	30175	29951	-	hypothetical protein				atgaattatttagctaaggtatttattaataataattggttggtgaaacttataacaattgtattattaactttatttctaagcggtctagtttatgttataagtgcaatatcattattcttatcaacagttcttaatttacctggtttagtagtattagcatttttagctagtgtaagtcttattttgttttctatagtacataattcaaaggaggataattaa	MNYLAKVFINNNWLVKLITIVLLTLFLSGLVYVISAISLFLSTVLNLPGLVVLAFLASVSLILFSIVHNSKEDN
MCE-2014	MCE-2014_ORF57	MCE-2014|_30984_30244	30984	30244	-	Phosphate starvation-inducible protein PhoH, predicted ATPase				atggcaatacaactaaaagagttagactttaagttaaaagattatcctaatgtaagatacaacatgggagaacatctagtctttaatgaattccttgaaaaagctacaaccgagcagttagatttctgtgaggatttctttaatgataatgttgaaatactttggaatgagagtcaagccggtacaggtaaaacaatgtgctcagtagcctgtgcttacgcagactatcttaataaaaatagaaagctagtatttataatttcaccagtatcagaagatttaggaagcagaccaggtaatcagacagaaaaagaaatggcttatttcatgggattacacgatgcccttattgaacttaatatgaatcctgaacaacaaataactgaaatgttaatgatg…	MAIQLKELDFKLKDYPNVRYNMGEHLVFNEFLEKATTEQLDFCEDFFNDNVEILWNESQAGTGKTMCSVACAYADYLNKNRKLVFIISPVSEDLGSRPGNQTEKEMAYFMGLHDALIELNMNPEQQITEMLMMEDNVKEDKLGDCWVSQISHLFLRGGNLRDATIIINEAQNFKRSELKKVLTRVHTKNSTVIVEGNFKQIDLKNESKSGFGDYMEYFKNYEGAVFHNFTVNFRSKLAQYADNFKW
MCE-2014	MCE-2014_ORF58	MCE-2014|_31650_31036	31650	31036	-	Phage protein				atgaagaaaattaattcagtaattaaaggtgaaggtaagaaagtacaaacaacagatgttaggaaaattagttattatgttaaagattataacccttgcatgacagtagatgacgcaaacgactataatgcaactagtcaatatttggtaagtgacaatggtaaatttattgcaaaatataataaagatatgaatgcagtaggattctatgaagaatcaggggatactgtaaaacatttaacacatactacaccggaaagattagaaggaactgtattcactattgaagaagaaacagagattgatttaattaatgataccttacctcaaggtgatattttaattaaattttcagacggtagtatttatttacctgataatgaatcagtactagatagt…	MKKINSVIKGEGKKVQTTDVRKISYYVKDYNPCMTVDDANDYNATSQYLVSDNGKFIAKYNKDMNAVGFYEESGDTVKHLTHTTPERLEGTVFTIEEETEIDLINDTLPQGDILIKFSDGSIYLPDNESVLDSVNYLADNDWDSVDDIIYTGLSKGNSENCIVDFNYNNYDIGYDDVEDEDVCDNYPECECSNYCSSTGEYIGN
MCE-2014	MCE-2014_ORF59	MCE-2014|_32091_31666	32091	31666	-	Phage ribonuclease H (EC 3.1.26.4)		FIG01305245	isu;Phage_replication	atgcaggatagtgtaaatatatacacagacggtagctcctcatataataaaggtaaagtaggctcgggtgctgtcttggtaagtaaagaaggaaatataatatcggaaattagtaaaagtgttgacaaaccaggattaataaagtataataatgttgcaggtgaaatattggcttgttgttatggtattgaagaggctataaaactaggatacaatcaggcaatagtttatatagattatattggtttaatacattggtatgaaggtacttggtctgcaagaaatattctaagtaaaacatatattaatatgatacgagaataccaaaaagtaatagatataaactttgtaaaagtaaagagccattcaaatgacaaatggaatgactatgctgataat…	MQDSVNIYTDGSSSYNKGKVGSGAVLVSKEGNIISEISKSVDKPGLIKYNNVAGEILACCYGIEEAIKLGYNQAIVYIDYIGLIHWYEGTWSARNILSKTYINMIREYQKVIDINFVKVKSHSNDKWNDYADNLAKKSIDI
MCE-2014	MCE-2014_ORF60	MCE-2014|_32272_32081	32272	32081	-	Phage protein				atgaaaaaaggagtatttacagtaatagctgatggttttaaatttaatgtgattgctaaagataaaaaagaagttcaagaacactgtttcaaatgttttgattttaactatatttcagtatctttttgcagagaagtctattcagattgtgaattccctcaatttatggaggattataagtatgcaggatag	MKKGVFTVIADGFKFNVIAKDKKEVQEHCFKCFDFNYISVSFCREVYSDCEFPQFMEDYKYAG
MCE-2014	MCE-2014_ORF61	MCE-2014|_32936_32295	32936	32295	-	Phage protein				atggagaataataatttagttaattttttaatgactacagatgatatagatgatactattgaaatggtagattcatttgaattacaagatataaacaaagttctaggtgaagatacgtttttaacaataatggaaattacagacagtcttcctgataaccaatataaaatagtattgttgtcttctttagacaagttattgaatacagatagaaaagaattagtagaatatgatgaagaattccctactatacgaaaacataatgtatctgagctaaaaagagatacagttaactctgtaattgatagttatatgaatactaatgtagaaatactttatacagagtatcctactattagtaactacagtgtagttgtagattctgttaaagtattaaat…	MENNNLVNFLMTTDDIDDTIEMVDSFELQDINKVLGEDTFLTIMEITDSLPDNQYKIVLLSSLDKLLNTDRKELVEYDEEFPTIRKHNVSELKRDTVNSVIDSYMNTNVEILYTEYPTISNYSVVVDSVKVLNTLYLIESKNGKIEATLSEDGEDLLEYISEEGYSVTDILNKFDDVEDLFDEDDSLINFFSDIDEGKNKTIKSFIELVINLK
MCE-2014	MCE-2014_ORF62	MCE-2014|_33156_32926	33156	32926	-	Phage protein				atggatgaaaaaaaggaaagtaaacctctaaaccttcaaaaaattagagtagaaaaaggacatacgttaagaagtctagcttctgagataggtgttcattactctcttatatcttattgggagtatggaaaaaagaaaccaagaagtgctaatttaatgcggttagagaaagcgttaaatactccaggaaaagagttatttaaagaattggaggaagacgatggagaataa	MDEKKESKPLNLQKIRVEKGHTLRSLASEIGVHYSLISYWEYGKKKPRSANLMRLEKALNTPGKELFKELEEDDGE
MCE-2014	MCE-2014_ORF63	MCE-2014|_33386_33159	33386	33159	-	hypothetical protein				atgaataaatttaaaagatggtttcgaattaatgttttaaaaaaagaaacactactttttaaagtttattggagatacgagtcaccgtctttaaaaaaacctcatgtatttcatatagagttatatgctaaaagtaaggcagaggcaagaaataaatcacaagagtatatactaaaaaatgcaaaagcatctgaggattttaaatttttaaaagtagaggagaaataa	MNKFKRWFRINVLKKETLLFKVYWRYESPSLKKPHVFHIELYAKSKAEARNKSQEYILKNAKASEDFKFLKVEEK
MCE-2014	MCE-2014_ORF64	MCE-2014|_34193_33501	34193	33501	-	Immunodominant staphylococcal antigen A precursor				atgaagaaaacaatttttgcaacattagcattaggtacagctattacttttggaggtattgctacaaacgaagctagtgcagacgaaattgattataataagttagcagaacaagctaaatcaaattcatcagaagtcaatacaaaaccaattcaagcaggtaattatgatttctcatttagtgatggtgaatttacttatcatttctataattataatggtaactttggttatgaatatcattcaggttcaactcaagtagataatacagtatctagattagcaggagaagaacaaacacctgaacaaaaagtagaccaacaacaagcacaatttgatattcaaaataaacaagatactaaaaaagaagtacaaacaacatcagcaccagttcaaaag…	MKKTIFATLALGTAITFGGIATNEASADEIDYNKLAEQAKSNSSEVNTKPIQAGNYDFSFSDGEFTYHFYNYNGNFGYEYHSGSTQVDNTVSRLAGEEQTPEQKVDQQQAQFDIQNKQDTKKEVQTTSAPVQKETKQPTQSTSSTGGSVAEQIRQAGGDEAMIEIAMRESTMNPNAVNASSGAQGLFQGLGKSWSGGSIAEQTKGAKQYMIDRYGSTSRALAYHNAHNSY
MCE-2014	MCE-2014_ORF65	MCE-2014|_35185_34391	35185	34391	-	Phage protein				atgagaaagtcagtagttatttcaggagtattagggtttttagcaattatagggtttattattttattaatgtgtattactaagattccacaaggtcatgttggagttgtatactcagtaaatggtgttaaggaaaatactaaatcaccaggttggcatttaacagcaccttttgataaggtaaataaatacccaactaaaacacaaacacataaatataaagatttaaatgtagcaacttcagatggtaaaaatttacaaatggatattgatgtatcttataaagtagatgcaactaaagctgtagatttatttaatcgttttggtagtgcagatatcgaagaactagaaaaaggatacttacgctcacgtgtacaagataatgtccgtcaagcagta…	MRKSVVISGVLGFLAIIGFIILLMCITKIPQGHVGVVYSVNGVKENTKSPGWHLTAPFDKVNKYPTKTQTHKYKDLNVATSDGKNLQMDIDVSYKVDATKAVDLFNRFGSADIEELEKGYLRSRVQDNVRQAVSKYSVIDAFGVKTGEIKKDTLDSLNDNLEKQGFVIEDIALSSPKADKNTQKAIDSRVKANQELERTKVDKQIAEQNAKKKEVEANGDKKANEIRESSLSDKILRQQLIEKWDGKQPIQIGGDGTIVDVTGK
MCE-2014	MCE-2014_ORF66	MCE-2014|_35493_35185	35493	35185	-	Phage protein				atggcactatttttaacatattttgctatttttattgtttttctagtccttgtaggttttggtataagttatgtattcgattttctttcattgaaagaaaagaaaagtaacataagaaaacaatacagggaattagttaggcaaggtacactagatgaatatggtttagaacaatatgtaaagtataaaaaacaattcttaaatgaccgtagacaatcaattgtaactagagccgataaacaagaaatagaccaagaggaaaaagctttaaatagcttaataaaagaaatagaaaaaggagaaatgtaa	MALFLTYFAIFIVFLVLVGFGISYVFDFLSLKEKKSNIRKQYRELVRQGTLDEYGLEQYVKYKKQFLNDRRQSIVTRADKQEIDQEEKALNSLIKEIEKGEM
MCE-2014	MCE-2014_ORF67	MCE-2014|_36227_35607	36227	35607	-	Phage protein				atggaaaatattataggtaaaaaaatagaaaaattatttgttgaagaatatgtaggttcagataagattaaaggtaaattatatttatgcttatgtgattgcggtatggatagagttttatctaaaagtcaattatactattataaaagttgtggttgtatgaaatcacgtaatggttctaaaaaacatcctgagtatacagtatggagaaaaatgaaagaaagatgctataacaaaaatcaagacagttatccatattatggaggaagaggtattgaagtttgtgatagatggaaaaactctttcgaatcttttttatatgatatgggtaaaagaccttctgataaataccaattagatagaaaagataatgatggtaactattctccggaaaattgt…	MENIIGKKIEKLFVEEYVGSDKIKGKLYLCLCDCGMDRVLSKSQLYYYKSCGCMKSRNGSKKHPEYTVWRKMKERCYNKNQDSYPYYGGRGIEVCDRWKNSFESFLYDMGKRPSDKYQLDRKDNDGNYSPENCRWTTRSENIVNRPSKLEGLKNIQERTNGKYRVSITRNNIRYQSYQVDSIKEAINLRDRMLKEYEETKSITIFK
MCE-2014	MCE-2014_ORF68	MCE-2014|_37780_36290	37780	36290	-	Phage lysin, N-acetylmuramoyl-L-alanine amidase (EC 3.5.1.28)		FIG01303979	isu;Phage_lysis_modules	atggctaagactcaagcagaaataaataaacgtttagatgcttatgcaaaaggaacagtagatagcccttacagagttaaaaaagctacaagttatgacccatcatttggtgtaatggaagcaggagccattgatgcagatggttactatcacgctcagtgtcaagaccttattacagactatgttttatggttaacagataataaagttagaacttggggtaatgctaaagaccaaattaaacagagttatggtactggatttaaaatacatgaaaataaaccttctactgtacctaaaaaaggttggattgcggtatttacatccggtagttatgaacagtggggtcacataggtattgtatatgatggaggtaatacttctacatttactatttta…	MAKTQAEINKRLDAYAKGTVDSPYRVKKATSYDPSFGVMEAGAIDADGYYHAQCQDLITDYVLWLTDNKVRTWGNAKDQIKQSYGTGFKIHENKPSTVPKKGWIAVFTSGSYEQWGHIGIVYDGGNTSTFTILEQNWNGYANKKPTKRVDNYYGLTHFIEIPVKAGTTVKKETAKKSASKTPAPKKKATLKVSKNHINYTMDKRGKKPEGMVIHNDAGRSSGQQYENSLANAGYARYANGIAHYYGSEGYVWEAIDAKNQIAWHTGDGTGANSGNFRFAGIEVCQSMSASDAQFLKNEQAVFQFTAEKFKEWGLTPNRKTVRLHMEFVPTACPHRSMVLHTGFNPVTQGRPSQAIMNKLKDYFIKQIKNYMDKGTSSSTVVKDGKTSSASTPATRPVTG…
MCE-2014	MCE-2014_ORF69	MCE-2014|_38283_37780	38283	37780	-	Phage holin		FIG00640889	icw(1);Phage_lysis_modules	atggctaatgaaactaaacaacctaaagttgttggaggaataaaccttagcacaagaactaagagcaaaacattttgggtagcaattatatcagcagtagcattatttgctaaccaaattacaggtgcgttcggtttagactactcagctcaaattgagcaaggtgtaaatattgtaggttctatactaacactattagcaggtttaggtattattgttgataataatactaaaggtcttaaagatagtgatattgttcaaacagactatcttaaacctcgtgatagtaaagaccctaatgaattcgttcaatggcaagcaaatgcaaataacgctagtacttttgagatagacagctacgaaaacaatgcagaacctgacacagatgatagtgatgaa…	MANETKQPKVVGGINLSTRTKSKTFWVAIISAVALFANQITGAFGLDYSAQIEQGVNIVGSILTLLAGLGIIVDNNTKGLKDSDIVQTDYLKPRDSKDPNEFVQWQANANNASTFEIDSYENNAEPDTDDSDEVPAIEDEIDGGSAPSQDEEDTEEHGKVFAEEEVK
MCE-2014	MCE-2014_ORF70	MCE-2014|_38553_38368	38553	38368	-	Phage protein				atggcatcagcaaaacaattatattatacggaaagtttagttggtaaggcaattattaataataaagtatctaataaagaagaagtttgggataagttagagctacttcctgaaactaaattagaagatttagataacaaacaaatgtctgaagttatcaaaaaactaaaccaaattaatgagtaa	MASAKQLYYTESLVGKAIINNKVSNKEEVWDKLELLPETKLEDLDNKQMSEVIKKLNQINE
MCE-2014	MCE-2014_ORF71	MCE-2014|_38786_38715	38786	38715	-	tRNA-Pseudo-CCA				acacccttagtataattagtagtacaagggtctccaaaacccttagtctttgtgcaaatcaaagagggtgtg
MCE-2014	MCE-2014_ORF72	MCE-2014|_38865_38793	38865	38793	-	tRNA-Phe-GAA				ggtttcttagctcagatggtagagcactagattgaagctctaggtgtcattggttcaaatccaatagaaacca
MCE-2014	MCE-2014_ORF73	MCE-2014|_38945_38872	38945	38872	-	tRNA-Asp-GTC				ggctcattggtgtaactggttaacacactgccctgtcacggcagagagtacgagttcgagtctcgtatgggtcg
MCE-2014	MCE-2014_ORF74	MCE-2014|_40318_40100	40318	40100	-	Phage protein				atgaaaagacaaaaaatgttttactcaagtttaatatgtaaagaatgtggaaatgtattcaaagtaccaagaaaaagagcaaataagagagaagaaggtcatatcaaagatatatattgtatcaaatgttgtaaaattacaaaacatatagaagataatcgtagtgaagcagaaagaagatgggatgctattcaggaagaattaacaaaagataactaa	MKRQKMFYSSLICKECGNVFKVPRKRANKREEGHIKDIYCIKCCKITKHIEDNRSEAERRWDAIQEELTKDN
MCE-2014	MCE-2014_ORF75	MCE-2014|_41005_40796	41005	40796	-	hypothetical protein				atgtcaaaacatattgaaataacaatgtcaagtggagctaaatactttttagtatctactgatgaaaagagttacaataggcaagatatagattatatgttaagaggaatggatgaaacctctataaaagtatatactgaaagtgctataacttcacctcaagtatatattaatccaaacagaatagaatcttttaaaatagtattctaa	MSKHIEITMSSGAKYFLVSTDEKSYNRQDIDYMLRGMDETSIKVYTESAITSPQVYINPNRIESFKIVF
MCE-2014	MCE-2014_ORF76	MCE-2014|_41350_41018	41350	41018	-	Phage protein				ttggataaggagataaacaaccttgtttctcaagtagaaactattaagtctaagatacaagaaggtaattatatagatagaggaactttcaaagatttagaagttgaggtagctgaactaagaaaaatgatagttagtatagataaagatgtagctgtcaatagtgaaaaacaatcagcaatttacgtccaattagaaagacttgatgaaaagatttcagaacttgctgaaagtacaaaaactaaggatactaagaaaaaggatacaactgagaaggttcttttacttgttctaggagctatattatcctttgtctttaacaaatttgcatag	MDKEINNLVSQVETIKSKIQEGNYIDRGTFKDLEVEVAELRKMIVSIDKDVAVNSEKQSAIYVQLERLDEKISELAESTKTKDTKKKDTTEKVLLLVLGAILSFVFNKFA
MCE-2014	MCE-2014_ORF77	MCE-2014|_41689_41363	41689	41363	-	Phage protein				ttgactaaatataaggatatccttaagttagagtttaaagatgcactagcccattttaaaagagacagacgctatttccacgtctatagaatagacagagtattaataaatggctcaattatatacttcgactattattaccttccttctgatgaccctaatattgtaataaaagaattagacctccaaagttttggtaagcttaggtttgaaattgatacaaaaacatcttacggaaaagtcgttacggataattatatggagattatcaatgatttcttagaaaattatgatatccattctgaatctgaaacggttagaccttag	MTKYKDILKLEFKDALAHFKRDRRYFHVYRIDRVLINGSIIYFDYYYLPSDDPNIVIKELDLQSFGKLRFEIDTKTSYGKVVTDNYMEIINDFLENYDIHSESETVRP
MCE-2014	MCE-2014_ORF78	MCE-2014|_42249_42515	42249	42515	+	Phage protein				atgacatactttatctttggtggtattgtttctaatgtcgcacttactgtaacagataagttcttactgaagaaagaagaccccctacctgaatatgttcttaaaaaagtagagataaatgataaagaaataagaataatcaagaaaataatagaaagtaattatggtataacagcagaagagataaaagttagggctaaagcacaaagaagagtagaggaagatagtaaaaaggaagattacaatgaaaacaaagaaagaaattaa	MTYFIFGGIVSNVALTVTDKFLLKKEDPLPEYVLKKVEINDKEIRIIKKIIESNYGITAEEIKVRAKAQRRVEEDSKKEDYNENKERN
MCE-2014	MCE-2014_ORF79	MCE-2014|_42493_42771	42493	42771	+	Phage protein				atgaaaacaaagaaagaaattaaagaacaaaggaaagaacttaaggatggtgctacatctgtttctttagtaaaaaagggagataagagaatagctagccctagtagaatttgtagtctatgtggtcagcagttatcaggtatgaattacactaaaggaaaagcattatcaaaagttaatcattttcatttacagtattctaagtatatttattttgatatttgcgcagatatcaacaattgttataaaaatttaagaaaacgaggtgaaatggattga	MKTKKEIKEQRKELKDGATSVSLVKKGDKRIASPSRICSLCGQQLSGMNYTKGKALSKVNHFHLQYSKYIYFDICADINNCYKNLRKRGEMD
MCE-2014	MCE-2014_ORF80	MCE-2014|_42768_43178	42768	43178	+	Phage protein				ttgagtgcagaaaatattagagatataattaacaagaaaaagttagaagaagaggatacaagaaaatatatagctgatgggtttatgaatggtatcggtaaattaatgtacgaatttaataagaaagtagataacaaagaaatagaagttaaagacccgaatgatttatacaaattatttgtgatattctctcaaatgcaaaatatggtcaatgaaacttctgaaggaggagcaatacctcaactatctagacctcaacaggaattatttgatgagattacaacagaagatagtaatggagaatctacagttgatttacagaagatatcagaaatgtcagcggaagatattacagcaatgatttctgaaaaggaaaaagtaatgaatgaggaaaattca…	MSAENIRDIINKKKLEEEDTRKYIADGFMNGIGKLMYEFNKKVDNKEIEVKDPNDLYKLFVIFSQMQNMVNETSEGGAIPQLSRPQQELFDEITTEDSNGESTVDLQKISEMSAEDITAMISEKEKVMNEENSETF
MCE-2014	MCE-2014_ORF81	MCE-2014|_43193_43546	43193	43546	+	Phage terminase, large subunit		FIG00017949	icw(1);Phage_packaging_machinery	atggatggaaaagaactaattaagatagcacaagaaacatttcaaactgaaaaaataacaagagaacagatagaccatataatcaatatgctaaatccttctacctatatgcttaagtatcatacactaagaggacaccctataaccttcagcattcctaatagggatagaagtaaagcacaggctcatagaccttggcaaactaggattgtaaatgatactcatcctaataaggctgtaataaaatcacgtcagttaggtcttagtgaaatgggtgtaatggaaatggttcattttgcagatatgcatagttatgctaatgcaaagtgtctgtatacattccctagattataa	MDGKELIKIAQETFQTEKITREQIDHIINMLNPSTYMLKYHTLRGHPITFSIPNRDRSKAQAHRPWQTRIVNDTHPNKAVIKSRQLGLSEMGVMEMVHFADMHSYANAKCLYTFPRL
MCE-2014	MCE-2014_ORF82	MCE-2014|_43784_44554	43784	44554	+	Phage protein				atgcctagaaaaaaaacacatgaagaatttgtagaacaagtaaaagatatagcaggaaatgaatatactgtaataggacattatgaatacgcaaaccaaaatataaaaatgtttcataatgaatgtaaggaagaatttgaaataagaccaaataattttttacaaggtaaaagatgttctgcttgtagaagtaaaagaataagtaagacacaagctaaaccacttagtaaagttaaaagacagttaaaagagaaacataatggtactatagagattataggtgaatacaaaaatactcacaccaaaacggattttaaatgtttaacatgtaatcatattttttcttcagaacctaattctgttttaagactaagtggatgccctaaatgtaaagtttct…	MPRKKTHEEFVEQVKDIAGNEYTVIGHYEYANQNIKMFHNECKEEFEIRPNNFLQGKRCSACRSKRISKTQAKPLSKVKRQLKEKHNGTIEIIGEYKNTHTKTDFKCLTCNHIFSSEPNSVLRLSGCPKCKVSKGEKLIAEFLKENNIRFKEQKRFKDCVHKRPLIFDFYLLDLNTLIEYDGLQHSKPIEYFGGVKAFEELKYRDSLKDDYAKRNNIRMIRVSYKQKEKEIIEELESVLGVVTRQESKAESSTPKS
MCE-2014	MCE-2014_ORF83	MCE-2014|_44621_46081	44621	46081	+	Phage terminase, large subunit		FIG00017949	icw(1);Phage_packaging_machinery	atgaaaaaatttgttcagtcacgtttgaaccctgttttagaaaaagaatattttagagatattgttgattgggataaagactcgttaggttttaaaaagataagaaactctagtttattctttagaacaagttctaaagcaagtaccgtagagggtgtagatattgactatttatctttagatgagtatgacagggtaaacttattagcagagtcatctgcattagagtcaatgtcttcatcaccttttaagattgtgagaagatggagcacaccatctgtacccggtatgggtatacacaaattatatcaacaatcagaccaatggtattatggtcatagatgtcaacattgtgattatttaaatgaaatgagttataatgattacaaccctgataat…	MKKFVQSRLNPVLEKEYFRDIVDWDKDSLGFKKIRNSSLFFRTSSKASTVEGVDIDYLSLDEYDRVNLLAESSALESMSSSPFKIVRRWSTPSVPGMGIHKLYQQSDQWYYGHRCQHCDYLNEMSYNDYNPDNLEESGNMLCVNPEGVDEQAKTVQNGSYQFVCQKCGKPLDRWYNGEWHCKYPERTKGNKGVRGYLITQMNAVWISADELKEKEMNTESKQAFYNYILGYPFEDVKLRVNEEDVYGNKSPIAETQLMKRDRYSHIAIGIDWGNTHWITVHGMLPNGKVDLIRLFSVKKMTRPDLVEADLEKIIWEISKYDPDIIIADNGDSGNNVLKLINHFGKDKVFGCTYKSSPKSTGQLRPEFNENNNRVTVDKLMQNKRYVQALKTKDISVYST…
MCE-2014	MCE-2014_ORF84	MCE-2014|_46095_46895	46095	46895	+	Phage protein				ttgacagataaattattttatggtacaattagtaatgaagaaattaataaaagtgtattgaatttgttattgggtgaggaattatccttagattatgtttctaaaaatagtgatactttagatgttaaatatgaacatgtttataaatctctaggattcgataatttctttgattgttttttatatgctaatagagagcctgaaatagtccataaaggtggagataaaaatcttggtggactaaataaggttaaacgtactgttattcgtaatggtaaagaaatggaaatgacagtttacgaagatggtaataaagagaacgatagtaaagaaaaacaagaaggaaaagaagaagttagtagaagtgcagtaggagcaagagctatttctaatggtgaa…	MTDKLFYGTISNEEINKSVLNLLLGEELSLDYVSKNSDTLDVKYEHVYKSLGFDNFFDCFLYANREPEIVHKGGDKNLGGLNKVKRTVIRNGKEMEMTVYEDGNKENDSKEKQEGKEEVSRSAVGARAISNGEEGKVNPKKVANSLSSLSKKGVDVSHINTNSSLYKEFVDDNGDTLGITSFKRTENDIILESYASSPDSDGVGARAIMELLRLSIKENKNAVVYDIELPEAVEYLKTLGFKPNKDGYILRKKDVKQFLGDYSDFI
MCE-2014	MCE-2014_ORF85	MCE-2014|_46882_47055	46882	47055	+	Phage protein				gtgattttatttagcactataatcatctattctattgtatttattctatatattgtattaaaaacaatttatataaagtctaatatgagtagaatagataacacaactgaattattaaaagtattacaggaagatattgaaggtaagataaaaaaggaaggaagaaataaatga	MILFSTIIIYSIVFILYIVLKTIYIKSNMSRIDNTTELLKVLQEDIEGKIKKEGRNK
MCE-2014	MCE-2014_ORF86	MCE-2014|_47052_47531	47052	47531	+	Phage protein				atgactttagaagaaaataaattaacattagaagaatcaataactccacttagcaaagaggagaaagaagatagtattaaagaatttagcagtttattatgtgaaatggtaaatagactatataagtcttataatgtatttagacaagaccctatggatgaaactcaacgtctagatggttctttaatggtctttcaaagtagattaaatgaccctttaacaggagatttacatgataagatgtataaacttgctttttcaaaacgtattgatattttcgaagctaataagcaatttagaaaagatgtagaagcaggtaaagcaattgagttaggtgatgtagctattatagatacagcattaagtaacatcctttcaggcaatgagttccaaggaagt…	MTLEENKLTLEESITPLSKEEKEDSIKEFSSLLCEMVNRLYKSYNVFRQDPMDETQRLDGSLMVFQSRLNDPLTGDLHDKMYKLAFSKRIDIFEANKQFRKDVEAGKAIELGDVAIIDTALSNILSGNEFQGSISFMLRKDFEEKERIRKEEEEKLNNL
MCE-2014	MCE-2014_ORF87	MCE-2014|_47648_48775	47648	48775	+	Phage protein				atgaccatattttttaataaatatcaagatgctaaagaagataaagatagatatcaaagattagtagagatttataaaaaagcagatgataatgatggtgagactaaaaagaaatatgttaaaagattaaataaggctgaagaagaacttcaaaaagtaaaaaaagaaacaaattataaagattataataagaagtcaaataaagaaagacaaaaagaagataaagagactagagagaaaatatatgatgtaactggtgatgatgacttaatattagtaaaaaataatattgagtttagtgataaagtagacaaacctgaaatacttattagtgaagatggaataggtacgataactgtccctgtagatagtgggtatgaaaaacaaacagtaggttct…	MTIFFNKYQDAKEDKDRYQRLVEIYKKADDNDGETKKKYVKRLNKAEEELQKVKKETNYKDYNKKSNKERQKEDKETREKIYDVTGDDDLILVKNNIEFSDKVDKPEILISEDGIGTITVPVDSGYEKQTVGSIITSVLGSPFLSPDSNSIGGLSVINDNVYPNTVDSIVEDTNPSIDLPTDNPIITNPVEPTIPSDTIPPIDNPSVPVFPENPVDNNQGNTDNPNPPPPGYTDEDGGRGSGGGGNSEPPSTEEPSDNGNTGGGDWEEKPDPGEEPSDNGNTGGNGGEVTTEPEPEPEQPNENPDEGNEEKPSEPSDNPDENGGWETEPTEPESPSEPDDKVDEEDKNEDTTDDKQPTEQPDDNNIDNEDKTEEE
MCE-2014	MCE-2014_ORF88	MCE-2014|_49013_49201	49013	49201	+	Phage protein				atgtttcaaacaacatctgtacttattaagaatgatgtaatagattccatagaaaatactgaacattatattggattcaatgaccctataattatatttactataagttttataggtgcaatacttggaggaatttggtacaagatgatgaaaattattaaaaagagtaactttaaagataaaaaataa	MFQTTSVLIKNDVIDSIENTEHYIGFNDPIIIFTISFIGAILGGIWYKMMKIIKKSNFKDKK
MCE-2014	MCE-2014_ORF89	MCE-2014|_49219_49590	49219	49590	+	Phage protein				ttgatattctctaaagataaaaaatgggatgaagcaaaagatttcatcaaaggtcaaggtatgcaagataattggatagagattgtagattattatagacagataggtggaaaacacgtagctgtttttattgctttaaacaaagtaaaatacatgattctagaagcaacaaaagacaataaggtaatattagtagataaagataataatatactattagaagattatgatattgttatggaaagtaagaagatgttttattacattgaagaaccgttcgaggttaaaataaatatccctcaacatattagagatgtaacttataataatactgttgtattaactacagtaagagggagtagaggtgactag	MIFSKDKKWDEAKDFIKGQGMQDNWIEIVDYYRQIGGKHVAVFIALNKVKYMILEATKDNKVILVDKDNNILLEDYDIVMESKKMFYYIEEPFEVKINIPQHIRDVTYNNTVVLTTVRGSRGD
MCE-2014	MCE-2014_ORF90	MCE-2014|_49594_51285	49594	51285	+	Phage protein				ttggcagatttatttaagcaattcagattaggtaaagactatggtaataatagtaccattgctcaagttcctattgatgaaggattacaagctaacattaaaaaaatagaacaagacaataaagagtatcaagatttaactaagtctttatacggacagcaacaggcttatgcagagccatttatagaaatgatggatacgaatcctgaatttagagataagagaagttacatgaagaacgaacataacttacatgatgttttgaaaaagtttggtaataaccctatccttaatgctatcatacttacacgttcaaatcaagtagctatgtattgtcaacctgcaagatattcagagaaaggtttaggttttgaggtaagattaagagacctagatgcg…	MADLFKQFRLGKDYGNNSTIAQVPIDEGLQANIKKIEQDNKEYQDLTKSLYGQQQAYAEPFIEMMDTNPEFRDKRSYMKNEHNLHDVLKKFGNNPILNAIILTRSNQVAMYCQPARYSEKGLGFEVRLRDLDAEPGRKEKEEMKRIEDFIVNTGKDKDVDRDSFQTFCKKIVRDTYIYDQVNFEKVFNKNNKTKLEKFIAVDPSTIFYATDKKGKIIKGGKRFVQVVDKRVVASFTSRELAMGIRNPRTELSSSGYGLSEVEIAMKEFIAYNNTESFNDRFFSHGGTTRGILQIRSDQQQSQHALENFKREWKSSLSGINGSWQIPVVMADDIKFVNMTPTANDMQFEKWLNYLINIISALYGIDPAEIGFPNRGGATGSKGGSTLNEADPGKKQQQSQ…
MCE-2014	MCE-2014_ORF91	MCE-2014|_51479_52252	51479	52252	+	Phage protein				ttggaagaaataaaatttaatgcttttgtacctatggatttgaagaaatctgtatcaacagcttctgatactaatgagtattctatagtttcaggatgggctagtactccaagtatggatttacagaatgatatagttaatcctaaaggaatagatatagagtattttaaatcacaggggtacattaattatgagcatcaaagtgataaagttgtaggtatacctacagagaattgctatgtggatatagaaaaaggtttatttattgaagcaaagttatggaagaatgatgaaaatgttgttaagatgcttgatttagctgagaaattagaaaaatcaggtagtggaagacgtttaggtttttctattgaaggtgcggttaaaaaacgtaacataaat…	MEEIKFNAFVPMDLKKSVSTASDTNEYSIVSGWASTPSMDLQNDIVNPKGIDIEYFKSQGYINYEHQSDKVVGIPTENCYVDIEKGLFIEAKLWKNDENVVKMLDLAEKLEKSGSGRRLGFSIEGAVKKRNINDNRVIDEVMITGVALVKNPANPEATWESFMKSFLTGHGTSPDTQVDAGALRKEEIASSITNLAYVTKIKDLKEFNDVWNGVVEDLSKSNSMGYEESVLTLQLAKGLSRKDAELAVMDINKQKLE
MCE-2014	MCE-2014_ORF92	MCE-2014|_52271_53230	52271	53230	+	Phage protein				atgagtaaagaaatgcaaaatattttagaagagtatgataagttaaatgctcaagaggcagtttcgaaatctgtagaagatgatgaaaagaatacagtagaatctatagaagaacaagtagcagaaacaactgaagaacctgataaagaaccggaaaaggtatctgaggaagatgctaaggaagcacaagagcaaggtgaaaaagttgaatctgaagaggtagcagaggacaatgaagatgaggaagttgaaaaatcagctaaagaatcaaaagaccctgtagaccaaaaagacactaaaacagaaaataaagacaacgagaaacgtaaaaataaaaaagataaaaaagaagattctgaatctgatgatgaagacaaagatactgacgatgataaagat…	MSKEMQNILEEYDKLNAQEAVSKSVEDDEKNTVESIEEQVAETTEEPDKEPEKVSEEDAKEAQEQGEKVESEEVAEDNEDEEVEKSAKESKDPVDQKDTKTENKDNEKRKNKKDKKEDSESDDEDKDTDDDKDKKEDKKEKTSKSISDEDITTVFKSILTSFENLNKEKENFATKEDLSEVSKSINELSAKISEIQAEDVSKSVDTGEEEAVEKSVTSTNGEQEKVEGYVSKSVDTEEQAETGEAKSEDAEEVQEDNTFKGLSQEERTKFMDSYKAQAKDPRASKHDLQSAYQSYLNINTDPTNASEKDIKTVKDFAQI
MCE-2014	MCE-2014_ORF93	MCE-2014|_53346_54737	53346	54737	+	Phage major capsid protein		FIG00016372	isu;Phage_capsid_proteins	atgactatcgaaaagaacctgtcagacgttcaacaaaagtacgctgaccaattccaagaagacgtagtaaagtcattccaaactggttatggaatcactcctgatacacaaattgacgcaggagctttacgtagagaaattttagatgaccaaatcacaatgttaacatggactaatgaagatttaatcttctatcgtgatatctcacgccgtcctgctcaatctacagtagtaaaatacgaccaatatttacgtcatggtaacgtaggtcactctcgtttcgttaaagaaatcggagtagcaccagtatctgacccaaatatccgtcaaaaaaccgtatcaatgaaatacgtttctgatactaaaaacatgtcaattgcatcaggtttagtaaataac…	MTIEKNLSDVQQKYADQFQEDVVKSFQTGYGITPDTQIDAGALRREILDDQITMLTWTNEDLIFYRDISRRPAQSTVVKYDQYLRHGNVGHSRFVKEIGVAPVSDPNIRQKTVSMKYVSDTKNMSIASGLVNNIADPSQILTEDAIAVVAKTIEWASFYGDASLTSEVEGEGLEFDGLAKLIDKNNVINAKGNQLTEKHLNEAAVRIGKGFGTATDAYMPIGVHADFVNSILGRQMQLMQDNSGNVNTGYSVNGFYSSRGFIKLHGSTVMENELILDESLQPLPNAPQPAKVTATVETKQKGSFEDEEDRAGLSYKVVVNSDDAQSAPSEEVTATVSNVDDGVKLSINVNAMYQQQPQFVSIYRQGKETGMYFLIKRVPVKDAQEDGTIVFVDKNETLP…
MCE-2014	MCE-2014_ORF94	MCE-2014|_54829_55125	54829	55125	+	Phage protein				atgttatactataagaaattactaaatacaaaaatggctaccatttatggtacagtagatattgacaaagatggagtagttaaaggattaactaaggaacaagaaaaagagtttgcaaatgttccaggttttgaatttgaagaagaaaagaaaactactagaaaacaatcagcttctactagtaaagaagaagaacctaaagaagaggaaaagaaagcctctactagaaaatctacaagcactactagaaaatctacagcacgtaaaacaacagccaaaaaagatgaaaataagtaa	MLYYKKLLNTKMATIYGTVDIDKDGVVKGLTKEQEKEFANVPGFEFEEEKKTTRKQSASTSKEEEPKEEEKKASTRKSTSTTRKSTARKTTAKKDENK
MCE-2014	MCE-2014_ORF95	MCE-2014|_55138_56046	55138	56046	+	Phage protein				atggttaactcaatgtttggaggggacttagacccttatgaaaaatcattaaactatgaatatccttatcatccaagcggtaatcctaaacacatagacgtaagtgagatagataatttaacattagctgattatggatggtcaccggatgcagttaaagcatatatgttcggtattgtagttcaaaatcctgatacgggacagcccatgggtgacgagttttataatcatatattagaaagagcagtaggtaaagctgagagagcgctagatatttctatactacctgatattcaacatgagatgagagattatcatgagacagagtttaatagttatatgtttgtacatgcttacagaaaacctatattacaggtagagaacttacagctacaattt…	MVNSMFGGDLDPYEKSLNYEYPYHPSGNPKHIDVSEIDNLTLADYGWSPDAVKAYMFGIVVQNPDTGQPMGDEFYNHILERAVGKAERALDISILPDIQHEMRDYHETEFNSYMFVHAYRKPILQVENLQLQFNGRPIYKYPANWWKVEHLAGHVQLFPTALMQTGQSMSYDAVFNGYPQLAGVYPPSGATFAPQMIRLEYVSGMLPRKKAGRNKPWEMPPELEQLVIKYALKEIYQVWGNLIIGAGIANKTLEVDGITETIGTTQSAMYGGASAQILQINEDIKELLDGLRAYFGYNMIGL
MCE-2014	MCE-2014_ORF96	MCE-2014|_56060_56938	56060	56938	+	Phage protein				atggaaaaaccgtatatgataggagccaactctaaccctaatattattaataagtcaacaacatatactactacaacacaagcagatgaacaagataaacctaagtatactactagattagagttcgatactattgatatgattaggtttattaatgaccgaggtataaaagtactatgggaagaagcatatttctgtccgtgccttaaccctgatacaggtcatcctagagtagattgtcctagatgtcatggtaaaggtattgcttatttacctcctaaagagactataatggcaatacagtctcaagagaaaggaactaaccaattagatataggaatattagatacaggtactgcaataggtacaactcaattagaaaagagaatctcctataga…	MEKPYMIGANSNPNIINKSTTYTTTTQADEQDKPKYTTRLEFDTIDMIRFINDRGIKVLWEEAYFCPCLNPDTGHPRVDCPRCHGKGIAYLPPKETIMAIQSQEKGTNQLDIGILDTGTAIGTTQLEKRISYRDRFTVPEVLMPQQMIYFVNKDRIKKGIPLYYDVKEVTYIATQDGTVYEEDYEIKNNRLYLNEKYENHTVTLKILMTLRYVVSDILKESRYQYTKFNQPKSKFENLPQKLLLKREDVIVLQDPYKVNDGIEEDLEIQVDDPKASASNPSNLGGFFGGAFK
MCE-2014	MCE-2014_ORF97	MCE-2014|_56938_57558	56938	57558	+	Phage protein				atgccagttcacggaaagagacctaatttatttaaaaataaaaactataagcaggtaggtaagagaaccattgatggtatgcgttcagaagttcttgataagctacaagcaacagcacaacaagtagagaataccagtattaaacgtatgcctacttacctacaggtaacagagaaaaagttagaaaaagaaggagtagtagaccttaaaaaagcttttgctcactcatctaaaaagaaaactagtaaagatggtggatggtatttaaccgtaccaatccgcattaaaactagtagaatgaataacagtacttaccaagatatgaggactttaaaagtagatagaggtacaggttcagtttctaagataactgattatctagaaggacgtagaaagaat…	MPVHGKRPNLFKNKNYKQVGKRTIDGMRSEVLDKLQATAQQVENTSIKRMPTYLQVTEKKLEKEGVVDLKKAFAHSSKKKTSKDGGWYLTVPIRIKTSRMNNSTYQDMRTLKVDRGTGSVSKITDYLEGRRKNVSHPSMKPEPMTHNMTKVKRGKQSSYFIFRTVSSKSPASSWILNRDKVNENNFSKTTLKTVKQLMNWKMKNLN
MCE-2014	MCE-2014_ORF98	MCE-2014|_57577_58413	57577	58413	+	Phage protein				atggcaataacatcagttgattcatatttattatcagaaataaagcctagacttaacactgtgctagagaattgttatattatagatgaagttttaaaagactttgattatcaaactagagagagctttaaagaagctttctgtggtaagaatgcacaacatgaagtaacggtaggatttaacttcccaaaatttaaaaataactatgaagctcattacttgatacaattaggtcaaggacaagagacaaaaaactctttagggagtattcagtcatcttactttgaggcaacaggagataccttagtcgaatcttctacagcaataagagaagatgataagttagtttttactgtttctaaacctataggagagttaataaaagtagaagatatagag…	MAITSVDSYLLSEIKPRLNTVLENCYIIDEVLKDFDYQTRESFKEAFCGKNAQHEVTVGFNFPKFKNNYEAHYLIQLGQGQETKNSLGSIQSSYFEATGDTLVESSTAIREDDKLVFTVSKPIGELIKVEDIEFAKYDNLQVEGNKVSFKYQTNEDYENYNANIIFTEKKNDSKGLVKGFTVEEQVTVVGLSFNVDVARCLDAVLKMILISMRDSIEEQQTFQLQNLSFGDIAPIIEDGDSMIFGRPTIIKYTSSLDLDYTITQDINKLTFKERKDWK
MCE-2014	MCE-2014_ORF99	MCE-2014|_58415_58630	58415	58630	+	Phage protein				atggctagaaaaaagacacctgaaaataacactcctaaattcaatggttatgttcatatagatacattccttgatactgcaaaaaccctttttaacatgagggattcacaagtagcaggatttaaagcttatatggaaggtagtcattatttgtttagtgagcaagaattcttaccatcattagagaagtatttaggtaggaaattagatatataa	MARKKTPENNTPKFNGYVHIDTFLDTAKTLFNMRDSQVAGFKAYMEGSHYLFSEQEFLPSLEKYLGRKLDI
MCE-2014	MCE-2014_ORF100	MCE-2014|_58657_60420	58657	60420	+	Phage major tail sheath				atggcagtagaaccattcccaagaagacctattacccgtcctcatgcatctattgaagtagatacttcaggtatcggtggctcagcaggttcaagtgaaaaagtattttgcttaatcggtcaggctgaaggcggagaaccaaatacagtttacgaattacgtaactatgcacaagctaaacgtttattccgttcaggagaattgcttgatgcaattgaattagcatggggctcaaaccctaactatacagcaggtaagattttagctatgcgtatagaagatgctaaacctgcaacagcagaagttggtggactaaaagtaacttctaaaatatacggtaatgttgctaacaacattcaagtaggattggaaaagaacacattaagtgattcattacgt…	MAVEPFPRRPITRPHASIEVDTSGIGGSAGSSEKVFCLIGQAEGGEPNTVYELRNYAQAKRLFRSGELLDAIELAWGSNPNYTAGKILAMRIEDAKPATAEVGGLKVTSKIYGNVANNIQVGLEKNTLSDSLRLRVIFQDDRFNEVYDNIGNIFTIKYKGEEANATFSVEHDEETQKASRLVLKVGDQEVKSYDLTGGAYDYTNAIITDINQLPDFEAKLSPFGDKNLESSKLDKIENANIKDKAVYVKAVFGDLEKQTAYNGIVSFEQLNAEGEVPSNVEVEAGEESATVTATSPIKTIEPFELTKLKGGTNGEPPATWADKLDKFAHEGGYYIVPLSSKQSVHAEVASFVKERSDAGEPMRAIVGGGFNESKEQLFGRQASLSNPRVSLVANSGTFV…
MCE-2014	MCE-2014_ORF101	MCE-2014|_60493_60921	60493	60921	+	Phage protein				atggcatcagaagctaaacaaaccgtccatactggtaataccgtcctacttatgattaaaggtaaaccggtaggaagagcacaatcagcatcaggtcaacgtgaatacggtacaactggtgtatacgaaatcggttctatcatgcctcaagaacacgtatacttacgttatgaaggtacaattacagtagaacgtttacgtatgaaaaaagaaaactttgcagatttaggatatgcttcacttggtgaagaaattcttaagaaagatatcattgatattttagttgtagataacttaacgaaacaagttattatttcatatcatggttgctctgcaaataactacaatgaaacttggcagacaaatgaaattgtaacagaagaaatcgagtttagttac…	MASEAKQTVHTGNTVLLMIKGKPVGRAQSASGQREYGTTGVYEIGSIMPQEHVYLRYEGTITVERLRMKKENFADLGYASLGEEILKKDIIDILVVDNLTKQVIISYHGCSANNYNETWQTNEIVTEEIEFSYLTASDKART
MCE-2014	MCE-2014_ORF102	MCE-2014|_61008_61148	61008	61148	+	Phage protein				atgacaaataagagaaaaacaataggaaaaatgagtaatacgagagcaacttggaatattaatcctgtaactaaagttaagaaagataaaacaaaatattctagaaaaaataaacataaaggacttgacaactataattaa	MTNKRKTIGKMSNTRATWNINPVTKVKKDKTKYSRKNKHKGLDNYN
MCE-2014	MCE-2014_ORF103	MCE-2014|_61191_61643	61191	61643	+	Phage protein				atgagtacattttggtcaaaaagaagaacaactggtaaagataggcaggtaaagaaacattatactcaaatgtctttacaagaaaagaagcagtgtgttaaactattacaagatacaattaatacacataaatatttagaactatcaaaccattgcaaaactaaaattaaaaatgaaatcaattttagtaatctagtaagatttatttttaaggatagaaatgcaccatttaatattattgagtataatattacagattttcatggtaaaaaacaaagaaggattatttttaagagtcctactattgtaactatagaaggggtaagtagttatcagtacttagttattaacctagaagatggtaaaataataactacatactataacggcattacagat…	MSTFWSKRRTTGKDRQVKKHYTQMSLQEKKQCVKLLQDTINTHKYLELSNHCKTKIKNEINFSNLVRFIFKDRNAPFNIIEYNITDFHGKKQRRIIFKSPTIVTIEGVSSYQYLVINLEDGKIITTYYNGITDTHKTLDLDYYDKGLTIK
MCE-2014	MCE-2014_ORF104	MCE-2014|_61866_62018	61866	62018	+	hypothetical protein				atggaaatatacattgtaatagatttaagagggagcacagaagaagaaacaaatatggattttaaagcttttagaaaattacaagatgctataacatatgtagatggcagtggtaatagagatttacatctaatgccgttagaattagaataa	MEIYIVIDLRGSTEEETNMDFKAFRKLQDAITYVDGSGNRDLHLMPLELE
MCE-2014	MCE-2014_ORF105	MCE-2014|_62086_62397	62086	62397	+	Phage protein				atgtcacaagataaattaagagcaatttacacagaaatgaaagtagaattacacaaatttcctaaagaggtagatgtaacaagtaaatcaactgcaattgcaatcaatcaaattctagataaatttaaaacattaactgaacaagcaggtaagattactagaaaatatttagaaggtcaagaaatattaactattgattatgagtattatgattcattacaagaatattatatctacctacttagaaacagtgaaaagattgaacaaagtttacaagaaattactaagcgtacaggtgaatatgtaaagtaa	MSQDKLRAIYTEMKVELHKFPKEVDVTSKSTAIAINQILDKFKTLTEQAGKITRKYLEGQEILTIDYEYYDSLQEYYIYLLRNSEKIEQSLQEITKRTGEYVK
MCE-2014	MCE-2014_ORF106	MCE-2014|_62529_62987	62529	62987	+	Phage protein				atggcagaagaaattaaaaaggaacaagatgtacaagaaacaactaaagaagataaaaaagatgttagtaaaatgacaccggaagaaatagataaattaaaatatcaagacaagaaagaaaaagaacaagttattaacaaagttattaaaggtgttaatgatacttgggaaaaagaatataactttgaagaattagacttaagatttaaagttaaaattaaattacctaatgcacgagaacagggtaacatctttgcgttacgttctgcttacttaggtggtatggatatgtatcagacagaccaagtaattagagcatatcaaatgttagctacattacaagaagtaggtattgaagttcctaaggaattccaagaccctgacgatatttataactta…	MAEEIKKEQDVQETTKEDKKDVSKMTPEEIDKLKYQDKKEKEQVINKVIKGVNDTWEKEYNFEELDLRFKVKIKLPNAREQGNIFALRSAYLGGMDMYQTDQVIRAYQMLATLQEVGIEVPKEFQDPDDIYNLYPLTVMYEDWLGFLNSFRY
MCE-2014	MCE-2014_ORF107	MCE-2014|_63031_63567	63031	63567	+	Phage protein				atggaatcaattgttaaacaacctttatctagaaatctatgggctattatgaaagagtttaatgttttgcctactgagcaaagatttaaggatttagatgattaccaaatagagtttattattggtaatatgaatagggatgtttatgaacataataaacaacttaaacaagctcaaaaaggtggaaaattcgatagtcaatttgaagatgatgatagtagttggtggaatgaatctcatgaagactttgacccagtacctgatttcttagatgctgatgacttagcacaacaaatggaagctaaattatctgatagagataaggaagaaagagctaagagaaacgatgcagagctaaatgatgaaacagaaggacttactacacaacatcttgctatg…	MESIVKQPLSRNLWAIMKEFNVLPTEQRFKDLDDYQIEFIIGNMNRDVYEHNKQLKQAQKGGKFDSQFEDDDSSWWNESHEDFDPVPDFLDADDLAQQMEAKLSDRDKEERAKRNDAELNDETEGLTTQHLAMMEYIRRKQEELDDEVGNGKTSEDDATISQESVNKALEDLDDDWYM
MCE-2014	MCE-2014_ORF108	MCE-2014|_63620_67678	63620	67678	+	Phage DNA transfer protein				atgatggcaatgaatgacgattatagattggtcttatccggtgatagttcggatttagagaatagtctgaaggcaatagaactttacatggattccctggaatctaaaaatattgatgcccctttagataatttcttaaagaaattaaaagtaattgctaaagaagttaaaaatgtacagaactcaatggataaacaggaaggtaaatctgttatatcttctaaagatatggatgaatctattaaatccactcaatctgctacaaagaatataaatgaattaaagaaagctttagatgaccttcaaaaagaaaatatatctaaaggtattgcacctgaccctgaagttgagaaagcatatgctaagatgggtaaagttgtagatgaaactcaagaaaaa…	MMAMNDDYRLVLSGDSSDLENSLKAIELYMDSLESKNIDAPLDNFLKKLKVIAKEVKNVQNSMDKQEGKSVISSKDMDESIKSTQSATKNINELKKALDDLQKENISKGIAPDPEVEKAYAKMGKVVDETQEKLEKMSSQKIGSDASIQNRIKEMKTLNQVTEEYNKISKDSSATKDYTKRLRANRNMTRGYMERSEGTGRLTYDQGARVRSELGKIGSYESQRKQNQRNLGQAREQYSNYRNQQQDLTKRRASGQINKAQYEQELASIKQEMKAREELISNYEKLGAELDKTIQYYKGSVQKDFQSRDVDQQRGTFGRMVQERLPSIGSHAMMGTTAMATGLYMKGASLSETNRPMVTSLGQNSDNMDIDSVRNAYGDLSIDNKLGYNSTDMLKMATS…
MCE-2014	MCE-2014_ORF109	MCE-2014|_67757_70183	67757	70183	+	Secretory antigen SsaA-like protein				atgcgtagaataagaagacctaaggtaagaatagaaattgttacagatgacaatacatttacattaagatttgaagatacacgtgattataatggtgatgagtttggggctaaacttttaggtttccaaactaaaaattctatggaggatgatagttcagttttccaaataaatatggcaggagatacttattgggataagttagttatggctaatgatattattagaatatttattactcctaatgatgaccctaatgataaagaaggaagacaagaacgacttatccaagtaggtatggtttcccaagtatcaaaagtaggtagttacggtaatgaccaaactcaatttaggataacaggtcagtcttttgtaaaaccctttatgaaatttggatta…	MRRIRRPKVRIEIVTDDNTFTLRFEDTRDYNGDEFGAKLLGFQTKNSMEDDSSVFQINMAGDTYWDKLVMANDIIRIFITPNDDPNDKEGRQERLIQVGMVSQVSKVGSYGNDQTQFRITGQSFVKPFMKFGLGVIQEVQAVLPEVGWLIDGDGDNEVKFTGSSAHEVMTGIIRRFIPYMKYNYTEKTYNTIDNYLDYDDLSSWDEFEKLTEVSAFTNFDGSLKQLMDMVTARPFNELFFKNSEKTPGKAQLVLRKTPFNPTEWRALDMIKVPTEDFIEEDVGKSDVETYSIFTATPAGMLKELNGDVFSKPQFHPELTDRYGYTKFEVENIYLSTKSGSATEDSDSSGDDNGTERGTYAKIMKDLSNYGRDNISKGIDKYTSKLSSKYKNLKKAQAKK…
MCE-2014	MCE-2014_ORF110	MCE-2014|_70197_71084	70197	71084	+	Phage protein				atggcaacagataaagaagctaaagatgttattgacaagtttatagataatgtatttaattttgatgtattaactatggaaagagttaaagaaaaagatgcagagattaaaaagataactacagacgatatgtatgaaaaggttgtttatataagaccttatgtcggtgtgatacaaagccttaatcctcagcatgtacaatacgaatctttttcaaataatggaactgatatagaagcagaactaagttttcgtaaggtaagctatttagttgataaagggtctatacctacagactctctatcaacactaacagttcatttagtagaaagaaatcaagaattattaatagattactttgatgagatacaagatgtgttgtatggagaatatatggaa…	MATDKEAKDVIDKFIDNVFNFDVLTMERVKEKDAEIKKITTDDMYEKVVYIRPYVGVIQSLNPQHVQYESFSNNGTDIEAELSFRKVSYLVDKGSIPTDSLSTLTVHLVERNQELLIDYFDEIQDVLYGEYMEEEYVFDEDVPLSTILALDLNDNLKSLSNIKYMFKGAPKENPFGTDKDVYIDTYNLLYWLYLGEDEELAYPMNINYFFTEGRFFTIFGKGHKYKVDVSKFIVGDILFFGRSDTNIGIYVGDGEFISMIGKFPKDETPIGKYKLDDYWNEFNGRVMRFDEEVYI
MCE-2014	MCE-2014_ORF111	MCE-2014|_71084_73630	71084	73630	+	Glycerophosphoryl diester phosphodiesterase (EC 3.1.4.46)		FIG00002239	isu;Glycerol_and_Glycerol-3-phosphate_Uptake_and_Utilization	atggtagtaagattccaatcttccatggggagaagtctaaaaagagtagattcagatgacttaaatgtaaaagggttagttttagctacagttagcaaaattaattataaatatcaatcagtagaagttaaagttaataatttaactttaggaagtcgtataggtgatgatggtagtttagctgtaccttaccctaaatctttcataggtagaacacctgagggaagtgtattcggtacaaaaccacttattactgaaggttctgtagtattaataggtttcctaaatgatgatataaatagccctataatcttaagtgtttacggtgataatgaacaaaataaaatgattaatacgaatcctttagatgggggtaaatttgatacagatagtgtttat…	MVVRFQSSMGRSLKRVDSDDLNVKGLVLATVSKINYKYQSVEVKVNNLTLGSRIGDDGSLAVPYPKSFIGRTPEGSVFGTKPLITEGSVVLIGFLNDDINSPIILSVYGDNEQNKMINTNPLDGGKFDTDSVYKYSSALYEILPSLNYKYDDGEGTSIKTFNGKSFFSMTSGEEEKPQATDFYTGTEYQDLFTSYYGNKTLIEPRIQKAPNMLFKHQGVFYDDGTPDNHITTLFISERGDIRASVLNTETQKRTTQEMSSDGSYRVIKQDDDLMLDEAQVWIEYGISEDNKFYIKNDKHKFEFTDEGIYIDDKPMLENLDESIAEAMKNLNEIQKELDDINYLLEGVGKDNLEELIESTKESIEASKKATSDVNRLTTQISEVSGRTEGIITQFQKFRD…
MCE-2014	MCE-2014_ORF112	MCE-2014|_73737_74528	73737	74528	+	Phage protein				atgccacaatcagatggaataagtaatcttcatagaatagctttacgcttccctaaagaaggcggtggttatgatatgtatagatttaaagttaaccctgagaattatacaatagattcaccacaacgtacgacagcaattaaaacaaaatcagatattgtaatagaagattatggtaaagacatagaagttattaacttcacaggtacaactggttttagacctgttagagaagcagatgggttaaaaacaggtaagcagaaaatggaagagttacaaagtagagttagtgaatatgctatgcaaggcggtagcggtaacgtaagtggctcttacttacaattttttaattttacagatgatagctactataaagttcatttagctccgcaagggtta…	MPQSDGISNLHRIALRFPKEGGGYDMYRFKVNPENYTIDSPQRTTAIKTKSDIVIEDYGKDIEVINFTGTTGFRPVREADGLKTGKQKMEELQSRVSEYAMQGGSGNVSGSYLQFFNFTDDSYYKVHLAPQGLKVTRSKDEPLLFRYEITLVVIGSLTEADRSAVTTEEFGNVKPNASQRVDEGIKELDKNARKTRDRNNQEISRRENTIPKSTGDNTNEGNRLKQSFPSSSIYNPRQSTNGLKGNIDNMALIIGYGDGGVSS
MCE-2014	MCE-2014_ORF113	MCE-2014|_74528_75052	74528	75052	+	Phage protein				atgaataattttataccacaacctcaagggttactgaggtttttaaatgccctagatacagatttaacttcttctcatatgaatttacttgatgaagaggtatcatttgtatctaaattttatacaccgcaattacaattaagtgaattagcaaaaaaagtattgacaaatataaagacagatgatatacctgtattagaaagagaatttaatgataatacaattattcataaagctaacgatacattactaaaagtacaagcaccaagaatgtatatgattctacaatctattgtgcttgaagcgtatgctattgttaattgctttgtagaaaatccaagttctttaaaatacttaactgaagaagatgttagtataacacgagaaaatttaaattat…	MNNFIPQPQGLLRFLNALDTDLTSSHMNLLDEEVSFVSKFYTPQLQLSELAKKVLTNIKTDDIPVLEREFNDNTIIHKANDTLLKVQAPRMYMILQSIVLEAYAIVNCFVENPSSLKYLTEEDVSITRENLNYVADYLGNYDDYNSVVLDLRDLDLCFSAIELQLPLIKKEANV
MCE-2014	MCE-2014_ORF114	MCE-2014|_75052_75756	75052	75756	+	Phage protein				atgagatttaagaagcacgtagttcaacatgaagaaacgatgcaagcaatagcacagagatactatggtgatgttagttattggatagacctagtagaacataataacttaaagtatccttacctagtagaaactgatgaagaaaaaatgaaagaccctgaaaggctagcttctacaggtgatacacttattatacctattgaatcagacttaacagatgtatcagcaaaggaaattaattctagagataaagatgtattagttgagttagctttaggaagagatttaaatattactgcggatgaaaagtattttaatgagcatggtactagtgataatatactagcattcagtacaaatggtaatggggacttagatactgtaaaaggtatagataat…	MRFKKHVVQHEETMQAIAQRYYGDVSYWIDLVEHNNLKYPYLVETDEEKMKDPERLASTGDTLIIPIESDLTDVSAKEINSRDKDVLVELALGRDLNITADEKYFNEHGTSDNILAFSTNGNGDLDTVKGIDNMKQQLQARLLTPRGSLMLHPNYGSDLHNLFGLNIPEQATLIEMEVLRTLTSDNRVKSANLIDWKIQGNVYSGQFSVEIKSVEESINFVLGQDEEGIFALFE
MCE-2014	MCE-2014_ORF115	MCE-2014|_75771_76817	75771	76817	+	Phage baseplate		FIG01305804	isu;Phage_baseplate_proteins	atgaaaactagaaaattaactaacatactatcaaaattaatagataagacaatggcaggtacaagcaagataacagactttactcctggttcagcctctaggtcattattagaggctgtatcattagagatagagcaattctatatcctaacaaaagaaaatattgattggggtatacaagagggtatcattgaagcttttgattttcaaaaaagacaatctaaaagagcttatggtgatgttactattcaattctaccaacctttagatatgagaatgtatatacctgcaggaacaacttttacttcaacacgacaagaatatcctcagcaatttgaaacattagttgattattatgcagagcctgattctactgagattgttgttgaagtttattgt…	MKTRKLTNILSKLIDKTMAGTSKITDFTPGSASRSLLEAVSLEIEQFYILTKENIDWGIQEGIIEAFDFQKRQSKRAYGDVTIQFYQPLDMRMYIPAGTTFTSTRQEYPQQFETLVDYYAEPDSTEIVVEVYCKETGVAGNVPEGTINTIASGSSLIRSVNNEYSFNTGTKEESQEDFKRRFHSFVESRGRATNKSVRYGALQIPDVEGVYVYEETGHITVFAHDRNGNLSDTLKEDIIDALQDYRPSGIMLDVTGVEKEEVNVSATVTISNKSRIGDTLQKHIESVIRSYLNNLKTSDDLIITDLIQAIMNIDDVLIYDVSFDNLDENIIVPPQGIIRAGEIKVELK
MCE-2014	MCE-2014_ORF116	MCE-2014|_76838_79903	76838	79903	+	Phage protein				gtggctaattttttaaagaatcttcatccattattaagaagagatagaaacaaaaaagataatcaagaccctaactttgctctcatagatgcactcaatgaagagatgaatcaagtagagaaagatgctatagaaagtaaattacaatcttctctaaagacatctacaagtgaatatttagataagtttggggattggtttggagtttatcgtaagaccgatgagaacgatgatgtttatagagcaagaattataaaatatttactcttgaaaagaggaactaataatgctataatagatgctataaaagattatttaggtagagatgatattgatgtaagtgtatatgagccttttacaaatattttctatactaacaaatcacatttaaatggtgaa…	MANFLKNLHPLLRRDRNKKDNQDPNFALIDALNEEMNQVEKDAIESKLQSSLKTSTSEYLDKFGDWFGVYRKTDENDDVYRARIIKYLLLKRGTNNAIIDAIKDYLGRDDIDVSVYEPFTNIFYTNKSHLNGEDHLMGYYYRFAVINVSIGDYFPIEIIDVINEFKPAGVTLYVTYDGASTIRGGAVIKWLDGLPKIETYQEFDRFTGYDDTFYGHINMNQSKGTDNSSSDIFKTNHSLINSLDVLTGSSSVGRQYVNYGYVTSYVYNPGMTSSVNQISASTEGRGQEVPTDYYMYTSTKNNNTVELNMQTTSGVSYLYNNFNFRYYMSKYRPQVDLQSDEARRIVSDYIKELSIDYYLSAVIPPDESIEIKLQVYDFSINRWLTVSISNLSFYEKNIG…
MCE-2014	MCE-2014_ORF117	MCE-2014|_80014_80535	80014	80535	+	Phage protein				atggcaattgcaacgtataattctcatgttgagttagcaaaatatctagttagtaaagctgattcagtttacttaacaattggaaagagcacaccgtggtctaatgaaacaaacccaccgcaacctgatgaaaatgcaacagtattacaggaggttattggatataaaaaagctactaaagttactttagttagaccttctaaatcacctgaagatgataataagaatttaatttcttatggtaataaatcctgggtagaagtgacaccggaaaatgctaaagctgaaggagctaaatgggtttacttagaaagtagtattgttggtgatgaactacctcttggaacatatagacaagtaggatttgttatggacttagtagcaaaaagtggtattagt…	MAIATYNSHVELAKYLVSKADSVYLTIGKSTPWSNETNPPQPDENATVLQEVIGYKKATKVTLVRPSKSPEDDNKNLISYGNKSWVEVTPENAKAEGAKWVYLESSIVGDELPLGTYRQVGFVMDLVAKSGISKFNLVPSEVESTGTLLFFDNKQFQNRSEQTTAKERFIVEV
MCE-2014	MCE-2014_ORF118	MCE-2014|_80557_84015	80557	84015	+	Phage virulence-associated protein				atggcaattaattttaaaggttcaccttatttagatagatttgacccgtctaaagatagaacaaaagtattatttaatcctgatagacctctacaacaggcagaattaaatgaaatgcagtctatagaccaatattatttaaaaaatctaggagacgctatttttaaagacggagataagcaatcaggacttggattcacattgtctgaagataatgtattgacagtaaaccctggttatgtatatatcaacggtaaaataagatattacgataatgatgattcagttaaaataactggtgtaggtaaagaaactatcggtattaagttaacagaacgtattgttacacctgatgaagatgctagcctattagaccaaactagtggggtaccaagttac…	MAINFKGSPYLDRFDPSKDRTKVLFNPDRPLQQAELNEMQSIDQYYLKNLGDAIFKDGDKQSGLGFTLSEDNVLTVNPGYVYINGKIRYYDNDDSVKITGVGKETIGIKLTERIVTPDEDASLLDQTSGVPSYFSKGADRLEEKMSLTVNDPTSATIYTFMDGDLYIQSTNAEMDKINKVLAERTYDESGSYKVNGFELFSEGNAEDDDHVSVVVDAGKAYVKGFKVDKPVSTRISVPKSYDLGTAENESTIFNKSNNSISLANSPVKEIRRVTGQVLIEKERVTRGAQGDGQDFLSNNTAFEIVKVWTETSPGVTTKEYKQGEDFRLTDGQTIDWSPQGQEPSGGTSYYVSYKYNKRMEAGKDYEVTTQGEGLSKKWYINFTPSNGAKPIDQTVVLVD…
MCE-2014	MCE-2014_ORF119	MCE-2014|_84064_84222	84064	84222	+	Phage protein				atgcctagagaagttagagacccatattctcaagctaagctatttatacctacggttgaggaaaaatcaattaaggaattagaaagaacatataaggaaaaaattaatgaagttgatagacttcttactgaattaaagaaagagagaggagaaaaatag	MPREVRDPYSQAKLFIPTVEEKSIKELERTYKEKINEVDRLLTELKKERGEK
MCE-2014	MCE-2014_ORF120	MCE-2014|_84223_86154	84223	86154	+	Phage capsid and scaffold		FIG01304444	icw(1);Phage_capsid_proteins	atggcatttaactacacgcctcttactgaaaaacagaagttaaaagatatgtatcctaaagttaatgatataggtaattttttaaaaacagaggttaaccttagtgatgtaaagcaaatatcacagcctgattttaacaatattttatcatctatccctgatagcggtaactactatgtaaccaactcaagaaatgctcctgcagatgaagcaacatcaggatttgtaaggttagataaaagaaatgtaaattattataaaatttactattcaccatatagtagtaacaaaatgtatattaagacctatgctaatggtactatatacgattggattagttttaaattagatgaaggtaatctatataatgaaggtaatactttaaatgtaaaggaactt…	MAFNYTPLTEKQKLKDMYPKVNDIGNFLKTEVNLSDVKQISQPDFNNILSSIPDSGNYYVTNSRNAPADEATSGFVRLDKRNVNYYKIYYSPYSSNKMYIKTYANGTIYDWISFKLDEGNLYNEGNTLNVKELTESTTQYATLVNPPQEDLDTGWVTYKESKNGVSSLVEFNPVNSTSTFKMIRKLPVQEQNPNLLRDSLFTYGKYFPIQDVRVKDDGNNPYWGFFKYESDISRTKFKNQNTVVLNDSKDVFPTVMTKRFKVGEEVKVGDTLTMSVFIKVNDPSLLKENNIYFELAGYETVEQNNNPPTGGRRVLYKDEVSTEWARYSFTFTVPEYTNEGSSTKNNYMSALLRLNLKESGTGNGFKAYYALPKLEKGNKATPFITHKDDKVQYDEIWSN…
MCE-2014	MCE-2014_ORF121	MCE-2014|_86168_86542	86168	86542	+	Phage protein				atggctagacaatttgatattggcagagatgaaatagtgttacaccttagagatggtaaatatatcacagggtttacaacggcaggtgcttatgatgaagactttggacaggttaaggttaatagagagattttacctgcttacttctttgagaactttgctcttgatagatacctatactataaaaaaccggaagaggttatagagaataaaaactatgtacctcctcaaattaataatagtgacgaagagtctcaacaaaatactgtacctaaagaacaatatgatagtttaaaagaagaactagagcttatgagacagcaacaagaagctatgatgaaaatgcttcaacaactcttaggtcaaaaggggtaa	MARQFDIGRDEIVLHLRDGKYITGFTTAGAYDEDFGQVKVNREILPAYFFENFALDRYLYYKKPEEVIENKNYVPPQINNSDEESQQNTVPKEQYDSLKEELELMRQQQEAMMKMLQQLLGQKG
MCE-2014	MCE-2014_ORF122	MCE-2014|_86549_87925	86549	87925	+	Phage capsid and scaffold		FIG01304444	icw(1);Phage_capsid_proteins	atggcattaaattttactacaataacggaaaacaatgttattagagacctgactactcaggtcaataacattggagaagaattaacaaaagaaagaaatatatttgacattacagatgatttagtttataattttaataaatcacagaaaattaaactaactgatgataaaggattaactaaatcttatggaagcataacagctcttagagatataaaagaacctggttactattatattggagctagaacattagcaacgttattagataagcctgacattgagtctattgatgttgtattacatgtagtacctcttgacacttctagtaaagtagttcaacatttatatacactatctactaataataaccaaattaaaatgttatatagatttgtc…	MALNFTTITENNVIRDLTTQVNNIGEELTKERNIFDITDDLVYNFNKSQKIKLTDDKGLTKSYGSITALRDIKEPGYYYIGARTLATLLDKPDIESIDVVLHVVPLDTSSKVVQHLYTLSTNNNQIKMLYRFVSGNSSSEWQFIQGLPSNKNAVISGTNILDISSPGVYFVMGMTGGMPSGVDSGFLDLSVDSNDNRLARLTDAETGKEYTSIKKPTGVYTAWKKEFEPKDMEKYLLSSIRDDGSASFPLLVYTSDNKTFQQAIIDHIDRTGQTTFTFYAQGGVSGSPMSNSCRGLFMSDTPNTSSLHGVYNAIGTDGRNVTGSVVGGNWTSPKTSPSHKELWTGAQSFLSTGTTKNLSDDISNYSYVEVYTTHKTTEKTKGNDDTGTICHKFYLDGSG…
MCE-2014	MCE-2014_ORF123	MCE-2014|_88015_89763	88015	89763	+	DNA helicase, phage-associated		FIG01115708	icw(1);Phage_replication	atgagattaagaattaagaacttatatacctatgtagaatttgaggaggatgataaatacttaaaagatatctttttaaagagagttcatacgactataggagcaaggcaggagggattccagtatagtcctgcttacaaaagaggtagttgggatggatatgtagatttttatgtttatgaggaagataaatttcctactggacttttatttaaaattgagttattattaggggagttacaatcaagatataacttccagtttgaaacaattgatgagcgtgatgaaagtttcttatctgaagaagatattgacgatgagataacattactcgataataatgtcggtcaaattaccttaagagactaccaatacgaggcggtatacaatagtttaact…	MRLRIKNLYTYVEFEEDDKYLKDIFLKRVHTTIGARQEGFQYSPAYKRGSWDGYVDFYVYEEDKFPTGLLFKIELLLGELQSRYNFQFETIDERDESFLSEEDIDDEITLLDNNVGQITLRDYQYEAVYNSLTFYNGIAHLATNGGKTEVASGIIDQLLPQLEKGERVAFFTGSTEIFHQSADRLKERLNIPIGKVGAGKFDVKQVTVVMIPTLNANLKDPTQGVKVTPKQNISKKIAQEILPKFEGGTNQKKLLKVLLDNTTPKTKVEQNVLNVLELIYQNSKTDAEVLLNLKKHNAHFQKVVREKNEKKYDKYQDMRDFLDSVTVMIVDEAHHSKSDSWYNNLMTCEKALYRIALTGSIDKKDELLWMRLQALFGNVIARTTNKFLIEEGHSARPTI…
MCE-2014	MCE-2014_ORF124	MCE-2014|_89775_91388	89775	91388	+	Phage protein				atggcaacaaaaacacaaagaaagttatatcaatatctagaggaaaatgctatagaaaataaatttcatatttctactaagaaagaattagcagattctctaggtgtttccatctctgctttatccaataaccttaaaaagttagaagaagaaaataaagtcgttactgtttctaaaagagggaaaaatggtggagtaataataactttagttagggagtatgttacagaagaattgaaagagtttaatcattctacagataatattattacttctgatttacaatatgctaaagcattaagagaaaaacactttccttcttatagatatgagagaaaagaacaacgcagacgtactaagatagaaatggctcagtacaatgccattaaggatgagaag…	MATKTQRKLYQYLEENAIENKFHISTKKELADSLGVSISALSNNLKKLEEENKVVTVSKRGKNGGVIITLVREYVTEELKEFNHSTDNIITSDLQYAKALREKHFPSYRYERKEQRRRTKIEMAQYNAIKDEKRRIIADMNFHSEGLPYPSKDIFNMSYDPEGFYKAYILCKLYDQYAISHMDAKHTSHLKAMSKATTKDEYDYHQHMSEYYRNKMIQNLPRNSVSDNFFGSKMFNTFYNFYLKIKDKNINVFKYMQNVFKNVTFYYENGMQPNPIPSPNFFSSDKYFKNYNNYIKGIKKGVNSTNRHLGDTDSIINSSDYVKNPAVLHLHQLYTTGLNSTLHDIDTMFEQALDLENASYGLFGDMKHIILLQYNSMIEEEIRNLPTEEKNIINKYVKQ…
MCE-2014	MCE-2014_ORF125	MCE-2014|_91381_92823	91381	92823	+	DNA helicase, phage-associated		FIG01115708	icw(1);Phage_replication	atgagtaagaaaataaaggagcttattcttcacaaatcaatgaaggatatacattttgcaagagaagtattagataacttacctaagaacctattttcagcagaatctgaagatatgggttacttatttacagctataaaaagaacagcccatatttctgataagatgtcaaatgaagcattagcaattaaagtagaacagcttatgggaagtaataaggaagatgaagagaaagtaaccaagacattgacttacttagaagatttatataaagtagatgttaatgaaaaagatgaatctgttaattatgaaatagagaaatatattaaaacagaaatgtctaaggaagtattagttaagtttattgcagaaaataaacaagaagactcagacaattta…	MSKKIKELILHKSMKDIHFAREVLDNLPKNLFSAESEDMGYLFTAIKRTAHISDKMSNEALAIKVEQLMGSNKEDEEKVTKTLTYLEDLYKVDVNEKDESVNYEIEKYIKTEMSKEVLVKFIAENKQEDSDNLHELVDKLKQIEVSDISGGNGEFIDFFEDTEKKQELLSNLATNKFSTGFNSIDNHIEGGIARGEVGLIIAPTGRGKSLMASNLAKNYVKSGLSVLYIALEEKMDRMVLRAEQQMAGAEKSQIVNQDMSLNSKVYDAIQNHYQKNRKLLGDFYISKHMPGEVTPNQLEQIIVNTTIKKDKNIDVVIIDYPHLMRNPYAKYHSESDAGGKLFEDIRRLSQQYGFVCWTLAQTNRGAYGSDVITSEHVEGSRKIVNAVEVSLAVNQKDEE…
MCE-2014	MCE-2014_ORF126	MCE-2014|_92902_93927	92902	93927	+	Phage recombination exonuclease				atgaagtttgtattttttacagatagccattttcacttatttacaaactatgcaaaaccggatgatgaatttgtaaatgatagatttaaagagcaaatagaagcattacagaaagtttttgatattgctagagaagaaaaagctaatgttattttcggaggagatttatttcacaaacgtaattcagtagatactagagtatataacaaagtatttagtacatttgctaaaaataaagatgtccctgtattattacttagaggtaatcatgatgctacaactaattcattatataccgattcaagtatagatacatttgagtatttatctaatgtaagtgtaataaagtcattaaatacaattttaaaagataatgttaatattgtatttacggcttat…	MKFVFFTDSHFHLFTNYAKPDDEFVNDRFKEQIEALQKVFDIAREEKANVIFGGDLFHKRNSVDTRVYNKVFSTFAKNKDVPVLLLRGNHDATTNSLYTDSSIDTFEYLSNVSVIKSLNTILKDNVNIVFTAYGDETEEIKNYINSNYDKDMVNILVGHLGVEGSLTGKGSHRLEGAFGYQDLLPDKYDFILLGHYHRRQYFQNPNHFYGGSLMQQSFSDEQEANGVHIIDTEKMTTEFIPIHTRRFITIQGEDIPENFEQLIEEDNFIRVIGTSNHAKVLEMDDSMKDKNVEVQIKKEYTVEKRIDSDVSDDPLTIASTYAKQYSPESEQEILECLKEVL
MCE-2014	MCE-2014_ORF127	MCE-2014|_93927_94304	93927	94304	+	Phage protein				gtgagaaaatataaagaatatctaaataagacagatgaagaaaatttagcagaagattgggaacggataaaagaagatttatggaaagtgtttaaagatatgaaacctaaaattaatacattagacatcagtaatgtagtaagtaaagatttagataaaagtaaacctattttacaatttcaagattcagacagagtaatagagaacatttgtaatgttgaaggtttagaagatggtttatctaaaatgaaaaagatttttgacgatagtaattttgaaaaacattactataatagaattgtagaacatgatgaatattattggattgattatggttctcatcattgtttctttagggttacgaaaggggataagtaa	MRKYKEYLNKTDEENLAEDWERIKEDLWKVFKDMKPKINTLDISNVVSKDLDKSKPILQFQDSDRVIENICNVEGLEDGLSKMKKIFDDSNFEKHYYNRIVEHDEYYWIDYGSHHCFFRVTKGDK
MCE-2014	MCE-2014_ORF128	MCE-2014|_94304_96223	94304	96223	+	Phage recombination related exonuclease (EC 3.1.11.-)				atggttgtatttaaacaagtagaagttaataattttttagcaattaaagaggctacattagagttagataatagaggtctcattctcatagagggtgaaaataaatccaatgagtcattccattcaaatggctccggtaagtcaactttgatatctgccattacttatgctttatatggtaaaactgaaaaaggattaaaagcagatgatgtagtaaataatattgagaagaaaaatacatctgttaaacttaagtttgatattggagaagataactatttaattgaacgttaccgtaaagataaagagaataagaacaaagtaaaattatttgttaatgataaagaaattacaggctcaacaaatgatgttactgataaacagatacaggatttattt…	MVVFKQVEVNNFLAIKEATLELDNRGLILIEGENKSNESFHSNGSGKSTLISAITYALYGKTEKGLKADDVVNNIEKKNTSVKLKFDIGEDNYLIERYRKDKENKNKVKLFVNDKEITGSTNDVTDKQIQDLFGIEFNTYVNAIMYGQGDIPMFSQATDKGKKEILESITKTDVYKQAQDVAKEKVKEVEEQQNNLRHEIDKLGYQLSTKDEYFQKEIEQYNKYKEQLVQIENSNKEKDKLREQEEKQIEAQIEQLTSQIPTIPEDEFKHSEEYNKASQSLDLLSNKLTELNQVYAEYNTKEQVLKSEIATLSNSLNQLDTNDHCPVCGSPIDNSHKLKEQENINNQIESKKQEITSVLEMKDTYKEAIDKVNNKSQEIKDKMSQEDRQEREHNNRINS…
MCE-2014	MCE-2014_ORF129	MCE-2014|_96223_96819	96223	96819	+	Phage protein				atgaaattaaagattttagataaagataatgcaacactcaatgtgtttcatcgtaataaggagcacaaaacgatagataatgtacctactgctaacttagttgattggtatcctttaagtaatgcttatgaatataagttaagtagaaatggagaatatttagaattaaaaaggttgcgttctaccttaccttcttcttatggcttagaggataatgaccaagatattattagagataataaccatagatgtaaaatagggtattggtataatcctgcagtacgtaaagataatttaaagattatcgagaaagctaaacaatatggtttacctgttataacagaagaatatgacgctaatattgtagaacaagggtttagagatattggagttatattc…	MKLKILDKDNATLNVFHRNKEHKTIDNVPTANLVDWYPLSNAYEYKLSRNGEYLELKRLRSTLPSSYGLEDNDQDIIRDNNHRCKIGYWYNPAVRKDNLKIIEKAKQYGLPVITEEYDANIVEQGFRDIGVIFQSLKTIVVTRYLEGKTEEELRIFNMKSEESQLNEALKESDFSVDLTYSDLGQIYNMLLLMKKISK
MCE-2014	MCE-2014_ORF130	MCE-2014|_96834_97901	96834	97901	+	DNA primase (EC 2.7.7.-) / DNA helicase (EC 3.6.1.-), phage-associated		FIG01301908	isu;Phage_replication isu;DNA-replication	atgaggtttgaagactttttaacccaagaattaggagaaccaaaagaaaatactataggtgaactaagatactgttgtccgttttgtggagaaaaaagttataagttctatgttaagcaagctttagactctagtaatggtcagtatcactgtaaaaaatgtgatgaatccggtaatcctattacatttatgaagacttattataacattacaggtaaacaagcttttgatttattagagtctaagaatatagatatagagagagcccctttacttacaactaataataaggatttaactgaatcagagaaacttatattaatgcttagaggcgtacatcaagataaaggaaatactaatcttaaacctcctcgattacctgaagggtataaattatta…	MRFEDFLTQELGEPKENTIGELRYCCPFCGEKSYKFYVKQALDSSNGQYHCKKCDESGNPITFMKTYYNITGKQAFDLLESKNIDIERAPLLTTNNKDLTESEKLILMLRGVHQDKGNTNLKPPRLPEGYKLLKDNLNNKEIIPFLKYLKGRGITLEQIINNNIGYVINGFFYKVDGESKVSLRNSIIFFTYDNDGNYQYWNTRSIEKNPYIKSINAPAKQDEVGRKDVIFNLNIARKKKFLVITEGVFDALTFHEYGIATLGKQVTENQIKKIIDYVSIDTSIYIMLDTDALDNNIDLAYKLKTHFNKVYLVPHGDEDANDMGTRKAFELLKQNRVLVTPESIQSYKIQQKLKL
MCE-2014	MCE-2014_ORF131	MCE-2014|_97967_98305	97967	98305	+	Phage protein				atgtcaaataataaaaaagatattttagaatttgtagatgaatacattacagctttaagagttggtaatgaacaacgacaacatcaattagaagagataggtaaagaagaaacagcaacgttaacagatgtagctaaagctattactaacctgatgttaggtgttaatgagcaaatgacagacttggaatacaacaatgagttaaacttaaatattttaattgatgctctatataaagccgagcttattaatgaagatgtactaggctacatccaagaatcaattgataagtcacaagaagaacctaaaaatgaagaagaaaaaggagaacaagaataa	MSNNKKDILEFVDEYITALRVGNEQRQHQLEEIGKEETATLTDVAKAITNLMLGVNEQMTDLEYNNELNLNILIDALYKAELINEDVLGYIQESIDKSQEEPKNEEEKGEQE
MCE-2014	MCE-2014_ORF132	MCE-2014|_98305_98757	98305	98757	+	Phage protein				atggaaaaaaatattagcacacacacaaaaggtattagtcaagcagacatggagaaatggattgaagctgtagtacaaggaactgttgatggtaaacaagttgaggaaaaaacagctaaacaactagatagaattggttcacgcagtgtttctttagaagaagcaactcgtattgctaaagtcattaatgctgttacagttcaagagatgtcaggagattttaatgacgcatttaacgcaattgacttaatgatgattgtcatggaagatgagttaggagtaactcaagaacaagttggaaaagctaaagataagttaaatgaaaaacgagaagcttatttaaaagagaagcaagaggaattacgtcaaaaacaacaagaagaggcacaaaaagaaact…	MEKNISTHTKGISQADMEKWIEAVVQGTVDGKQVEEKTAKQLDRIGSRSVSLEEATRIAKVINAVTVQEMSGDFNDAFNAIDLMMIVMEDELGVTQEQVGKAKDKLNEKREAYLKEKQEELRQKQQEEAQKETESDSNEKVIQLKKNDEQ
MCE-2014	MCE-2014_ORF133	MCE-2014|_98744_99352	98744	99352	+	Phage protein				atgacgaacagtaagaaaaaaggggatacattcgaacgtaaaatagctaaagaactaactgcttggtggggataccaatttaataggtctcctcaatcaggtggtgcctcttggggtaaagataataatgctgtcggagatatagtagtacctcaggaagctaattttcctttagtagtagaatgtaaacatagagaagaatggactatagataacgttcttttaaacaatagagaaccacatacatggtgggagcaagtcattaatgatagtagcaaggtgaataagacaccttgcttaatatttactagaaacagagctcagagttacgttgctttaccttatgatgagaaagtatatgaggacttaagaaataacgaatatcctgttatgagaaca…	MTNSKKKGDTFERKIAKELTAWWGYQFNRSPQSGGASWGKDNNAVGDIVVPQEANFPLVVECKHREEWTIDNVLLNNREPHTWWEQVINDSSKVNKTPCLIFTRNRAQSYVALPYDEKVYEDLRNNEYPVMRTDFIIDNIRKDKFFYDVLITTMNGLTSFTPSYIISCYDKKDIKPYKKVESNLSEVSKHEDELINDLLNDI
MCE-2014	MCE-2014_ORF134	MCE-2014|_99369_99761	99369	99761	+	Ribonucleotide reduction protein NrdI		FIG00001039	icw(1);Ribonucleotide_reduction	atgacaagtaaagaaagaccattaattgtatatttttcaggtacagggcaaacagaaagactagtaaacaaaattaatattaataattcatttgaaacatttagggttaaaagtggaaaagagaaagtaaataaaccttttatactaataacacctacttatatgaaaggtgcaatacctaaacaaatagaaagattcctagaaattaatgggagccctaaagaagttattggtacaggaaataaacaatggggctctaatttctgtggagcaagtaaaaagatttcagagatgtttaagattcctttaattgctaaagtagagcaatcaggacactttaacgagatacaaccaatattagaacactttagtaataaatataaagtagcgtaa	MTSKERPLIVYFSGTGQTERLVNKININNSFETFRVKSGKEKVNKPFILITPTYMKGAIPKQIERFLEINGSPKEVIGTGNKQWGSNFCGASKKISEMFKIPLIAKVEQSGHFNEIQPILEHFSNKYKVA
MCE-2014	MCE-2014_ORF135	MCE-2014|_99776_101890	99776	101890	+	Ribonucleotide reductase of class Ib (aerobic), alpha subunit (EC 1.17.4.1)		FIG00001069	isu;Ribonucleotide_reduction	atggcaacatatggaaaatggattgagttaaataatgaaataactcaattagatgacaatggaaaaaataaactctataaagaccaagaggctttagatgagtatttaaaatatattgaagataatacaagaaagtttaataatgaagtagaaagaattagagtattgacaaaagaaggaacatatgataaaatatttaacaaagttcccgatactattattgatgagatgactaagttagcttatagttttaattttaagtttcctagttttatggcaggacagaagttctatgagtcttacgcatcaaaacagtatgacgagaataaaaaacctatttttgttgaagactatgagcaacataacgttcgagtagctttatatttatttcaagatgat…	MATYGKWIELNNEITQLDDNGKNKLYKDQEALDEYLKYIEDNTRKFNNEVERIRVLTKEGTYDKIFNKVPDTIIDEMTKLAYSFNFKFPSFMAGQKFYESYASKQYDENKKPIFVEDYEQHNVRVALYLFQDDYVKARELLVQLMEQTFQPSTPTYNNSGQANRGELSSCYLFVVDDSIESLNFVEDSVANASSNGGGVAIDLTRIRPKGAPVRNRPNSSKGVIAFAKAIEHKVSIYDQGGVRQGSGAVYLNIFHNDILDLLSSKKINASESVRLDKLSIGVTIPNKFMELVKEGKPFYTFDTYDINKVYGKYLDELNIDEWYEELLNNDKIGKVKHDAREVMTDIAKTQLESGYPYVFYIDNANDNHPLKNLGKVKMSNLCTEISQLQEVSEIYPYSY…
MCE-2014	MCE-2014_ORF136	MCE-2014|_101904_102953	101904	102953	+	Ribonucleotide reductase of class Ib (aerobic), beta subunit (EC 1.17.4.1)		FIG00000960	icw(2);Ribonucleotide_reduction	atggatattacacaaaaaataaaacaacataataaaaatgcagtattaaaggcaacaaattggaatattgaagatgacgggatgtctgatatttattgggagcaaggaatctcccaattttggactcctgaagagtttgatgtatcaagagatttaagttcttggaatagtttaactgagagtgaaaagaacacttataagaaagtccttgcagggctcacagggctcgatacaaagcaaggaggagaaggtatgaacttagtatcatatcatgaaccaagacccaaataccaagctgtatttgcgtttatgggtggtatggaagagatacatgctaaatcttatagtcatatctttacaacattactaagtaataaagaaacaagttatttattagat…	MDITQKIKQHNKNAVLKATNWNIEDDGMSDIYWEQGISQFWTPEEFDVSRDLSSWNSLTESEKNTYKKVLAGLTGLDTKQGGEGMNLVSYHEPRPKYQAVFAFMGGMEEIHAKSYSHIFTTLLSNKETSYLLDTWVEENDFLKVKAQFIGYYYDQLLKPNPTVFDRYMAKVASAFLESALFYSGFYYPLLLAGRGQMTQSGAIIYKITQDEAYHGSAVGLTAQYDYNLLTEEEKKLADRETYELLNILYTNEVAYTHSLYDPLELSEDVINYVQYNFNRALQNLGREDYFNPEPYNPIVENQTNVDRLRNVDFFSGKADYEKSTNIKDIKDEDFSFLDSKEYSTAKEFL
MCE-2014	MCE-2014_ORF137	MCE-2014|_102971_103300	102971	103300	+	Phage protein				atggatagaaaagaagcaatggatttattaagtaaaacagaaatattatttaaaaaacatgatgagttttcatgtgtgagtgatatcaatgaccctatgaagttatttagtaactctaaagatgccaaagctgatgatacgtctaagtcttttcagttagagtttatgcatgatatgactatgtatactttatcttatggctcaggacagttaaaactaattgatttatcagaaggttatgaagcacaaaaagctacagtagttaactcatttcccgaaattattaaaacattagaaaaggatgattcagaagatggaaaaaatgaatag	MDRKEAMDLLSKTEILFKKHDEFSCVSDINDPMKLFSNSKDAKADDTSKSFQLEFMHDMTMYTLSYGSGQLKLIDLSEGYEAQKATVVNSFPEIIKTLEKDDSEDGKNE
MCE-2014	MCE-2014_ORF138	MCE-2014|_103284_103604	103284	103604	+	Phage oxidoreductase				atggaaaaaatgaatagtttagtagatttaaatacagcaattagacaaaagaaagatgttattgtcatgattacacaagataattgtggtaagtgtgaaatcttaaaaagtgtaatccctatgttccaagattcaggggatattaagaaacctattttaacacttaatttagatgcagaagatgtagatagagaaaaggctgttaagttatttgatattatgagtacaccagtattaattgggtataaagatggtcagttagttaaaaaatatgaagaccaagttacaccaatgcaattacaagaattagagtcactttaa	MEKMNSLVDLNTAIRQKKDVIVMITQDNCGKCEILKSVIPMFQDSGDIKKPILTLNLDAEDVDREKAVKLFDIMSTPVLIGYKDGQLVKKYEDQVTPMQLQELESL
MCE-2014	MCE-2014_ORF139	MCE-2014|_103811_104407	103811	104407	+	Phage protein				atggatgaactaatatctaaatctagacgatatattatgagagatgaaaatcattatatgctatttaatgagaaatacaataatgataggctcatagagaaagtatgtaaacatggtggtaaagttacatactatactgattcagtattaccatattatgttttaaaagacttatctagtcatcctgattcagaagttgtttatcgtatgcgtaatggttttactgcaaaagaagtagataatatagctttatcatttatgggaacaaaagttattattgatatttctgtggtatttccttatgtaaacccttatgatattattagaagtttacatgatattaaaacaaatgtagatgaagttcatttatcattccctcgtatactagaagtagatgaa…	MDELISKSRRYIMRDENHYMLFNEKYNNDRLIEKVCKHGGKVTYYTDSVLPYYVLKDLSSHPDSEVVYRMRNGFTAKEVDNIALSFMGTKVIIDISVVFPYVNPYDIIRSLHDIKTNVDEVHLSFPRILEVDEKQEKFYFFDGEAYDLKPEYKVDFADKIRVSLSVWKMYIYILTSSRDFEDVDNVITKLKQQRKIKI
MCE-2014	MCE-2014_ORF140	MCE-2014|_104417_104722	104417	104722	+	Phage integration host factor				atgagtacagcaaatagaagagatatagcaaggaagatatcagagaatacaggttattatatacaagatgtagaagaaatactaagtgcagagacagatgctatttctgacttactagaagaaggatatactaaagtaaagaatcataaatttatgcaaatagaagttattgaaagaaaaggtaaaaaagcttgggatggtctgaataaagaatatttccatttacctaatagaaaagctataaaatttaaaccacttaaagaattagaagaggttattgatagaattaatgaagaagagaaataa	MSTANRRDIARKISENTGYYIQDVEEILSAETDAISDLLEEGYTKVKNHKFMQIEVIERKGKKAWDGLNKEYFHLPNRKAIKFKPLKELEEVIDRINEEEK
MCE-2014	MCE-2014_ORF141	MCE-2014|_104798_107029	104798	107029	+	DNA polymerase I (EC 2.7.7.7), phage-associated			icw(1);Phage_replication	atgaaagtattaatcttatttgaccacattagagaagaacatttttctgtaagtaaagatgggagtgtgaaatctaatgtattaaatacacctaatggaaaaacacttaagaaattacttgagaagtgttctaatttaaagagagataaaacaaacagagactatgatattgattttctctataatgcagtacctacacctattagaaatgattatggtaaaattattaaatatcaagatgttaaacaagcagaagtaaaaccatattatgaaagaatgaataacattattattgataactcctatgatatgataattcccgtaggtaaattaggtgttaaatatttattaaatgttacagctatcggtaaagtaagaggggtaccaagtaaagtaaca…	MKVLILFDHIREEHFSVSKDGSVKSNVLNTPNGKTLKKLLEKCSNLKRDKTNRDYDIDFLYNAVPTPIRNDYGKIIKYQDVKQAEVKPYYERMNNIIIDNSYDMIIPVGKLGVKYLLNVTAIGKVRGVPSKVTIENETSSHDVWVLPTYSIEYTNVNKNSERHVVSDLQTVGKFVEQGEEAFKPKEVSYELVDNIERVREIFNKEVKNDNYDGVDITAWDLETNSLKPDKEGSKPLVLSLSWRNGQGVTIPLYKSDFNWENGQEDIDEVLELLKNWLASKEDIKVAHNGKYDIKFLMSTENFKDFESIQDTKVGWYLAVTQEVKESLRLSDLAYEVTDVGGYDKPLEDFKLWFVTKLLRFFSDKIKEIQKENKKIAKKEYDVKAPEYKEWLETKLNETV…
MCE-2014	MCE-2014_ORF142	MCE-2014|_107195_108004	107195	108004	+	HNH homing endonuclease		FIG01108329	idu(1);Phage_introns	atgggtaaggttcaacgactaggtgttgagacaatacaatcaatacacacccacgaaagcaaaggtattatttctgtggtagggaataataaggagagttatatgaaagagatttggaagaaagtagtaggatttgaaaactacgaggtaagtaataaaggaaaagtaaggaatataaaaactaactatattttaaagccgtggataataaattccggatatgagcaagtatctataggtattgctaatgtattagtacatagattagtggctatgacatttatacctaccgacagctatagtatagttaaccatattgataataataaattaaataactgtgttgaaaatttagaatgggtaagttacaaaggtaatagtgctcacgctaataagcaa…	MGKVQRLGVETIQSIHTHESKGIISVVGNNKESYMKEIWKKVVGFENYEVSNKGKVRNIKTNYILKPWIINSGYEQVSIGIANVLVHRLVAMTFIPTDSYSIVNHIDNNKLNNCVENLEWVSYKGNSAHANKQGRLNTYSAREKLSSVSKKAIYQKDMEGNIIKLWDSPSEAEKESNGYFKSTKISSVAHGKRKHHRSYTWEYVYKDSKRSLNKSINMYDLNNNLLYEDLTMNKIMGILEMNNHKTLRDKLRNTDDFVEYRGYKFKNNN
MCE-2014	MCE-2014_ORF143	MCE-2014|_108238_109098	108238	109098	+	DNA polymerase I (EC 2.7.7.7), phage-associated			icw(1);Phage_replication	atgcgtattatcggattatttactaaagaccctgatatgctacaatcattcttaaatggagaagatattcataaggctactgcaagtattgtttacaataaaccagtagaagaggtaactaaggaagaacgacaagcaactaaagcagttaacttcggattagccttcggtgaatcacccttctcatttgcaggtaaaaataatatggaagtaagtgaagcagaagaaatatttgaaaagtatttccaaacaaaaccaagtgtaaaaacttctattgacaatgtacatgagtttgtgcaacaatatggttatgttgatacaatgcacggacatagaagatttatccgttcagcccaatcaacagataaaaagataaaaaatgaaggtctacgacagtca…	MRIIGLFTKDPDMLQSFLNGEDIHKATASIVYNKPVEEVTKEERQATKAVNFGLAFGESPFSFAGKNNMEVSEAEEIFEKYFQTKPSVKTSIDNVHEFVQQYGYVDTMHGHRRFIRSAQSTDKKIKNEGLRQSFNTIIQGSGSFLTNMSLTYLDDFIQSRNLKSKVIATVHDSILIDCPPEEAKIMAKVTIHIMENLPFDFLKAEIDGKEVQYPIEADMEIGLNYNDMVEYDEEEIDTFNSYQGYIKYMMNLQTLEDYKESGKLTDEQFEKATNVVKSEKHIYQEI
MCE-2014	MCE-2014_ORF144	MCE-2014|_109167_109409	109167	109409	+	Phage protein				gtgaatacaggagagattagatttaatcgttctatggatggatgggttataacaagcatgtaccaggatgagctaggtgggatgaatattgttgttacattctataatagagaagaaaataaacatggttctacagttttaccaacagagtcatctactggagaagtaacagaggaattggcaagtcttgaagaagaatatcctctagctttacctttaagtagtatctcagttaatatttaa	MNTGEIRFNRSMDGWVITSMYQDELGGMNIVVTFYNREENKHGSTVLPTESSTGEVTEELASLEEEYPLALPLSSISVNI
MCE-2014	MCE-2014_ORF145	MCE-2014|_109426_109908	109426	109908	+	Phage protein				atggaaatacacattgattccctagattttacaaactttactattaaagatagaaatgggaactcacaagagtttgatattacagatgaattaagaattacagagtatacaatacaagaggactttatgcaacaatcagctaaatatgctttttgggcttctatattagagaaggtaagagcatattctgaaatggaacaaagaaacctagaaacaattggtagtaagctaaaccttacaattagacaagagtatgaacaacaaggtaaaaagcctactaaagatatgattgaatctagtgtttatattcacgattcttatcaacaacaacttaaagttgttgaggcttggaattataaagttaaacaacttcaatatgttgtaaaagcttttgagaca…	MEIHIDSLDFTNFTIKDRNGNSQEFDITDELRITEYTIQEDFMQQSAKYAFWASILEKVRAYSEMEQRNLETIGSKLNLTIRQEYEQQGKKPTKDMIESSVYIHDSYQQQLKVVEAWNYKVKQLQYVVKAFETRRDMMIQLGAELRQTNKNGGITNPFSH
MCE-2014	MCE-2014_ORF146	MCE-2014|_109995_111266	109995	111266	+	Phage protein				atggatttcaatcaatttattaacaatgaggcaagcaaattagaaagtaataacagttcttttaacaataatgtagagagttacaaacctaagaaccctgtactacgtttaggtaatattaaagatgcaaacggaaataaggttgttaaagaaaatgcttttgtacgagtattacctcctgcacaaggaacaaatgttttctttaaagaatttagaacaacaggtattaactattctaagaaagatggttctcagggattcacagggttaacattacctgcagaagagggttcatctgtccttgacccatacattcaggattggataacaaatggtgttcagttcagtagattccctaataaaccaggagtacgctattacattcatgttattgaatac…	MDFNQFINNEASKLESNNSSFNNNVESYKPKNPVLRLGNIKDANGNKVVKENAFVRVLPPAQGTNVFFKEFRTTGINYSKKDGSQGFTGLTLPAEEGSSVLDPYIQDWITNGVQFSRFPNKPGVRYYIHVIEYFNNNGQIQPKTDAQGNVMIQPMELSNTGYKELLANLKDTMLKPSPNAPHSFISANEAFLVNIAKAKKGEMSWKVSVYPNAPLGALPQGWEQQLSDLDQLAKPTEEQNPNFVNFLINNVNNTELSHDNFKFNRETNVLGEEPSEPKQAPTQQDVDSQMPSNMGGQPNQPQQGQVGQYTQQGQSNGQGQQLQGTQQPINNTQFGQGTPSGQQPSNTGSVDWDNLAQQQSQPDSNPFNDFDVSSVDDSQVPFETQPQNTQQAPEPQQTT…
MCE-2014	MCE-2014_ORF147	MCE-2014|_111326_112582	111326	112582	+	Phage recombinase				atggcaagagcaaaaaaaggtaaagaagtagatttaacagatttaaatacaattgatttaggtaaagaattaggattaacattactatcagatacaaacagagcagatattaaaaacgttatacctacaatggttcctcagtatgactatattttaggtggaggtattccattaggtcggttaacagaagtttacggtttaactggtagtggtaaatctacttttgcagttcacttatctcgaattgcaacacaattaggtgttatcactatttggattgatattgaaggaacagcagataacaatcgtatggagcaacttggtgtagatgtttcaaaactattctctattcaatccggagaaggtagacttaaaaatacagtagaattatctgtagag…	MARAKKGKEVDLTDLNTIDLGKELGLTLLSDTNRADIKNVIPTMVPQYDYILGGGIPLGRLTEVYGLTGSGKSTFAVHLSRIATQLGVITIWIDIEGTADNNRMEQLGVDVSKLFSIQSGEGRLKNTVELSVEQVGKELEYWIDTFNEKIPGVPIVFIWDSLGATRTQKEIDGGIDEKQMGLKASATQKVINAVTPKLNDTNTGLIVINQARDDMNAGMYGDPIKSTGGRAFEHSASLRIKVHKASQLKQKSELTGKDEYHGHIMRIETKKSKLSRPGQKAEADLLSDYMVGKEDDPILLNGIDLEHTVYKEAVERGLITKGAWRNYVTLNGEEIKLRDAEWVPVLKDNRELYLELFSRVYGEHFPNGYSPLLNNKVIVTQLEEYQALENYYKEWATDN…
MCE-2014	MCE-2014_ORF148	MCE-2014|_112586_112939	112586	112939	+	Phage protein				atggataatttaatagataaaaacatgaatcaggtaaaagaatctttggggaatgcaaattcctcagatgttcttcctttaccttataaagatatagcaaagaaatttgaagaagtaaaagaaaaaggtgaatcaattatcattgaagaaggtggattcccttacacagattctacagtgatgtatatagaacatgtaacagatagatgggcaggaggatactccttgattagacatgaaggtgaagaggttaaagtacctaaaactatccatttctctgatatatatgttaaggataagtcacataaagtaagaataatcttcgagggggctaatccttatgaagaaagctaa	MDNLIDKNMNQVKESLGNANSSDVLPLPYKDIAKKFEEVKEKGESIIIEEGGFPYTDSTVMYIEHVTDRWAGGYSLIRHEGEEVKVPKTIHFSDIYVKDKSHKVRIIFEGANPYEES
MCE-2014	MCE-2014_ORF149	MCE-2014|_112926_113588	112926	113588	+	Phage protein				atgaagaaagctaacaatggtaatagatatgtaatagatatagatggtattcctgttgattttgaaagggacttagatagtttacttaataggtataaaaaccttagatggtcattgtatcatagatacgcaggtattttatctaatgattttgaaagacaagaattaagagaatacattgatgaacaatttattaaactagttaaagaatataatattagaagtaaagtagattttccagggtatattaaagctaagttaactttgagagttcaaaatagttatgttaagaagaatgaaaagtacaagcgtactgaaattataggtaaaaaagattatacagtagagtctctaacagaagacttaaatgaagactttgaggataatcaaattatgagt…	MKKANNGNRYVIDIDGIPVDFERDLDSLLNRYKNLRWSLYHRYAGILSNDFERQELREYIDEQFIKLVKEYNIRSKVDFPGYIKAKLTLRVQNSYVKKNEKYKRTEIIGKKDYTVESLTEDLNEDFEDNQIMSYVFDDIEFTEVQSELLKELLINPEREDDAFIVSQVAEKFDMKRKEVASELTELRDYVRFKINAYHEYYAKKELNNHRVNTENHIWEN
MCE-2014	MCE-2014_ORF150	MCE-2014|_113715_114347	113715	114347	+	Phage protein				atggctaaaaagaatgttaatgatgtattacaacaagaatctgttacagtagcagataagtatttacaagttaaagttaaccgtgacggttatactcgtacacatgaaggacaatatgcgtacaaagtagtttcagagggagaagagttattcttatacccagtacaaacagatggtaaaggtacattaaatgtaatgaaaaaatcacctattgcttacactgatggagacaatatccattttgtagtaaatacagtagtagacccttataatcactcatttatccgtactgaagatattaaaggattagataaaggtaaacaacttattcaagctttcttagctttcgttgaagaccgtttcaaatttggtgtttataacgtatttgttgcaaataac…	MAKKNVNDVLQQESVTVADKYLQVKVNRDGYTRTHEGQYAYKVVSEGEELFLYPVQTDGKGTLNVMKKSPIAYTDGDNIHFVVNTVVDPYNHSFIRTEDIKGLDKGKQLIQAFLAFVEDRFKFGVYNVFVANNKEDVLSIVDPTDNDADEVKDSLEHAHEDVIADFPASPARKDVKGVDSGEGQGDTSEPSAPKNVQVTPKEDGADVSAE
MCE-2014	MCE-2014_ORF151	MCE-2014|_114371_114883	114371	114883	+	Phage major tail protein				ttggctaagttaaatttatacaaaggtaatgagttactaaacagcgtagagaaaacagaaggaaaatcaacaatcacgattgagaatttagatgctaacacagattaccctaaaggtacttttaaagtatcattctcaaatgattcaggagagtcagagaaggtcgatgtccctcagtttaagacaaaagaaattaaagttatttcagttacccttgacgttgatagtttagaccttacagttggagatactcaccaactatcaacaactatcacgcctagtgaagcatctaacaaaaatgtgtcatttgaatcagacaaatcaggtgttgctagtgtaacatcagaaggattaattgaagcagttagtgcaggaacagctaatattactgtaactact…	MAKLNLYKGNELLNSVEKTEGKSTITIENLDANTDYPKGTFKVSFSNDSGESEKVDVPQFKTKEIKVISVTLDVDSLDLTVGDTHQLSTTITPSEASNKNVSFESDKSGVASVTSEGLIEAVSAGTANITVTTEDGSHTDIVAVTVKEPIPEAPTDVTVEPGENSADITA
MCE-2014	MCE-2014_ORF152	MCE-2014|_114898_115107	114898	115107	+	Phage major tail protein				atggaaaagacattaaaagtttatagtaatggtgaagttgtaggctctcaagtagctaataacgatggggctactacagtatctattacaggcttagaagccggaaaaacttatgctaaaggagattttaaagtagcatttgctaatgattcaggtgaatcagaaaaagtagatgttcctgaatttacaactaaaactcctgctgaataa	MEKTLKVYSNGEVVGSQVANNDGATTVSITGLEAGKTYAKGDFKVAFANDSGESEKVDVPEFTTKTPAE
MCE-2014	MCE-2014_ORF153	MCE-2014|_115220_115480	115220	115480	+	Phage protein				atggatattccaacaatattatttagaaatccatatgattatacaaaagtaaaaaaattaatggagaacaaggaacagtacattgtagtaaagtttgattcagtttctgttcataatttaaatgttcaaggtatgatgaatgttattcaagactacctgcacatctatggttatagagtcaaagagtacggacaagaaaatgcttctaaagatgatgaaagagacgttaaaggttacttatacgaaagagtaggtgagtaa	MDIPTILFRNPYDYTKVKKLMENKEQYIVVKFDSVSVHNLNVQGMMNVIQDYLHIYGYRVKEYGQENASKDDERDVKGYLYERVGE
MCE-2014	MCE-2014_ORF154	MCE-2014|_115484_116239	115484	116239	+	Phage protein				atgggtgttataataaattctaaccatattcagtcagacactttatatgagtatgatagcttttttgatattgagaaagtagatacatttgaagaaggattgctttcaatacaagatgaaccagctgttttagcaggattcatctatgatgatatcacatttaataaggttattaattctaattcagatattgatgattatattaagaacaatgatatttattatgtctctgatataggattacttcctgatacttttatcactgttgattctgatagaaaatattattcattattacaacagataactgagttaagtaaagacccttttcctaaatgggtagaggatgatgcaaaaggtttaactaagtattataactttcaagattttgaagatgta…	MGVIINSNHIQSDTLYEYDSFFDIEKVDTFEEGLLSIQDEPAVLAGFIYDDITFNKVINSNSDIDDYIKNNDIYYVSDIGLLPDTFITVDSDRKYYSLLQQITELSKDPFPKWVEDDAKGLTKYYNFQDFEDVFDLNSFYKKEVDMVREKCYNNGNVYLLYEVLPDYKLPLAYSLLSNKEHGIVIIGSQTRSNNDILTFYVKGMDAKAIASMFNVEHDYDSNIFHTFVNSHINILGNQITKFIREKGSSYE
MCE-2014	MCE-2014_ORF155	MCE-2014|_116232_117482	116232	117482	+	Phage protein				atgagtaactataaaacaatagaagaagtacaagcagttattattggggtattatttaaagatgaaggtaaaattgtaacatctaagtttaataaaattactaaagagtttggtttagatagaatcggtaaagatgaccttaaagaaattgttgaagatattagacaagatgcttatctaaatgaacttaaaaacaaagcaattaagggtaaggtaacgctaggtgatttaaaagatgttgcagataatcaagtatttgaaggtaataactatcatgaggaagtctctacttatgtagtagctaaagaaaaagaattatctcacttaagggaacaacgtaagcacaatagacatactgcatacccacaaattatgtttgatgaacttaaagaacatatg…	MSNYKTIEEVQAVIIGVLFKDEGKIVTSKFNKITKEFGLDRIGKDDLKEIVEDIRQDAYLNELKNKAIKGKVTLGDLKDVADNQVFEGNNYHEEVSTYVVAKEKELSHLREQRKHNRHTAYPQIMFDELKEHMVKELQGETLVEHHGSKVNINDTELIVLLSDFHIGSIVSDMTNGKYDFEVLKSRLNHFIDTAVKEIEDREISNVTVYFVGDLVEHINMRDVNQAFETEFTLAEQISKGTRLLIDILNVLSNVVTGELRFGIIGGNHDRMQGNKNQKIYNDNIAYVVLDSLLLFQEQGLLNGIDIIDNREDIYTIRDNFGGKSIIINHGDGLKGKGNHINKFILDSHIDLLITGHVHHFSVKQEDFNRMHIVASSPMGYNNYAKELHLSKTKPSQQLL…
MCE-2014	MCE-2014_ORF156	MCE-2014|_117496_117864	117496	117864	+	Phage protein				atggatacaatttttattataggtgtagcgtttataacttttgcaacatttaacatagtctttagattatttgatttatggactacagagaagaaaatggtaagtcaaggacaacctccactaagtaattttgagtactatcatgtgatagtaccctacttagttggtgttattgttattatactgagtattatttttagagattccttgtactctgcacaatcaggattcggtgttattattacaagctttatttatatgttagtttatgtgataattggtcttgtagggtcatttatactcacaatattccaagctagaaaagctagacagtatcaaacacaggaggataataatgaagttcaatga	MDTIFIIGVAFITFATFNIVFRLFDLWTTEKKMVSQGQPPLSNFEYYHVIVPYLVGVIVIILSIIFRDSLYSAQSGFGVIITSFIYMLVYVIIGLVGSFILTIFQARKARQYQTQEDNNEVQ
MCE-2014	MCE-2014_ORF157	MCE-2014|_117851_118162	117851	118162	+	Phage protein				atgaagttcaatgatatttatgagcaattaattaaaaatgatacagtacaaaacattcatgaatctcaagatgataaaggaaatatttatacaatacagtttgataaaggtaatgataagtatttatttaatgttatcaatgatggattcttgaaagaaatgacaaatggtatggtagaccatcctgaaggtcagccttattcagtaagtctaatcaataaagaaacacctagtatgtcagtgaaacaatatttaacagatgtagaagatattgtacctactattagaaaaatggaaaaggatttcttatag	MKFNDIYEQLIKNDTVQNIHESQDDKGNIYTIQFDKGNDKYLFNVINDGFLKEMTNGMVDHPEGQPYSVSLINKETPSMSVKQYLTDVEDIVPTIRKMEKDFL
MCE-2014	MCE-2014_ORF158	MCE-2014|_118226_118762	118226	118762	+	Phage protein				atggattttaattttagtgcttttgataatagctcattagcaatgagaattagtgagggtgtatactatttcaatgataccccttattactttattgagcatgtagaagaggaaatgtctgagtatgttattgtgtatgacatacatgacagagaggaaaaagaaaatcctcagaagaaatatagagtagaaccttaccaacggacaatacctggaggtacaccccttagtaatttgattaagagtatgatgcctcaacgtaaatatcctaagaaggttatagaagaccctatatttgtagctaatgttattcctttagggacagatacagttacaggtaaaactggaaaagggttttttgaaagagataaggatagaactatttactcacagaaagaa…	MDFNFSAFDNSSLAMRISEGVYYFNDTPYYFIEHVEEEMSEYVIVYDIHDREEKENPQKKYRVEPYQRTIPGGTPLSNLIKSMMPQRKYPKKVIEDPIFVANVIPLGTDTVTGKTGKGFFERDKDRTIYSQKEPTKVVHGQYTGVFIGLTSVKWNRTYTPLESVVEYCKRVKGDRLNV
MCE-2014	MCE-2014_ORF159	MCE-2014|_118755_119522	118755	119522	+	Phage protein				atgtctaatgatgtagttaagttttatgaaaaagatattaaagaccttataagaactaaaaaacacatgtttaaagatgatgagataactagtgatataaatgatatacgtatctttaatgagaaagtaatttgtcaaggtaagtgtagaacagattgcttagtactagaccgtaatggtactgtcatgggtatagaaataaaaacggaaagagactctacacagagattaaataaccaattaaaatattatagtctagtatgtaagtatgtatatgtaatgtgtcatgataaacacgtacctaaagtagaacagatacttaaaagatataaacataatcatgtaggtataatgagttacattaattttaaaggcaaacctgttgtaggtaaatacaaa…	MSNDVVKFYEKDIKDLIRTKKHMFKDDEITSDINDIRIFNEKVICQGKCRTDCLVLDRNGTVMGIEIKTERDSTQRLNNQLKYYSLVCKYVYVMCHDKHVPKVEQILKRYKHNHVGIMSYINFKGKPVVGKYKDATPSPHRSPYHTMNILWKTNLMTILRLIRDPHTYRTGYSYNASGRYSGGEGNFSQTTQSKRMKKPAIINQIIHYVGVDNTYKLFTRGVIYGYNNRWEVIEEDFFNTMKNGVRVINEQRQTK
MCE-2014	MCE-2014_ORF160	MCE-2014|_119500_119946	119500	119946	+	Phage protein				atgagcaaagacaaaccaaatagacgtaaagagatacagcatcaacctgttaactttgcccctacgaatactttaacaggagctaataatagtttctttgctaaaaagccttcagagcctaaagatgcaacatctgttattgaatatcgtatactatttattaaaagatttgataacgtaacaagtacagatgtgaaattacagaaaaagtatgcactaaatcttattagtgaagcacttgatgttaaagaaacttacttgtctcttaagcaaaaaggaaaaaaaacagaatctattttgcatacagatagagtttattatgttcatagaggtaaaaaacttattggaaagtgtagtatcagagaacaaagaacatttagaggtaagcatttgatattt…	MSKDKPNRRKEIQHQPVNFAPTNTLTGANNSFFAKKPSEPKDATSVIEYRILFIKRFDNVTSTDVKLQKKYALNLISEALDVKETYLSLKQKGKKTESILHTDRVYYVHRGKKLIGKCSIREQRTFRGKHLIFIFKTRHRVKAERKDK
MCE-2014	MCE-2014_ORF161	MCE-2014|_119946_120809	119946	120809	+	Phage protein				atgttaaaaggattttcagaacatgtagacaaacccacaactattaagaccttatacaagaccttaacaagtggtaaagtagaattactaggtgtatcttacgatagtgattacttcccttcaggtgttacagtacaatcttacattgaggacataagtaatgaagatgagggtctacagtttgttaataaggtaaatgtagtagaatcaatgaaacaggctgtagtaggtatgaataatcaattaggttcttcaggtcttggatatgttagaaccgaacaacttaaaaaagagctagaagaaactggattaatgacagatttacttgctagaggtactaacttaacctctactaagaaagtagatattgtaagtacttttattgagcctgaagtaaca…	MLKGFSEHVDKPTTIKTLYKTLTSGKVELLGVSYDSDYFPSGVTVQSYIEDISNEDEGLQFVNKVNVVESMKQAVVGMNNQLGSSGLGYVRTEQLKKELEETGLMTDLLARGTNLTSTKKVDIVSTFIEPEVTYQDITIAKDIKLRLYKLEEESPLNGYTHIVYLLTTEKLYDGQTLFGMLSKKDKLSKGDTDKLLAFFRNNSLISKSVFCVKLLSKDYYFNLYNTHETGIFFLEDTDIITIACGQSYVKVNTKDIKSSYVKIEDKTHKLTELVINLKGDDTLTILF
MCE-2014	MCE-2014_ORF162	MCE-2014|_121181_121912	121181	121912	+	Phage protein				atggctagaaaaaagaatttaagaaataaaaacagtgatataaaagttgttcctgataaagaaaaagaaagtatattatctaagctataccataataaattactacgctcaaaggtagataatgctttagatgaagatatgagttatgatgatattatagaactatgtaaagaatatgatttagaattgtctaaatcagctattacaagatacaaaagtaaaagaaaagaagctattgaaaatggttgggatttaggagaattaattgataaacgtaaaaaaacaagcgtaaaagatattaaggaaaaagaaactcctatattagaagaggagcaactttctccatttgaacaatcaaaacatcacacacaaacaatctatgatgatattcaagtacta…	MARKKNLRNKNSDIKVVPDKEKESILSKLYHNKLLRSKVDNALDEDMSYDDIIELCKEYDLELSKSAITRYKSKRKEAIENGWDLGELIDKRKKTSVKDIKEKETPILEEEQLSPFEQSKHHTQTIYDDIQVLDMIISKGAKGLEFVETLDPALMIRAMETKDKITGNQLKGMSFIGLRELQLKQTAQDTAMSEVLLEFIPEEKHEEVLQRLEELQNEFYKNLDLDEESRKLKEALDRVGYTI
MCE-2014	MCE-2014_ORF163	MCE-2014|_121930_122388	121930	122388	+	Phage protein				atggcagatgagattagtttaaatccaatacaagatgctaagccaattgacgatatagtagatatcatgacatacttaaaaaacgggaaagtactgagagttaaacaagacaaccaaggagatatccttgttagaatgagtccagggaaacacaaatttactgaagtatctagagacttagataaagaatcattctactataaaaggcattgggttctctataatgtatctgttaactctcttataacatttgatgtttatctagatgaagaatattcagaaacaactaaggttaagtatcctaaagatactattgtagaatatacaagagaagaccaagaaaaagatgttgctatgattaaagaaatacttacagataataatggtaattatttctat…	MADEISLNPIQDAKPIDDIVDIMTYLKNGKVLRVKQDNQGDILVRMSPGKHKFTEVSRDLDKESFYYKRHWVLYNVSVNSLITFDVYLDEEYSETTKVKYPKDTIVEYTREDQEKDVAMIKEILTDNNGNYFYALTGETMLFDENKLNKVKD
MCE-2014	MCE-2014_ORF164	MCE-2014|_122453_122896	122453	122896	+	Phage protein				atgtttatttcattaaatcaagaagagaaagaattattaactaaagaggaaagtaaatacacaccattagaaacatcaagagagtttaacacacctaaagaagaattcattgtaacaagttataatgaaggtaaacctttagattacattgcaaaagaagctaaggtaagtatgggattaatttacacagttctaaactactataaagtaggtaagcgtaataagaaatcacctgtagaagaaagaattgcacatatcttaaaagacaaaaacttagttaaagagattattaaggattatcagtatatgaatttacaggacatttatagtaaatataatcttcataagaatggtttatattacatcttagatttataccatgtagaaagaaaatctgaa…	MFISLNQEEKELLTKEESKYTPLETSREFNTPKEEFIVTSYNEGKPLDYIAKEAKVSMGLIYTVLNYYKVGKRNKKSPVEERIAHILKDKNLVKEIIKDYQYMNLQDIYSKYNLHKNGLYYILDLYHVERKSELKDKALEEDNIVVE
MCE-2014	MCE-2014_ORF165	MCE-2014|_122913_123617	122913	123617	+	Phage protein				atgagaaataaaaaatcatttcaagagcagttaaatgacatgcgtaataaagataaatgggtatctgaagaggagttcactgaagaagtgactccttctaaagaacctgaagtagaagaagagaaattatatactttaaatgagttaaaagagaacttactagatgctcagggattaaaagatgttgtcgataattttcctgcatctaagccagtatatgaatctaataagctttatatttgtacaataccaaaaggatatcgttctacagaagtacaaccaggtcaatatattggtatcagtacagggttattatcagaatcagaagattttagtcatttaagaggtcaaatgcctagaaatctttatgaaacttctcatgttttaaaacctttagta…	MRNKKSFQEQLNDMRNKDKWVSEEEFTEEVTPSKEPEVEEEKLYTLNELKENLLDAQGLKDVVDNFPASKPVYESNKLYICTIPKGYRSTEVQPGQYIGISTGLLSESEDFSHLRGQMPRNLYETSHVLKPLVRINNTNLEYQQHELLEDIKDDKKIYDVELEDLRLVTGEEISHLEIVDSKFFESRINEVLDRYTELTDSDDLLKYYSKLRELVGSDKMIYCSLLDKCVKIID
MCE-2014	MCE-2014_ORF166	MCE-2014|_123680_124078	123680	124078	+	Phage protein				atgtcaagaaaagcaagtatattctatatactagtggttattgttttggctttttctatttcatcttattatatatcttctttcatgtatcacgacaaagcaaagaatgaagtctctactgagttatcaaacacgggaaagattaaagaagaaaagaacgtagaatttgtcggtgactatacgcttaaaaaagtggaaaataataaagcttattttatggaaacattacctacttacctacccggtagaacaggagataacagcatagatatgaggtactacaaaacaagtagatttaaagaaggggtaaatttcaagcttattagggtatatactgaagatggggaagataatccaattcataagtataggtttgaagcagtaccaaccaaaaagtaa	MSRKASIFYILVVIVLAFSISSYYISSFMYHDKAKNEVSTELSNTGKIKEEKNVEFVGDYTLKKVENNKAYFMETLPTYLPGRTGDNSIDMRYYKTSRFKEGVNFKLIRVYTEDGEDNPIHKYRFEAVPTKK
MCE-2014	MCE-2014_ORF167	MCE-2014|_124225_124467	124225	124467	+	Phage protein				atggaaatggcagatttagaaagatttgatgcatttgtaagactaatttcagatgatgagctttcggaggaaagaatactagagttaagcgtagacttactaaatccgatactagaaggaggtacagcttaccaagctaaaaaacgcattagaagtaagttcggtaaaatagaagcaaaaaactttaaaagaaattataaattcttactcaagtcgatagctcaaatagaccaaaggagatag	MEMADLERFDAFVRLISDDELSEERILELSVDLLNPILEGGTAYQAKKRIRSKFGKIEAKNFKRNYKFLLKSIAQIDQRR
MCE-2014	MCE-2014_ORF168	MCE-2014|_124472_125029	124472	125029	+	Phage protein				atgacagaaagggaaaagttagttaaagagattgaagatgctaatagggacatacaattaaggttaaaagaagtagataattataaggacagcatacgttctaaaggaacaagaaattatatctctacaaaggtattagattctattatggttggtttcgtagttagttttttaatactcattataatgcgtgtacttgaatactttgtaacaggtaatgctgtttattcacccttagcgcctgcagttatcattatgtttgttttagcactcggtacatggaaagtaagtaagatgaacaagatagtatcctacagaggaactattaagatgtactgggaactaagtaatgctgagcaaaaacaagctaaggtatttaagtatcctaatgatgaagta…	MTEREKLVKEIEDANRDIQLRLKEVDNYKDSIRSKGTRNYISTKVLDSIMVGFVVSFLILIIMRVLEYFVTGNAVYSPLAPAVIIMFVLALGTWKVSKMNKIVSYRGTIKMYWELSNAEQKQAKVFKYPNDEVDIVSKHNLRQITFSEINILHLKYMRYNKAVEQHTKLSKELFKKDKETVDKNK
MCE-2014	MCE-2014_ORF169	MCE-2014|_125065_125241	125065	125241	+	Phage protein				atggttatacctagtattaaagcacaaaacaaattcaagaatgagttagagtattataaacaaggtcacattagtgaaagtaaaatgttagaattagcttttgattacatccaagaattagaacaaaataacgaatacgttactaacttgctagaagaggagagatatggtgagtaa	MVIPSIKAQNKFKNELEYYKQGHISESKMLELAFDYIQELEQNNEYVTNLLEEERYGE
MCE-2014	MCE-2014_ORF170	MCE-2014|_125234_125482	125234	125482	+	hypothetical protein				gtgagtaaatttatcggagtgtacttatttaatttattagtagtagcactaatttatataataggatttttgttcttttacggtgtagctagtttagttattattataactcatgctacaattgacccttttgtattagctactttcttaggaataggattcttagttattagaactgcacacagaatcatggcacgagtaattaatgatgcagtagcccaagccattaaggctaaagaaaatgaataa	MSKFIGVYLFNLLVVALIYIIGFLFFYGVASLVIIITHATIDPFVLATFLGIGFLVIRTAHRIMARVINDAVAQAIKAKENE
MCE-2014	MCE-2014_ORF171	MCE-2014|_125496_125708	125496	125708	+	hypothetical protein				atggataaaacattaccaaagtttagtgtatatgaagttattgtaaagactgtaattatgacaccaacagaaggaagttctgaccgagaatcattttacttttcaactcaagagttagcagaaagatttgttaaagaaaatcaagtagaaacaaaagatggaaaacgtgtatctttttctattaaagagcataaagtaaatcaacccggctaa	MDKTLPKFSVYEVIVKTVIMTPTEGSSDRESFYFSTQELAERFVKENQVETKDGKRVSFSIKEHKVNQPG
MCE-2014	MCE-2014_ORF172	MCE-2014|_125789_126433	125789	126433	+	Phage protein				atgaaagtttcagaagaagtaaaacagagctacttagagaataaagctaatactaaaatggataagataagttggtctgagttaaggtctagtcctgcaggtagaacaataggagacttaatatattttagtgtaattataataaataatatcatagctatagcattaacattaattctaggagacattatcaaagatttaacggatagtactctagtaaaaataataagtatattacttattattatcgttgtatatggtatactatcggctttaatacctatactaatatttaaatctgtatttcctggatgggaatatactgaatggaataattcttactatttgagattacctgaagaaaaagattataagtattatagttactggtatttaaat…	MKVSEEVKQSYLENKANTKMDKISWSELRSSPAGRTIGDLIYFSVIIINNIIAIALTLILGDIIKDLTDSTLVKIISILLIIIVVYGILSALIPILIFKSVFPGWEYTEWNNSYYLRLPEEKDYKYYSYWYLNLLGVTEFYRTNDEGKEIKETSLSWSFYTKVDRPADIDHWKNQLITNRPLTISEYKKLKKLDKESEIRKQEDLEEYKQYNSN
MCE-2014	MCE-2014_ORF173	MCE-2014|_126449_126697	126449	126697	+	hypothetical protein				atgataagttcatttgatagtgtattacttataatatacattattatatcttttgcagtagctatggcaatactttacttagtatttaaaggtatgacccttttactagataaattaatgatgatgttattaagtaaaactactttagatgtagaagcttgctctatgataatggcagttatcagtacaattgtgtttggtattattgtacttttaatatggttagcagtaaacaatattttattgtaa	MISSFDSVLLIIYIIISFAVAMAILYLVFKGMTLLLDKLMMMLLSKTTLDVEACSMIMAVISTIVFGIIVLLIWLAVNNILL
MCE-2014	MCE-2014_ORF174	MCE-2014|_126709_126885	126709	126885	+	Phage protein				atggattttaatgactttataaacagtgaatcagatagagtaggtaaacctaagcaaaaaaagaaggtagaaaataaactaccttcttctactcctatcgaagagaaagaaaaaatgttgaaaagaataagggaaaaatcactatacattgatttaaggagaaaaagaaatgactaa	MDFNDFINSESDRVGKPKQKKKVENKLPSSTPIEEKEKMLKRIREKSLYIDLRRKRND
MCE-2014	MCE-2014_ORF175	MCE-2014|_126878_127174	126878	127174	+	Phage protein				atgactaaagaaacaaatgtactttataaagataagtatagagattatactatagttgtaagactagcaggtaatattattgttactgaagtagataagaaacataaaacaaaattttcacctatcatatttgataatggtcgagagggtgtagaattagtaatgcgtattggctcagaagaacttaacatgaaagaacttagggagtttactaaagaggtatcaacagctcagaaagctttagaatattttaataaaaaactttacattaaaggcttgacagatgaagcattttaa	MTKETNVLYKDKYRDYTIVVRLAGNIIVTEVDKKHKTKFSPIIFDNGREGVELVMRIGSEELNMKELREFTKEVSTAQKALEYFNKKLYIKGLTDEAF
MCE-2014	MCE-2014_ORF176	MCE-2014|_127222_127404	127222	127404	+	Phage protein				atgttattaggaattttatggtttatatggggatttgtatcttattttgtagtgatgtttggaattgaattttggaaagatagatggatgcctggagttataggtgcaggagccttactactattcttattttggattatgaagtctattcataatgctatgacagtagtttacttgtattag	MLLGILWFIWGFVSYFVVMFGIEFWKDRWMPGVIGAGALLLFLFWIMKSIHNAMTVVYLY
MCE-2014	MCE-2014_ORF177	MCE-2014|_127417_127785	127417	127785	+	Phage protein				atgaatatattagttatccattatgaagaaacaaataaacgagttctaaaagaaacaataaaaacaatacaaaatcatttaaatgatgaacatggtttggttaaaatgacagcaacaagacttagcagaaaagccatagaagaagagtttaaggattacaatatagttattgcagaaaatgaccctgatagtttttacagctattcagatgcagtagatgatgtagattttgttatagatataccaatttcatatttagatatacatgcaggtgtggagtgggatgttgataatcctgtagatatgttagataggaaccctgattttatagaagctatgggtcaattaaacgaggacttaatgttataa	MNILVIHYEETNKRVLKETIKTIQNHLNDEHGLVKMTATRLSRKAIEEEFKDYNIVIAENDPDSFYSYSDAVDDVDFVIDIPISYLDIHAGVEWDVDNPVDMLDRNPDFIEAMGQLNEDLML
MCE-2014	MCE-2014_ORF178	MCE-2014|_127798_128145	127798	128145	+	Phage protein				atgttaaatgaaaaactaaaaaatttagaagatacgaaagtgtatatgattaatagtattgcaagtttactaagtgcaagtacaggtaaatcaagtaaggtattttttgatgaaggaactattaaaattgtaagtggtgatacaaaagcagtagaagttattgataacttagttcaccctcattcaggacgtttacctattaaaacaacagaacgtattgctcttggtagactaacagattctttacagtttgttatttcagaaatagaagcagttaaagaccaaattatagatgaagaaaatgaagcttacattgattttgtaatggaagactggaattgggattaa	MLNEKLKNLEDTKVYMINSIASLLSASTGKSSKVFFDEGTIKIVSGDTKAVEVIDNLVHPHSGRLPIKTTERIALGRLTDSLQFVISEIEAVKDQIIDEENEAYIDFVMEDWNWD
MCE-2014	MCE-2014_ORF179	MCE-2014|_128493_128798	128493	128798	+	Phage protein				atgagtaaagaaacaatcagaagacaattttcaaatgcaatagagattttagcaacaactaaagagtggtggaacttccctaagaacttcagtacagacaaagaattcaaaattaaaagttttaaaaatgacacacttgtatttgaagttcgggaaggtagtacgaatctaggaagctttgtagttttcacatgtattgactttgattatgataaacttgaaggaacttcaacgcagtacatggttaattactttgctaagaaggtagttcgtgacatgtttaactatcatgaattacaattataa	MSKETIRRQFSNAIEILATTKEWWNFPKNFSTDKEFKIKSFKNDTLVFEVREGSTNLGSFVVFTCIDFDYDKLEGTSTQYMVNYFAKKVVRDMFNYHELQL
MCE-2014	MCE-2014_ORF180	MCE-2014|_128813_129163	128813	129163	+	Phage protein				atgagagatgaattaaaaccctttaataggaagcaagttaatgttaaaggctacttagatgatgttaagtattcaaagcgtagaagacataaaggcaatcaacatggttgtgtgagaataactgttactaatgtaagtattaacgggatacctattgaccatgttaatattgaggtaggtatttcattctacgaaaaactaaaagagttacaaggaaaaagaattcaatttgtaggtactgtttacaagtatgttaaacatgctagaggacgtaaaggtagaattaaaggattttataaagaggattatagtgtaactttagataagaagttgcagaaggaggaaaaataa	MRDELKPFNRKQVNVKGYLDDVKYSKRRRHKGNQHGCVRITVTNVSINGIPIDHVNIEVGISFYEKLKELQGKRIQFVGTVYKYVKHARGRKGRIKGFYKEDYSVTLDKKLQKEEK
MCE-2014	MCE-2014_ORF181	MCE-2014|_129163_129765	129163	129765	+	Phage protein				atgattaagagaagaaaacatttagaccatacagtacaacccaaggaagggtggagaacagtacctttcaacggttactatgaagctcaccctaccggattaattagaaataaagtaacgcaaaagctaataaagggtacacaaacaagaaaaaatcatcataaatggactgcacatgagattgtatacttaattaaccctaagaaaacaacatattcacgaggtgttgttattgcacatacattccctgaattgattagtcaatcacgaggagaccttaagaacggtcacgtatgctttaaagatggtgaccgaagtaattgtcacgtagataatatgtttattggtaaaggaaatgttaataaaaatatctataaattaaatgattcttacttgact…	MIKRRKHLDHTVQPKEGWRTVPFNGYYEAHPTGLIRNKVTQKLIKGTQTRKNHHKWTAHEIVYLINPKKTTYSRGVVIAHTFPELISQSRGDLKNGHVCFKDGDRSNCHVDNMFIGKGNVNKNIYKLNDSYLTRKDIEEDINNLVNERLFSQLELLIKKNEPERITPSNHFIKRNNNVFSITDLSKNSLVEFELEIKNIK
MCE-2014	MCE-2014_ORF182	MCE-2014|_129784_129972	129784	129972	+	Phage protein				atgaccgaatggtatgctttatgttattacgataaagtaggtaagaagaaagtacctaagcaaataagggcacatagagatatctcagtattagaagaactaaaagaaagattagaggaaagaaaccctaatactgagtatgccataaaaacaacaaaacaatttgataaaattagagagaagctgtaa	MTEWYALCYYDKVGKKKVPKQIRAHRDISVLEELKERLEERNPNTEYAIKTTKQFDKIREKL
MCE-2014	MCE-2014_ORF183	MCE-2014|_129977_131029	129977	131029	+	Phage protein				atgtcaaaatattattataataaaggtcagagtgttaatggattacttatagttgagcaaataagtataccgacaaaaaaaggaaaaagtaaagagaaagggtatatagtacaatctatcatgtaccctgacgctcctacttataaggttaaagaaagtaacttgaggtggggtaagggagatgcatatgcatcaggtaggagagtatatgaaggtaactctctgtatagctacaaggaatttagaaaatttattgttaatccggaagaggctaaaaaagtaacgagaaattccccgaagtttcttgagtttatgtgtcctgagtgtaaggaaacaaaatttatgagggtttaccatttagtaaataatgggttttcttgtcctacatgttctactggg…	MSKYYYNKGQSVNGLLIVEQISIPTKKGKSKEKGYIVQSIMYPDAPTYKVKESNLRWGKGDAYASGRRVYEGNSLYSYKEFRKFIVNPEEAKKVTRNSPKFLEFMCPECKETKFMRVYHLVNNGFSCPTCSTGISYPERFMLHYLKVKSIPYEYQVNLINSSRRIDFRVCIEGVYYMLETHGKAHYDETLNWYKDTVESDVFKRQYCKENKIPLLELDCRESDFNYIKRQINSNKILPSINNKEEKEITQLLSHSKKYPTNMIIKDNKDGLNLKQISEKYNLTPRIVQGVLKKSGVLVNGNKKKTLCITTGVIYSSTQEASKLTGISQASISNCCNGKQKTAGKMQWEYI
MCE-2014	MCE-2014_ORF184	MCE-2014|_131202_131026	131202	131026	-	hypothetical protein				atgtttggtaacgctgataaagttagaagaaacattgcaaacgatactaattttaaatactctttcaaaccatcaaaaccacataaaattaacggaagtaccaaagagtatattataattattaatattgtaattaaaataggtgttattagcattcctatctctccttgttattaa	MFGNADKVRRNIANDTNFKYSFKPSKPHKINGSTKEYIIIINIVIKIGVISIPISPCY
MCE-2014	MCE-2014_ORF185	MCE-2014|_131329_131487	131329	131487	+	Phage protein				atggttggtattataattttaattgtcggtttaatattatttttagctagtggatataaattagttttaggtaagtattatgatgacatagatttaaagatgttatttacaatctttggtattggtgctatactattacttacaggatttatattataa	MVGIIILIVGLILFLASGYKLVLGKYYDDIDLKMLFTIFGIGAILLLTGFIL
MCE-2014	MCE-2014_ORF186	MCE-2014|_131503_131727	131503	131727	+	hypothetical protein				atgaactataaagaagtactagaagttattaaaaagaataagccatgtaaggttagatttactggaagtattttagcaatcgttaataaggaatttaatgcagatactgataaaggtatactacaaattgatgtatcaaatattaataaagatgactatattaagatacaacagtattgtttagaaagagatgattatactgtagcaggagctattttattttaa	MNYKEVLEVIKKNKPCKVRFTGSILAIVNKEFNADTDKGILQIDVSNINKDDYIKIQQYCLERDDYTVAGAILF
MCE-2014	MCE-2014_ORF187	MCE-2014|_131740_131940	131740	131940	+	Phage protein				atgaattatagagattttattacggattgtattagtggtggttataacgtccacattagtgttactgagaaaagagttcacattatttcagaaatgacatcagcatcttatccaaagaaagaaattaatttggatgaattacaagcttatgtttattatatgaataattttggaagtcagattacaatggagggattataa	MNYRDFITDCISGGYNVHISVTEKRVHIISEMTSASYPKKEINLDELQAYVYYMNNFGSQITMEGL
MCE-2014	MCE-2014_ORF188	MCE-2014|_131941_132231	131941	132231	+	Phage protein				atggaattagttattaatattatagcagtattaattggtatgtatggtatttacttttatgttacaaaatttagtactggtctatcaggtatcttaattgtactaggtatggctgtaggtctttacttttacttagattacttaaatgttagagagaatgttattcgattagtatctgtaatgtttggtgctttcttatttagtatcgagatgatttataataagattatgtttgaaattaaaaaatctaagtatgataagactgttagaacgtacagaggagaccaataa	MELVINIIAVLIGMYGIYFYVTKFSTGLSGILIVLGMAVGLYFYLDYLNVRENVIRLVSVMFGAFLFSIEMIYNKIMFEIKKSKYDKTVRTYRGDQ
MCE-2014	MCE-2014_ORF189	MCE-2014|_132324_132617	132324	132617	+	Phage protein				atgtatcctgatataggtgagttagcttataaattaaaaagtactagagaaagactagaaggtattatgatggaggaagtttgggaaatacatcacagagaaacaggaaaactagtttttaagggtggatacttagaagtaaaagaaatattaagaaaaatgtataaagagaatttaacattagtagatgtagatacaatgttaaatatcggtcaagggttctttgatgttgctaaaagtatatcagcagaaaatgtatttcaaataaactataaaaaggagttaccacgatga	MYPDIGELAYKLKSTRERLEGIMMEEVWEIHHRETGKLVFKGGYLEVKEILRKMYKENLTLVDVDTMLNIGQGFFDVAKSISAENVFQINYKKELPR
MCE-2014	MCE-2014_ORF190	MCE-2014|_132614_133522	132614	133522	+	Ribose-phosphate pyrophosphokinase (EC 2.7.6.1)		FIG00096830	isu;De_Novo_Purine_Biosynthesis	atgattaaagtattttcagaaatggattcagaatataaaacgattgtaccggagaaattccctaatggtgagattaattttaaatatgatgatttaaagtatttagtagaaggggacttaagatttgatgttttctttaaatgggaaaatgatgcagacttaatgcatttgtatatgttcactaagtatttagaacaattaggtattaaagatagagctgaatttttagatattgcttatctaccttacagtagaatggatagagtagaagaaggtcacagtaatatgtttagtcttaaatatattgcagagtttattaacaaccttaattataaatctatatggatagcagaacctcatagccctgtaacagaagaattgcttaaaaattcttttgct…	MIKVFSEMDSEYKTIVPEKFPNGEINFKYDDLKYLVEGDLRFDVFFKWENDADLMHLYMFTKYLEQLGIKDRAEFLDIAYLPYSRMDRVEEGHSNMFSLKYIAEFINNLNYKSIWIAEPHSPVTEELLKNSFAVDVTINILNQYIGMTEEPVTIVLPDKGAYERYLFDVERVLIISNVENYSIVYGEKERDFATGKIKGIKIITDENTIYDNCIILDDLTSYGGTFVGCKKSLDKLGVNSVSLILTHAEKVFMEGKLFESGFKDIIVTDSMLSDSIWTKAIAKHRAQENGTELQINDIERYL
MCE-2014	MCE-2014_ORF191	MCE-2014|_133540_135009	133540	135009	+	Nicotinamide phosphoribosyltransferase (EC 2.4.2.12)		FIG00002848	ff	atgctaaacccaacattaatgtgtgatttctataaattaagtcacagagaacaatatcctgaaggtacagaatttgtatatagtacactagtacctagaagtaacaagtattatgagcatagtgataacatcgtagtatttgggattcaatcgttagttaagaagtaccttattgatatgtttaataaagaattctttaatagacctaaagaggaagttattaatgaatacaaacgtacggttaagtttacattaggtcacgagaatcctgacgctaaacatttagaacaattacatgacctaggttacttacctattgatgtaagagctttaaaagagggtacagtagttcatcctaatacacctgtcatgacaattgaaaatacacatgcagatttc…	MLNPTLMCDFYKLSHREQYPEGTEFVYSTLVPRSNKYYEHSDNIVVFGIQSLVKKYLIDMFNKEFFNRPKEEVINEYKRTVKFTLGHENPDAKHLEQLHDLGYLPIDVRALKEGTVVHPNTPVMTIENTHADFFWLTNYLETIISTQTWQAMTSATLAYDMRKMLDKYALETVGNTEAVDFQGHDFSMRGMSSLETTQLSSAGHAISFKGSDTVPVVDFLESYYNADVEKEIVVASIPATEHSVMCANGDYETMDEYKTYKRMLTEIYPTGIFSIVSDTWDFWGNMTKTLPRLKDIIMERDGKVVIRPDSGDPVKIICGDPDADTEYERKGAVEVLWDTFGGTETEKGYKLLDEHVGLIYGDSINYERAQQICEGLKEKGFASINVVLGVGSFSYQFNT…
MCE-2014	MCE-2014_ORF192	MCE-2014|_135088_135333	135088	135333	+	Phage protein				atgatttataaaatatcaaaacataattattatagtagatttgagcattctacttatcctcctgatgaaggatttgcgtatgtagattatgtagatgtgattcttatcggtgtagataatcctaagaaaagaaagattattaccttaaaagtaaatgagttcaacccggatgactacagagtaggtcataagtacaatattataaaaatactatggtttgaaaaatgggaatggttaaagccataa	MIYKISKHNYYSRFEHSTYPPDEGFAYVDYVDVILIGVDNPKKRKIITLKVNEFNPDDYRVGHKYNIIKILWFEKWEWLKP
MCE-2014	MCE-2014_ORF193	MCE-2014|_135353_135745	135353	135745	+	Phage protein				atgattatagataaattaaatggagttaaactagaaataggtggtcatgtcgtatcatttagtgtaataaagtttgatacaattaatggtgagagacaattaatagactaccatcatattaaaagaggtagacagaagtactttagaactactgaagaattttataatgaatataaagaaattaagcctgacaaaaatgaaatagatgaaatgtttgaatctctaggttatgtagatactgagttagatgatgtagtaagaaacctggaaaaggttactgaaatattaggagttagtgaacaatatttaaatcagttagcttataaagctatagaggaacatgtagataaagtagttacacttgaaattgaagagttgaaaggagggaaatag	MIIDKLNGVKLEIGGHVVSFSVIKFDTINGERQLIDYHHIKRGRQKYFRTTEEFYNEYKEIKPDKNEIDEMFESLGYVDTELDDVVRNLEKVTEILGVSEQYLNQLAYKAIEEHVDKVVTLEIEELKGGK
MCE-2014	MCE-2014_ORF194	MCE-2014|_135747_135944	135747	135944	+	Phage protein				atgaataataactgggaaaaagaaggagttaactattgggaaaacgaagactgtcctagggaatacttagagaaagcattcattgacttagtagaatatgttgaaggagttacagtaccacctaaagatgttaagcaattaagagaagataaacttagagaagatattgggttttatgagtacgtagctgataaataa	MNNNWEKEGVNYWENEDCPREYLEKAFIDLVEYVEGVTVPPKDVKQLREDKLREDIGFYEYVADK
MCE-2014	MCE-2014_ORF195	MCE-2014|_136010_136321	136010	136321	+	Phage protein				atgaaaaagttaatagtattacttacaattactatttctctattactagggggttgctctcctgataaccatgaaggtaaagtagtaggagtaggtgaatacagagaaccaactacttatataaaatcaggtagcgttactgtaccagtcattggtgaaatgaaatactatgtagatttagagacagataaaggagaagaccgtatatatcttaataaagaggtttatcatgagttcgataaaggtgataatttctctaatgtaggtgagaaagtgtataagaatgatgaattaatatataaaggagactaa	MKKLIVLLTITISLLLGGCSPDNHEGKVVGVGEYREPTTYIKSGSVTVPVIGEMKYYVDLETDKGEDRIYLNKEVYHEFDKGDNFSNVGEKVYKNDELIYKGD
MCE-2014	MCE-2014_ORF196	MCE-2014|_136324_136833	136324	136833	+	Phage protein				atgtatttaaatgattatgtaggtaaatttataaaggaagataactattatggataccaatctacagacttagtatctaattatgttcaaagattaactctaggtaggtacaaaactaagttaaatgctaataaaatgaaatatgagagattacctagttcttggaaaataattaaagccaaagatttgttaagaacagatgattatagagaaggggatatatttgtatcagaaagaatctctgtatttggttttaatggaatcattgtacgtaatcatgattttaacaatgtaactgttattactcaaaatagagatggtaaagctactaaacctgtagaggagcatttatatccaaagaaagatattgattatattattagacctatcgaaagggac…	MYLNDYVGKFIKEDNYYGYQSTDLVSNYVQRLTLGRYKTKLNANKMKYERLPSSWKIIKAKDLLRTDDYREGDIFVSERISVFGFNGIIVRNHDFNNVTVITQNRDGKATKPVEEHLYPKKDIDYIIRPIERDYREYFKQSDSKEKVTLSKQEYKKLLEAYNKMKEVFK
MCE-2014	MCE-2014_ORF197	MCE-2014|_136835_137173	136835	137173	+	Phage protein				atgaatagtacaaaattagtagattactttacaagtaaacagggtaaatatctagtattactgaatgaaactaaagttaagttaggtagagttgatgtaacaccttatactatgagacttaatttcacttacaatacagaagttgtgtctatagatattgataagttatactcagattctatagaaatgcatatacctcaaggactttatatgacaactgttgttaacctccctagtacacaaagtgttagtgcagtgcttcatatggtactagaagaatgggtaagacaagttcaaaatgatgagatatttggattcgtatgggaggaattaatatga	MNSTKLVDYFTSKQGKYLVLLNETKVKLGRVDVTPYTMRLNFTYNTEVVSIDIDKLYSDSIEMHIPQGLYMTTVVNLPSTQSVSAVLHMVLEEWVRQVQNDEIFGFVWEELI
MCE-2014	MCE-2014_ORF198	MCE-2014|_137170_137286	137170	137286	+	hypothetical protein				atgactatagagaagttattaaaagcatcacatatgtatgaaaatgtaaagcaatatgatattaagaaattaccaaaaccaagtatggtaagtaaagataaatatactggaaagtaa	MTIEKLLKASHMYENVKQYDIKKLPKPSMVSKDKYTGK
MCE-2014	MCE-2014_ORF199	MCE-2014|_137300_137701	137300	137701	+	Phage protein				atgtttagaaaaagaaaagcaaagtatattacagataatattcaagagaagataaatacagaacgtagtaaagaattaagtgaagagcaagaatttagaaatagattaaatacagatacttataaatcatacgagttagatgaaattgtagaagaacatttaaataagttagaaggtatcactgtagaggagctaggactagactctattaggttaggtacacatttgattcactattatccaataggtaagagtatggaagagcaagtgtacagtagaagagaactagagtatatgcaaaagcaatttaagaaattaggatttgagacacagatatcaaatagtcaagtaggatttacaccttacatctatttaagattaatatggagtgcatacaaa…	MFRKRKAKYITDNIQEKINTERSKELSEEQEFRNRLNTDTYKSYELDEIVEEHLNKLEGITVEELGLDSIRLGTHLIHYYPIGKSMEEQVYSRRELEYMQKQFKKLGFETQISNSQVGFTPYIYLRLIWSAYK
MCE-2014	MCE-2014_ORF200	MCE-2014|_137891_138142	137891	138142	+	hypothetical protein				atgtacagatatttattatttgcatctcaacattacgaagaattcggagatatgagagacttagtgttcgagtttaatacagttgatgaattacaaaaagaaatggaaaacggtggggaagatataggattaaaatataaagacttttttctaatacacgatattaaaaatgataaaatatatcgttactttacagtatatggtgaagatatacacaatatttttgatgactttataaatgaaaacttatag	MYRYLLFASQHYEEFGDMRDLVFEFNTVDELQKEMENGGEDIGLKYKDFFLIHDIKNDKIYRYFTVYGEDIHNIFDDFINENL
MCE-2014	MCE-2014_ORF201	MCE-2014|_138245_138469	138245	138469	+	hypothetical protein				atggactttaatttaaaagactatgcaataataccagtaacagataaagaaggaaacatagtaataagaatagtatatgtatgcctaaggagagaatatagtgattgggtagtagataaggtatatggtagacaagaaagctccgaaacctggttaaactttatgcaagacattaggaatatagatagagcaaaactaaaagtagagaagtggcaagtaacttag	MDFNLKDYAIIPVTDKEGNIVIRIVYVCLRREYSDWVVDKVYGRQESSETWLNFMQDIRNIDRAKLKVEKWQVT
MCE-2014	MCE-2014_ORF202	MCE-2014|_139106_139294	139106	139294	+	hypothetical protein				atgaaaaacttacaaatagacaataataactatgaggtagattttgtagcaagcagaccctatactacatcagtaatgatttatctaaagaatgatagttgggtagagattagtaaactagatattaaagatagaaagatattaaaggtatcaagtaaacaaatactaagtaaatcaattaatatgtaa	MKNLQIDNNNYEVDFVASRPYTTSVMIYLKNDSWVEISKLDIKDRKILKVSSKQILSKSINM
MCE-2014	MCE-2014_ORF203	MCE-2014|_139308_139601	139308	139601	+	hypothetical protein				atgattgatatctatttacacagtgaatatgataaagataagttaaaatttatccttaaagcaataagggatttttctcctagagagttaacctatgattttaggaatccaaaagcggatgttcgtattgaggaactactaggagatgacatagatgtatttgaatctatagtattagattaccctaatgatattaatatccttgtaggagatagtggttatacgatagtttatcagaatgattttcttacaattaatggattgagaatggctataaaggaggtagtaaaatga	MIDIYLHSEYDKDKLKFILKAIRDFSPRELTYDFRNPKADVRIEELLGDDIDVFESIVLDYPNDINILVGDSGYTIVYQNDFLTINGLRMAIKEVVK
MCE-2014	MCE-2014_ORF204	MCE-2014|_139598_139783	139598	139783	+	hypothetical protein				atgataggtcaaattatactattagctattgttagtatagttacaataggttgtgtaggtttatttttctatgagacgttcaagagtattaagtatgatgctaatgataaaatctttatggttactgggagtatattaatgttagttattatcgttagcggtacattagctatacttggcatttag	MIGQIILLAIVSIVTIGCVGLFFYETFKSIKYDANDKIFMVTGSILMLVIIVSGTLAILGI
MCE-2014	MCE-2014_ORF205	MCE-2014|_140019_140183	140019	140183	+	Phage protein				gtgattgaaaccgatgaccctatagatgaggagaatacgattgatttatcaaatcttcctcactttaaagatgacttatgtattcttatagaagaattatactgtaaagcatttgttaatggggaacctgttattatacgtaagtatgtagaggagatgttataa	MIETDDPIDEENTIDLSNLPHFKDDLCILIEELYCKAFVNGEPVIIRKYVEEML
MCE-2014	MCE-2014_ORF206	MCE-2014|_140183_140470	140183	140470	+	Phage protein				atgattataatatttttaactgaaaaatatgattccaaggctttaaagaaagtattagaacatattgataattgtagtagtagaggtcttagctatttaatgggaaaaggagaagcggatgtatgtatagagaaaaatgtatttagagaaagagatgatgtaaggattaactcaaacattattgatgaaggtaaactctgtgtgttaataaatagacatggtttagaatgtagttactatagaggtgtatcatgtaatattggtgccttcgtaaaggagagattataa	MIIIFLTEKYDSKALKKVLEHIDNCSSRGLSYLMGKGEADVCIEKNVFRERDDVRINSNIIDEGKLCVLINRHGLECSYYRGVSCNIGAFVKERL
MCE-2014	MCE-2014_ORF207	MCE-2014|_140470_140763	140470	140763	+	Phage protein				atgatagagatatatctcagtgagaattatgataaggatttgctcaaagcagaattgaaatggattaaggagaccgcttcaagagaactaacttatgatgttaataggaaacctggattggatgtttatgttaatccctataggtgtactaaagacgaagttgaagaatggagtacacttcctccatttgaagatgatatacttgtatttatagcggagacgtggatacatgaataccatagaggtaaatcaataggtgtagatagtatggaagagtatgtaaaggagatgtaa	MIEIYLSENYDKDLLKAELKWIKETASRELTYDVNRKPGLDVYVNPYRCTKDEVEEWSTLPPFEDDILVFIAETWIHEYHRGKSIGVDSMEEYVKEM
MCE-2014	MCE-2014_ORF208	MCE-2014|_140767_141024	140767	141024	+	Phage protein				atgtttaaagtatattatacagtctaccatagaggtagtatgaaaacaattaaggataagctagatagaagtagtttaatatacttcttgtatgacacttggtataaagatattagtaacgtattccctaatcactataataaagagtttgggagtaagagtgatgatatagatatagataaacttattgaagcggttaatgaggaaggtatattacttatcaatagaggtaattatgttacaataagagaatggtag	MFKVYYTVYHRGSMKTIKDKLDRSSLIYFLYDTWYKDISNVFPNHYNKEFGSKSDDIDIDKLIEAVNEEGILLINRGNYVTIREW
MCE-2014	MCE-2014_ORF209	MCE-2014|_141132_141371	141132	141371	+	Phage protein				atggatactttaacatacactattattcataaagaatctgatagggtaatagctagcggtttaaatgagttagaggttataaacttagttcaaaggatgataaatactaatctagttactgatatatcattagatgattatatacgcagaccacatggaaagatagatgtagtcaatttactagtagatattagaagacaaggcgtatttgatttcaatcacatttggcacgtaggatag	MDTLTYTIIHKESDRVIASGLNELEVINLVQRMINTNLVTDISLDDYIRRPHGKIDVVNLLVDIRRQGVFDFNHIWHVG
MCE-2014	MCE-2014_ORF210	MCE-2014|_141382_141726	141382	141726	+	Phage protein				atgatagttatatattcagatgagtctaagggttacttaagagatgagttcttaccttggcttaatgatagagatagatatttagagtattataaggataagttacctgaagacatagactcttcttatgttgtatcagttgtatactgtagaaatatggaaggtcttatgaatagaaaagatattcttattggtaatagttatagagaacctgtagctgtattaggtgttcctgagttttttggtaactattctaattactattattataaaggggagtatataagtaagcatgacctaggagagataatcaggttaaaggcttggcaacgtaattttgactaa	MIVIYSDESKGYLRDEFLPWLNDRDRYLEYYKDKLPEDIDSSYVVSVVYCRNMEGLMNRKDILIGNSYREPVAVLGVPEFFGNYSNYYYYKGEYISKHDLGEIIRLKAWQRNFD
