# Supplementary material for: Safety assessment of Staphylococcus phages of the family Myoviridae based on complete genome sequences
Source: Sci Rep. 2017 Jan 24;7:41259. doi: 10.1038/srep41259 (PMC5259776; doi:10.1038/srep41259)
Supplement: Supplementary Dataset 10 [file srep41259-s11.xls]

## Sheet: Sheet1
contig_id	feature_id	location	start	stop	strand	function	aliases	figfam	evidence_codes	nucleotide_sequence	aa_sequence
P108	P108_ORF1	P108|_22_1449	22	1449	+	Phage DNA transfer protein				atgggtaaagttgtagatgaaactcaagaaaaacttgagaaaatgtcttcacaaaaaataggctcagacgctagtatacaaaatagaattaaggaaatgaaaaccttaaatcaagtaacagaagaatataataagataagtaaagattctagtgctactaaagactatactaaacgtttaagagctaatcgtaatatgactagagggtatatggagcgttcagaaggaacaggacgtttaacatatgaccaaggggcacgagttagaagtgaactaggtaagataggttcttatgaaagtcaaagaaaacaaaatcaacgcaacttaggtcaagcaagagaacaatatagtaattatagaaaccaacaacaagacctgactaaacgtagagctagtggt…	MGKVVDETQEKLEKMSSQKIGSDASIQNRIKEMKTLNQVTEEYNKISKDSSATKDYTKRLRANRNMTRGYMERSEGTGRLTYDQGARVRSELGKIGSYESQRKQNQRNLGQAREQYSNYRNQQQDLTKRRASGQINKAQYEQELASIKQEMKAREELISNYEKLGAELDKTVQYYKGSVQKDFQSRDVDQQRGTFGRMVQERLPSIGSHAMMGTTAMATGLYMKGASLSETNRPMVTSLGQNSDNMDIDSVRNAYGDLSIDNKLGYNSTDMLKMATSYEASVGHKSDEDTMAGTKQLAIGGRSLGIKDQEAYQESMGQIMHTGGVNSDNMKEMQDAFLGGIKQSGMVGRQDEQLKALGSIAEQSGEGRTLTKDQMSNLTAMQSTFAESGSKGLQGEQGA…
P108	P108_ORF2	P108|_1446_1991	1446	1991	+	Phage DNA transfer protein				atgaaagaaataggtgctaacttaactatggagcaatctgatgagatatttaaagatgctcaatccggaaaattatctaaagaagagttagctaaaaaagctaagaaaatggaaaaagaaggtaaaaaagaaggagaagataacgccactgattataaagaatctaaatcaggaaaaaatgaccaaaataaatctaagactgatgataaggcagaagatacttatgatatggctcaaccattaagagatgctcatagtgctttagcagggctacctgctcctatatatttagcaataggagctattggagcatttacagcatcactaattgcatctgcaagtcaatttggggcaggtcatttaataggtaaaggagctaaaggacttagaaataaattt…	MKEIGANLTMEQSDEIFKDAQSGKLSKEELAKKAKKMEKEGKKEGEDNATDYKESKSGKNDQNKSKTDDKAEDTYDMAQPLRDAHSALAGLPAPIYLAIGAIGAFTASLIASASQFGAGHLIGKGAKGLRNKFGRNKGGSSGGNPMAGGMLLEEVHLKAEALLKVAVLVLLEVKYLIVLKD
P108	P108_ORF3	P108|_2027_3712	2027	3712	+	Phage DNA transfer protein				atgtttggtggagaatctaaaggtaaaggatttaaacaaacatctaaagaagcctggtcaggtactagaaaagtatttaacagagacaatggtagaaaagccatggataaatctaaagatatagctaaaggtactggtagcggtcttaaagatatttataatgatagtatatttggaaaagaaagaagacaaaatctaggagataaagctaaaggttttggtggaaaagctaaaggtctctatggtaaatttgctgataagtttggtgatggtggtaaaaatggtatcctttcacaatcaccaaaagcaggcggtagcgggctaggaaaactaggaaaacttgcaggtggacttggaaaaggagccggagttttaggtgttgctacatctgccttatca…	MFGGESKGKGFKQTSKEAWSGTRKVFNRDNGRKAMDKSKDIAKGTGSGLKDIYNDSIFGKERRQNLGDKAKGFGGKAKGLYGKFADKFGDGGKNGILSQSPKAGGSGLGKLGKLAGGLGKGAGVLGVATSALSLIPALASGDSKAIGGGIGSMGGGMAGASAGASIGALFGGVGAIPGALIGGAIGSFGGGAVGEKVGDMAKKANTKEGWNLGWTNGDKDGKNKFQDSLLGKPISKAWSGITGLFDNDAEASEEDSKDKKKGVKGVKGDTKKKEKMTAEQLREKNNQSETKNLKIYSDLLDRAQKIIESAKGINIDGGTSDSGSDSGGSASDVGGEGAEKMYKFLKGKGLSDNQVGAVMGNLQQESNLDPNAKNASSGAFGIAQWLGARKTGLENFAKS…
P108	P108_ORF4	P108|_3790_4983	3790	4983	+	Secretory antigen SsaA-like protein				atgaaaagattaagaagacctaaggtaagaatagagatagttacagatgataatacatttacattaagatttgaagatacacgtgactacaatggtgatgagttcggagctaaacttttaggtttccaaactaaaaactctatggaagatgatagttctgtattccaaatcaatatggcaggagatacttactgggataagttagttatggctaacgatataatcagaatatttattacacctaatgatgaccctaatgataaagaaggtcgtcaagaacgtttaatccaagtaggtatggtatcacaagtatcaaaagtaggtagttatggtaatgaccaaactcaatttaggataacaggtcaatcttttgtaaaaccttttatgaaatttggatta…	MKRLRRPKVRIEIVTDDNTFTLRFEDTRDYNGDEFGAKLLGFQTKNSMEDDSSVFQINMAGDTYWDKLVMANDIIRIFITPNDDPNDKEGRQERLIQVGMVSQVSKVGSYGNDQTQFRITGQSFVKPFMKFGLGVIQEVQAVLPEVGWLIDGDGDNEVKFTGSSAHEVMTGIIRRFIPYMKYNYTEKTYNTIDNYLDYDDLSSWDEFEKLTEVSAFTNFDGSLKQLMDMVTARPFNELFFKNSEKTPGKAQLVLRKTPFNPTEWRALDMIKVPTEDFIEEDVGKSDVETYSIFTATPAGMLKELNGDVFSKPQFHPELTDRYGYTKFEVENIYLSTKSGSATEDSDSSGDDNGTERGTYSKIMKDLSNYGRDNISKGIDKYTSKLSSKYKNLKKSSS
P108	P108_ORF5	P108|_5094_6218	5094	6218	+	Secretory antigen SsaA-like protein				ttgacaaaggataaattaaagagtatactaaaagagaagtttaaaacacaagatgattttaataactctaagaaaaagaaaaaagctaagacagatgcacttaaagaattgacaactaaatatcgtttcggtaacaaaacacacgctacaactttgttagatgaatatattaaatacaaaggagaaccaccgaatgatgaagcttttgataaatatcttaaagctattgaaggtgttagtaacgtagctacagacacaggttcagatgcaagtgatagtcctttagttatgttctctagaatgctatttaattggtatcatgggaaccctaacttctacgcaggagatattattgttttaggagaccctaagtatgacctaggtaaaaggttatttatt…	MTKDKLKSILKEKFKTQDDFNNSKKKKKAKTDALKELTTKYRFGNKTHATTLLDEYIKYKGEPPNDEAFDKYLKAIEGVSNVATDTGSDASDSPLVMFSRMLFNWYHGNPNFYAGDIIVLGDPKYDLGKRLFIEDKQRGDTWEFYIESVEHKFDYKQGYYTTVGVTRGLKDAILEDGKGSPHRFAGLWNQSSDFMGGLMGEDTSKELKEKGVAEKKSSGDKDGGSDSGGAQDGGSLDSLKKYNGKLPKHDPSFVQPGNRHYKYQCTWYAYNRRGQLGIPVPLWGDAADWIGGAKSAGYGVGKTPKQGACVIWQRGDKGGSNAYGHVAFVEKVLDGGKKIFISEHNWATPNGYGTRTIDMSSQIGKEAQFIYDKK
P108	P108_ORF6	P108|_6232_7119	6232	7119	+	Phage protein				atggcaacagataaagaagctaaagatgttattgataaatttatagataatgtgtttaattttgatgtattaactacggaaagagttaaagaaaaagatgaagaaattaaaaaaataactacagatgatatgtatgaaaaagttgtttatatacgaccttatgttggagtgatacaaagccttaaccctcaacatgtacaatatgaatcattttctaataatggttacgatatagaagcagaattaagttttaggaaagtaagttatttagttgataaagggtctatacctacagattctttatccactttaacagttcatttagtagaaagaaaccaggagttattaatagattactttgatgagatacaagatgtgttgtacggagaatatatggaa…	MATDKEAKDVIDKFIDNVFNFDVLTTERVKEKDEEIKKITTDDMYEKVVYIRPYVGVIQSLNPQHVQYESFSNNGYDIEAELSFRKVSYLVDKGSIPTDSLSTLTVHLVERNQELLIDYFDEIQDVLYGEYMEEEYVFDEDVPLSTILALDLNDNLKSLSNIKYMFKGAPKDNPFGTDKDVYIDTYNLLYWLYLGEDEELAYPMNINYFFTEGRFFTVFGKGHKYKVDVSKFIVGDILFFGRSDTNIGIYVGDGEFISMIGKFPKDETPIGKYKLDDYWNEFNGRVMRFDEEVYI
P108	P108_ORF7	P108|_7119_9665	7119	9665	+	Glycerophosphoryl diester phosphodiesterase (EC 3.1.4.46)		FIG00002239	isu;Glycerol_and_Glycerol-3-phosphate_Uptake_and_Utilization	atggtagtaagattccaatcttccatggggagaagtctaaaaagagtagattcagatgacttaaatgtaaaagggttagttttagctacagttagtaaaattaattataagtatcaatcagtagaagttaaagttaataacttgactttaggaagccgtataggtgatgatggtagcttagctgtaccttatcctaaatctttcataggtagaacacctgagggaagcgtattcggtacaaaaccacttattactgaaggttctgtagtattaatagggttcctaaatgatgatataaatagtcctataatcttgagtgtttatggtgataatgaacaaaataaaatgattaatactaaccccttagatggaggtaagtttgatacagaaagtgtttac…	MVVRFQSSMGRSLKRVDSDDLNVKGLVLATVSKINYKYQSVEVKVNNLTLGSRIGDDGSLAVPYPKSFIGRTPEGSVFGTKPLITEGSVVLIGFLNDDINSPIILSVYGDNEQNKMINTNPLDGGKFDTESVYKYSSSLYEILPSLNYKYDDGEGTSIRTYNGKSFFSMTSGEEEKPQATDFYTGTEYQDLFTSYYGNKTLIEPRIQKAPNMLFKHQGVFYDDGTPDNHITTLFISERGDIRASVLNTETQKRTTQEMSSDGSYRVIKQDDDLMLDEAQVWIEYGISEDNKFYIKNDKHKFEFTDEGIYIDDKPMLENLDESIAEAMKNLNEIQKELDDINYLLEGVGKDNLEELIESTKESIEASKKATSDVNRLTTQISEVSGRTEGIITQFQKFRD…
P108	P108_ORF8	P108|_9773_10564	9773	10564	+	Phage protein				atgccacaatcagatggaataagtaatcttcatagaatagctttacgcttccctaaagaaggcggtggttatgatatgtataggtttaaagttaatcctgagaattacacaatagattcaccacaacgtacgacagcaattaaaacaaaatcagatattgtaatagaagattatggtaaagacatagaagttattaacttcacaggtacaactggttttagacctgttagagaagcagatggattaaaaacaggtaagcagaagatggaagagttacagagtagagttagtgaatatgctatgcaaggtggtagtggtaacgtaagtggctcttatttacaattttttaactttacagatgatagctactataaagttcatttagcccctcaagggtta…	MPQSDGISNLHRIALRFPKEGGGYDMYRFKVNPENYTIDSPQRTTAIKTKSDIVIEDYGKDIEVINFTGTTGFRPVREADGLKTGKQKMEELQSRVSEYAMQGGSGNVSGSYLQFFNFTDDSYYKVHLAPQGLKVTRSKDEPLLFRYEITLVVIGSLTEADRSAVTTEEFGNVKPNASQRVDEGIKELDKNARKTRDRNNQEISRRENTIPKSTGDNTNEGNRLKQSFPSSSIYNPRQSTNGLKGNIDNMALIIGYGDGGVSS
P108	P108_ORF9	P108|_10564_10749	10564	10749	+	Phage protein				atgaataattttataccacaacctcaagggttacttaggtttttaaacgccctagatacagatttaacttcttctcatatgaatttacttgatgaagaggtatcatttgtatctaaattttatacaccgcaattacaattaagtgaattagcaaaaaaaagtattgacaaatataaagacagatga	MNNFIPQPQGLLRFLNALDTDLTSSHMNLLDEEVSFVSKFYTPQLQLSELAKKSIDKYKDR
P108	P108_ORF10	P108|_10727_11089	10727	11089	+	Phage protein				ttgacaaatataaagacagatgatatacctgtattagaaagagaatttaatgacaatacaattattcataaagctaacgatacattactaaaagtacaagcccctagaatgtatatgattctacaatctattgtacttgaagcgtatgctattgttaattgctttgtagaaaatccaagttctttaaaatatctaactgaagaagatgttagaataacacgagaaaatttaaattatgtagcagactatttaggtaactatgatgattacaatagtgttgtcttagatttacgagacctagatttatgttttagtgctatagagttacaattacctctaattaaaaaggaggctaacgtataa	MTNIKTDDIPVLEREFNDNTIIHKANDTLLKVQAPRMYMILQSIVLEAYAIVNCFVENPSSLKYLTEEDVRITRENLNYVADYLGNYDDYNSVVLDLRDLDLCFSAIELQLPLIKKEANV
P108	P108_ORF11	P108|_11089_11793	11089	11793	+	Phage protein				atgagatttaagaagcatgttgttcaacatgaagaaactatgcaagcaatagcacagagatactatggtgatgttagttattggatagacctagtagaacataataacttaaagtatccttacctagtagaaactgatgaagaaaaaatgaaagaccctgaaaggctagcttctacaggtgatacattgattatacctattgaatcagacttaacagatgtatcagcaaaggaaattaattctagagataaagatgtattagttgagttagctttaggaagagatttaaatattactgcagatgaaaagtattttaatgaacacggtactagtgataacatactggcatttagtacaaatggtaatggggatttagatactgtaaaaggcatagataat…	MRFKKHVVQHEETMQAIAQRYYGDVSYWIDLVEHNNLKYPYLVETDEEKMKDPERLASTGDTLIIPIESDLTDVSAKEINSRDKDVLVELALGRDLNITADEKYFNEHGTSDNILAFSTNGNGDLDTVKGIDNMKQQLQARLLTPRGSLMLHPNYGSDLHNLFGLNIPEQATLIEMEVLRTLTSDNRVKSANLIDWKIQGNVYSGQFSVEIKSVEESINFVLGQDEEGIFALFE
P108	P108_ORF12	P108|_11808_12854	11808	12854	+	Phage baseplate		FIG01305804	isu;Phage_baseplate_proteins	atgaaaactagaaaattaactaacatattatcaaaattaatagataagacaatggcaggtacaagtaagataacagattttacccctggttcagcctctaggtcattattagaagctgtatcattagagatagagcaattttatatcttgacaaaagaaaatattgattggggtatacaagaaggtattattgaagcttttgatttccaaaagagacaatctaaaagagcttatggtgatgttatcattcaattttatcaacctttagatatgagaatgtatatacctgcaggaacaacttttacttcaacacgacaagaataccctcagcaatttgaaacattagttgattattatgcagagcctgactctactgagattgttgttgaggtttattgt…	MKTRKLTNILSKLIDKTMAGTSKITDFTPGSASRSLLEAVSLEIEQFYILTKENIDWGIQEGIIEAFDFQKRQSKRAYGDVIIQFYQPLDMRMYIPAGTTFTSTRQEYPQQFETLVDYYAEPDSTEIVVEVYCKETGVAGNVPEGTINTIASGSSLIRSVNNEYSFNTGTKEESQEDFKRRFHSFVESRGRATNKSVRYGALQIPDVEGVYVYEETGHITVFAHDRNGNLSDTLKEDIIDALQDYRPSGIMLDVTGVEKEEVNVSATVTISNKSRIGDTLQKHIEGVIRSYLNNLKTSDDLIITDLIQAIMNIDDVLIYDVSFENLDENIIVPPQGIIRAGEIKVELK
P108	P108_ORF13	P108|_12875_15940	12875	15940	+	Phage protein				gtggctaattttttaaagaatcttcatccattattaagaagagatagaaataaaaaagataatcaagaccctaactttgctctgatagatgcactcaatgaagagatgaatcaagtagagaaagatgctatagaaagcaagttacaatcttctctaaagacagcaacgagtgaatatttagacaaatttggagattggtttggggtttatagaaagaccgatgaaaaagatgatgtttatagagcaagaattataaaatacttactcttgaaaagaggaactaacaatgctataatagatgctataagagattatttaggtaaggatgatattgatgtaagcgtgtatgaaccctttaccaatattttctatactaacaaatcatacttaaatggtgaa…	MANFLKNLHPLLRRDRNKKDNQDPNFALIDALNEEMNQVEKDAIESKLQSSLKTATSEYLDKFGDWFGVYRKTDEKDDVYRARIIKYLLLKRGTNNAIIDAIRDYLGKDDIDVSVYEPFTNIFYTNKSYLNGEDHLMGYYYRFAVINVSIGDYFPIEIIDVINEFKPAGVTLYVTYDGASTIRGGAIIKWLDGLPKIETYQEFDRFTGYDDTFYGHINMNQSKDTDNSSSDIFKTNHSLINSLDVLTGSSSVGRQYVNYGYVTSYVYNPGMTSSVNQISASTEGRGQEVPTDYYMYTSTKNNNTVELNMQTTSGVSYLYNNFNFRDYMSKYRPQVDLQSDEARRIVSDYIKELSIDYYLSAVIPPDESIEIKLQVYDFSINRWLTVSISNLSFYEKNIG…
P108	P108_ORF14	P108|_16051_16572	16051	16572	+	Phage protein				atggcaattgcaacgtataattctcatgttgagttagcaaaatatctagttagtaaagctgattcagtttacttaacaattggaaagagcacaccgtggtctaatgaaacaaacccaccgcaacctgatgaaaatgcaacagtattacaggaggttattggatacaaaaaagctactaaagttactttagttagaccttctaaatcacctgaagatgataataagaatttaatttcttatggtaataaatcgtgggtagaagtaacacctgaaaatgctaaggctgaaggagctaaatgggtttatttagaaagtagtattgttggtgacgaactacctcttggaacatatagacaagtaggatttgttatggacttagtagcaaaaagtggtattagt…	MAIATYNSHVELAKYLVSKADSVYLTIGKSTPWSNETNPPQPDENATVLQEVIGYKKATKVTLVRPSKSPEDDNKNLISYGNKSWVEVTPENAKAEGAKWVYLESSIVGDELPLGTYRQVGFVMDLVAKSGISKFNLVPSEVESIGTLLFFDNKQFQNRSEQTTAKERFIVEV
P108	P108_ORF15	P108|_16593_20051	16593	20051	+	Phage virulence-associated protein				atggcaattaattttaaaggttcaccttatttagatagatttgacccgtctaaagatagaacaaaagtattatttaatcctgatagacctctacaacaggcagaattaaatgaaatgcagtctatagaccaatattatttaaaaaatctaggagacgctatttttaaagacggagataagcaatcaggacttggattcacattgtctgaagataatgtattgacagtaaaccctggttatgtatatatcaacggtaaaataagatattacgataatgatgattcagttaaaataactggtgtaggtaaagaaactatcggtattaagttaacagaacgtattgttacacctgatgaagatgctagcctattagaccaaactagtggggtaccaagttac…	MAINFKGSPYLDRFDPSKDRTKVLFNPDRPLQQAELNEMQSIDQYYLKNLGDAIFKDGDKQSGLGFTLSEDNVLTVNPGYVYINGKIRYYDNDDSVKITGVGKETIGIKLTERIVTPDEDASLLDQTSGVPSYFSKGADRLEEKMSLTVNDPTSATIYTFMDGDLYIQSTNAEMDKINKVLAERTYDESGSYKVNGFELFSEGNAEDDDHVSVVVDAGKAYVKGFKVDKPVSTRISVPKSYDLGTAENESTIFNKSNNSISLANSPVKEIRRVTGQVLIEKERVTRGAQGDGQDFLSNNTAFEIVKVWTETSPGVTTKEYKQGEDFRLTDGQTIDWSPQGQEPSGGTSYYVSYKYNKRMEAGKDYEVTTQGEGLSKKWYINFTPSNGAKPIDQTVVLVD…
P108	P108_ORF16	P108|_20100_20258	20100	20258	+	Phage protein				atgcctagagaagttagagacccttattctcaagctaagctatttatacctacagttgaagaaaaatcaattaaggaattagaaagaacatataaggaaaaaattaatgaagttgatagacttcttaatgaattaaagaaagagagaggagaaaaatag	MPREVRDPYSQAKLFIPTVEEKSIKELERTYKEKINEVDRLLNELKKERGEK
P108	P108_ORF17	P108|_20259_22181	20259	22181	+	Phage capsid and scaffold		FIG01304444	icw(1);Phage_capsid_proteins	atggcatttaattacacgcctcttactgaaacacaaaagttaaaagatatgtacccgaaggtaaatgatattggtaactttttaaaaacagaggttaaccttagtgatgtaaaacagatatcacagcctgattttaataatattttatcatctatacctgatagcggtaactattatgtaactaattcaagaaatgctcctgcaggagaagcaacagcaggatttgtaagattagataaaagaaatgtaaattattacaaaatatattattcaccttatagcagtaataaaatgtatattaagacttatgctaatggaacagtatatgattggattagttttaaattagatgaaggtagtttatataatgagggtaatactattaacgtcaaagaactt…	MAFNYTPLTETQKLKDMYPKVNDIGNFLKTEVNLSDVKQISQPDFNNILSSIPDSGNYYVTNSRNAPAGEATAGFVRLDKRNVNYYKIYYSPYSSNKMYIKTYANGTVYDWISFKLDEGSLYNEGNTINVKELTESTTQYATLVNPPKENLNTGWVNYKESKNGVSSLVEFNPVNSTSTFKMIRKLPVQEQKPNLLRDSLFVYPETSSSNIKTDNWATPPFWGYTANSGRSGVRFRGENTIQIDDGNSTYPTAMTNRFKMGNELSVGDTITVSVYAKINDPALLKDNLVYFELAGYDTVDRTDNPYTGGRREITASEITTEWKKYSFTFTIPENTIGASGVKVNYVSLLLRMNCSSSKGNGAVVYYALPKLEKSSKVTPFITHVNDVRKYDEIWSNWQE…
P108	P108_ORF18	P108|_22195_22569	22195	22569	+	Phage protein				atggctagacaatttgatattggtagagacgaaatagtattacaccttagagatggtaaatatattacaggatttacaacggcaggagcttatgatgaagactttggtcaggttaaggttaatagagaaattttacctgcttacttctttgataactttgctcttgatagatacctatactataaaaaaccggaagaggttatagagaataaaaactatgtacctcctcaaattaataatagtgatgaggaatctcaacaaaatactgtacctaaagaacaatatgatagtttaaaagaagagctagaacttatgagacagcaacaagaagctatgatgaaaatgcttcaacaactcttaggtcaaaaggggtaa	MARQFDIGRDEIVLHLRDGKYITGFTTAGAYDEDFGQVKVNREILPAYFFDNFALDRYLYYKKPEEVIENKNYVPPQINNSDEESQQNTVPKEQYDSLKEELELMRQQQEAMMKMLQQLLGQKG
P108	P108_ORF19	P108|_22576_23952	22576	23952	+	Phage capsid and scaffold		FIG01304444	icw(1);Phage_capsid_proteins	atggcattaaattttactacaataacggaaaacaatgttattagagacctgactattcaggtcaataacattggagaagaattaacaaaagaaagaaatatatttgacattacggatgatttagtttataattttaataaatcacaaaaagttaaattaacagatgataagggtttatctaaatcttatgggaatataactgtaattagggatataaaagaaccaggttattattatataaatgcaagaacattagctacattattagataaacctgatatggaatcaatagatgttttacttcatgtactacctttagattcatctactagagtagtacagcatatatatacattgtctactaataacaatcaaattaagacattatataggtttgtt…	MALNFTTITENNVIRDLTIQVNNIGEELTKERNIFDITDDLVYNFNKSQKVKLTDDKGLSKSYGNITVIRDIKEPGYYYINARTLATLLDKPDMESIDVLLHVLPLDSSTRVVQHIYTLSTNNNQIKTLYRFVSGNSSSEWQFITGLPSNKNAVISGTNILDISSPGIYFVMGMTGGMPKGVSSGFLDLNIDANDNRLAKLTDSETGKEYTSIKKPTGVYTEWKKELEPQDMQKYLLSSIRDDGSASFPLLVYTSDNKTFQQAVIDHIDRTGQTTFTFYVQGGVTGSPMSNSCRGLFMSDTPNTSSLHGVYNAVGTDGRNVTGSVVGSSWTFPKTSPSHKELWTGAQSFLSTGTTKNLADDISNYSYVEVYTKHKTSEKTKGNDDTGTICHKFYLDGSG…
P108	P108_ORF20	P108|_24042_24773	24042	24773	+	DNA helicase, phage-associated		FIG01115708	icw(2);Phage_replication	atgagattaagaattaagaacttatatacctatgtagaatttgaggaggatgataaatacttaaaagatatatttttaaagagagttcatacgactataggagcaaggcaggagggattccagtatagccctgcttacaaaagaggtagttgggatgggtatgtagacttttatgtttatgaagaagataaatttcccactggacttttatttaagattgagttattattaggggagttacaatcaagatataacttccagtttgaaacaattgatgagcgtgatgaaagtttcttagctgaggaagatattgatgatgaaataacattacttgataataatattggtcaaattactttaagagattaccaatatgaagcagtatataatagcttaaca…	MRLRIKNLYTYVEFEEDDKYLKDIFLKRVHTTIGARQEGFQYSPAYKRGSWDGYVDFYVYEEDKFPTGLLFKIELLLGELQSRYNFQFETIDERDESFLAEEDIDDEITLLDNNIGQITLRDYQYEAVYNSLTFYNGIAHLATNGGKTEVASGIIDQLLPQLEKGERVAFFTGSTEIFHQSADRLRERLNIPIGKVGAGKFDVKQVTVVMIPTLNANLKDPTQGVKVTPKQNISKKNCTRDIT
P108	P108_ORF21	P108|_24910_25791	24910	25791	+	DNA helicase, phage-associated		FIG01115708	icw(2);Phage_replication	ttgttaaacttaaaaaaacataatgcacatttccaaaaagttgttagagaaaagaatgaaaagaaatatgataaatatcaagatatgagagactttttagattcagtgactgttatgatagttgatgaagcacatcactctaaatcagattcgtggtataataatctaatgacatgtgaaaaagctttgtataggattgcattaacgggttctatagataaaaaagatgaattactatggatgagattgcaggctctatttggtaatgttattgcacgaactactaataagtttttaattgatgaaggtcattctgctagaccaacaataaatattatacctgtagctaatcctaatgacatagatagaattgatgattacagggaagcttatgataaa…	MLNLKKHNAHFQKVVREKNEKKYDKYQDMRDFLDSVTVMIVDEAHHSKSDSWYNNLMTCEKALYRIALTGSIDKKDELLWMRLQALFGNVIARTTNKFLIDEGHSARPTINIIPVANPNDIDRIDDYREAYDKGITNNDFRNKLIAKLTEKWYNQDKGTLIIVNFIEHGDTISEMLNDLDVEHYFLHGEIDSETRREKLNDMRSGKLKVMIATSLIDEGVDISGINALILGAGGKSLRQTLQRIGRALRKKKDDNTTQIFDFNDMTNRFLYTHANERRKIYEEEDFEIKDLGK
P108	P108_ORF22	P108|_25803_27416	25803	27416	+	Phage protein				atggcaacaagaacacaacgaaagttataccaatatctagaagaaaatgctacagaaaataaatttcatatttctactaagaaagagttagcagattctctaggcgtttccatctctgctttatccaataaccttaaaaagttagaagaagaaaataaagttgttactgtttctaaaagaggaaaaaatggtggagtaataataactttagttagggaatatgacacagaagaattgaaagaatttaataattctacagataatatcattacttctgatttacagtatgctaaagcattaagagaaaagcactttccttcttatagatacgagaggaaagaacagcgtagacgtactaagttagaaatggcacagtataatgctattaaagatgaaaag…	MATRTQRKLYQYLEENATENKFHISTKKELADSLGVSISALSNNLKKLEEENKVVTVSKRGKNGGVIITLVREYDTEELKEFNNSTDNIITSDLQYAKALREKHFPSYRYERKEQRRRTKLEMAQYNAIKDEKRRIIADMNFHSEGLPYPSKDIFNMSYDPEGFYKAYILCKLYDQYAISHMDAKHTSHLKAMSKATTKDEYDYHQHMSEYYRNKMIQNLPRNSVSDNFFGSKMFNTFYNFYLKIKDKNINVFKYMQNVFKNVTFYYENGMQPNPIPSPNFFSSDKYFKNYNNYIKGIKKGVNSTNRHLGDTDSIINSSDYVKNPAVLHLHQLYTTGLNSTLHDIDTMFEQALDLENASYGLFGDMKHIILLQYNSMIEEEIKNLPTEEKSIINKYVKQ…
P108	P108_ORF23	P108|_27409_28851	27409	28851	+	DNA helicase, phage-associated		FIG01115708	icw(2);Phage_replication	atgagtaagaagataaaggagcttatccttcataaatcaatgaaggatatacattttgcaagagaagtactagataacttacctaagaacctattttcagcagaatctgaagatatgggttacttatttacagctataaaaagaacagcacatatttccgataagatgtctaatgaagcattagcaattaaagtagaacagcttatgggaaataataaggaagatgaagaaaaagtaaccaagacattgacttacttagaagatttatataaagtagatgttaatgaaaaagatgaatctgttaattatgaaatagagaaatatattaaaacagaaatgtctaaggaagtattagttaagtttattgcagaaaataaacaagaagactcagacaattta…	MSKKIKELILHKSMKDIHFAREVLDNLPKNLFSAESEDMGYLFTAIKRTAHISDKMSNEALAIKVEQLMGNNKEDEEKVTKTLTYLEDLYKVDVNEKDESVNYEIEKYIKTEMSKEVLVKFIAENKQEDSDNLHELVDKLKQIEVSDISGGNGEFIDFFEDTEKKQELLSNLATNKFSTGFNSIDNHIEGGIARGEVGLIIAPTGRGKSLMASNLAKNYVKSGLSVLYIALEEKMDRMVLRAEQQMAGAEKSQIVNQDMSLNSKVYDAIQNHYQKNRKLLGDFYISKHMPGEVTPNQLEQIIVNTTIKKDKHIDVVIIDYPHLMRNPYAKYHSESDAGGKLFEDIRRLSQQYGFVCWTLAQTNRGAYGSDVITSEHVEGSRKIVNAVEVSLAVNQKDEE…
P108	P108_ORF24	P108|_28930_29349	28930	29349	+	hypothetical protein				atgaaaattaaacaaatattacctagtaataatccaaacaaatatcaccttttgattgagagcaagctaatacctagttactactcaacaagagatgatgtttataatgattactatgatttaaatctatatggtatgtttgatgataatgaaaatttattatgttcatgttcaatagaaaagtataatgaattagtatttatgaaaaggtttgttatggttggggaacatggtaatggatattttaaacagatggtttctcttataataaaagaagaacctcatatatgtttaactataaataaagataatattaaagtagctgatatcttaaatgaactaggatttattaatgcaggagaagtaattgatagaacaggaaagtatacttatgaatta…	MKIKQILPSNNPNKYHLLIESKLIPSYYSTRDDVYNDYYDLNLYGMFDDNENLLCSCSIEKYNELVFMKRFVMVGEHGNGYFKQMVSLIIKEEPHICLTINKDNIKVADILNELGFINAGEVIDRTGKYTYELYQGGRA
P108	P108_ORF25	P108|_29349_30374	29349	30374	+	Phage recombination exonuclease				atgaagtttgtattttttacagatagtcattttcatttatttacaaactatgcaaaacctgatgatgaatttgtaaatgatagatttaaagagcaaatagaagcattacagaaagtttttgatattgctaggaaagaaaaggctaatgttattttcggaggagatttattccacaaacgtaattcagtagatactagagtatataacaaagtatttagtacatttgctaaaaataaagatgtccctgtattattacttcgaggtaatcatgatgctacaactaattcattatataccgattcaagtatagatacatttgagtatttatctaatgtaagtgtaataaagtcattaaatacaattttaaaagataatgttaatattgtatttacagcttat…	MKFVFFTDSHFHLFTNYAKPDDEFVNDRFKEQIEALQKVFDIARKEKANVIFGGDLFHKRNSVDTRVYNKVFSTFAKNKDVPVLLLRGNHDATTNSLYTDSSIDTFEYLSNVSVIKSLNTILKDNVNIVFTAYGDETEEIKTYINSNYDKDMVNILVGHLGVEGSLTGKGSHRLEGAFGYQDLLPDKYDFILLGHYHRRQYFQNPNHFYGGSLMQQSFSDEQEANGVHLIDTEKMTTEFIPIHTRRFITIQGEDIPENFEQLIEEDNFIRVIGTSNHAKVLEMDDSMKDKNVEVQIKKEYTVEKRIDSDVSDDPLTIASTYAKQYSPESEQEILECLKEVL
P108	P108_ORF26	P108|_30374_30751	30374	30751	+	Phage protein				gtgagaaaatataaagaatatctaaacaagtcagatgaagaaaatttagcagaagattgggaacggataaaagaagatttatggaaagtgtttaaagatatgaaacctaaaattaatacattagacatcagtaatgtagtaagtaaagacttagataaaagtaagcctattttacaatttcaagattcagacagagtaatagagaacatttgtaatgttgaaggtttagaagatggtttatctaaaatgaaaaagatttttgacgatagtaattttgaaaaacattactataatagaattgtagaacatgatgaatattattggattgattatggttctcatcattgtttctttagggttacgaaaggagataagtaa	MRKYKEYLNKSDEENLAEDWERIKEDLWKVFKDMKPKINTLDISNVVSKDLDKSKPILQFQDSDRVIENICNVEGLEDGLSKMKKIFDDSNFEKHYYNRIVEHDEYYWIDYGSHHCFFRVTKGDK
P108	P108_ORF27	P108|_30751_32670	30751	32670	+	Phage recombination related exonuclease (EC 3.1.11.-)				atggtcgtatttaaacaagtagaagttaataattttttagcaattaaagaggctacactagagttagataatagaggtttaatacttattgaaggtgaaaataaatccaatgagtcattccattcaaatggttccggtaagtcaactttaatatctgccattacttatgctttatatggtaaaactgaaaaaggattaaaagcagatgatgtagtaaataatattgagaagaaaaatacatctgttaaacttaagtttgatattggagaagatagctatttaattgaacgttatcgtaaagataaagagaataagaacaaagtaaaattatttgttaatgataaagaaattacaggctcaacaaatgatgttactgataaacagatacaggatttattt…	MVVFKQVEVNNFLAIKEATLELDNRGLILIEGENKSNESFHSNGSGKSTLISAITYALYGKTEKGLKADDVVNNIEKKNTSVKLKFDIGEDSYLIERYRKDKENKNKVKLFVNDKEITGSTNDVTDKQIQDLFGIEFNTYVNAIMYGQGDIPMFSQATDKGKKEILESITKTDVYKQAQDVAKEKVKEVEEQQNNLRHEIDKLGYQLSTKDEYFQKEIEQYNQYKEQLAQIENSNKEKDKLREQEEKQIEAQIEQLTSQIPTIPEDEFKHSEEYNKASQSLDLLSNKLTELNQVYAEYNTKEQVLKSEIATLSNSLNQLDTNDHCPVCGSPIDNSHKLKEQENINNQIENKKQEITSVLEIKDTYKEAIDKVNNKSQEIKDKMSQEDQQEREHNTRINN…
P108	P108_ORF28	P108|_32670_33266	32670	33266	+	Phage protein				atgaaattaaagattttagatagagataatgcaacacttaatgtgtttcatcgtaataaggagcacaaaacgatagataatgtacctactgctaacttagttgattggtatcctttaagtaatgcttatgaatataagttaagtagaaatggagagtatttagaattaaaaaggctacgttctaccttaccttcttcttatggcttagaggataataaccaagatattattagagataataaccatagatgtaaaataggatattggtataatcctgcagtacgtaaagataatttaaagattattgagaaagctaaacaatatggtttaccggttataacagaagaatatgatgctaatattgtagaacaagggtttagagacattggagttatattc…	MKLKILDRDNATLNVFHRNKEHKTIDNVPTANLVDWYPLSNAYEYKLSRNGEYLELKRLRSTLPSSYGLEDNNQDIIRDNNHRCKIGYWYNPAVRKDNLKIIEKAKQYGLPVITEEYDANIVEQGFRDIGVIFQSLKTIVVTRYLEGKTEEELRIFNMKSEESQLNEALKESDFSVDLTYSDLGQIYNMLLLMKKISK
P108	P108_ORF29	P108|_33281_34030	33281	34030	+	DNA primase (EC 2.7.7.-) / DNA helicase (EC 3.6.1.-), phage-associated		FIG01301908	icw(1);Phage_replication icw(1);DNA-replication	atgaggtttgaagactttttaacccaagaattaggagaaccaaaagaaaatactataggtgaactaagatactgttgtccgttttgcggagaaaaaagttataagttctatgttaagcaagctttagactctagtaatggtcagtatcactgtaaaaaatgtgatgaatcaggtaatcctattacatttatgaagacttattataacattacaggtaaacaagcttttgatttattagagtctaagaatatagatatagagagagcccctttacttacaactaataataaggatttaacagaatcagagaaacttatattaatgcttagaggcgtacaccaagataaaggaaacactaatcttaaacctcctagattacctgagggatataagttatta…	MRFEDFLTQELGEPKENTIGELRYCCPFCGEKSYKFYVKQALDSSNGQYHCKKCDESGNPITFMKTYYNITGKQAFDLLESKNIDIERAPLLTTNNKDLTESEKLILMLRGVHQDKGNTNLKPPRLPEGYKLLKDNLNNKEIIPFLKYLKGRGITLEQIINNNIGYVINGCFYKVDGESKVSLRNSIIFFTYDNDGNYQYWNTRSIEKNPYIKSINAPAKQDEVGRKDVIFNLNIARKKKILSYNRGCL
P108	P108_ORF30	P108|_34140_34349	34140	34349	+	DNA primase (EC 2.7.7.-) / DNA helicase (EC 3.6.1.-), phage-associated		FIG01301908	icw(1);Phage_replication icw(1);DNA-replication	atgttagatactgatgcgttagataataatatagatttagcttataagctaaaaacgcactttaacaaagtttattttgtaccgcatggtgatgaagatgcaaatgatatgggaacaaggaaagcttttgagctattaaaacagaaccgagtactagtaacacctgaaagtatacagagttacaaaatacaacaaaaacttaaactttag	MLDTDALDNNIDLAYKLKTHFNKVYFVPHGDEDANDMGTRKAFELLKQNRVLVTPESIQSYKIQQKLKL
P108	P108_ORF31	P108|_34414_34752	34414	34752	+	Phage protein				atgtcaaataataaaaaagatattttagaatttgtagatgaatacattacagctttaagagttggtaatgagcaacgacaacatcaattagaagaaatgggtaaagaagaaacagcaacattaacagatgtagctaaagctattactaaccttatgttaggtgttaatgagcaaatgacagacttggaatacaacaatgagttaaatttaaatattttaattgacgctttatataaagcagaacttattaatgaagatgtactagattacatccaagaatcaattgataaatcacaagaagaacctaaaaatgaagaagaaaaaggagaacaagaataa	MSNNKKDILEFVDEYITALRVGNEQRQHQLEEMGKEETATLTDVAKAITNLMLGVNEQMTDLEYNNELNLNILIDALYKAELINEDVLDYIQESIDKSQEEPKNEEEKGEQE
P108	P108_ORF32	P108|_34752_35204	34752	35204	+	Phage protein				atggaaaaaaatattagcacacacacaaaaggtattagtcaagcagacatggagaaatggattgaagctgtagtccaaggaactgttgatggtaaacaagttgatgaaaaaacagctaaacaactagatagaattggttcacgcagtgtttctttagaagaagcaactcgtattgctaaagtcattaatgctgttacagttcaagagatgtcaggagattttaatgacgcatttaacgcaattgacttaatgatgattgttatggaagatgagttaggagtaactcaagaacaagttggaaaagctaaagataagttaaatgagaaacgagaagcttatttaaaagagaagcaagaagaattacgtcaaaaacaacaagaagagacacaaaaagaaact…	MEKNISTHTKGISQADMEKWIEAVVQGTVDGKQVDEKTAKQLDRIGSRSVSLEEATRIAKVINAVTVQEMSGDFNDAFNAIDLMMIVMEDELGVTQEQVGKAKDKLNEKREAYLKEKQEELRQKQQEETQKETESDSNEKVIQLKKNDEQ
P108	P108_ORF33	P108|_35191_35799	35191	35799	+	Phage protein				atgacgaacagtaagaaaaaaggagatacattcgaacgtaaaatagctaaagaattaactgcttggtggggataccaatttaataggtctcctcaatcaggtggtgcctcttggggtaaagataataatgctgtcggagacatagtagtacctcaggaagctaattttcctttagtagtagaatgtaaacatagagaagaatggactatagataacgttcttttaaacaatagagaaccacatacatggtgggaacaagtaattaatgatagtagcaaggtgaataagacaccttgcttaatatttactagaaacagagctcagagttacgttgctttaccttatgatgagaaagtatatgaggacttaagaaataatgaatatcctgttatgagaaca…	MTNSKKKGDTFERKIAKELTAWWGYQFNRSPQSGGASWGKDNNAVGDIVVPQEANFPLVVECKHREEWTIDNVLLNNREPHTWWEQVINDSSKVNKTPCLIFTRNRAQSYVALPYDEKVYEDLRNNEYPVMRTDFIIDNIRKDKFFYDVLITTMNGLTSFTPSYIISCYDKKDIKPYKKVESNLSEVSKHEDELINDLLNDI
P108	P108_ORF34	P108|_35817_36209	35817	36209	+	Ribonucleotide reduction protein NrdI		FIG00001039	icw(1);Ribonucleotide_reduction	atgacaagtaaagaaagaccattaattgtatatttttcaggtacagggcagacagaaagactagtaaacaaaattaatattaataactcatttgaaacgtttagggttaagagtggaaaagagaaaataaataaaccttttatactaataacaccgacttatatgaagggtgcaatacctaaacaaatagaaagattcctagaaattaatgggagccctaaggaagtcattggtacaggaaataaacaatggggctctaatttctgtggagcaagtaaaaagatttcagagatgtttaagattcctttaattgctaaagtagagcaatcaggacactttaacgagatacaaccaatattagaacactttagtaataaatataaagtagcgtaa	MTSKERPLIVYFSGTGQTERLVNKININNSFETFRVKSGKEKINKPFILITPTYMKGAIPKQIERFLEINGSPKEVIGTGNKQWGSNFCGASKKISEMFKIPLIAKVEQSGHFNEIQPILEHFSNKYKVA
P108	P108_ORF35	P108|_36224_38338	36224	38338	+	Ribonucleotide reductase of class Ib (aerobic), alpha subunit (EC 1.17.4.1)		FIG00001069	isu;Ribonucleotide_reduction	atggcaacatatggaaaatggattgagttaaataatgaaataactcaattagatgacaatggaaaaaataaactctataaagaccaagaagctttagatgagtatttaaaatatattgaagataatacaagaaagtttaataatgaagtagaaagaattagagtattgacaaaagaaggaacatatgataaaatatttgataaagttcctgatactattattgatgaaatgactaagctagcttacagttttaattttaaatttcctagttttatggcagggcaaaagttttatgagtcttacgcatcaaaacagtatgacgagaataaaaaacctatttttgttgaagactatgagcaacataacgttcgagtagctttatatttatttcaaaatgat…	MATYGKWIELNNEITQLDDNGKNKLYKDQEALDEYLKYIEDNTRKFNNEVERIRVLTKEGTYDKIFDKVPDTIIDEMTKLAYSFNFKFPSFMAGQKFYESYASKQYDENKKPIFVEDYEQHNVRVALYLFQNDYVKARELLVQLMEQTFQPSTPTYNNSGQANRGELSSCYLFVVDDSIESLNFVEDSVANASSNGGGVAIDLTRIRPKGAPVRNRPNSSKGVIAFAKAIEHKVSIYDQGGVRQGSGAVYLNIFHNDILDLLSSKKINASESVRLDKLSIGVTIPNKFMELVKEGKPFYTFDTYDINKVYGKYLDELNIDEWYEELLNNDKIGKVKHDAREVMTDIAKTQLESGYPYVFYIDNANDNHPLKNLGKVKMSNLCTEISQLQEVSEIYPYSY…
P108	P108_ORF36	P108|_38352_39401	38352	39401	+	Ribonucleotide reductase of class Ib (aerobic), beta subunit (EC 1.17.4.1)		FIG00000960	icw(2);Ribonucleotide_reduction	atggatattacacaaaaagtaaaacaacataataaaaatgcagtattaaaggcaacaaattggaatattgaagatgacgggatgtctgatatttattgggagcaaggaatctcccaattttggactcctgaagagtttgatgtatcaagagatttaagttcttggaacagtttaactgagagtgaaaagaacacttataagaaagtccttgcagggctcacagggctcgatacgaagcaaggaggggaaggtatgaacttagtatcttatcatgaaccaagacccaaataccaagctgtatttgcgtttatgggtggtatggaagagatacatgctaaatcttatagtcatatctttacaacactattaagtaataaagaaacaagttatttactagat…	MDITQKVKQHNKNAVLKATNWNIEDDGMSDIYWEQGISQFWTPEEFDVSRDLSSWNSLTESEKNTYKKVLAGLTGLDTKQGGEGMNLVSYHEPRPKYQAVFAFMGGMEEIHAKSYSHIFTTLLSNKETSYLLDTWVEENDFLKVKAQFIGYYYDQLLKPNPTVFDRYMAKVASAFLESALFYSGFYYPLLLAGRGQMTQSGAIIYKITQDEAYHGSAVGLTAQYDYNLLTEEEKKLADRETYELLNILYTNEVAYTHSLYDPLELSEDVINYVQYNFNRALQNLGREDYFNPEPYNPIVENQTNVDRLRNVDFFSGKADYEKSTNIKDIKDEDFSFLDSKEYSTAKEFL
P108	P108_ORF37	P108|_39419_39748	39419	39748	+	Phage protein				atggatagaaaagaagcaatggatttattaagtaaaacagaaatattatttaaaaaacatgatgagttttcatgtgtgagtgatatcaatgaccctatgaagttatttagtaactctaaagatgccaaagctgatgatacgtctaagtcttttcagttagagtttatgcatgatatgactatgtatactttatcttatggctcaggacagttaaaactcattgatttatcagaaggttatgaagcacaaaaagctacagcagttaactcatttcccgaaattattaaaacattagaaaaggatgactcagaagatggaaaaaatgaataa	MDRKEAMDLLSKTEILFKKHDEFSCVSDINDPMKLFSNSKDAKADDTSKSFQLEFMHDMTMYTLSYGSGQLKLIDLSEGYEAQKATAVNSFPEIIKTLEKDDSEDGKNE
P108	P108_ORF38	P108|_39732_40052	39732	40052	+	Phage oxidoreductase				atggaaaaaatgaataatttagtagatttaaatacagcaattagacaaaagaaagatgttattgtcatgattacacaagataattgtggtaagtgtgaaatcttaaaaagtgtaatccctatgttccaggattcaggggatattaagaaacctattttaacacttaatttagatgcagaagatgtagatagagaaaaggctgttaagttatttgatatcatgagtacaccagtattaattgggtataaagatggtcagttagttaaaaaatatgaagaccaagttacaccaatgcaattacaagaattagagtcactttaa	MEKMNNLVDLNTAIRQKKDVIVMITQDNCGKCEILKSVIPMFQDSGDIKKPILTLNLDAEDVDREKAVKLFDIMSTPVLIGYKDGQLVKKYEDQVTPMQLQELESL
P108	P108_ORF39	P108|_40259_40855	40259	40855	+	Phage protein				atggatgaactaatatctaaatctagacgatatattatgagagatgaaaatcattatatgttatttaatgagaaatacaataatgataggctcatagagaaagtatgtaaacatggtggtaaagttacatactatactgattcagtattaccttattatgttttaaaagacttatctagtcaccctgattcagaagttgtttatcgtatgcgtaacggctttactgcaaaagaagtagataatatagctttatcatttatgggaacaaaagttattattgatatttctgtggtatttccttatgtaaatccttatgatattattagaagtttacatgatattaaaacaaatgtagatgaagttcatttatcatttcctcgtatattagaagtagatgaa…	MDELISKSRRYIMRDENHYMLFNEKYNNDRLIEKVCKHGGKVTYYTDSVLPYYVLKDLSSHPDSEVVYRMRNGFTAKEVDNIALSFMGTKVIIDISVVFPYVNPYDIIRSLHDIKTNVDEVHLSFPRILEVDEKQEKFYFFDGEAYDLKPEYKVDFADKIRVSLSVWKMYIYILTSSRDFEDVDNVITKLKQQRKIKI
P108	P108_ORF40	P108|_40865_41170	40865	41170	+	Phage integration host factor				atgagtacagcaaatagaagagatatagcaaggaagatatcagagaacacaggttattatatacaagatgtagaagagatactaagtgcagagacagatgctatttctgacttactagaagaagggtatactaaagtaaagaatcataaatttatgcaaatagaagttattgaaagaaaaggtaaaaaagcttgggatgggctgaataaagaatatttccatttacctaatagaaaagctataaaatttaaaccacttaaagaattagaagaggttattgatagacttaatgaagaagagaaataa	MSTANRRDIARKISENTGYYIQDVEEILSAETDAISDLLEEGYTKVKNHKFMQIEVIERKGKKAWDGLNKEYFHLPNRKAIKFKPLKELEEVIDRLNEEEK
P108	P108_ORF41	P108|_41246_42376	41246	42376	+	DNA polymerase I (EC 2.7.7.7), phage-associated			icw(1);Phage_replication	atgaaagtattaatcttatttgaccacattagagaagaacatttttctgtaagtaaagatgggagtgtgaaatctaatgtattaaatacacctaatggaaaaacacttaagaaattacttgagaagtgttctaacttaaagagagataaaacaaacagagactatgatattgattttctctataacgcagtacctacacctattagaaatgattatggtaaaattattaaataccaagatgttaaacaagcagaagtaaaaccatattatgaaagaatgaataacattattattgataactcctatgatatgataattcctgttggtaaactaggtgttaaatacttattaaatgttacagctataggtaaagtaagaggagtaccaagtaaagtaaca…	MKVLILFDHIREEHFSVSKDGSVKSNVLNTPNGKTLKKLLEKCSNLKRDKTNRDYDIDFLYNAVPTPIRNDYGKIIKYQDVKQAEVKPYYERMNNIIIDNSYDMIIPVGKLGVKYLLNVTAIGKVRGVPSKVTIENEISSHDVWVLPTYSIEYTNVNKNSERHVVSDLQTVGKFVEQGEEAFKPKEVSYELVDNIERVREIFNKEVKNDNYDGVDITAWDLETNSLKPDKEGSKPLVLSLSWRNGQGVTIPLYKSDFNWENGQEDIDEVLELLKNWLASKEDIKVAHNGKYDIKFLMSTENFKDFENIQDTKVGWYLAVTQEVKESLRLSDLAYEVTDVGGYDKPLEDFKLWFVTKLLRFFSDKIKEIQKENKKNC
P108	P108_ORF42	P108|_42534_44465	42534	44465	+	DNA polymerase I (EC 2.7.7.7), phage-associated			icw(1);Phage_replication	atgaatttagttatgaacaacgatgaatttattagtattgcagagcaatcacctgaatatatgggattatctgattacgctaaatcttacacactgaatactgcaattgatttaattaacaagtatagagatgtaaaagatgtaattaatgatattgatggaggtaactttaactatgattggttccctattgagttaatgcacccgtacgcatcaggagacactgatgtatgtagaagaattcattgtgatgttgttaagaaacttaaagagcaagatagacctaagtcaatgcatttattagaagttaattacccaagacttactaaatcattagctagaattgaatcaaatggtttatactgtgatttagattacatgaaagaaaatgatgagtca…	MNLVMNNDEFISIAEQSPEYMGLSDYAKSYTLNTAIDLINKYRDVKDVINDIDGGNFNYDWFPIELMHPYASGDTDVCRRIHCDVVKKLKEQDRPKSMHLLEVNYPRLTKSLARIESNGLYCDLDYMKENDESYESEMAKNHATMREHWAVKEFEEYQYNLYQMALEEHEKKPKDRDKEIHQYRDKFKDGKWMFSPSSGDHKGRVIYDILGIQLPYDKEYVKEKPFNANVKEADLTWQDYKTDKKAIGYALDNLELKDDVKELLELLKYHASMQTKRNSFTKKLPNMINKQKRTLHGSFSETGTETSRLSSSNPNLQNLPAHTSDVNKFDYKHPIKRSFVSRFENGVLLGADYSALEMRIIGLFTKDPDMLQSFLNGEDIHKATASIVYNKPVEEVTKE…
P108	P108_ORF43	P108|_44535_44777	44535	44777	+	Phage protein				gtgaatacaggagagattagatttaatcgttctatggatgaatggattataacaagtatgtaccaggatgaattaggtgaaatgaatattgttgttacattctataatagagaagaaaataaacatggctctaccgttttaccaacagagtcatctactggagaagtaacagaagaattagcaagtcttgaagaagaatatcctttagctttaccgttaagtagtatttcagttaatatttaa	MNTGEIRFNRSMDEWIITSMYQDELGEMNIVVTFYNREENKHGSTVLPTESSTGEVTEELASLEEEYPLALPLSSISVNI
P108	P108_ORF44	P108|_44794_45276	44794	45276	+	Phage protein				atggagatacacattgattccctagattttacaaattttactattaaagatagaaatgggaactcacaagagtttgatattacagatgaattaaagattacagaatatacaatacaagaagattttatgcaacaatcagctaagtacgctttttgggcttctatattagagaaggtcagagcatattctgaaatggagcaaagaaatttagaaacaattggtagtaagcttaatctcacaattagacaagagtatgaacaacaaggtaaaaagcctactaaagatatgattgagtctagtgtgtatattcatgattcctatcaacaacaacttaaagttgttgaggcttggaattataaagttaaacaacttcaatatgttgtaaaagcttttgaaaca…	MEIHIDSLDFTNFTIKDRNGNSQEFDITDELKITEYTIQEDFMQQSAKYAFWASILEKVRAYSEMEQRNLETIGSKLNLTIRQEYEQQGKKPTKDMIESSVYIHDSYQQQLKVVEAWNYKVKQLQYVVKAFETRRDMMIQLGAELRQTNKNGGITNPFSH
P108	P108_ORF45	P108|_45363_46634	45363	46634	+	Phage protein				atggatttcaatcaatttattaacaatgaggcaagcaaattagaaagtaataacagttcttttaacaacaatgtagagagctataaacctaaaaaccctgtattacgattaggtaatattaaagatgcaaatggaaataaagttactaaagaaaatgcttttgtacgagtattacctcctgcacaaggaacaaatgttttctttaaagaatttagaacaacaggtattaactactctaagaaagatggttctcaaggattcacaggactaacattacctgcagaaccaggttcatctgtccttgacccttacattcaggactggataacaaatggcgttcaatttagtagattccctaataaacctggagtacgttattacattcatgttattgaatac…	MDFNQFINNEASKLESNNSSFNNNVESYKPKNPVLRLGNIKDANGNKVTKENAFVRVLPPAQGTNVFFKEFRTTGINYSKKDGSQGFTGLTLPAEPGSSVLDPYIQDWITNGVQFSRFPNKPGVRYYIHVIEYFNNNGQIQPKTDEQGNVMIQPMELSNTGYKELVANLKDTMLKPSPNAPHSFISANEAFLVNIAKAKKGEMSWKVSVYPNAPLGALPQGWEQQLSDLEQLAKPTEEQNPNFVNFLINNVNNTELSHDNFKFNRESNVLGEEPSEPKQAPTQQDIDSQMPSNIGGQPNQPQQGQVGQYTQQGQNNGQGQQLQGNQQPISNTQFGQGTPSGQQPNNTGSVDWDNLAQQQSQPDSNPFNDFDVNSVDDSQVPFETQPQNTQQAPEPQQTT…
P108	P108_ORF46	P108|_46694_47950	46694	47950	+	Phage recombinase				atggcaagagcaaaaaaaggtaaagaagtagatttaacagatttaaatacaattgatttaggtaaagaattaggattaacattattatcagatacaaatagagcagatattaagaatgttatacctacaatggtacctcagtatgactatattttaggtggaggtataccgttaggtagattaacagaggtttatggtttaactggtagtggtaaatcaacatttgcagttcatttgtctaggattgcaacacaattaggtgttattaccatttggattgatattgaaggaacagcagacaataatcgtatggaacaacttggagtagatgtttcaaaattattctctattcaatcaggagaaggtagacttaaaaatacagtagaattatctgtagag…	MARAKKGKEVDLTDLNTIDLGKELGLTLLSDTNRADIKNVIPTMVPQYDYILGGGIPLGRLTEVYGLTGSGKSTFAVHLSRIATQLGVITIWIDIEGTADNNRMEQLGVDVSKLFSIQSGEGRLKNTVELSVEAVGKELEYWIDTFNEKIPGVPIVFIWDSLGATRTQKEIDGGIDEKQMGLKASATQKVINAVTPKLNDTNTGLIVINQARDDMNAGMYGDPIKSTGGRAFEHSASLRIKVHKASQLKQKSELTGKDEYHGHIMRIETKKSKLSRPGQKAEADLLSDYMVGKEDDPILLNGIDLEHTVYKEAVERGLITKGAWRNYVTLNGEEIKLRDAEWVPVLKDNRELYLELFSRVYGEHFPNGYSPLLNNKVIVTQLEEYQALENYYKEWATDN…
P108	P108_ORF47	P108|_47954_48307	47954	48307	+	Phage protein				atggataatttaatagataaaaacatgaatcaggtaaaagaatctttggggaatgcaaattcctcagatgttcttcctttaccttataaagatatagcaaagaaatttgaagaagtaaaagaaaaaggtgaatcaattatcattgaagaaggtggattcccttacacagattctacagtgatgtatatagaacatgtaacagatagatgggcaggaggatactccttaattagacatgaaggtgaagaggttaaagtgcctaaaactatccatttctctgatatatatgttaaggataagtcacataaagtaagaataatcttcgagggggctaatccttatgaagaaagctaa	MDNLIDKNMNQVKESLGNANSSDVLPLPYKDIAKKFEEVKEKGESIIIEEGGFPYTDSTVMYIEHVTDRWAGGYSLIRHEGEEVKVPKTIHFSDIYVKDKSHKVRIIFEGANPYEES
P108	P108_ORF48	P108|_48294_48956	48294	48956	+	Phage protein				atgaagaaagctaacaatggtaatagatatgtaatagatatagatggtattcctgttgattttgaaagagacttggatagtttacttaacaggtataaaaaccttagatggtcgttgtatcatagatatgcaggtatattatctaatgactttgaaagacaagaattaagagaatatattgatgagcaatttattaaactagttaaagaatataatattagaagtaaagtagattttccagggtatattaaagctaaattaactttgagagttcaaaatagttatgttaaaaagaatgaaaagtataaacgtactgaaattatcggtaaaaaagattatacggtagagtccttaacagaagatttaaatgaggactttgaggataatcaaattatgagt…	MKKANNGNRYVIDIDGIPVDFERDLDSLLNRYKNLRWSLYHRYAGILSNDFERQELREYIDEQFIKLVKEYNIRSKVDFPGYIKAKLTLRVQNSYVKKNEKYKRTEIIGKKDYTVESLTEDLNEDFEDNQIMSYVFDDIEFTEVQSELLKELLINPEREDDAFIVSQVAEKFDMKRKEVASELTELRDYVRFKINAYHEYYAKKELNNHRVNTENHIWEN
P108	P108_ORF49	P108|_49084_49716	49084	49716	+	Phage protein				atggctaaaaagaatgttaatgatgtattacaacaagaatctgttacagtagcagataagtatttacaagttaaagttaaccgtgacggttatactcgtacacacgaaggacaatatgcgtacaaagtagtttcagagggagaagagttattcttatacccagtacaaacagatggtaaaggtacattaaatgtaatgaagaaatcacctattgcttacactgatggagacaatatccattttgtagtaaatacagtagtagacccttataatcactcatttatccgtactgaagatattaaaggattagataaaggtaaacaacttattcaagctttcttagctttcgttgaagaccgtttcaaatttggtgtttataacgtatttgttgcaaataac…	MAKKNVNDVLQQESVTVADKYLQVKVNRDGYTRTHEGQYAYKVVSEGEELFLYPVQTDGKGTLNVMKKSPIAYTDGDNIHFVVNTVVDPYNHSFIRTEDIKGLDKGKQLIQAFLAFVEDRFKFGVYNVFVANNKEDVLSIVDPADNDADEVKDSLEHAHEDVIADFPASPARKDVKGVDSGEGQGDTSEPSAPKNVQVTPKEDGADVSAE
P108	P108_ORF50	P108|_49738_50250	49738	50250	+	Phage major tail protein				ttggctaagttaaatttatacaaaggtaatgagttactaaacagcgtagagaaaacagaaggaaaatcaacaatcacgattgagaatttagatgctaacacagattaccctaaaggtacttttaaagtatcattctcaaatgattcaggagaatcagagaaggtcgatgtccctcagtttaagacaaaagcaattaaagttatttcagttacccttgacgttgatagtttagaccttacagttggagatactcaccaactatcaacaactatcacgcctagtgaagcatctaacaaaaatgtgtcatttgaatcagacaaatcaggtgttgctagtgtaacatcagaaggattaattgaagcagttagtgcaggaacagctaatattactgtaactact…	MAKLNLYKGNELLNSVEKTEGKSTITIENLDANTDYPKGTFKVSFSNDSGESEKVDVPQFKTKAIKVISVTLDVDSLDLTVGDTHQLSTTITPSEASNKNVSFESDKSGVASVTSEGLIEAVSAGTANITVTTEDGSHTDIVAVTVKEPIPEAPTDVTVEPGENSADITA
P108	P108_ORF51	P108|_50265_50492	50265	50492	+	Phage major tail protein				atggaaaagacattaaaagtttatagtaatggtgaagttgtaggctctcaagtagctaataacgatggagctactacagtatctattacaggcttagaagccggaaaaacttatgctaagggagcttttaaagtagcatttgctaatgattcaggtgaatcagaaaaagtagatgttcctgaatttacaactaaaactcctgctgaagaaccttcagaagaagcataa	MEKTLKVYSNGEVVGSQVANNDGATTVSITGLEAGKTYAKGAFKVAFANDSGESEKVDVPEFTTKTPAEEPSEEA
P108	P108_ORF52	P108|_50587_50847	50587	50847	+	Phage protein				atggatattccaacaatattatttagaaatccatatgattacacaaaagtaaaaaaattaatggaaaacaaagaacagtacattgtagtaaaatttgattcagtttctgttcataatttaaatgttcaaggtatgatgaatgttattcaagattacctgcacatctatggttacagagtcaaagaatacggacaagaaaatgcttctaaagatgatgaaagagacgttaaaggttacttatacgaaagagtaggtgagtaa	MDIPTILFRNPYDYTKVKKLMENKEQYIVVKFDSVSVHNLNVQGMMNVIQDYLHIYGYRVKEYGQENASKDDERDVKGYLYERVGE
P108	P108_ORF53	P108|_50851_51606	50851	51606	+	Phage protein				atgggtgttataataaattctaaccatattcagtcagatactttatatgagtacgatagtttttttgatattgagaaagtagatacgtttgaagaaggattactatcaatacaggatgaaccaactgttttagcaggatttatctatgatgatattacatttaataaggttattaactctaattcaaatattgataacaatattaagaataatgatatttattatgtttctgatatagggttacttccggatacttttatcactgttgattctaataaaaaatactattcattattacagcagatagttgagttaagtaaagaccctttccctaaatgggtagaaacggatgcaaaagatttaactaggtattataactttcaagattttgaagatgta…	MGVIINSNHIQSDTLYEYDSFFDIEKVDTFEEGLLSIQDEPTVLAGFIYDDITFNKVINSNSNIDNNIKNNDIYYVSDIGLLPDTFITVDSNKKYYSLLQQIVELSKDPFPKWVETDAKDLTRYYNFQDFEDVFDLNSFYKKEVDMVREKCYNNGNVYLLYEVLPDYKLPLAYSLLSNKEHGIVIIGSQTRSNNDILTFYVKGMDAKAIASMFNVEHDYDSNIFHTFVNSHINILGNQITKFIREKGSSYE
P108	P108_ORF54	P108|_51599_52849	51599	52849	+	Phage protein				atgagtaactataaaacaatagaagaagtacaagcagttattatcggagtattatttaaagatgaaggtaaaattgtaacatctaagtttaataaaattactaaagagtttggtttagatagaattggtaaagacgaccttaaagaaattgttgaagatattagacaagatgcctatctaaatgagcttaagaataaagcaattaaaggtaaggtaactttaggagaccttaaagatgttgcagataatcaagtattcgaaggtaataactatcatgaagaagtctctacttatgtagtagctaaagaaaaagaactatctcacttgagagaacaacgtaagcacaacagacataccgcataccctcaaattatgtttgatgaacttaaagaacatatg…	MSNYKTIEEVQAVIIGVLFKDEGKIVTSKFNKITKEFGLDRIGKDDLKEIVEDIRQDAYLNELKNKAIKGKVTLGDLKDVADNQVFEGNNYHEEVSTYVVAKEKELSHLREQRKHNRHTAYPQIMFDELKEHMVKELQGETLVEHHGSKVNINDTELIVLLSDFHIGSIVSDMTNGKYDFEVLKSRLNHFIDTTVKEIEDREISNVTVYFVGDLVEHINMRDVNQAFETEFTLAEQISKGTRLLIDILNVLSNVVTGELRFGIIGGNHDRMQGNKNQKIYNDNIAYVVLDSLLLFQEQGLLNGIDIIDNREDIYTIRDNFGGKSIIINHGDGLKGKGNHINKFILDSHIDLLITGHVHHFSVKQEDFNRMHIVASSPMGYNNYAKELHLSKTKPSQQLL…
P108	P108_ORF55	P108|_52863_53231	52863	53231	+	Phage protein				atggatacaatttttattataggtgtagcgtttataacttttgcaacatttaatatagtctttagattatttgatttatggactacagagaagaaaatggtaagtcaaggacaacctccactaagtaattttgagtactatcatgtgatagtaccctacttagttggtgttattgttattatactgagtattatttttagagattccttgtattctgcgcaatcaggatttggtgttattattacaagctttatttatatgctagtttatgttataatcggtcttgtagggtcatttgtacttacaatattccaagctagaaaggctagacagtatcaaacacaggaggataataatgaagttcaatga	MDTIFIIGVAFITFATFNIVFRLFDLWTTEKKMVSQGQPPLSNFEYYHVIVPYLVGVIVIILSIIFRDSLYSAQSGFGVIITSFIYMLVYVIIGLVGSFVLTIFQARKARQYQTQEDNNEVQ
P108	P108_ORF56	P108|_53218_53529	53218	53529	+	Phage protein				atgaagttcaatgatatttatgagcaactaattaaaaatgatacaatacaaaacattcatgaatctcaagatgataaaggaaatatttatacaatacagtttgataaaggtaatgataagtatttatttaatgtcatcaatgatggattcttgaaagaaatgacaaatggtatggtagaccatcctgaaggtcaaccatattcagtaagtctaatcaataaagaaacgcctagtatgtcagtgaaacaatatttaacagatgtagaagatattgtacctactattagaaaaatggaaaaggatttcttatag	MKFNDIYEQLIKNDTIQNIHESQDDKGNIYTIQFDKGNDKYLFNVINDGFLKEMTNGMVDHPEGQPYSVSLINKETPSMSVKQYLTDVEDIVPTIRKMEKDFL
P108	P108_ORF57	P108|_53593_54129	53593	54129	+	Phage protein				atggattttaattttagtgcttttgataatagctcattagcaatgagaattagtgagggtgtatactatttcaatgataccccttattactttattgagcatgtagaagaagaaatgtctgagtatgttattgtgtatgacatacatgatagagaggaaaaagaaaatcctcagaagaaatatagagtagaaccttaccaacggacaatacctggaggtacacctcttagtaatttgattaagagtatgatgcctcaacgtaaatatcctaagaaggttgtagaagaccctatatttgtagctaatgttattcctttaggaacagatacagttacaggtaaaactggaaaaggtttttttgaaagagataaggatagaactatttactcacagaaagaa…	MDFNFSAFDNSSLAMRISEGVYYFNDTPYYFIEHVEEEMSEYVIVYDIHDREEKENPQKKYRVEPYQRTIPGGTPLSNLIKSMMPQRKYPKKVVEDPIFVANVIPLGTDTVTGKTGKGFFERDKDRTIYSQKEPTKVVHGQYTGVFIGLTSVKWNRTYTPLESVVEYCKRVKGDRLNV
P108	P108_ORF58	P108|_54122_54889	54122	54889	+	Phage protein				atgtctaatgatgtagttaagttttatgaaaaagatattaaagaccttataagaactaaaaaacacatgtttaaagacgatgagataactagtgatataaatgatatacgtatctttaatgagaaagtaatttgtcaaggtaagtgtagaacagattgcttagtactagaccgtaatggtactgtcatgggtatagaaataaaaacggaaagagactctacacagagattaaataaccaattaaagtattatagtttagtatgtaagtatgtatatgtaatgtgtcatgataaacatgtacctaaagtagagcagatacttaaaagatataaacataatcatgtaggtataatgagttacattaattttaaaggtaaacctattgtaggtaaatataaa…	MSNDVVKFYEKDIKDLIRTKKHMFKDDEITSDINDIRIFNEKVICQGKCRTDCLVLDRNGTVMGIEIKTERDSTQRLNNQLKYYSLVCKYVYVMCHDKHVPKVEQILKRYKHNHVGIMSYINFKGKPIVGKYKDATPSPHRSPYHTMNILWKTNLMTILRLIRDPHTYRTGYSYNASGRYSGGEGNFSQTTQSKRMKKPAIINQIIHYVGVDNTYKLFTRGVIYGYNNRWEVIEEDFFNTMKNGVRVINEQRQTK
P108	P108_ORF59	P108|_54867_55313	54867	55313	+	Phage protein				atgagcaaagacaaaccaaatagacgtaaagagatacagcatcaacctgttaactttgccccaacaaatactttaacaggagctaataatagtttctttgctaaaaagccctcagaacctaaggatacaacatctgttattgaatatagaatactttttattaaaagatttgataatgtaacaagtacagatgttaagttacaaaaaaaatatgcattaaatcttattagtgaggcacttgatgttaaagaaacttatctatctcttaaacaaaaaggaaagaaaacagaatctattttacacacagatagagtttattatgtgcatagaggtaaaaaacttattggaaaatgtagtattagggagcaaagaacatttaaaggtaaacatttgatattt…	MSKDKPNRRKEIQHQPVNFAPTNTLTGANNSFFAKKPSEPKDTTSVIEYRILFIKRFDNVTSTDVKLQKKYALNLISEALDVKETYLSLKQKGKKTESILHTDRVYYVHRGKKLIGKCSIREQRTFKGKHLIFIFKTRHRVKAERKDK
P108	P108_ORF60	P108|_55313_56176	55313	56176	+	Phage protein				atgttaaaaggattttcagaacatgtagataaacctacaactattaaaaccttatataagaccttaacaagtggtaaagtagaattactaggtgtatcttatggtagtgattacttcccttcaggtgttacagtacaagcttatattgaagatataggtaatgaagatgaaggtctgcagtttgttaataaagtaaacgtagtggaatcaatgaaacaggctgtagtaggtatgaacaatcaattaggttcctcaggtcttggatatgttagaactgaacaacttaaaaaagagctagaagaaactggattaatgacagatttacttgctagaggtactaacttaacttctactaagaaagtggatattgtaagtacttttattgagcctgaagtaaca…	MLKGFSEHVDKPTTIKTLYKTLTSGKVELLGVSYGSDYFPSGVTVQAYIEDIGNEDEGLQFVNKVNVVESMKQAVVGMNNQLGSSGLGYVRTEQLKKELEETGLMTDLLARGTNLTSTKKVDIVSTFIEPEVTYQDITIAKDIKLRLYKLEEESPLNGYTHIVYLLTTEKLYDGQTLFGMLSKKDKLSKGDTDKLLAFFRNNSLISKSVFCVKLLSKDYYFNLYNTHETGIFFLEDTDIITIACGQSYVKVNTKDIKSSHVKIEDETHKLTELVINLKGDDTLTILF
P108	P108_ORF61	P108|_56548_57279	56548	57279	+	Phage protein				atggctagaaaaaagaatttacgaaataaaaacagtgatataaaagttgttcctgataaagaaaaagaaagtatattatctaagctataccataataaattactacgctcaaaggtagataatgctttagatgaagatatgagttatgatgatattatagaactatgtaaagaatatgatttagaattgtctaaatcagctattacaagatacaaaagtaaaagaaaagaagctattgaaaatggttgggatttaggagaattaattgataaacgtaaaaaaacaagcgtaaaagatattaaggaaaaagaaactcctatattagaagaggagcaactttctccatttgaacaatcaaaacatcacacacaaacaatctatgatgatattcaagtacta…	MARKKNLRNKNSDIKVVPDKEKESILSKLYHNKLLRSKVDNALDEDMSYDDIIELCKEYDLELSKSAITRYKSKRKEAIENGWDLGELIDKRKKTSVKDIKEKETPILEEEQLSPFEQSKHHTQTIYDDIQVLDMIISKGAKGLEFVETLDPALMIRAMETKDKITGNQLKGMSFIGLRELQLKQTAQDTAMSEVLLEFIPEEKHEEVLQRLEELQNEFYKNLDLDEESRKLKEALDRVGYTI
P108	P108_ORF62	P108|_57297_57755	57297	57755	+	Phage protein				atggcagatgagattagtttaaatccaatacaagatgctaagccaattgatgatatagtagatatcatgacatacttaaaaaacggaaaagtactgagagttaaacaagacaaccaaggggatatccttgttagaatgagtccagggaaacataaatttactgaagtatctagagacttggataaagaatcattctactataaaagacattgggttctctataatgtatctgttaactctcttataacatttgatgtttacctagatgaagaatattcagaaacagctaaggttaagtatcctaaagatactattgtagaatatacaagagaagaccaagaaaaagatgttgctatgattaaagaaatacttacagataataatggtaattatttctat…	MADEISLNPIQDAKPIDDIVDIMTYLKNGKVLRVKQDNQGDILVRMSPGKHKFTEVSRDLDKESFYYKRHWVLYNVSVNSLITFDVYLDEEYSETAKVKYPKDTIVEYTREDQEKDVAMIKEILTDNNGNYFYALTGETMLFDENKLNKVKD
P108	P108_ORF63	P108|_57820_58263	57820	58263	+	Phage protein				atgtttatttcattaaatcaagaagagaaagaattattaactaaagaggaaaacaagtatacaccattagaaacatcaagagagtttaacacacctaaagaagaattcattgtaacaagttataatgaaggtaaacctttagattacattgcaaaagaagctaaagtaagtatgggattaatttacacagtcttaaactactataaagtaggtaagcgtaacaagaaatcaccagtagaagaaagaattgcacatatcttaaaggataaagatttagttaaagagattattaaggattaccagtatatgaatttacaggacatttatagtaaatataatcttcataagaatggtttatattacatcttggatttataccatgtggaaagaaaatctgaa…	MFISLNQEEKELLTKEENKYTPLETSREFNTPKEEFIVTSYNEGKPLDYIAKEAKVSMGLIYTVLNYYKVGKRNKKSPVEERIAHILKDKDLVKEIIKDYQYMNLQDIYSKYNLHKNGLYYILDLYHVERKSELKDKALEEDNIVVE
P108	P108_ORF64	P108|_58280_58666	58280	58666	+	Phage protein				atgagaaataaaaaatcatttcaagagcaattaaatgacatgcgtaataaagagaaatgggtatctgaagaggagttcactgaagaagtgactccttctgaagaacctgaagtagaagaagaaaagttatatactttaaatgagttaaaagaaaatttattggatgctcagggattaaaagatgttgtcgataattttcctgcatctaagccagtatatgaatctaataagctttatatttgtacaataccaaaaggatatcgttctacagaagtacaaccaggtcaatatattggtatcagtacagggttattatcagaatcagaagattttagtcatttaagaggtcaaatgcctagaaatctttatgaacttctcatgttttaa	MRNKKSFQEQLNDMRNKEKWVSEEEFTEEVTPSEEPEVEEEKLYTLNELKENLLDAQGLKDVVDNFPASKPVYESNKLYICTIPKGYRSTEVQPGQYIGISTGLLSESEDFSHLRGQMPRNLYELLMF
P108	P108_ORF65	P108|_59045_59443	59045	59443	+	Phage protein				atgtcaagaaaagcaagtatattctatatactagtagttattgttttggctttttctatttcatcttattatatatcttctttcatgtatcacgacaaagcaaagaatgaagtctctactgagttatcaaacacgggaaagattaaagaagaaaagaacgtagaatttgtcggtgactatacacttaaaaaagtggaaaataataaagcttactttatggaaacattacctacttacctacccggtagaacaggagataacagcatagatatgaggtactacaaaacaagtagatttaaagaaggggtaaatttcaagcttattagggtatatactgaagatggggaagataatccaattcataagtataggtttgaagcagtaccaaccaaaaagtaa	MSRKASIFYILVVIVLAFSISSYYISSFMYHDKAKNEVSTELSNTGKIKEEKNVEFVGDYTLKKVENNKAYFMETLPTYLPGRTGDNSIDMRYYKTSRFKEGVNFKLIRVYTEDGEDNPIHKYRFEAVPTKK
P108	P108_ORF66	P108|_59590_59832	59590	59832	+	Phage protein				atggaaatggcagatttagaaagatttgatacgtttgtaagattagtttcagacgatgagctttcggaggaaagaatattagaattgagtgtagacttattaaatccgatactagaaggaggtacagcttaccaagctaaaaaacgcattagaagtaagttcggtaaaatagaagcaaaaaactttaaaagaaattataaattcttactcaagtcgatagctcaaatagaccaagggagatag	MEMADLERFDTFVRLVSDDELSEERILELSVDLLNPILEGGTAYQAKKRIRSKFGKIEAKNFKRNYKFLLKSIAQIDQGR
P108	P108_ORF67	P108|_59837_60394	59837	60394	+	Phage protein				atgacagaaagggaaaagttagttaaagagattgaagatgctaatagggacatacaattaaggttaaaagaagtagatgattataaggatagtatacgttctaaaggaacaagaaactatgtatctactaaggtattagattcagttatggtagggctaattataagtttctttattcttgtaatgttacgtgtacttgaatattttgtaacaggtaatgctgtttattcacctttagcgcctgcagttattattatgtttgttttagccttaggtacatggaaagtaagtaaaatgaataaaatagtatcctacaggggaactattaaaatgtattgggaattaagtaatgctgagcagaaccaagctaagatatttaagtatcctaatgatgaagta…	MTEREKLVKEIEDANRDIQLRLKEVDDYKDSIRSKGTRNYVSTKVLDSVMVGLIISFFILVMLRVLEYFVTGNAVYSPLAPAVIIMFVLALGTWKVSKMNKIVSYRGTIKMYWELSNAEQNQAKIFKYPNDEVDIVSKHNLRQITFSEINILHLKYMRYNKAVEQHTKLSKELFKKDKETVDKNK
P108	P108_ORF68	P108|_60430_60606	60430	60606	+	Phage protein				atggttatacctagtattaaagcacaaaacaaattcaagaatgaattagagtattataagcaaggtcacattagtgaaagtaaaatgttagaattagcttttgattacatccaagaactagaacaaaataatgaatacgttactaatttgctagaagaggagagatatggtgagtaa	MVIPSIKAQNKFKNELEYYKQGHISESKMLELAFDYIQELEQNNEYVTNLLEEERYGE
P108	P108_ORF69	P108|_60599_60847	60599	60847	+	hypothetical protein				gtgagtaaatttatcggagtgtacttatttaatttattagtagtagcactaatttatacaataggatttttattcttttacggtgtagctagtttagttattattataactcatgccactattgacccgtttgtattagctactttcttaggaataggattcttagttattagaactgcacacagaatcatggcacgagtaattaatgatgcagtagcccaagccattaaggataaagaaaatgaataa	MSKFIGVYLFNLLVVALIYTIGFLFFYGVASLVIIITHATIDPFVLATFLGIGFLVIRTAHRIMARVINDAVAQAIKDKENE
P108	P108_ORF70	P108|_60861_61073	60861	61073	+	hypothetical protein				atggataaaacattaccaaagtttagtgtatatgaagttattgtaaagactgtaattatgacaccaacagaaggaagttctgaccgagaatcattttacttttcaacccaagagttagcagaaagatttgttaaagaaaaccaagtagaaacaaaagatgggaaacgtgtatctttttctattaaagaacgtaaagtaaatcaaccaggctaa	MDKTLPKFSVYEVIVKTVIMTPTEGSSDRESFYFSTQELAERFVKENQVETKDGKRVSFSIKERKVNQPG
P108	P108_ORF71	P108|_61154_61798	61154	61798	+	Phage protein				atgaaagtttcagaagaagtaaaacagagctacttagagaataaagctaatactaaaatggataagataagttggtctgagttaaggtctagtcctgcaggtattaccttaggtgatattatattttatagtgtagttattatagataatattatagctattattctaactttagccttaataggtactattactgactcaattgagagtactatagctcaaataattgtagggatgttcataatcattactgtatatggaatactatcggctttaatacctatactaatatttaaatctgtatttcctggatggagatatactgaatggaatgaatcctactacatcagattacctggagaagataactataaatattatagtaaatggtatttagat…	MKVSEEVKQSYLENKANTKMDKISWSELRSSPAGITLGDIIFYSVVIIDNIIAIILTLALIGTITDSIESTIAQIIVGMFIIITVYGILSALIPILIFKSVFPGWRYTEWNESYYIRLPGEDNYKYYSKWYLDLLGVKEFYYKRDSGEEVKETNISWAFQAEVKRPEDIDHWKNQLITNRPLTISEYKKLKKLDKESEIRKQEDLEEYKQYNSN
P108	P108_ORF72	P108|_61814_62062	61814	62062	+	hypothetical protein				atgataagttcatttgatagtgtattacttgtaatatacattattatagcttttgcagtagctatggcaatactttatttagtatttaagggtttgactcttttactagataaattaatgatgatgttattaagtaaaactactttagatgtagaagcttgctctatgataatggcagttatcagtacaattgtgtttggaattattgtacttttaatatggttagcagtaaacaatattttattataa	MISSFDSVLLVIYIIIAFAVAMAILYLVFKGLTLLLDKLMMMLLSKTTLDVEACSMIMAVISTIVFGIIVLLIWLAVNNILL
P108	P108_ORF73	P108|_62074_62226	62074	62226	+	Phage protein				atggattttaatgactttataaacagtgaatcagatagggtaggtaaacctaaacaaaagaagaaggtagaaaataaactaccttcttctactcctattgaagagaaggaaaaaaatgttgaaaagaataagagaaaaatcattatacattga	MDFNDFINSESDRVGKPKQKKKVENKLPSSTPIEEKEKNVEKNKRKIIIH
P108	P108_ORF74	P108|_62244_62540	62244	62540	+	Phage protein				atgactaaagaaacaaatgtactttacaaagataagtatagagattatactatagttgtaagactagcaggtaatattattgttactgaagtagataagaagcataaaacaaaattttcacctattatatttgataatggtcgagaaggtgtagagcttgtaatgcgtatcggctcagaagaacttgatatgaaaaaacttagagaatttactaaagaggtatcaacagctcagaaagctttagaatattttaataaaaaactttacattaaaggcttgacagatgaagccttttaa	MTKETNVLYKDKYRDYTIVVRLAGNIIVTEVDKKHKTKFSPIIFDNGREGVELVMRIGSEELDMKKLREFTKEVSTAQKALEYFNKKLYIKGLTDEAF
P108	P108_ORF75	P108|_62587_62769	62587	62769	+	Phage protein				atgttattaggaattttatggtttatatggggatttgtatcttactttgtagtgatgtttgggattgagttttggaaagatagatggatgcctggagttataggtgcaggagccttattactattcttattttggattatgaagtctattcataatgctatgacagtagtttacttgtattag	MLLGILWFIWGFVSYFVVMFGIEFWKDRWMPGVIGAGALLLFLFWIMKSIHNAMTVVYLY
P108	P108_ORF76	P108|_62782_63150	62782	63150	+	Phage protein				atgaatatattagttatccattatgaagaaacaaataaacgagttctaaaagaaacaataaaaacaatacaaaatcatttaaatgatgaacatggtttggttaaaatgacaacaacaagacttagtagaaaagccatagaagaagagtttaatgattacaatatagttattgcagaaaatgaccctgatagtttttacagctactcagatgcagtagacgatgtagattttgttatagatataccaatttcatatttagatatacatgcaggtgtagagtgggatgttgataatcctgtagatatgctagataggaaccctgattttatagaagctatgaatcaattaaacgaggacttaatgttataa	MNILVIHYEETNKRVLKETIKTIQNHLNDEHGLVKMTTTRLSRKAIEEEFNDYNIVIAENDPDSFYSYSDAVDDVDFVIDIPISYLDIHAGVEWDVDNPVDMLDRNPDFIEAMNQLNEDLML
P108	P108_ORF77	P108|_63209_63511	63209	63511	+	Phage protein				atgattaatagtattgcaagtttactaagtgcaagtacaggtaaatcaagtaaagtattttttgatgaaggaactattaaaattgtaagtggtgatacaaaagcagtagaagttattgataatttagttcaccctcattcaggacgtttacctattaaaacaacagaacgtattgctcttggtagactaacagattctttacagtttgttatttcagaaatagagtcggttaaagaccaaattatagatgaagaaaatgaagcttacattgattttgtaatggaagactggaattgggattaa	MINSIASLLSASTGKSSKVFFDEGTIKIVSGDTKAVEVIDNLVHPHSGRLPIKTTERIALGRLTDSLQFVISEIESVKDQIIDEENEAYIDFVMEDWNWD
P108	P108_ORF78	P108|_63511_63789	63511	63789	+	Phage protein				atgcctatggacttaatgacaatagcttctgttgcctttatagctgtcgttattattgatttaattaatgatgatatgagctatatgttaactggtactgcaatattaataaacatttgggcaggtttttatgggtggttctttttactacaagcaggtatgctacttttcttactcttagctagaaaagttaaagatgataaggaatcaatactatactcaggtgcttcgttaatatgtgcattagggatgataataaatcttcttatattttcttaa	MPMDLMTIASVAFIAVVIIDLINDDMSYMLTGTAILINIWAGFYGWFFLLQAGMLLFLLLARKVKDDKESILYSGASLICALGMIINLLIFS
P108	P108_ORF79	P108|_63859_64164	63859	64164	+	Phage protein				atgagtaaagaaacaattagaagacaattttcaaacgcaattgagattatggcaacaactaaagaatggtggaattttcctaaaagttttaatacaagtaaagagtttaaaattaaaacttttaaaaatgacacacttgtatttgaagttcgagaaggtaatagaaacttaggaagctttgtagttttcacatgtattgattttgattatgataaacttgaaggaacttcaacacagtatatgattaattactttgctaagaaattaactaaagatatgtttaactatcataagttacaactatag	MSKETIRRQFSNAIEIMATTKEWWNFPKSFNTSKEFKIKTFKNDTLVFEVREGNRNLGSFVVFTCIDFDYDKLEGTSTQYMINYFAKKLTKDMFNYHKLQL
P108	P108_ORF80	P108|_64179_64529	64179	64529	+	Phage protein				atgagagaggaattaaaaccttttaatagaaaacaagttaatgttaaagggtacttagatgatgttaagtactcaaagcgtagaagacataaaggtaatcaacatggctgtgtaaaaataacagttactgatgtaaagattaatggtatatctattgaccatgttaatattgaagttggaatttctttttacgaaaaactaaaggaattacagggaaaaagaattcaatttgtaggtactgtctacaaatacgttaaacatgctagaggtcataaaggtagaattaaaggattttataaagaggattatagtgtaactttggataagaagttacaaaaggaggaaaaataa	MREELKPFNRKQVNVKGYLDDVKYSKRRRHKGNQHGCVKITVTDVKINGISIDHVNIEVGISFYEKLKELQGKRIQFVGTVYKYVKHARGHKGRIKGFYKEDYSVTLDKKLQKEEK
P108	P108_ORF81	P108|_64529_65131	64529	65131	+	Phage protein				atgattaaaagaagaaaacatttagaccatacagtacaacctgagaaaggatggagaacagtaccttttaatggttactatgaagcccacccttcaggtttaattagaaataaagtaacaagaaaactaattaaaggaacacagacaaggaaaaatcatcctaagtggactgctcatgagattgtatatttaattaaccctaagaaaacaagttattcacgaggtgttgttattgcacatacctttcctgaaatgattagccaatcacgaggagaccttaagaacggtcacgtatgttttaaagatggtgacagaagtaattgtcatgtaaataatatgtttattggtaaaggtaatgttaataagaatatctacaaattaaatgattcctatttgact…	MIKRRKHLDHTVQPEKGWRTVPFNGYYEAHPSGLIRNKVTRKLIKGTQTRKNHPKWTAHEIVYLINPKKTSYSRGVVIAHTFPEMISQSRGDLKNGHVCFKDGDRSNCHVNNMFIGKGNVNKNIYKLNDSYLTRKDIEEDINNLVNERLFSQLELLIKKNEPERITPSNHFIKRDNNVFSITDLSKNSLVEFELEIKNIK
P108	P108_ORF82	P108|_65145_65324	65145	65324	+	Phage protein				atgaatgagtggtatgctttatgttactatgataaagtaggtaaaaagaaaatacctaggcaagttagagcacacagagatatttcagtattagaagagctaaaagaaagattagaagaaagaaatcctagtacagaatactctataaaaacaacaaaagaatttgatgaggagagatag	MNEWYALCYYDKVGKKKIPRQVRAHRDISVLEELKERLEERNPSTEYSIKTTKEFDEER
P108	P108_ORF83	P108|_65550_65960	65550	65960	+	Phage protein				gtgaagttagaagataaagtattagaaagaattgattctcttggaggtaagttaggtgatattagccaacatgcttgggaagctttagtaaagtatcaaattatatatggtattatagaccttatagtaggtattatagttatagcattaactgtatttttatggaagttatttattaaccaacataaaaaggtaaatgatatagatagagatgatgattatagtttactatttgaagattgtgaagatttatcaggtataggtttgttttatgtaatagctacatcaatcatatcactatttgcatttatatacttagtatatggaatacctatggatattataaaaatactgaaccctgaggtatttgcagtaaaagatttaatcgaacaagctaaa…	MKLEDKVLERIDSLGGKLGDISQHAWEALVKYQIIYGIIDLIVGIIVIALTVFLWKLFINQHKKVNDIDRDDDYSLLFEDCEDLSGIGLFYVIATSIISLFAFIYLVYGIPMDIIKILNPEVFAVKDLIEQAKGGN
P108	P108_ORF84	P108|_65962_66255	65962	66255	+	Phage protein				atgaaacaaagagattttgaatttgaggaagattttgtattaacttacgagtgtgaggattgcaaacattttgaagattggggtcatgatgaagagcctgaagaatgtagtgaatgtggtagtagtgacttaattaacaatacaagtcatgaagacactgagtgtgacatgtgtaaagggtacattgatatgtggcaagatggatatagatacatgggagataataaagcataccttgaaaaagaagattcaggtttaatttgtgaagattgttatgagaaattagatatttaa	MKQRDFEFEEDFVLTYECEDCKHFEDWGHDEEPEECSECGSSDLINNTSHEDTECDMCKGYIDMWQDGYRYMGDNKAYLEKEDSGLICEDCYEKLDI
P108	P108_ORF85	P108|_66272_66559	66272	66559	+	Phage protein				atgaacaaagcagtagagcaagcaagtagtgcattagggcaaggtttttcagctatggtatggcaccaggtgttagtaggtttaggatttattttactaggggtgttattatctttattagtttgggtactagtaaaaaaattacaggtaccatttaaccatccaacagcttttgtagtatactcaattatgttagttagtattgttgctagttttatttggggtggtttacacgtaattaaccctgagtattatgctattttagaacttaaagggtttataaagtag	MNKAVEQASSALGQGFSAMVWHQVLVGLGFILLGVLLSLLVWVLVKKLQVPFNHPTAFVVYSIMLVSIVASFIWGGLHVINPEYYAILELKGFIK
P108	P108_ORF86	P108|_66570_66683	66570	66683	+	Phage protein				atgactaaagaagagttagagcaaagagtaaaagaacttgaagcagagaataaagaacttaaaaaacaaatagaacgttttgaagacgagggaggaaaaacaaaagatgaatag	MTKEELEQRVKELEAENKELKKQIERFEDEGGKTKDE
P108	P108_ORF87	P108|_66676_66945	66676	66945	+	Phage protein				atgaatagtagacaaaagaaaattctaacattaacaataaataattttttaatgttagccttagatactgtagcactaattagatataaaaaaggtaaaattaaacaagagaactataatacaggacagattacaagaacaatagttacaacagctaactcattaggtattctttacttagaagaacaagagcgtaaagaagttaaagatattaaaataggtacttttgaaactggagaccttaaaagatttatgaatacaaataaataa	MNSRQKKILTLTINNFLMLALDTVALIRYKKGKIKQENYNTGQITRTIVTTANSLGILYLEEQERKEVKDIKIGTFETGDLKRFMNTNK
P108	P108_ORF88	P108|_67021_67326	67021	67326	+	hypothetical protein				atgaaaggtattattatattttacaaagaagagaccaaagaggatttaggatattttcttgggtttataaactttaagctagaaggattatcttacacaactgaaggtactttagtagataatgatgtagtagttttaaaggataaccaaattaatgaggataatttagaacagtttagtatgtcaaacaataatttagttattggaatactaggtcattcatctctttcagtacgtatctatgaaaaaggtattagacaagaaattgaaagagtagaagaatatttagaggagttgagacaataa	MKGIIIFYKEETKEDLGYFLGFINFKLEGLSYTTEGTLVDNDVVVLKDNQINEDNLEQFSMSNNNLVIGILGHSSLSVRIYEKGIRQEIERVEEYLEELRQ
P108	P108_ORF89	P108|_67326_67733	67326	67733	+	hypothetical protein				atgttagcaatatttgcattaatttttggtttactatttattttatctttattaggtatttttatttattctatatttttacgaaagaaaaaacaattaatagaagaaagagaatcatttggtatttataatagaacgaaagaaaaactgggtgatgtaacacgtttagggtatgaggaagatgtatataagttaatccataaccaatctaataagacaatcatagaggataaaaagagtaaagttgtagatacaattaaaaagatgtatgaattagaattaacatctgtagatgtttctaaggtagaaggattatctccactcgatacagaacctatgacaaatatgaaattactttcatataagctagatagagaaggattatatagtttgagtaaa…	MLAIFALIFGLLFILSLLGIFIYSIFLRKKKQLIEERESFGIYNRTKEKLGDVTRLGYEEDVYKLIHNQSNKTIIEDKKSKVVDTIKKMYELELTSVDVSKVEGLSPLDTEPMTNMKLLSYKLDREGLYSLSKFI
P108	P108_ORF90	P108|_67744_67980	67744	67980	+	hypothetical protein				atggaatttatagataaaaataatgtgattaaagcttacgatataccaaatgtttatttaaaaggttatgtattacaggcatgtgataaaaatggagatacaacagcttatgatggttatgaccaaatacactataaaaaaggtagagtattaacattcccttttgataaaccattaagaaagataaatgtactatcaggatattacaaactatttaaaaaggaggacataatatga	MEFIDKNNVIKAYDIPNVYLKGYVLQACDKNGDTTAYDGYDQIHYKKGRVLTFPFDKPLRKINVLSGYYKLFKKEDII
P108	P108_ORF91	P108|_67977_68504	67977	68504	+	Phosphoesterase		FIG01238380	ff	atgatttattttgttagtgatttacattttggtcatgataatattagagaatttgaagcacctacaagaagtcactggaactcagtagaagagatggatgaaggtttaattgagttgtggaataatacaattacaaataacgatattgtttataatattggagacttctttttcaatatgaaaccgtctaaagtagaagatatacttaatagactaaattacaaagagatgatactgattgcaggtaaccatgaccataagaaacttataaaactatatgaacgtaatggtattacagtaaagtacgcagatatgattaaaaaggatggtaaaagattttatctaagccattaccctacgctaataggtagaaaaaacatgtttaatattcatggtcat…	MIYFVSDLHFGHDNIREFEAPTRSHWNSVEEMDEGLIELWNNTITNNDIVYNIGDFFFNMKPSKVEDILNRLNYKEMILIAGNHDHKKLIKLYERNGITVKYADMIKKDGKRFYLSHYPTLIGRKNMFNIHGHIHSQLMDTEYHINVGYDVEGKIAYSFDDIISRAGEYNGEIQR
P108	P108_ORF92	P108|_68485_68796	68485	68796	+	hypothetical protein				atggagaaattcaaaggtaaagatttatataaaactagaattagaaagcaaacaattaaaaatttagttataaaaacagagaagctacataataaacatggaaagtatagacctatcggtcatgtctattattacccgaaaacaaaagagtttactttatccaaacctgagcagaaaatatttatagagtacatgaaggcattaggttttagtgttaaacacaagagacgtaagaaaataattatagtatacaagaatgtgttagatgaatatcttagtatgtatcaggaagcaattgaaagtacgtgttga	MEKFKGKDLYKTRIRKQTIKNLVIKTEKLHNKHGKYRPIGHVYYYPKTKEFTLSKPEQKIFIEYMKALGFSVKHKRRKKIIIVYKNVLDEYLSMYQEAIESTC
P108	P108_ORF93	P108|_68842_69021	68842	69021	+	Phage protein				atgaagcattttattttgattttaggaattgtaattctagttattgcattaggtattgttttacctgcatggattttacaattagtgttatctgcatttggtgttaaagtaagtatttgggtatgtatcgggatatttatcttaatcagtgcagtaggaagtatgtttagtagaaattaa	MKHFILILGIVILVIALGIVLPAWILQLVLSAFGVKVSIWVCIGIFILISAVGSMFSRN
P108	P108_ORF94	P108|_69036_69299	69036	69299	+	Phage protein				atggcaaaatatgaatcaaatatcaacggagaaaattatattgcaacaccatcacaagctttaagagaggcactagcagaattaattaaagaagaaaagaactttgcagattaccaaactaagggtgaggaacagtatgaatcacagttacaactaagacacttcgatgcaatgatttctcagtatgaagaagctattcgagtattagaggatagatatttatctcagatttttattccaaaagataataaggaggaaaagtaa	MAKYESNINGENYIATPSQALREALAELIKEEKNFADYQTKGEEQYESQLQLRHFDAMISQYEEAIRVLEDRYLSQIFIPKDNKEEK
P108	P108_ORF95	P108|_69302_69619	69302	69619	+	Phage protein				atgaaagcagagtcaatagcacgattttttcaggataaggtattacaaatagaagggtataaggtaagattcactcaagctagttcatcatatattttagatatagatactatggatgaatcagtattgtttttagatactgtagttttcactctatcaggcaagtacttattagatacacatattacgattaataaacctgaaacactaagctctaaggaattatacacagagattggtaataaactacaagagattgtaggagaccaaacgaaaacagatatcgaattaactcgatactttaaggaggtaaaataa	MKAESIARFFQDKVLQIEGYKVRFTQASSSYILDIDTMDESVLFLDTVVFTLSGKYLLDTHITINKPETLSSKELYTEIGNKLQEIVGDQTKTDIELTRYFKEVK
P108	P108_ORF96	P108|_69620_70273	69620	70273	+	Phage protein				atgaaatcagatgctattataaattcattattaaatatgaaacatataaatatacaaaaacacaatataaaagtaacacttgagaaaggtagatataagggtgtagggtatctaatagagtttgaaacctcaatacaatacagaaataattataaattacaatctccaataattatatcttacgaaaatgaagagcctaaagaaatcattactcaaattaaagataaagtattgaaaattgtagaagagcagataaagacagatgatttatttattgaagcaattgatgatattaataaggagacagctcttagaaaactaaagccttatattaatgaagaatactactcagtgtttaaatcatctattgataagggagtacctgtagttttaccttct…	MKSDAIINSLLNMKHINIQKHNIKVTLEKGRYKGVGYLIEFETSIQYRNNYKLQSPIIISYENEEPKEIITQIKDKVLKIVEEQIKTDDLFIEAIDDINKETALRKLKPYINEEYYSVFKSSIDKGVPVVLPSELLDRCTGKTSTMAYLAIEYDLPLIVSNTVMVRVLLNDYPTIKVTSKKREGYKDSIVLIDEPDSEILNLYLGMPECDIIGITKK
P108	P108_ORF97	P108|_70351_70554	70351	70554	+	hypothetical protein				atgaataacaaacaaattgaaagattacacaagaaagcaaacgaggtagtaagtaaatcagaagatattgaagatttaggttatgtgcaggcacataaaattattaaaggatatcttgatttaccagtgtctgattttgaaaagagagatgtaatgactgaattactattagcgttagataaagctaataaatctatagattaa	MNNKQIERLHKKANEVVSKSEDIEDLGYVQAHKIIKGYLDLPVSDFEKRDVMTELLLALDKANKSID
P108	P108_ORF98	P108|_70570_70728	70570	70728	+	Phage protein				atggtagatattataattttaattgtcggtttaatattatttttagctagcggatataaattagttttaggtaaatattatgataacacagatttaaaaatgttatttacaatctttggtatcggtactatactattacttgtaggatttatattataa	MVDIIILIVGLILFLASGYKLVLGKYYDNTDLKMLFTIFGIGTILLLVGFIL
P108	P108_ORF99	P108|_70744_70968	70744	70968	+	hypothetical protein				atgaactataaagaagtactagaagttattaaaaagaataagccatgtaaggttagatttactggaagtattttagcaattgttaataaggaatttaacgcagatactgataaaggtgtgttacaaattgatgtatcaaatattaataaaaatgactacattaagttacaacagtattgtttagaaagagatgattatactgtagcaggagctattttattttaa	MNYKEVLEVIKKNKPCKVRFTGSILAIVNKEFNADTDKGVLQIDVSNINKNDYIKLQQYCLERDDYTVAGAILF
P108	P108_ORF100	P108|_70981_71181	70981	71181	+	Phage protein				atgaattatagagattttattacggattgtattagcgggggttataacgtccacattagtgttactgagaaaagagttcatattatttcagaaatgacatcagcatcttatccgaagaaagaaattaatttggatgaactgcaagcttatgtttattatatgaataattttggaagtcagattacaacggagggattataa	MNYRDFITDCISGGYNVHISVTEKRVHIISEMTSASYPKKEINLDELQAYVYYMNNFGSQITTEGL
P108	P108_ORF101	P108|_71182_71472	71182	71472	+	Phage protein				atggaattagttattaatattatagcagtattaattggtatgtacggtatttacttttatgttacaaaatttagtactggtctatcaggtattttaattgtactaggtatggctgtaggtctttacttttacttagattacttaaatgttagagagaatgttattcgattagtatctgtaatgtttggtgctttcttatttagtatcgagatgatttataataagattatgttcgaaattaaaaaatctaagtatgataagactgttagaacgtacagaggagaccaataa	MELVINIIAVLIGMYGIYFYVTKFSTGLSGILIVLGMAVGLYFYLDYLNVRENVIRLVSVMFGAFLFSIEMIYNKIMFEIKKSKYDKTVRTYRGDQ
P108	P108_ORF102	P108|_71565_71858	71565	71858	+	Phage protein				atgtatcctgatataggtgagttagcttataaattaaaaagtactagagaaagactagaaggtattatgatggaggaagtttgggaaatacatcatagagagacaggaaaattagtttttaaaggtggatacttagaagtaaaagaaatattaagaaaaatgtataaggagaatttaacattagtagatgtagacacaatgttaaatatcggtcaagggttttttgatgttgctaaaagtatatcagcagaaaatgtatttcaaataaactataaaaaggagttaccacgatga	MYPDIGELAYKLKSTRERLEGIMMEEVWEIHHRETGKLVFKGGYLEVKEILRKMYKENLTLVDVDTMLNIGQGFFDVAKSISAENVFQINYKKELPR
P108	P108_ORF103	P108|_71855_72763	71855	72763	+	Phage ribose-phosphate pyrophosphokinase				atgattaaagtattttcagaaatggatacaaaatataaaacgattgtaccggagaaattccctaatggagaaattaattttaaatatgatgacctaaaatatttagtagaaggagaactatggtttgatgttttctttaaatgggaaactgatgcagacttaatgcatttgtatatgtttactaagtatctagaacaattaggtattaaaaataatgtttccttcctggaaattgcgtatttaccttatagtagaatggatagagtagaagaaggtcatagcaatatgtttagtcttaagtatattgcagaatttattaacaatcttaattataaatctgtgttgatagcagaagctcatagccctgtcacagaaaatctaattaaaaattctgtttct…	MIKVFSEMDTKYKTIVPEKFPNGEINFKYDDLKYLVEGELWFDVFFKWETDADLMHLYMFTKYLEQLGIKNNVSFLEIAYLPYSRMDRVEEGHSNMFSLKYIAEFINNLNYKSVLIAEAHSPVTENLIKNSVSIGVTLKLLDQYIEMSEEPVTIVLPDKGAYDRYLSDVEDILRDSNIENYSIVYGEKKRDFETGKIKGIKIVKDKNTLYDNCIILDDLTSYGGTFVGCKKALDNLKVNSVSLILTHAEKVFKNGKLLDSGFKDIIVTDSMLPDSQWEKAIAKHRAQENGTELQIKSIERYL
P108	P108_ORF104	P108|_72781_74250	72781	74250	+	Nicotinamide phosphoribosyltransferase (EC 2.4.2.12)		FIG00002848	ff	atgctaaatccaacattaatgtgtgacttttataaattaagtcacagagaacaataccctgaaggtacagaaattgtatacagtacacttgtacctagaagtaataagtactatgaacatagtgataatattgtagtatttggtattcaatcacttgttaaaaaatattttattgatatgtttaataaagaattctttaatagacctaaagaggaagttattaatgaatataaacgtacagttaaattcacattaggacaagaaaaccctgacgctaaacatttagagcagttacatgacctaggttacttacctattgatgtaagagctttaaaggaaggtacagtagttcaccctaatacacctgttatgacaattgaaaatactcactcagatttc…	MLNPTLMCDFYKLSHREQYPEGTEIVYSTLVPRSNKYYEHSDNIVVFGIQSLVKKYFIDMFNKEFFNRPKEEVINEYKRTVKFTLGQENPDAKHLEQLHDLGYLPIDVRALKEGTVVHPNTPVMTIENTHSDFFWLTNYLETIISTQTWQAMTSATLAYDMRKMLDKYALETVGNIEAVDFQGHDFSMRGMSSLETAQLSSAGHAISFKGSDTVPVVDFLESYYNADVEKEMVVASIPATEHSVMCANGDYETMDEYETYKRMLTEIYPTGVFSIVSDTWDFWGNMTKTLPRLKDIIMERDGKVVIRPDSGDPVKIICGDPDADTEYERKGAVEVLWDTFGGTETEKGYKVLDEHVGLIYGDSINYERAQQICEGLKAKGFASINVVLGVGSFSYQFNT…
P108	P108_ORF105	P108|_74329_74574	74329	74574	+	Phage protein				atgatttataaaatatcaaaacataattattatagtaggtttgagtattctacttaccctcctgatgaagggtttgcgtatgtagattatgtagatgtgattcttatcggtgtagataatcctaagaaaagaaaggttattaccttaaaagtagatgagttcaattcggatgactataaagtaggtcataagtacaatattataaaaatactatggtttgaaaaatgggaatggttaaagccataa	MIYKISKHNYYSRFEYSTYPPDEGFAYVDYVDVILIGVDNPKKRKVITLKVDEFNSDDYKVGHKYNIIKILWFEKWEWLKP
P108	P108_ORF106	P108|_74594_74986	74594	74986	+	Phage protein				atgattatagataaattaaatggagttaaactagaaataggcggtcatgttgtatcatttagtgtaagaaagtttaatacaattaatggtgagagacaattaatagactaccatcatattaaaagaaatagacaaaagtactttagaactactgaagaattttataatgaatataaagaaattaagcccgataaaaatgagatagatgaaatgtttgaatctctaggttacgtagatactgagttagatgatgtagtaaggaatcaggaaaaggttattgaaatattaggagttagtgaacaatatttaaatcagttagcttataaagctatagaggagcatgtagatagagtagttacatttgaaattgaagaattgaatggtacgaaatga	MIIDKLNGVKLEIGGHVVSFSVRKFNTINGERQLIDYHHIKRNRQKYFRTTEEFYNEYKEIKPDKNEIDEMFESLGYVDTELDDVVRNQEKVIEILGVSEQYLNQLAYKAIEEHVDRVVTFEIEELNGTK
P108	P108_ORF107	P108|_75002_75256	75002	75256	+	hypothetical protein				atgatatacattagagtatctgaaagagaaaaattagttgtaggagatttagtcaaatcaaatgaagatggtacatggggcattgtagtagaagataagcaagacttaaatgtacttatgttagatgaagaaccttggttattttacaaatcaggtattaaaagagtagaaggacaattagaagaggattttaaatttattaaaaataaaagggaatatagtatggatataggtgatgaggcttattacgactaa	MIYIRVSEREKLVVGDLVKSNEDGTWGIVVEDKQDLNVLMLDEEPWLFYKSGIKRVEGQLEEDFKFIKNKREYSMDIGDEAYYD
P108	P108_ORF108	P108|_75283_75489	75283	75489	+	Phage protein				atgaaaaaaatgaataataactgggaaaaagaaggtatcaattactgggagaatgaggactgtcctagggaatacttagagaaagcattcattgacctagtagaatatgtcgaaggagttacagtaccgcctaaagatgttaagcagttaagagaagataaacttagagaagatattgggttttatgagtatgtagctgataaataa	MKKMNNNWEKEGINYWENEDCPREYLEKAFIDLVEYVEGVTVPPKDVKQLREDKLREDIGFYEYVADK
P108	P108_ORF109	P108|_75555_75866	75555	75866	+	Phage protein				atgaaaaagttaatagtattacttacaattactatttctctattactaggaggttgctctcctgataaccatgaaggtaaagtagtaggagtaggtgaatatagagaaccaactacttatataaaatcaggtagcgttactgtaccagtcattggtgaaatgaaatattatgtagatttagagacagataaaggagaagaccgtgtataccttaataaagaggtctatcataagtttgataaaggtgatgatttctctaatgtaggtgagaaagtgtataagaatgatgaattaatatacaaaggagactaa	MKKLIVLLTITISLLLGGCSPDNHEGKVVGVGEYREPTTYIKSGSVTVPVIGEMKYYVDLETDKGEDRVYLNKEVYHKFDKGDDFSNVGEKVYKNDELIYKGD
P108	P108_ORF110	P108|_75869_76378	75869	76378	+	Phage protein				atgtatttaaatgattatgtaggtaaatttataaaggaagataactattatggataccaatctacagacttagtatctaattatgttcaaagattaacactaggtcagtacaaaactaagttaaatgctaataaaatgaaatatgagagattacctagttcttggaaaataattaaagccaaagatttgttaaaaacagatgattatagagaaggggatatatttgtatcagaaagaatctctgtatttggttttaatggaatcattgtacgtaatcatgattttaacaatgtaactgttattactcaaaatagagatggtaaggctactaaacctacagaggagcatttatatccaaagaaagatattgattatgttattagacctaccgagagggat…	MYLNDYVGKFIKEDNYYGYQSTDLVSNYVQRLTLGQYKTKLNANKMKYERLPSSWKIIKAKDLLKTDDYREGDIFVSERISVFGFNGIIVRNHDFNNVTVITQNRDGKATKPTEEHLYPKKDIDYVIRPTERDYLEYFKQSDSKEKVTLSKQEYKKLLEAYNKMKEVFK
P108	P108_ORF111	P108|_76380_76715	76380	76715	+	Phage protein				atgaatagtacaaaattagtagattattttacaagtaaacaaggtaaatatctaatattacctgatgaaactaaagttaggttatctaatgtagatttaatgtcttacattatgagactcacttttacttataacacagaagttgtgtctatagatattgataagttatactcagattctatagaaatgcatataccacaaggtctttatatgacaactgttgttaaaattcctaatacacaaagtgttagttcagttcttcacaaggtattagaggaatgggtaagacaagtacaaaatgatggtgtatttggattcgtatgggaggaattataa	MNSTKLVDYFTSKQGKYLILPDETKVRLSNVDLMSYIMRLTFTYNTEVVSIDIDKLYSDSIEMHIPQGLYMTTVVKIPNTQSVSSVLHKVLEEWVRQVQNDGVFGFVWEEL
P108	P108_ORF112	P108|_76715_77254	76715	77254	+	hypothetical protein				atgaatacaacaagtttattaagtataattgtaaagagtttgagtattaagggtattgaactaactaatgttaaaatatatgaggaagcagtagacattaataataaagtaaaggtctgtataacaagcagaggttacttagttcatagagtcggtgaaggtggtggaactagttgttggtcagaggagctaatgattaaggaagttttaaggttacttgaacttactattggtaaaggtgactatatttcaaatggagaacaatcaggaatacttattgaagtaggcagtgaaggatatcatattgtaaaccttgacactaatggaactatttactctcaacctagttcattagagtacctagttaatatgggatgggtaaaagaagaagaagaatca…	MNTTSLLSIIVKSLSIKGIELTNVKIYEEAVDINNKVKVCITSRGYLVHRVGEGGGTSCWSEELMIKEVLRLLELTIGKGDYISNGEQSGILIEVGSEGYHIVNLDTNGTIYSQPSSLEYLVNMGWVKEEEESSNLYNLLFELIDILSKLAYDDLSEKEKFDKRSEAFHKAMEAREYFD
P108	P108_ORF113	P108|_77678_77923	77678	77923	+	hypothetical protein				atgttaggtatagataattacagagtaagaagtacaatagaaaaatatggattagaatataagttactatctaaagagaaaaaagctattaaatgtactacggtaaataaaatttttaatagtatacaagaagctaaagattggtgtggattaacttctaatggtttagagaaagtattatcaggtgagaggaaatatgcaggtaagtataaaggacaatatttagaatgggaatatgttgactaa	MLGIDNYRVRSTIEKYGLEYKLLSKEKKAIKCTTVNKIFNSIQEAKDWCGLTSNGLEKVLSGERKYAGKYKGQYLEWEYVD
P108	P108_ORF114	P108|_78578_78874	78578	78874	+	Phage protein				atgattgatatatacttaggggaaaactataatactgattacttatctactattatgaatattataaagacttccgcttcaagagagttaagttatgggtttaataataaagaagcggatgtaaatatagaggatatgaagtatgaaggtgatgttctgcatgtatatggtacgatgtctatggattatccaggctgtattattatatgtattactagagatgagactaaggttatacatggtggtaactttctaacaggtacaggtcttagtcaagaagttagagaaaaattctag	MIDIYLGENYNTDYLSTIMNIIKTSASRELSYGFNNKEADVNIEDMKYEGDVLHVYGTMSMDYPGCIIICITRDETKVIHGGNFLTGTGLSQEVREKF
P108	P108_ORF115	P108|_78886_79056	78886	79056	+	hypothetical protein				atgattataccattaattatattcatgatgaccttcggtacatttgcattcagttatgttgcacatgatgcatacaaagtagatgaaaaaggtatcatgtatgctatggtagttggtattgtagttataaatgggattggtttagaaatgataattgtagaatgtttataa	MIIPLIIFMMTFGTFAFSYVAHDAYKVDEKGIMYAMVVGIVVINGIGLEMIIVECL
P108	P108_ORF116	P108|_79070_79255	79070	79255	+	hypothetical protein				atgataggtcaaattatactattagctattgttagtatagttacaataggttgtgtaggattatttttctatgagacgttcaagagtattaagtatgatgctaatgataaaatctttatgattactgggagtatattaatgttagttattatcgttagtggtgcattagctatacttggcatttag	MIGQIILLAIVSIVTIGCVGLFFYETFKSIKYDANDKIFMITGSILMLVIIVSGALAILGI
P108	P108_ORF117	P108|_79524_79838	79524	79838	+	hypothetical protein				atgcaagcaactatatactgtgctaataggtatagtaaaaatacattaaagagtcttttagaaaaattagaagcggagaatagaaacttaacatatagtactgacatatcagatatggaggaagtggatgttattgtacaacacactgacttatcttttgcagagttaatggattcttgtgatagagtaagtaaagggtctgaccgcttccaagtatttgtaggtaatcacgcagggtattatataaacggtgatttatatattaacgaagtaggtaagtttattgtacctaggaaaacgaatatgatgatgtaa	MQATIYCANRYSKNTLKSLLEKLEAENRNLTYSTDISDMEEVDVIVQHTDLSFAELMDSCDRVSKGSDRFQVFVGNHAGYYINGDLYINEVGKFIVPRKTNMMM
P108	P108_ORF118	P108|_79851_80141	79851	80141	+	Phage protein				atgattcatatatttgtaaaagaggattataataaagaaacattaaggagtttacttgaatatattaatgatactgtaggtagggaattaacttatggtattaatacagactatgataaggatgtagtgattgaaaccgatgaccctatagatgaggagaatacgattgatttatcaaatcttcctcactttaaagatgacttatgtattcttatagaagaattatactgtaaggcatttgttaatggggaacctattattatacgtaagtatgtagaggggatgttataa	MIHIFVKEDYNKETLRSLLEYINDTVGRELTYGINTDYDKDVVIETDDPIDEENTIDLSNLPHFKDDLCILIEELYCKAFVNGEPIIIRKYVEGML
P108	P108_ORF119	P108|_80141_80428	80141	80428	+	Phage protein				atgattataatatttttaactgaaaaatatgatgccaaggctttaaagaaagtattagaacatattgataattgtagtagcagaggtcttagctatttaatgggaaaaggagaagcggatgtatgtatagagaagaatgtattcagagaaagagatgatgtaaggattaactcaaacattattgatgaaggtaaactttgtatactcataaataaaaatggtttagaatgtagttactatagaggtgtatcatgtaatattggtgcctttgtaaaggagagattataa	MIIIFLTEKYDAKALKKVLEHIDNCSSRGLSYLMGKGEADVCIEKNVFRERDDVRINSNIIDEGKLCILINKNGLECSYYRGVSCNIGAFVKERL
P108	P108_ORF120	P108|_80428_80721	80428	80721	+	Phage protein				atgatagaaatatatctcagtgaaaactatgatagggatttactcaaagcagaattaaaatggattaaagagaccgcttcaagagaactaacttatgatgttaatagaagcccaggattagatgtacatattagtccttttagatataccaaggatgaggttgaagaaatgagcttacatcctcagtttgaagatgatgtatgtgtatttatagctgaaacatggatacatgagtatcgtaatggtaaatcaataggtgtagatagtatggaagaatatgtaaaggagatgtaa	MIEIYLSENYDRDLLKAELKWIKETASRELTYDVNRSPGLDVHISPFRYTKDEVEEMSLHPQFEDDVCVFIAETWIHEYRNGKSIGVDSMEEYVKEM
P108	P108_ORF121	P108|_80725_80973	80725	80973	+	Phage protein				atggtagaaacttattatacagtatatcataagaatagtatgaaaactattaaggattacttaagtagaagtgatttaattgacttcttatataagacttggcataaggatataagtaatatatacccaacagattatactacgtatgaaacaaaattctgtatagacatagatgtagttagattaattgaagcggttaatgaagaaggtgtattacttattaatgaaggtaatattgtagagtggtag	MVETYYTVYHKNSMKTIKDYLSRSDLIDFLYKTWHKDISNIYPTDYTTYETKFCIDIDVVRLIEAVNEEGVLLINEGNIVEW
P108	P108_ORF122	P108|_80986_81225	80986	81225	+	hypothetical protein				atgagtcagtttttcacgtatacagtgtatcatacagaaacagctaaagtagtagctaagaatttgtttgatgcatcattggtgcaccttattaacaagatgatagagaaagatatagttaaggatattaatttagaatattacatgaatacacgtggtgtagttatagatatgagtagactactggatgatatagaatcacagggtgtatttctattcaaacgtaagctacatggataa	MSQFFTYTVYHTETAKVVAKNLFDASLVHLINKMIEKDIVKDINLEYYMNTRGVVIDMSRLLDDIESQGVFLFKRKLHG
P108	P108_ORF123	P108|_81337_81576	81337	81576	+	Phage protein				atgcaagagttaataacttatataatttaccataaagaatcaggtaaagtagtagcacaggatttaagtgaattagaaactattgaacttatatacaaaatgatagaagagggattagtaaaagatatagaattatctaactaccgtctttttagtgggaatatagatatacttaacttattagtagacatacgtaaacaaggtatatttgattttgaacatacttggcacacaagataa	MQELITYIIYHKESGKVVAQDLSELETIELIYKMIEEGLVKDIELSNYRLFSGNIDILNLLVDIRKQGIFDFEHTWHTR
P108	P108_ORF124	P108|_81588_81932	81588	81932	+	Phage protein				atgatagttatatattcagatgagtctagggattacttaagagatgagttcttaccttggcttaatgatagagatagatatttaaaatattataagaatgagttacctgaagatatagactcttcttatgttgtatcagttgtatactgtagggatatggaaggtcttatgaataggaaagatattcttattggtaatagttatagagagcctgtagctgtattaggtgttcctgaattttttggtaactattctaattattactattataaaggagagcatataagtaagcatgacctaggagagataattaggttaaaggcttggcaacgtaattttgactaa	MIVIYSDESRDYLRDEFLPWLNDRDRYLKYYKNELPEDIDSSYVVSVVYCRDMEGLMNRKDILIGNSYREPVAVLGVPEFFGNYSNYYYYKGEHISKHDLGEIIRLKAWQRNFD
P108	P108_ORF125	P108|_82471_82133	82471	82133	-	Phage protein				atgaaaataaactatattccaatgtgggacaatgaagacgtattacaatatgcaaaatcacaattattagtaaatgaattagaaacaaaagaaattgtattcaaaaattatcaaatatcagatgatattgataacggaacagataaaaaatattatgaaatatatgaaagtaaattttatgtagatgaggatacaacaaaagaagaatttaataatttaattatagaaaatgaaaaactagtaaaagactataaaacacaaaacggattaattaaaaatttaattaaatcacaacatgaagtaaatgaatttgaatacaatgttataaatattctataa	MKINYIPMWDNEDVLQYAKSQLLVNELETKEIVFKNYQISDDIDNGTDKKYYEIYESKFYVDEDTTKEEFNNLIIENEKLVKDYKTQNGLIKNLIKSQHEVNEFEYNVINIL
P108	P108_ORF126	P108|_82784_83092	82784	83092	+	Phage protein				atggatgtaaaagaaattgcagacactataatggagttgtggcaaatggacggatacagatgtacagaaccgccattatatgaaagcacattaaaccacacacgcacatatacggctttaatcgtaagcattaagggaaactatgacactgttcaaatgttccgtaaaacgcctataatgagcatgagagggcaagcgcaaccggctagcatgttagtaaatgtaattgatgacgtgattataatcgtatatgaaaatacggtttacggggtacagaataaagaaataaaatttattgaagaaatttaa	MDVKEIADTIMELWQMDGYRCTEPPLYESTLNHTRTYTALIVSIKGNYDTVQMFRKTPIMSMRGQAQPASMLVNVIDDVIIIVYENTVYGVQNKEIKFIEEI
P108	P108_ORF127	P108|_83412_83585	83412	83585	+	Phage protein				atggatttagacattaaactagcagactatgacaacatcaataagctatacggatttaaaaaatatactgctaaatggtttggcggtggtgtagtattccaaagctataatattgaagatacattaaattacgcactatctaatgttaaagaaatagaagcggttaagaattaa	MDLDIKLADYDNINKLYGFKKYTAKWFGGGVVFQSYNIEDTLNYALSNVKEIEAVKN
P108	P108_ORF128	P108|_83635_83826	83635	83826	+	Phage protein				atgaaatttaaaatagaaaaaaataacagtgatataaaaactttatggaatttagctaaaaatggatatatgagttatcaaactgtacacaatatatttaaaaatgaatcagatgaatttattatatttaacagtaaacaaacttataataaatttatggaattaagatataatagaagtgcaattcaatag	MKFKIEKNNSDIKTLWNLAKNGYMSYQTVHNIFKNESDEFIIFNSKQTYNKFMELRYNRSAIQ
P108	P108_ORF129	P108|_84670_84993	84670	84993	+	Phage protein				atgaaatttatcaaaactatcgaaaacttattagaaaaagcagaaaacaaagggcaagcaattttaaacggtcgttactttgacgggtatagcaaaggtgagcttgaggaaaaatatgcaattgaaattgatggcaacaaattgattatgcgtcactggggtacacaaacaattgagattgacttaagcataaatgagattgtttcatattacggtgaaagcaattcagaccgtgacagtttaaacacacttgtatattgcttaggaattgcgccaaactttagatacttaccaagcaaaaacttattcatttacgaaaattaa	MKFIKTIENLLEKAENKGQAILNGRYFDGYSKGELEEKYAIEIDGNKLIMRHWGTQTIEIDLSINEIVSYYGESNSDRDSLNTLVYCLGIAPNFRYLPSKNLFIYEN
P108	P108_ORF130	P108|_85093_85473	85093	85473	+	hypothetical protein				atgttcaaattacaaaataaagtggaaattatcgtacctaaggaagataacaacggcgttgagattgcagacaaacgtattaaagaatatgtaaatagcatcacaatggaagcgggcggttgtactattacagaaattaaagggcaatggtactcagaagatgaaaaacgtataatggaagataacaacttaaatcttgagtggtattatctgcaagacagtgcaaaattcatgacagttgaattaaaaggtattgtaagacgtttaattgaagtttacggacaagaggctatcagtatcaaagttaatggcacattgtacattgtagaccaatcagacattgaagaattacacacaacattattaaatatcatgaaataa	MFKLQNKVEIIVPKEDNNGVEIADKRIKEYVNSITMEAGGCTITEIKGQWYSEDEKRIMEDNNLNLEWYYLQDSAKFMTVELKGIVRRLIEVYGQEAISIKVNGTLYIVDQSDIEELHTTLLNIMK
P108	P108_ORF131	P108|_85965_86186	85965	86186	+	hypothetical protein				atgaacagattagaaatagtaaaagatacggcaatggaatatatccttatgatggataatagcgttatggacggcgttatgacacaagaggaatacaacgaagcggttagctttgaaaaggtgtatgactacactctatcagaagcaaatcaagaatgtaaattcttaggtggtaaggttttaactttcctagtacatgaagcaatcgaagaatacgcataa	MNRLEIVKDTAMEYILMMDNSVMDGVMTQEEYNEAVSFEKVYDYTLSEANQECKFLGGKVLTFLVHEAIEEYA
P108	P108_ORF132	P108|_86267_86404	86267	86404	+	hypothetical protein				atgagatacgaaattgtaacgttagttaatcaagaattgtttatgtatgcaacattcaacaagcaggaagcagaagccaaatatcaagaatggtgtgacttatatggtcaagaaaatgtaagcatggaaaaaaattaa	MRYEIVTLVNQELFMYATFNKQEAEAKYQEWCDLYGQENVSMEKN
P108	P108_ORF133	P108|_86475_86639	86475	86639	+	hypothetical protein				atgacaaaaacaatcaaacaattagaaagccaattagagagtctagaaagaaaatcagatgaggaattagcaaacggatactatgacagatttgaaagaacttgtgcacagattagagaattagacctacaaatcgaattaaaaaagaactcagaaactgtttaa	MTKTIKQLESQLESLERKSDEELANGYYDRFERTCAQIRELDLQIELKKNSETV
P108	P108_ORF134	P108|_87035_87505	87035	87505	+	Phage protein				atgacaaatacaatacaagcatttttacaaggacaagaagcaagcacagttaaggacgtagcaactcatggagtacaaagcggagcaattggcaaattaatctacacatcagacatagtaaacttctttgatagatacgagcaggacattgaagccgtcatcactgaatacattgaagaggttacgggacaacaatattatgacttattgaactatgagcttatgagagacctcgagaattatgcaaatgtagaatttgaagacgaagacgaatataataacattcaatttgacctagcagaaaacattgcttctgatgaggttgaaggatttgaagacatggacgaagcagaccaggcggaagcaatctatgaggctatggatgatgttgaattagaa…	MTNTIQAFLQGQEASTVKDVATHGVQSGAIGKLIYTSDIVNFFDRYEQDIEAVITEYIEEVTGQQYYDLLNYELMRDLENYANVEFEDEDEYNNIQFDLAENIASDEVEGFEDMDEADQAEAIYEAMDDVELELQETDKVQYVNLAVEIVAQRMAL
P108	P108_ORF135	P108|_87578_87841	87578	87841	+	hypothetical protein				atgaaaattaaccaattaaacaatgctaaaaaactatacgaaacattatttgctatcgagtttgatagtactatcgaggaagattggacaatagataatgactctctagaagctaaactattcttggagttatcagatgagggcaaaaaggtttatgcaatgagtcacgctaagcaatgggcaaatattgttatggatatggaagaagaggaatatagaagctattacggaaatgatttagattatattttagaggagatgtaa	MKINQLNNAKKLYETLFAIEFDSTIEEDWTIDNDSLEAKLFLELSDEGKKVYAMSHAKQWANIVMDMEEEEYRSYYGNDLDYILEEM
P108	P108_ORF136	P108|_87845_88018	87845	88018	+	Phage protein				atgaatacaagaagggtaaacaaagcgttaaacgaagcggttcgattattagatgagcaaatagcagacactcaaaagactatgcaggagttgaataaacaactcgagaagcaaataaaggctaagcaagagctaatgatattagttgatgttatgactggtgatgatgagtaa	MNTRRVNKALNEAVRLLDEQIADTQKTMQELNKQLEKQIKAKQELMILVDVMTGDDE
P108	P108_ORF137	P108|_88162_88287	88162	88287	+	Phage protein				atgaacaataacaccgcttcatatagtaatggctcatatggtagcttagaagagcttagagaagcttatgacctatcttcattatctactgaggagattaaagaactaatacaaacatttgtttaa	MNNNTASYSNGSYGSLEELREAYDLSSLSTEEIKELIQTFV
P108	P108_ORF138	P108|_88372_88551	88372	88551	+	Phage protein				atgacaaacttattagaacaggaacaattagaaaaagacgtaaaagatattatttgggtattagacagaatgattgctagaggagaacaatacactgaagcttacgatattttagttaacaaattagaaagacaagaaaaaagaatcgtagaaataaaaaaacaaaacggaatattttaa	MTNLLEQEQLEKDVKDIIWVLDRMIARGEQYTEAYDILVNKLERQEKRIVEIKKQNGIF
P108	P108_ORF139	P108|_89152_88862	89152	88862	-	hypothetical protein				atgaatgaactacaaggtatacaaacactatttaataaactagagaagcggttagaagatacagcttattgcggtaataaacaattaggatataaagatatactaaagattcaaataggtcttgatgacacagcttttgatgttctatactatgatgaactagaagcgtatttagaaaaccctcaagatttccacctttattatgatgattcaagagtaaattggattgaggtttgggagcatttaaatagaatagaacaggaactaaataatagaagcgtacttatatag	MNELQGIQTLFNKLEKRLEDTAYCGNKQLGYKDILKIQIGLDDTAFDVLYYDELEAYLENPQDFHLYYDDSRVNWIEVWEHLNRIEQELNNRSVLI
P108	P108_ORF140	P108|_89490_89293	89490	89293	-	Phage protein				atgaaactatatcaagtagaacatgataattgtgaaccctatgaagataatttccatttcagggaagatgagatatacacaaataaggagaacttaattaaacgtattaaagaagaaggatataaagaaagtataactcatagaggagaacaagagttcattaaaggagacccaagaggattcgatagatggatatga	MKLYQVEHDNCEPYEDNFHFREDEIYTNKENLIKRIKEEGYKESITHRGEQEFIKGDPRGFDRWI
P108	P108_ORF141	P108|_89749_89504	89749	89504	-	hypothetical protein				atggaattttttatagatagaacaagcacaattaataaaaagcctatagaaggtgcctacataaaggaattagaacgtgtagaccaaaaaggtaatacatttactatagaacgttggtgtgtagaaattaatagcttagaagagcttatagagttaagtaatcaagagggagaagttattattaatactagaggtgactcaccattttcaccttatttagaaatatatgattactatagagaatag	MEFFIDRTSTINKKPIEGAYIKELERVDQKGNTFTIERWCVEINSLEELIELSNQEGEVIINTRGDSPFSPYLEIYDYYRE
P108	P108_ORF142	P108|_90172_89762	90172	89762	-	Phage protein				atgggattagattttgaagtaattggtgtaactttaagtaaaagaaaagtagaacaaaaaggattacaacattttattaacaattcgaaatatagaaatcagttagaaaaaaactattatcaaagatttaattttgaagatgattttagaaaaccaggatattttatggaactcttactaagagatgcagaaatatattatgataaatttgatgaatttggtgacgagggtgcatatgttttaactcatgaaaaacttattaacctactggaatctgagtttaatgaaaaaacttttaaacatactcatgatttagagtattattatagactaatgttatacctttgtaatatagaacatcataacagtaagttttataatttttatttaatcatgcgt…	MGLDFEVIGVTLSKRKVEQKGLQHFINNSKYRNQLEKNYYQRFNFEDDFRKPGYFMELLLRDAEIYYDKFDEFGDEGAYVLTHEKLINLLESEFNEKTFKHTHDLEYYYRLMLYLCNIEHHNSKFYNFYLIMRISV
P108	P108_ORF143	P108|_90726_90172	90726	90172	-	Phage protein				atgattaaatttagagcatgggatgaagaatcacaaagaatgtttgatattgctaggtttgactttgcagattacacagtatattcacatctatttgcttgtgatggttatttaggagaaaaccttgaaattatgcaattcacaggtcttagtgatagaaatagtgtagaaatatttgagggagatattgtagaaatacaagatattaatggtaactatataaactcaggtatcgttaaaaaaggtaaagggtttttctttatagaaaattatgaaggtaataagattactttgcttagtgatttctatttaaaatcatatacaaataccttagaattatgtgttataggtaatatctatgaaggtaggggagaggaaaaacatatggagagatttaag…	MIKFRAWDEESQRMFDIARFDFADYTVYSHLFACDGYLGENLEIMQFTGLSDRNSVEIFEGDIVEIQDINGNYINSGIVKKGKGFFFIENYEGNKITLLSDFYLKSYTNTLELCVIGNIYEGRGEEKHMERFKVKRTITTEEVRYIDAETEEDAWYSVEYEDEGTDTAHFNAEYGEWTYEKEEK
P108	P108_ORF144	P108|_90973_90719	90973	90719	-	Phage protein				atggcttatgaatataaaaataaaattcaagatattataactgacaacgagaactactggtgtattgataatgaaaaagaattagaagagttacaagaagtctatcaaaaagcagaagccttcgatgaaattgtaaatgaattatactatcaattacagaatctagagagttgggacaccctagaccaaaaagattgtcaaacattaaaacaaatattagaagagaatataaaggagagtaaagtagatgattaa	MAYEYKNKIQDIITDNENYWCIDNEKELEELQEVYQKAEAFDEIVNELYYQLQNLESWDTLDQKDCQTLKQILEENIKESKVDD
P108	P108_ORF145	P108|_91164_90973	91164	90973	-	Phage protein				atgatagaaataagtgtctcatggacttacctaatatcattcctactactatggtcagccggaacattatatattaactaccttatttatagaataagattaacaaataaggaacgtaaagaaatgagtaaagaacaccaccgtaatcgagaagagataaaacaaaggatagaagataggagggataaataa	MIEISVSWTYLISFLLLWSAGTLYINYLIYRIRLTNKERKEMSKEHHRNREEIKQRIEDRRDK
P108	P108_ORF146	P108|_91646_91161	91646	91161	-	Phage protein				atgaataaaacattctttaaagccttaggaaagaatacattagagtattcaatacaaggtctaggattacttgtagctcttcctataatgctaattatattctctgtattcttagcattcattattggtattcctgcaggtatcatttatggtttatatgcattaggcataaacaatgactttataactcagctcatacctgttgcgtggtttataattctatatggtatagcaagaactcaagataataaaaaacctttcgttaaactaaaattaaaggattatttactatctatcctatatcttacaattattacagctacaagtattttagaaagtgttttactatttaaattattaccctttactggagacattagagcagttataactctatta…	MNKTFFKALGKNTLEYSIQGLGLLVALPIMLIIFSVFLAFIIGIPAGIIYGLYALGINNDFITQLIPVAWFIILYGIARTQDNKKPFVKLKLKDYLLSILYLTIITATSILESVLLFKLLPFTGDIRAVITLLSFMLFLAVNRGICKIVIKSYKEYKEDSQ
P108	P108_ORF147	P108|_91893_91639	91893	91639	-	hypothetical protein				atgatatttaaaaataataaagtagaaaaagaaataaaaaaagatattaattttataagaatttgtgatgtatcagggtcttctattatcgtacaacaaaaagatactaaaactaatttaaattcttttattgagggtcttgtttttaatggtgctaaaactttagaatctaacaaaggggatacgtctctatggtttaaagataatattactcatgtagatactgtatattacaaggaggtagacgatgaataa	MIFKNNKVEKEIKKDINFIRICDVSGSSIIVQQKDTKTNLNSFIEGLVFNGAKTLESNKGDTSLWFKDNITHVDTVYYKEVDDE
P108	P108_ORF148	P108|_92087_91893	92087	91893	-	hypothetical protein				atggcaagttttacaaactcagttacagaagaagaattacaaaaccctgcctgtgttcccaaagtgttgtatcttagaatacagacaaaaatagatgaaatagagcaagaaaaatttattagtgaaaatgtgaaaaaggtactaaaaaatagtgagtatattaaaacagttgattatatagaggaggaattataa	MASFTNSVTEEELQNPACVPKVLYLRIQTKIDEIEQEKFISENVKKVLKNSEYIKTVDYIEEEL
P108	P108_ORF149	P108|_92789_92358	92789	92358	-	Phage protein				atgaatataaaatatatagacttagtattagaaaattgtgatgtagtaaggttagaacctaaagatgtaaacaggttccatatagaaggtgttacagaaggaataaattactatggtacgtataaagggacttcacacataaatagaacacgtcattgtacttactttggtattctcattaataagcctaaagaaatacctcaagttggttttgcttaccctgataatacaaatgcttatgaaatgattacagcgtactcagatattacagctatagatattatttatgaaaatggaacaaatgaatacatttatgtagacttcaatgaatataatgataactataatattaatcaaaagaatgagtattacaatagtatgctagaagtaactattacg…	MNIKYIDLVLENCDVVRLEPKDVNRFHIEGVTEGINYYGTYKGTSHINRTRHCTYFGILINKPKEIPQVGFAYPDNTNAYEMITAYSDITAIDIIYENGTNEYIYVDFNEYNDNYNINQKNEYYNSMLEVTITESNSIEEEEE
P108	P108_ORF150	P108|_93298_92996	93298	92996	-	Phage protein @ Uncharacterized protein COG3236			isu;Riboflavin,_FMN_and_FAD_metabolism_in_plants	atgagagaaacaagcagatacattatgttttggggtaaggaagatatttattctaacttttacccaatagcatttaaacataaaggaagaacatttaataactcagaacaagcttttatgtggcgcaaagcgcaatattttaaagactggcaaatagcaggggaaatattaaatgctaaaaatccgaaccatgctaaaagtctaggacgtaaagttcgtaattttaatgaagagcaatggaataaggtaagatatgacattatggtagaagtggttaaagataaatttatgactacacactaa	MRETSRYIMFWGKEDIYSNFYPIAFKHKGRTFNNSEQAFMWRKAQYFKDWQIAGEILNAKNPNHAKSLGRKVRNFNEEQWNKVRYDIMVEVVKDKFMTTH
P108	P108_ORF151	P108|_93715_93311	93715	93311	-	Phage protein				atgaagaaaaaatattttaaaggtttaaaattaaatgattttgaaaaagaagtttttgggttaaagagaaatagaaagtataaaaaaatgaataaaaaattaggaagaaatgaacctaagtattggaactatgatatgtccttttttgttcaattatatgccgatttaaatgcctttatagaaagtagtgaacgttcttgtatagatatggaatggaatacttttgtagatgtagatggtgaagaaagaacacaaatagatatgataaaacatattttaagcttaatacaatattatcatgaagaaatggatgattttgatatggataagtatgatgagcttgaacaagtacaaaataaaatattagataatttcaaaattgtgttaccatcattatgg…	MKKKYFKGLKLNDFEKEVFGLKRNRKYKKMNKKLGRNEPKYWNYDMSFFVQLYADLNAFIESSERSCIDMEWNTFVDVDGEERTQIDMIKHILSLIQYYHEEMDDFDMDKYDELEQVQNKILDNFKIVLPSLWN
P108	P108_ORF152	P108|_94419_93718	94419	93718	-	Serine/threonine protein phosphatase (EC 3.1.3.16)				atggctatatacgtggttccggatattcacggagaatacaataaattactgaaaattatggataagataaatgaagagagaaaacctgaagaaacagtagtatttctaggtgattatgtagatagaggtaaaaggtcaaaagacgttgttaactacatgtttgatttattatcaaatgatgataatgtagtagctttattaggaaatcacgatgatgagttttatagtattatggaaaacgtagaccggttaagtatctatgatattgaatggttatcaaggtattgtatagaaacacttaactcttacggtgttagtactgtaactttaaaatataaaagtgtagaagataatttaagaaatcattatgattttattaaaagtgaactaaagaaactt…	MAIYVVPDIHGEYNKLLKIMDKINEERKPEETVVFLGDYVDRGKRSKDVVNYMFDLLSNDDNVVALLGNHDDEFYSIMENVDRLSIYDIEWLSRYCIETLNSYGVSTVTLKYKSVEDNLRNHYDFIKSELKKLKESEDYRKFKIFMVNCRRYYKEGKYIFSHSGGVSWKPIEEQTVDQLIWSRDFQPRKDGFIYVCGHTPTSSGEVEEHNDILLCDVGSVFRDIDLPLIKLED
P108	P108_ORF153	P108|_95050_94979	95050	94979	-	tRNA-Met-CAT				ggactcttagcttaaaggtaaagccaaccgctcataacggtttgactgtaggttcgaatcctacagagtcca
P108	P108_ORF154	P108|_95878_95330	95878	95330	-	Phage protein				atgaaaaaaatttatatactagaggaagaaatagaggaaatggactatgacttgtgggaagaagatactgtgtatacaacaagttatgaagttctaggttatactgattccttagaagatgcggaatatattaaagataactatggaacaagtaatcctatatttataaatgaatatccttacctaacaaaagaaaagttaatagaggaacaacgttattataggtacaatagctatcttgaacttaaaagagttgatggatactttgaggtatatgaaataaatgacttagatgttactgaatgttttagtattaataaagatgatagaaattttgattcaacattctctatacatattctttcaaataatagaaatagtataggaatagaatttatg…	MKKIYILEEEIEEMDYDLWEEDTVYTTSYEVLGYTDSLEDAEYIKDNYGTSNPIFINEYPYLTKEKLIEEQRYYRYNSYLELKRVDGYFEVYEINDLDVTECFSINKDDRNFDSTFSIHILSNNRNSIGIEFMMYSEYSNKKDIIENEKNYFLMKLKYILKHSKEADIRSTSKIMDSIDKLS
P108	P108_ORF155	P108|_96028_95882	96028	95882	-	Phage protein				atgggtaactcgtatctagtagacagacatggtacacaggattatgaaattgtaggtaactatgaacacattacaggagtattttcttatcaaacagaagaagaggttatagctaaacttaaaaatcttattggtgtttgggagtaa	MGNSYLVDRHGTQDYEIVGNYEHITGVFSYQTEEEVIAKLKNLIGVWE
P108	P108_ORF156	P108|_96296_96102	96296	96102	-	Phage protein				atgagagataaaagaatacactctgaattattatatgatattataggtaagcatatacaagaagaagaaaatattacaccttatatagaagctatatatgtagatatgatgaatattattgtagtagaatatactttttataatgaaaatggaacaagaatgttaggacaatatccgataggagaggttatgtaa	MRDKRIHSELLYDIIGKHIQEEENITPYIEAIYVDMMNIIVVEYTFYNENGTRMLGQYPIGEVM
P108	P108_ORF157	P108|_96825_96286	96825	96286	-	Phage protein				ttggtattaaagagtggatttgataatgttcttaatttatgtgctcaattagagcaagctaaaaacactagattcaataaaactgttttagacttgttttatgatgattttatatttttaacttatgttagagctaattttaagcctatagcatactctgttattggtaatatcaataatatattaaaaaaagaagaattaactggtaaagaccttgttaagttttacacattctataatcatttagaatattataatgatttattagatgatttagataacttaaatgttagctataaagactttgcaaaagttaagtatataccaaaagaagtattagataacaagagaagtaatgtaagtattgaaaagaaaaaagatttggttaataaagtagaa…	MVLKSGFDNVLNLCAQLEQAKNTRFNKTVLDLFYDDFIFLTYVRANFKPIAYSVIGNINNILKKEELTGKDLVKFYTFYNHLEYYNDLLDDLDNLNVSYKDFAKVKYIPKEVLDNKRSNVSIEKKKDLVNKVEPLIQEVKDKLKSNESSIKHYKDAMELVEKSLKDKTVAFLTEVYNER
P108	P108_ORF158	P108|_97442_97203	97442	97203	-	Phage protein				atggacttctatcaatttttaaatcacgaaaatgtacgagttaattctataaccctaccgcaaaaagagtttataaaagaaaatattgattatacaaatttagatacagtagatattgattttatgaattctaaacaagcaaaagaagaaatagagaaaattataaaaattaaaaatgaagaagaatatgatatggctatggatgctttagcaggatgggtaactaaacacggttattaa	MDFYQFLNHENVRVNSITLPQKEFIKENIDYTNLDTVDIDFMNSKQAKEEIEKIIKIKNEEEYDMAMDALAGWVTKHGY
P108	P108_ORF159	P108|_97830_97444	97830	97444	-	Phage protein				atgtttgaaaaagcaccggaacatgttatgaaaactatagccaaagaggataatatattaggagaggacttaactttaaatatagattatagaggtatagaattaacggttaaacgtcatcctcattcaggacatctaaatggttatattaatgtacctacgaatataaccaaagaacaatttaatagtatagaagattgttctcatggaggtataacatacgatgaacatgagggtgactatagggtattaggttttgattgtgcacactatagtgatatgacaccgtatgctgttattagtttttctgatagttattatagagatttgaaatatgtacttaatactttaaaaaatatggcagactgcttaaaagaaggtgaatag	MFEKAPEHVMKTIAKEDNILGEDLTLNIDYRGIELTVKRHPHSGHLNGYINVPTNITKEQFNSIEDCSHGGITYDEHEGDYRVLGFDCAHYSDMTPYAVISFSDSYYRDLKYVLNTLKNMADCLKEGE
P108	P108_ORF160	P108|_98101_97928	98101	97928	-	hypothetical protein				atggaaaaagtaaatcatgagtttctagcagaattggcaaagagtaatagtcctgtactaaattcaaaaccacttcaagatggagactataatattgaatttgactatgatggttttcactttgagttctcacagaaaaacggttactggcgttggtcttacaacgctaaataa	MEKVNHEFLAELAKSNSPVLNSKPLQDGDYNIEFDYDGFHFEFSQKNGYWRWSYNAK
P108	P108_ORF161	P108|_98624_98142	98624	98142	-	Phage protein				atggcaaatgagaaggaacttataagaatggttaattatcttattgataatatgtctatgtggcatataaattacgctagagctgttctaataccaagtgaagtagagaagataattaaagagcatgagaagtttgatgacctccttaaaaagagaggagaatggttagtaaaaggttcagatacagataatattgatgatttagaaacttataatcaaataatgaataatcaaaaggatgaaatgatgatacaagaaattgatatctatacccaaggaaaaacaataaaagttgataatgaacactactcttcagatgaactaaatgaaattatcaacaaaatagaacaatcagaagatattaaagtaaaatccaattataaattactttgcatagat…	MANEKELIRMVNYLIDNMSMWHINYARAVLIPSEVEKIIKEHEKFDDLLKKRGEWLVKGSDTDNIDDLETYNQIMNNQKDEMMIQEIDIYTQGKTIKVDNEHYSSDELNEIINKIEQSEDIKVKSNYKLLCIDYTKIIGYEVTYASSYEEKFKNDLEKDL
P108	P108_ORF162	P108|_99216_98674	99216	98674	-	Phage protein				atggatagaattattggtaaacataacttaactcaagatttgagattaggtgacaaagtagaagtatatgatgctcataaatttaaagaaaatgaagatgggactattgaattaggtgacaaagtaactgaaggtattgttgtagattataaaggtgactttacaggtaatacaagtggattagtgacacttgattcttctgaggaagaattaatcataggtgaacataactttaaacttattgaagaaggtaatttacaagcagtttatgattctgtatctaaaaataaagtagaaagtctttctgaagattatgatatgtatagaaagttacttggggttaaatcaggagaactatcagatatagaagatgagctagagtacttagtaagacaatat…	MDRIIGKHNLTQDLRLGDKVEVYDAHKFKENEDGTIELGDKVTEGIVVDYKGDFTGNTSGLVTLDSSEEELIIGEHNFKLIEEGNLQAVYDSVSKNKVESLSEDYDMYRKLLGVKSGELSDIEDELEYLVRQYNSKVDNYNGLLTLSKEKARELSLLTGDRKTIPHMKNRRLELGTEADF
P108	P108_ORF163	P108|_99746_99216	99746	99216	-	Phage protein				atggtatatgatagtattatttctagaacaatggcggtatcaattttaaataaatggattgcagaattaattacagatgttgatttagataaatgtaattttacagaagaagaatatggagcagtagttacaaattcaatcaataaaatacaagatgtattaatagaaaagaattatgaagttacagatggtgagttgtatgatatcgtttgtacagagttaattaatccaatcaaaaataatacagaagaagaacaaaataaaaagaatgatttattagagcacttagaagatttagcttttagacatgatattgatttaggttatgttagtgatggttcatataatttaactgtaactcattggttaatgcaggatgagtttacagatgttaatatt…	MVYDSIISRTMAVSILNKWIAELITDVDLDKCNFTEEEYGAVVTNSINKIQDVLIEKNYEVTDGELYDIVCTELINPIKNNTEEEQNKKNDLLEHLEDLAFRHDIDLGYVSDGSYNLTVTHWLMQDEFTDVNIKVNNDEDFYTVTIPESKYFWLPITKENLEMFLTQDPINKGDIE
P108	P108_ORF164	P108|_99913_99749	99913	99749	-	Phage protein				atgaagaatctaattaaacttttattaatggttgtagtaactatcttgactttttcactaacttatgttatacttaaaaaagaaacaaacaataaaagaaacggtgtagcgccttttgatttttcattagaagaccacattcacctaaacaaggagattaaataa	MKNLIKLLLMVVVTILTFSLTYVILKKETNNKRNGVAPFDFSLEDHIHLNKEIK
P108	P108_ORF165	P108|_100107_99916	100107	99916	-	Phage protein				gtgagtggcggtagtagtaaaaatgtagaaattcaaaaagcagacgcaggcaaagataataaggaacaagaggtagaagaagctcaatacagagaacttaatgaagaagagaaagaaaaaaatgaaaactcagacaaagattataagtatgataaagaaaaagtaaaaaataaacttaaggagttagagtaa	MSGGSSKNVEIQKADAGKDNKEQEVEEAQYRELNEEEKEKNENSDKDYKYDKEKVKNKLKELE
P108	P108_ORF166	P108|_101039_100194	101039	100194	-	Phage protein				atgggtagacgattaatagataactcagaattaaatgtaattaaatatgatggtctacctgatttcttttctgctttaaaaaagaatagagtttcaggtagagacaattcatcagatacaggtagctacgacttcacaggcactcatagctttaatgaagcctataacttaatggttaaaggagatagagagtcctatgatatggttgttaagcttaaaaagatgacagatgcattatttagaatggataaatctgtaaaaagaaaaccagttgtggctcctgaaggttatcagcctcatgtacctaacgctataaaaggtttacctaattctatgatgtctcaacagagagttaaagcagagaagaaagttattgatgtattctataattctagtata…	MGRRLIDNSELNVIKYDGLPDFFSALKKNRVSGRDNSSDTGSYDFTGTHSFNEAYNLMVKGDRESYDMVVKLKKMTDALFRMDKSVKRKPVVAPEGYQPHVPNAIKGLPNSMMSQQRVKAEKKVIDVFYNSSISWMEDPENLAYRGAILLSAIQTLETKGYSINLYLGKLSNSSYNDKLTGFVVNIKHSYQRLNVFKSSFYLVNPSFLRRVSFRVLEVESDMTDLTHDGYGSVVGKGSYENELKEHLLDNAVIFDSSTGIHINNESSENLRAVKKLFGGRL
P108	P108_ORF167	P108|_102170_101052	102170	101052	-	Phage protein				atggcaaagcaagatactattgaaagattagagagattggtagaacaacaaatgcagacaacgaaagacttagcagataaactaggagagaaaaactctaacccttatgaacaagcaattgtggatgcaattgtagagaaagcagggactgagagtagagaaataattattactgatgttaaaaaacaaattgaagaatacgtagaggaacaacttaataatttaccagttaagattgaattacaacaagaaggtaaaacaattaaagatatctcaggaatcttccattatagatatcaagatatattaaaactagttaatcaaaatattccagtgtttttaaaaggtggagcaggttcaggaaagaaccatgtattagagcaagtagcagaagctcta…	MAKQDTIERLERLVEQQMQTTKDLADKLGEKNSNPYEQAIVDAIVEKAGTESREIIITDVKKQIEEYVEEQLNNLPVKIELQQEGKTIKDISGIFHYRYQDILKLVNQNIPVFLKGGAGSGKNHVLEQVAEALDLDFYFSNAITQEFKLTGFIDANGKFHETQFYKAFTNGGLFFLDEMDASIPEVLLILNSAIANKYFDFPIGRVTAHEDFRVVSAGNTMGTGADHIYVGRQQLDGATLDRFAQVEFDYDNKVEHQLSSNEDLVNFVQKLRYENDEKGLPYVFSMRAIINGSKLDGVMDDEFVVESIIFKSVPKDEINQFISSLPEDNRYTEATKNLLGIKQEPKQEPRKTQSSSSDSMDFDTIMDKLGLE
P108	P108_ORF168	P108|_102649_102323	102649	102323	-	Phage protein				gtgtctaaaagaacagacaattttatatatttctgcaaatactatttttcagattatttaccttcattaggtatagaagttcttaatcataatgaaacttcccacggaacaatggaaggtgttaaaacatactatatagcaaacatactttacgaaggtcaagaacttacgataactattgatttagaagaattcaataatgcaacttctatgcacaatatgctagaaatagtgaataaacatacatataattgtatgtttatgtataatatggatacacatggaactgaagacattgatgacttttttaaattaatgtatttttag	MSKRTDNFIYFCKYYFSDYLPSLGIEVLNHNETSHGTMEGVKTYYIANILYEGQELTITIDLEEFNNATSMHNMLEIVNKHTYNCMFMYNMDTHGTEDIDDFFKLMYF
P108	P108_ORF169	P108|_103058_102642	103058	102642	-	Phage protein				atgaatgcaaaagaatttatgaaaacacaagctcaagtagaagattacttagataaattaaaaataacaattatagaagatgctttatcagtatctaaagaatggtctaatgactctaatgatttaggttatgctttatctagtcttggtgaaagtatagggcttttagaagattactataatatacaagtagatgcacatttacctgagcactataaaggtagtaaggatgttatttcttttctagaagaacacttttcttatgatggttttgttgattctatgatatttaatattgtaaaatatactacaagattaggaagaaaagatgcagtagacaaagaagttcaaaagattaaaacatattatgtaagattagaaagaaatataaaatatggg…	MNAKEFMKTQAQVEDYLDKLKITIIEDALSVSKEWSNDSNDLGYALSSLGESIGLLEDYYNIQVDAHLPEHYKGSKDVISFLEEHFSYDGFVDSMIFNIVKYTTRLGRKDAVDKEVQKIKTYYVRLERNIKYGDSTRV
P108	P108_ORF170	P108|_103493_103191	103493	103191	-	Phage DNA-binding protein		FIG00756862	isu;Phage_packaging_machinery	atggaaaaagtagaacttattaagcaatgggcaaaagatagaaatttacaaacaggtaaacctgaaggtcaaatgttaaagttattagaagaagcaggagaattagcttcaggtattgctaaaagtaatgaccatgtaacacgagatagtgtaggagatatttttgtagtattaacagtactatgtttacaattagatatagatattgaagagtgtattgatatggcttatgatgagataaaagacaggaaaggtaagcttattaacggagtgtttgttaaagaagaagaccttaaaaaataa	MEKVELIKQWAKDRNLQTGKPEGQMLKLLEEAGELASGIAKSNDHVTRDSVGDIFVVLTVLCLQLDIDIEECIDMAYDEIKDRKGKLINGVFVKEEDLKK
P108	P108_ORF171	P108|_103681_103493	103681	103493	-	Phage protein				atggaaaaattccaagaagattatgttaatatagatgtcagggtgaaagcttatgttcgtgtaggttataggtatgaagaagatattactaataacctacatgaattagtcgaagataacttaactgtaataagtgattctgataatctaattataaaagatacagaaattaaaggagatatagaataa	MEKFQEDYVNIDVRVKAYVRVGYRYEEDITNNLHELVEDNLTVISDSDNLIIKDTEIKGDIE
P108	P108_ORF172	P108|_103886_103725	103886	103725	-	Phage protein				atggtcaaaccagttataactttagaagtagaagaaactaaattattattagattatcttagtttcttggaagatgatatgagaaactacgaaggtatgagagaattatatgaagaattacacaaaaagtatcaacttgccaaaggaaactactcagattaa	MVKPVITLEVEETKLLLDYLSFLEDDMRNYEGMRELYEELHKKYQLAKGNYSD
P108	P108_ORF173	P108|_105938_103887	105938	103887	-	Phage protein				atggcaataacatataaacaaaaaggattaacagaacaagaaattattaatttacctaaagttaataaaggatgtatctatataggagaagaagatgtattccttaagaagaagaaaaataatataattaacttaggctctaaggaactatttagagatattcataacatatttagttttgatactgctacagaaatacatttattcttagcactatgtggtaataaagaagtaacaaactttacaggtaatccttatgaaacagttgagaaattagttgagggtgtagttgaagaaaataaaggaagaaattacaaagaatatattgagtccagtagagaagaaagaaaagaatttcctttatatggtaataagagcagaagacaaataaaatctaaa…	MAITYKQKGLTEQEIINLPKVNKGCIYIGEEDVFLKKKKNNIINLGSKELFRDIHNIFSFDTATEIHLFLALCGNKEVTNFTGNPYETVEKLVEGVVEENKGRNYKEYIESSREERKEFPLYGNKSRRQIKSKGYAEEKIKELGNETRLWGYEARQLDEYKEVVDNLNDDIMDILDQGKYGLIKSSITSYMNEDTEKGSSKYYKEMSDSLYSSAWYMHPGTENNSSFGLKVRHIRDKHNMGNKWVLENKSSFDVKTGEVKVFLTDSLVNKELTLNLYKDDISKSEYKNELTLSVLLNVILKNYSQPNLNRGVIIKIIEQTLEHHNFDFSSWCPDNIDVYGHINYRGDKYRIFIGENSTSNYLTTLTDIVKNIDKINNLEEFGLFERNALLFHIPKNPKW…
P108	P108_ORF174	P108|_106277_106014	106277	106014	-	Phage protein				atgagcatagaaaagaaagaagaagttatagcacataatgaggtagtatttagaagtttaactcaaggtctatatgtaaaagaagtagatatctattcagatgttgtaagctatactaaagacgttgatgaagctcttgctatgcctaatactattaacttcaagaattcaagaaaatacgaaaaacttattaggaatttagatttagaaccactaaataaaattcaaaaggttatatacgaaactcatttagaagaactttaa	MSIEKKEEVIAHNEVVFRSLTQGLYVKEVDIYSDVVSYTKDVDEALAMPNTINFKNSRKYEKLIRNLDLEPLNKIQKVIYETHLEEL
P108	P108_ORF175	P108|_106472_106299	106472	106299	-	Phage protein				ttggatgaccttattaaagaggggaataagtattaccataaagtaagagcaggagagacattatggactataagtaaaaactatgatgtagatattaagaaattgcaagaattaaataatattaaatcagtatcattaactagcttagagtacgtacttgtttgtgtagaataa	MDDLIKEGNKYYHKVRAGETLWTISKNYDVDIKKLQELNNIKSVSLTSLEYVLVCVE
P108	P108_ORF176	P108|_107057_106479	107057	106479	-	Phage protein				atggataatttatcacattacttgagtatattatatgctatattagttacagtaggttatataccaggtctaatagctttagttaaatcggatagtgttaaaggagttagtagttatttttggtatttaattgtagctacagtaggtattagtttttacaatttactattaactgatgctacaatgtttcaagtagtatcagttggtcttaatttaactctaggtattgtttgcttattagtagcttcatatagaaaaaaggattatttctctataccttttattattgtgttctcattgttactatttttattaagtgactttacagccttaacacaaactgtagcaactattactattatccttgcgtatgtaactcagataacaacattttataaa…	MDNLSHYLSILYAILVTVGYIPGLIALVKSDSVKGVSSYFWYLIVATVGISFYNLLLTDATMFQVVSVGLNLTLGIVCLLVASYRKKDYFSIPFIIVFSLLLFLLSDFTALTQTVATITIILAYVTQITTFYKTKSSEGTNRFLFLIIGLGLASLIVSMVLSHTYVHIIATEFINFVLILICYLQANYYSRR
P108	P108_ORF177	P108|_107676_107050	107676	107050	-	Phage protein		FIG01319482	ff	atggttaattatattaaagacaaagtaatttatatgggaggtcatctacttaaccaagctatggtagattatagagacaaacagcataagcaagtagaaggtattgtaggagtcactccttacagccctcataaagataaatcaattaatgataaggctaatgcagaacaaactggtttagcagagcgcattttaaacaatgactttaaagctatgcaagactcagatatatttgtgtttgatattcttaatgaggggctaggaacgattgcagaacttggtattttactaggtatgaagcatcaagcacaagaaactattaaccatatatatgataatggagaagaacactttaattatatatcagatagatttgaaacttggttaagtgaagaagag…	MVNYIKDKVIYMGGHLLNQAMVDYRDKQHKQVEGIVGVTPYSPHKDKSINDKANAEQTGLAERILNNDFKAMQDSDIFVFDILNEGLGTIAELGILLGMKHQAQETINHIYDNGEEHFNYISDRFETWLSEEEELIVEKLENIVNKPVLIYCSDIRQGHGKGYDDPDRAEFSTNQFVYGMVLELTDGEGFISWEEVLEILEKLGEQDG
P108	P108_ORF178	P108|_108562_107669	108562	107669	-	Phage protein				atgaaatcttatactaaagtaaaaaataaaggattatctttagacaaatttaaagatagaggttttgtaattcaagaaaaattagatggaagcaacgcaagttttactaccgagaatggtgagttagtctgtttctctcgtagaaaaaaattaaatgaaaacgaaacattaaacggtttttataattgggtacatgaaaacatgacagataaattagatttatctatattagaaggtattattatatttggagaatggttagttaaacataaggtaaattataaagaagattgttataatgatttttatgtattcgatgtatacgataaggatagtgaaacctatttacctcattcagaagtcatttctttatcagaaacattaggtttgaaaactgta…	MKSYTKVKNKGLSLDKFKDRGFVIQEKLDGSNASFTTENGELVCFSRRKKLNENETLNGFYNWVHENMTDKLDLSILEGIIIFGEWLVKHKVNYKEDCYNDFYVFDVYDKDSETYLPHSEVISLSETLGLKTVKTLMIVEPSFYLNELNPQEIQDLVGQSDMTVKPNTGEGIVIKYLDGKSEHDDYFKLVSKEFKEFSRKKMKSEVRSNDSVADYAITKSRMEKMIFRAIEENRLSEDDLELENFGLIMKQVGQNFVDDIMEEEKENMMKIIEKQIKKKMPHILRGILEEKGDTING
P108	P108_ORF179	P108|_109598_108858	109598	108858	-	Phosphate starvation-inducible protein PhoH, predicted ATPase				atggcaatacaactaaaagagttagactttaagttaaaggattatcctaatgtaagatataacatgggagaacatctagtattcaatgaattccttgaaaaagctacaactgagcaattagatttctgtgaggatttctttaatgataatgttgaaatactttggaatgaaagtcaagccggtacgggtaaaacaatgtgttcagtagcttgtgcttatgctgattatctaaataagaacagaaaattagtatttgtaatttcacctgtatcagaagatttaggtagtagacctggtaaccaaacagaaaaagaaatggcttatttcatgggattacatgatgcccttattgaacttaatatgagtcctgaacaacaaataaccgaaatgttaatgatg…	MAIQLKELDFKLKDYPNVRYNMGEHLVFNEFLEKATTEQLDFCEDFFNDNVEILWNESQAGTGKTMCSVACAYADYLNKNRKLVFVISPVSEDLGSRPGNQTEKEMAYFMGLHDALIELNMSPEQQITEMLMMEDNVKEDKLGECWVSQISHLFLRGGNLRDATIIINEAQNFKRSELKKVLTRIHTKNSTVIVEGNFKQIDLKNESKSGFGDYMEYFKNYDGAVFHNFTVNFRSKLAQYADNFKW
P108	P108_ORF180	P108|_110264_109650	110264	109650	-	Phage protein				atgaaaaaaattaattcagtaattaaaggtgaaggaaagaaaattcaaacaacagatgttagaaaaattagttattatgttaaagaccataacccatctatgactttagaagatgcagaagattataatgcaaacagtcaatatttagtcagtgataatggtaaatttattgcaaagtataacaaggaaatgaatgcagtaggattttatgaagaatcaggagaagatgttaaacatttaacacatactactcctgaaaagctagaaggaactgtatttacaattgaagaagaaacagaaattgatttaattaatgatgtactccctcaaggagatattttaattaagtttacagatggtgatatctacttacctgataatgattcagtatcaaatact…	MKKINSVIKGEGKKIQTTDVRKISYYVKDHNPSMTLEDAEDYNANSQYLVSDNGKFIAKYNKEMNAVGFYEESGEDVKHLTHTTPEKLEGTVFTIEEETEIDLINDVLPQGDILIKFTDGDIYLPDNDSVSNTVNYLVSNDWDMVDEVIYTGISKGKGENCIVDFDSSIYHEDLFDDEDEEVCENYPECNCSNYCSSTGEYIGN
P108	P108_ORF181	P108|_110705_110280	110705	110280	-	Phage ribonuclease H (EC 3.1.26.4)		FIG01305245	isu;Phage_replication	atgcaggatagtgtaaatatatacacagacggtagctcatcttataataaaggtaaagtaggctcaggtgctgtcttagtaagtaaagaaggaaatataatagcggaaattagtaaaagtgttgacaaaccaggattgataaagtataataatgttgcaggtgaaatattagcttgttgttatggtatcgaagaggctataaaattaggatacaatcaggcaatagtttatatagattatattggtttaatacattggtatgaaggtacttggtctgcaagaaatattctaagtaaaacatatattaatatgatacgagaataccaaaaagtaatagatataaactttgtaaaagtaaaaagccactcaaatgataaatggaatgactacgctgataat…	MQDSVNIYTDGSSSYNKGKVGSGAVLVSKEGNIIAEISKSVDKPGLIKYNNVAGEILACCYGIEEAIKLGYNQAIVYIDYIGLIHWYEGTWSARNILSKTYINMIREYQKVIDINFVKVKSHSNDKWNDYADNLAKKSIDI
P108	P108_ORF182	P108|_110886_110695	110886	110695	-	Phage protein				atgaaaaaaggagtatttacagtaatagctgatggttttaaatttaatgtgattgctaaagacaaaaaagaagttcaagaacactgtttcaaatgttttgattttaattatatttcagtatctttctgcagagaagtatattcagattgtgaattccctcaatttatggaggattataaatatgcaggatag	MKKGVFTVIADGFKFNVIAKDKKEVQEHCFKCFDFNYISVSFCREVYSDCEFPQFMEDYKYAG
P108	P108_ORF183	P108|_111550_110909	111550	110909	-	Phage protein				atggagaataataatttagttaattttttaatgactacagatgatatagatgatactattgaaatggtagattcatttgaattacaagatataaataaagttttaggtgaagatacttttttaaccattatggaaattacagatagtctaccggacaatcaatataaaatagtattattatcttctttagacaaattattgaatacagatagaaaagaattagtagaatatgacgaagaattccctactatacgaaaacataatgtatctgaattaaaaagggacacagttaattctgtaattgatagttatatgaatactaatgtggaaatactttatacagagtatcctactattagtaattacagtgtagtagtagattctattaaagtattaaat…	MENNNLVNFLMTTDDIDDTIEMVDSFELQDINKVLGEDTFLTIMEITDSLPDNQYKIVLLSSLDKLLNTDRKELVEYDEEFPTIRKHNVSELKRDTVNSVIDSYMNTNVEILYTEYPTISNYSVVVDSIKVLNTLYLIESKNGKIEATLSEDGEDLHEYISEEGYSVTDILNKFDDVEDLFDEDDSLINFFSDIDEGKNKTIKSFIELVINLK
P108	P108_ORF184	P108|_111770_111540	111770	111540	-	Phage protein				atggatgaaaaaaaggaaagtaaacctctaaatcttcaaaaaattagagtagaaaaaggacatacattaagaagcctagcttctgagataggagtccattattctcttatatcttattgggagtatggtaaaaagaaaccaagaagtgctaatttaatgaggttagagaaggcgttaaatactccaggtaaagagctatttaaagaattggaggaagacgatggagaataa	MDEKKESKPLNLQKIRVEKGHTLRSLASEIGVHYSLISYWEYGKKKPRSANLMRLEKALNTPGKELFKELEEDDGE
P108	P108_ORF185	P108|_112000_111773	112000	111773	-	hypothetical protein				atgaataaatttaaaagatggtttagaattaatgttctaaaaaaagaaacactactttttaaagtttattggagatatgaatcaccatctttaaaaaaacctcatgtatttcatatagagttatatgctaaaagtaaagcagaggcaagaaataaatcacaagagtatatactaaaaaatgcaaaagcatctgaggattttaaatttttaaaagtagaggagaaatag	MNKFKRWFRINVLKKETLLFKVYWRYESPSLKKPHVFHIELYAKSKAEARNKSQEYILKNAKASEDFKFLKVEEK
P108	P108_ORF186	P108|_112318_112109	112318	112109	-	Immunodominant staphylococcal antigen A precursor				atgattgaaattgctatgcgtgaatctacactgaatcctaatgccgttaatgcatcatcaggagctcaaggactattccaaggattaggtaaatcatggagtgggggttctatagcagaacaaactaaaggtgcaaaacaatatatgattgaccgttacggttcaacatcaggagctcttgcataccacaacgcacataatagttattaa	MIEIAMRESTLNPNAVNASSGAQGLFQGLGKSWSGGSIAEQTKGAKQYMIDRYGSTSGALAYHNAHNSY
P108	P108_ORF187	P108|_112800_112354	112800	112354	-	Immunodominant staphylococcal antigen A precursor				atgaagaaaacaatttttgcaacattagcattaggtacggctattacttttggaggtattgctacaaacgaagctagtgcagacgaaattgattataataagttagcagaacaagctaaatcaaattcagtagaagtaaatacaaaaccaattcaagaaggtaactatgatttctcattcagtgacggagaatttacttatcatttctataattataatggtaattttggatacgaatatcactcaggttcaactcaagtagataatacagtatctagattagcaggagaagaacaaacacctgaacaaaaagtagaccaacaacaagcgcaatttgatactcaaaataaacaagatactaaaaaagaagtacaaccaacatcagcaccagtcaaaaag…	MKKTIFATLALGTAITFGGIATNEASADEIDYNKLAEQAKSNSVEVNTKPIQEGNYDFSFSDGEFTYHFYNYNGNFGYEYHSGSTQVDNTVSRLAGEEQTPEQKVDQQQAQFDTQNKQDTKKEVQPTSAPVKKKLNNLHNQLVLQEVL
P108	P108_ORF188	P108|_113791_112997	113791	112997	-	Phage protein				atgagaaagtcagtagttatttcaggagtattagggtttttagcaattataggatttattattttattaatgtgtattacaaagattccacaaggtcatgttggagttgtatactcagtaaatggtgttaaggaagatactaaatcacctggttggcacttaacagcaccttttgataaggtaaataaatatccaactaaaacacaaacacataaatataaagatttaaatgtagcaacttcagacggcaaaaatttacaaatggatattgatgtatcttataaagtagatgcaactaaagctgtagatttatttaatcgttttggtagtgctgatattgaagaactagaaaaaggatacttacgttcacgtgtacaagataatgtccgtcaagcagta…	MRKSVVISGVLGFLAIIGFIILLMCITKIPQGHVGVVYSVNGVKEDTKSPGWHLTAPFDKVNKYPTKTQTHKYKDLNVATSDGKNLQMDIDVSYKVDATKAVDLFNRFGSADIEELEKGYLRSRVQDNVRQAVSKYSVIDAFGVKTGEIKKDTLDSLNDNLEKQGFVIEDIALSSPKADKNTQKAIDSRVKANQELERTKVDKQIAEQNAKKKEVEANGDKKANEIRESSLSDKILRQQLIEKWDGKQPIQIGGDGTIVDVTGK
P108	P108_ORF189	P108|_114099_113791	114099	113791	-	Phage protein				atggcattatttttaacatactttgctatttttattgtttttctagtccttgtaggttttggtataagttatgtattcgattttctttcaatgaaagaaaagaaaagtaacataagaaaacaatacagggaattagttaggcaaggtacattagatgaatacggtttagaacaatatgtaaagtataaaaaacaattcttaaacgaccgcagacaatcaattgtaactagagccgataagcaagaaatagaccaagaggaaaaagctttaaatagcttaataaaagaaatagaaaaaggagaaatgtaa	MALFLTYFAIFIVFLVLVGFGISYVFDFLSMKEKKSNIRKQYRELVRQGTLDEYGLEQYVKYKKQFLNDRRQSIVTRADKQEIDQEEKALNSLIKEIEKGEM
P108	P108_ORF190	P108|_115098_114211	115098	114211	-	Phage lysin, N-acetylmuramoyl-L-alanine amidase (EC 3.5.1.28)		FIG01303979	icw(1);Phage_lysis_modules	atggataaacgtggtaagaaacctgaaggaatggtaatacacaacgatgcaggtcgttcttcagggcaacaatacgagaattcattagctaacgcaggttatgctagatatgctaatggtattgctcattactatggctctgaaggttatgtatgggaagcaatagatgctaagaatcaaattgcttggcacacaggagatggaacaggagcaaactcaggtaactttagatttgcaggtattgaagtctgtcaatcaatgagtgctagtgatgctcaattccttaaaaacgaacaagcagtattccaatttactgcagagaaatttaaagaatggggtcttactcctaatcgtaaaactgtaagattgcatatggaatttgttccaacagcttgtcct…	MDKRGKKPEGMVIHNDAGRSSGQQYENSLANAGYARYANGIAHYYGSEGYVWEAIDAKNQIAWHTGDGTGANSGNFRFAGIEVCQSMSASDAQFLKNEQAVFQFTAEKFKEWGLTPNRKTVRLHMEFVPTACPHRSMVLHTGFNPVTQGRPSQAIMNKLKDYFIKQIKNYMDKGTSSSTVVKDGKTSSASTPATRPVTGSWKKNQYGTWYKPENATFVNGNQPIVTRIGSPFLNAPVGGNLPAGATIVYDEVCIQAGHIWIGYNAYNGNRVYCPVRTCQGVPPNHIPGVAWGVFK
P108	P108_ORF191	P108|_115697_115344	115697	115344	-	Phage lysin, N-acetylmuramoyl-L-alanine amidase (EC 3.5.1.28)		FIG01303979	icw(1);Phage_lysis_modules	atggctaagactcaagcagaaataaataaacgtttagacgcttatgcaaaaggtacagtagacagtccttatagaattaaaaaagctacaagctatgacccatcgtttggtgtaatggaagcaggagcaattgacgcagatggttactatcatgcacagtgccaagacttaattactgattatgtattatggttaacagataataaagttagaacttggggtaatgctaaagaccaaatcaaacaaagttatggtactggatttaaaatacatgaaaataaaccttctacagtacctaaaaagggtggattgctgtatttacatccggtagttatcagcaatggggtcacatag	MAKTQAEINKRLDAYAKGTVDSPYRIKKATSYDPSFGVMEAGAIDADGYYHAQCQDLITDYVLWLTDNKVRTWGNAKDQIKQSYGTGFKIHENKPSTVPKKGGLLYLHPVVISNGVT
P108	P108_ORF192	P108|_116200_115697	116200	115697	-	Phage holin		FIG00640889	icw(2);Phage_lysis_modules	atggctaatgaaactaaacaacctaaagttgttggaggaataaaccttagcacaagaactaagagtaaaacattttgggtagcaattatatcagcagtagcagtatttgctaatcaaattacaggtgcttttggtttagattactcagctcaaattgagcaaggtgtaaatatcataggttctatattaacattattagcaggtttaggtattattgttgataacaatactaaaggtcttaaagatagtgatattgttcaaacagattatataaaacctcgtgatagtaaagaccctaatgaatttgttcaatggcaagcaaatgcaaacacagctagcactttcgaattagacaactacgaaaacaatgcagaacctgatacagatgatagtgatgaa…	MANETKQPKVVGGINLSTRTKSKTFWVAIISAVAVFANQITGAFGLDYSAQIEQGVNIIGSILTLLAGLGIIVDNNTKGLKDSDIVQTDYIKPRDSKDPNEFVQWQANANTASTFELDNYENNAEPDTDDSDEVPAIEDEIDGGSAPSQDEEDTEEHGKVFAEEEVK
P108	P108_ORF193	P108|_116470_116285	116470	116285	-	Phage protein				atggcatcagcaaagcaattatattatacggaaagtttagttggtaaggcaattattaataataaagtatctaataaagaagaagtttgggataaattagagttattacctgaaactaaattagaagatttagataacaaacaaatgtctgaagttatcaaaaaactaaatcaaattaatgagtaa	MASAKQLYYTESLVGKAIINNKVSNKEEVWDKLELLPETKLEDLDNKQMSEVIKKLNQINE
P108	P108_ORF194	P108|_116744_116672	116744	116672	-	tRNA-Phe-GAA				ggtttcttagctcagatggtagagcactagattgaagctctaggtgtcattggttcaaatccaatagaaacca
P108	P108_ORF195	P108|_116824_116751	116824	116751	-	tRNA-Asp-GTC				ggctcattggtgtaactggttaacacactgccctgtcacggcagagagtacgagttcgagtctcgtatgagtcg
P108	P108_ORF196	P108|_118194_117976	118194	117976	-	Phage protein				atgaaaagacaaaaaatgttttactcaagtttaatatgtaaagaatgtggtaatgtattcaaagtaccaagaaaaagagcaaataaaagagaagaaggtcatatcaaagatatatactgtatcaaatgttgtaaaactacaaaacatatagaagataatcgtagtgaagcagaaagaagatgggatgctattcaggaagaactaacaaaagataactaa	MKRQKMFYSSLICKECGNVFKVPRKRANKREEGHIKDIYCIKCCKTTKHIEDNRSEAERRWDAIQEELTKDN
P108	P108_ORF197	P108|_118884_118675	118884	118675	-	Phage protein				atgtcaaaacatattgaaataacaatgttaagtggtgctaaatattttttagtatcatctgacgaaaagggttacactagaaaagatatagactatatgattagtggttctgattcagcatcaataaaagttaatacaactgaagatgctagttctagtttaatttatattaacccaagaatgattgaatcatttaaaatagttttttaa	MSKHIEITMLSGAKYFLVSSDEKGYTRKDIDYMISGSDSASIKVNTTEDASSSLIYINPRMIESFKIVF
P108	P108_ORF198	P108|_119229_118897	119229	118897	-	Phage protein				ttggataaggagataaacaaccttgtttctcaagtagaaactattaagtctaagatacaagaaggtaattatatagatagaggaactttcaaagatttagaagttgaggtagctgaactaagaaaaatgatagttagtatagataaagatgtagctgtcaatagtgaaaaacaatcagcaatttacgtccaattagaaagacttgatgaaaagatttcagaacttgctgaaagtacaaaaactaaagatactaggaagaaggatactactgagaaggttcttttactcgttctaggtgctatactatcctttgtctttaacaaatttgcatag	MDKEINNLVSQVETIKSKIQEGNYIDRGTFKDLEVEVAELRKMIVSIDKDVAVNSEKQSAIYVQLERLDEKISELAESTKTKDTRKKDTTEKVLLLVLGAILSFVFNKFA
P108	P108_ORF199	P108|_119568_119242	119568	119242	-	Phage protein				ttgactaaatataaggatatccttaagttagagtttaaagatgcactagcccattttaaaagagacagacgctatttccacgtctatagaatagacagagtattaataaatggctcaattatatacttcgactattattaccttccttctgatgaccctaatattgtaataaaagaattagacctccaaagttttggtaagcttaggtttgaaattgatacaaaaacatcttacggaaaagtcgttacggataattatatggagattatcaatgatttcttagaaaattatgatatccattctgaatctgaaacggttagaccttag	MTKYKDILKLEFKDALAHFKRDRRYFHVYRIDRVLINGSIIYFDYYYLPSDDPNIVIKELDLQSFGKLRFEIDTKTSYGKVVTDNYMEIINDFLENYDIHSESETVRP
P108	P108_ORF200	P108|_120128_120394	120128	120394	+	Phage protein				atgacatactttatatttggtggtattgtttctaatgtcgcacttactataacagataagttcttactgaagaaagaagaccccctacctgaatatgttcttaaaaaagtagagataaatgataaagaaataagaataatcaagaaaatcatagaaagtaactacggtataacagcagaagagataaaagttagggctaaagcacaaagaagaatagaggaagatagtaaaaaggaagattacgatgaaaacaaagaaagaaattaa	MTYFIFGGIVSNVALTITDKFLLKKEDPLPEYVLKKVEINDKEIRIIKKIIESNYGITAEEIKVRAKAQRRIEEDSKKEDYDENKERN
P108	P108_ORF201	P108|_120372_120650	120372	120650	+	Phage protein				atgaaaacaaagaaagaaattaaagaacaaaggaaagagcttaaggatggtgctacatctgtttctttagtaaaaaaaggagataagagaatagctagccctagtagaatttgtagcctatgcggtcagcagttatcaggtatgaattacactaaaggaaaagcattatcaaaagttaatcattttcatttacagtattctaagtatatttattttgatatttgcgcagatatcaacaattgttataagaatttaagaaaaagaggtgaaatggattga	MKTKKEIKEQRKELKDGATSVSLVKKGDKRIASPSRICSLCGQQLSGMNYTKGKALSKVNHFHLQYSKYIYFDICADINNCYKNLRKRGEMD
P108	P108_ORF202	P108|_120647_121057	120647	121057	+	Phage protein				ttgagtgcagaaaatattagagatataattaacaagaaaaagttagaagaagaggatacaagaaaatatatagctgatggatttatgaatggtataggtaaattaatgtatgaattcaataaaaaagtagataataaagaaatagaagttaaagaccctaatgatttatataaactattcgtgatattctctcaaatgcaaaatatggttaatgaaacttctgaaggtggagcaatacctcagctatctagacctcagcaagaattatttgacgagattacaacagaagatagtaatggagaatctacagttgatttacagaagatacaagaaatgacagcagaagatattacagcaatgatttctgaaaaagaaaaagtaatgaatgaggaaaattca…	MSAENIRDIINKKKLEEEDTRKYIADGFMNGIGKLMYEFNKKVDNKEIEVKDPNDLYKLFVIFSQMQNMVNETSEGGAIPQLSRPQQELFDEITTEDSNGESTVDLQKIQEMTAEDITAMISEKEKVMNEENSETF
P108	P108_ORF203	P108|_121072_121485	121072	121485	+	Phage terminase, large subunit		FIG00017949	icw(1);Phage_packaging_machinery	atggatggaaaagaactaattaagatagcacaagaaacatttcaaactgaaaaaataacaagagaacagatagaccatataatcaatatgttaaacccttctacctatatgcttaagtatcacacactaagaggacaccctataactttcagcattcctaatagagatagaagtaaagcacaggctcatagaccatggcaaactaggattgtaaacgatactcatcctaataaggctgtaataaaatcacgtcagttaggtcttagtgagatgggtgtaatggaaatggttcattttgcagatatgcatagttatgccaatgcaaagtgtttatacacattccctacaaatgaacaaatgaaaaaaatttgttcagtctcgtttgaaccctgtattaga…	MDGKELIKIAQETFQTEKITREQIDHIINMLNPSTYMLKYHTLRGHPITFSIPNRDRSKAQAHRPWQTRIVNDTHPNKAVIKSRQLGLSEMGVMEMVHFADMHSYANAKCLYTFPTNEQMKKICSVSFEPCIRKRIF
P108	P108_ORF204	P108|_121454_122890	121454	122890	+	Phage terminase, large subunit		FIG00017949	icw(1);Phage_packaging_machinery	ttgaaccctgtattagaaaaagaatattttagagatattgttgattgggataaagactctttaggttttaaaaagataagaaactctagtttattctttagaacaagttctaaagcaagtactgtagagggtgtggatattgactacttatccttagatgagtatgatagggtaaacttattagcagagtcatctgcattagagtcaatgtcttcatcaccttttaagattgtgagaagatggagcacaccatctgtacccggtatgggtatacacaaattatatcaacaatctgaccaatggtattatggtcatagatgtcaacattgtgattatttaaatgaaatgagttataatgattacaaccctgataatcttgaagaaagtgggaatatgtta…	MNPVLEKEYFRDIVDWDKDSLGFKKIRNSSLFFRTSSKASTVEGVDIDYLSLDEYDRVNLLAESSALESMSSSPFKIVRRWSTPSVPGMGIHKLYQQSDQWYYGHRCQHCDYLNEMSYNDYNPDNLEESGNMLCVNPEGVDEQAKTVQNGSYQFVCQKCGKPLDRWYNGEWHCKYPERTKGNKGVRGYLITQMNAVWISADELKEKEMNTESKQAFYNYILGYPFEDVKLRVNEEDVYGNKSPIAETQLMKRDRYSHIAIGIDWGNTHWITVHGMLPNGKVDLIRLFSVKKMTRPDLVEADLEKIIWEISKYDPDIIIADNGDSGNNVLKLINHFGKDKVFGCTYKSSPKSTGQLRPEFNENNNRVTVDKLMQNKRYIQALKTKDISVYSTVDDDLKTF…
P108	P108_ORF205	P108|_122904_123704	122904	123704	+	Phage protein				ttgacagataaattattttatggtacaattagtaatgaagaaattaataaaagtgtattgaatttgttattaggtgaggaattatctttagattatgtttctaaaaatagtgataccttagatgttaaatatgaacatgtttataaatctctaggattcgataatttctttgattgttttttatatgctaatagggaacctgaaatagtccataaaggtggagataaaaatcttggtgggctaaataaggttaaacgtactgttattcgtaatggtaaagaaatggaaatgacagtttacgaagatggtaataaagaaaatgatagtaaagaaaaacaagaaggcaaagaagaagttagtagaagtgcagtaggagcaagagctatttctaatggtgaa…	MTDKLFYGTISNEEINKSVLNLLLGEELSLDYVSKNSDTLDVKYEHVYKSLGFDNFFDCFLYANREPEIVHKGGDKNLGGLNKVKRTVIRNGKEMEMTVYEDGNKENDSKEKQEGKEEVSRSAVGARAISNGEEGKVNPKKVANSLSSLSKKGVDVSHVSTNSSLYKEFVDDNGDTLGITSFKRTENDIILESYASSPDSDGVGARAIMELLRLSIKENKNAVVYDIELPEAIEYLKTLGFKPNKDGYILRKKDVKQFLGDYSDFI
P108	P108_ORF206	P108|_123691_123864	123691	123864	+	Phage protein				gtgattttatttagcactgtagtcatctattctattgtatttattctctatattatattaaaaacaatttatgtaaagtctaatatgaatagaatagataacacaactgaattattaaaaatattacaggaagatattgaaggaaagataaaaaaggaaggaagaaataaatga	MILFSTVVIYSIVFILYIILKTIYVKSNMNRIDNTTELLKILQEDIEGKIKKEGRNK
P108	P108_ORF207	P108|_123861_124340	123861	124340	+	Phage protein				atgactttagaagaaaataaattaacattagaagaatcaataactccacttagtaaagaggagaaagaggatagtattaaagaatttagtagtttattatgtgaaatggtaaatagattatacaagtcttacaatgtatttagacaagaccctatggatgaaacgcaacgtttagatggttctctaatggtctttcaaagtagactaaatgaccctttaacaggagatttacatgacaagatgtataaacttgctttttcaaaacgcattgatatttttgaagctaacaagcaattcagaaaagatgtagaatcaggtaaagcaattgaactaggtgatgtagctattatagatacagcattaagtaatattctttcaggtaacgagttccaaggaagt…	MTLEENKLTLEESITPLSKEEKEDSIKEFSSLLCEMVNRLYKSYNVFRQDPMDETQRLDGSLMVFQSRLNDPLTGDLHDKMYKLAFSKRIDIFEANKQFRKDVESGKAIELGDVAIIDTALSNILSGNEFQGSISFMLRKDFEEKERIRKEEEEKLNNL
P108	P108_ORF208	P108|_124457_125632	124457	125632	+	Phage protein				atgaccatattttttaataaataccaagatgctaaagaagataaagatagatatcagagattagttgagatttataaaaaagcagatgataatgatggagagactaaaaagaaatacgtaaaaagattaaataaagctgaagaagaacttaaaaaagtaaagaaagaaacaaattataaagactataataagaagtcaaataaagaaagacaaaaggaagataaagaaactagagagaaaatatatgatgtaactggtgatgatgacttaatattagtaaaaaataatattgagtttagtgataaggtagataaacctgaaatacttattagtgaagatggaattggtacgataactgttcctacaaacagtggttatgaaaaacaaacagtaggttct…	MTIFFNKYQDAKEDKDRYQRLVEIYKKADDNDGETKKKYVKRLNKAEEELKKVKKETNYKDYNKKSNKERQKEDKETREKIYDVTGDDDLILVKNNIEFSDKVDKPEILISEDGIGTITVPTNSGYEKQTVGSIITSVLGSPFLSNDSPGIDSLGIINSNVYPNTVDSIVEDTNTSTDNVLKDNPIITNPVEPTTPSDILPPIDNPSVPILPENPVDNNSGNIDNTDNPNPPPPGYTDEDGGRGSGGGGNVEPPPTEEPSDNGNTGGGDWEEKPDPGEEPSDNGNTGDNEGEVTPEPDPTPSEPEPEPSEPEQPNEKPDEGNGNEEKPSEPSDNPDENGGWETEPSEPETPSEPDDKVDEEDKNEDTTEDKQPTEQPDDNNTDNEDKTEEE
P108	P108_ORF209	P108|_125870_126058	125870	126058	+	Phage protein				atgtttcaaacaacatctgtacttattaagaatgatgtaatagattccatagaaaatactgaacattatattggattcaatgaccctataataatatttactataagttttataggagcaatacttggaggaatttggtacaagatgatgaaaattattaaaaagagtaactttaaagataaaaaataa	MFQTTSVLIKNDVIDSIENTEHYIGFNDPIIIFTISFIGAILGGIWYKMMKIIKKSNFKDKK
P108	P108_ORF210	P108|_126076_126345	126076	126345	+	Phage protein				ttgatattctctaaagataagaaatgggatgaagcaaaagatttcatcaaaggtcaaggtatgcaagataattggatagagattgtagattattacagacagataggtggaaaacacgtagctgtttttattgctttaaacaaagtaaaatacatgattctagaagcaacaaaagataataaagtaatattagtagataaagataataatatactattagaagattatgatattgttatggaaagtaaaaaaaatgttttattacattga	MIFSKDKKWDEAKDFIKGQGMQDNWIEIVDYYRQIGGKHVAVFIALNKVKYMILEATKDNKVILVDKDNNILLEDYDIVMESKKNVLLH
P108	P108_ORF211	P108|_126329_126448	126329	126448	+	Phage protein				atgttttattacattgaagaaccgttcgaggttaaaataaatatccctcaacatattagagatgtaacttataataatactgttgtattaactacagtaagagggagtagaggtgactag	MFYYIEEPFEVKINIPQHIRDVTYNNTVVLTTVRGSRGD
P108	P108_ORF212	P108|_126452_128143	126452	128143	+	Phage protein				ttggcagatttatttaagcaattcagattaggtaaggactatggtaataatagtaccattgctcaagttcctattgatgaaggattacaagctaacattaaaaaaatagaacaagacaataaagagtaccaagacttaactaagtctttatacggacaacaacaggcttatgcagagccatttatagaaatgatggatactaatcctgaatttagagataagagaagttacatgaagaatgaacataatttacacgatgttttgaaaaagtttggtaataatcctattcttaatgctatcatacttacacgttcaaatcaagtagctatgtattgtcaacctgcaagatactcagagaaaggtttaggttttgaggtaagattaagagacctagatgca…	MADLFKQFRLGKDYGNNSTIAQVPIDEGLQANIKKIEQDNKEYQDLTKSLYGQQQAYAEPFIEMMDTNPEFRDKRSYMKNEHNLHDVLKKFGNNPILNAIILTRSNQVAMYCQPARYSEKGLGFEVRLRDLDAEPGRKEKEEMKRIEDFIVNTGKDKDVDRDSFQTFCKKIVRDTYIYDQVNFEKVFNKNNKTRLEKFIAVDPSTIFYATDKKGKIIKGGKRFVQVVDKRVVASFTSRELAMGIRNPRTELSSSGYGLSEVEIAMKEFIAYNNTESFNDRFFSHGGTTRGILQIRSDQQQSQHALENFKREWKSSLSGINGSWQIPVVMADDIKFVNMTPTANDMQFEKWLNYLINIISALYGIDPAEIGFPNRGGATGSKGGSTLNEADPGKKQQQSQ…
P108	P108_ORF213	P108|_128336_129109	128336	129109	+	Phage protein				ttggaagaaataaaatttaatgcttttgtacctatggacttgaagaaatctgtatcaacagcttctgatactaatgagtattctatagtttcaggatgggctagtactccaagtatggatttacagaatgatatagttaatcctaaaggaatagatatagagtattttaagtcacaagggtacattaattatgagcatcaaagtgataaagttgtaggtatacctacagagaattgctatgtggatatagaaaaaggtttatttattgaagcaaagctatggaagaatgacgaaaatgttgttaagatgcttgatttagctgagaaattagaaaaatcaggtagtggaagacgtttaggtttttctattgaaggtgcagttaaaaaacgtaacataaat…	MEEIKFNAFVPMDLKKSVSTASDTNEYSIVSGWASTPSMDLQNDIVNPKGIDIEYFKSQGYINYEHQSDKVVGIPTENCYVDIEKGLFIEAKLWKNDENVVKMLDLAEKLEKSGSGRRLGFSIEGAVKKRNINDNRVIDEVMITGVALVKNPANPEATWESFMKSFLTGHGTSPDTQVDAGALRKEEIASSITNLAYVTKIKDLKEFNDVWNGVVEDLSKSNSMGYEESVLTLQLAKGLSRKDAELAVMDINKQKLE
P108	P108_ORF214	P108|_129128_130087	129128	130087	+	Phage protein				atgagtaaagaaatgcaaaatattttagaagagtatgataagttaaatgctcaagaggcagtttcgaaatctgtagaagataatgaaaagaatacagtagaatctaccgaagaacaagtagcagaaacaactgaagaaccggctaaagaacctgaaaaggttactgaggaagatgctaaagaagcacaagagcaaggtgaaaaagttgaatctgaagaggtaacagaggacactgaagatgaggaagttgaaaaatcagctaaagaatcaaaagaccctgtagaccaaaaagatactaaaacagaaaataaagacaacgagaaacgtaaaaataaaaaagataaaaaagaagattctgaatctgacgatgaagacaaagatactgacgatgataaagat…	MSKEMQNILEEYDKLNAQEAVSKSVEDNEKNTVESTEEQVAETTEEPAKEPEKVTEEDAKEAQEQGEKVESEEVTEDTEDEEVEKSAKESKDPVDQKDTKTENKDNEKRKNKKDKKEDSESDDEDKDTDDDKDKKEDKKEKTSKSISDEDITTVFKSILTSFENLNKEKENFATKDDLSEVSKSINELSAKISEIQSEDVSKSVDTDEEEAVEKSVTSTNGEQEKVEGYVSKSVDTEEQAETGEAKSEDAEEVQEDNTFKGLSQEERTKFMDSYKAQAKDPRASKHDLQSAYQSYLNINTDPTNASEKDIKTVKDFAQI
P108	P108_ORF215	P108|_130203_131594	130203	131594	+	Phage major capsid protein		FIG00016372	isu;Phage_capsid_proteins	atgactatcgaaaagaacctgtcagacgttcaacaaaagtacgctgaccaattccaagaagacgtagtaaagtcattccaaactggttatggaatcactcctgatacacaaattgacgcaggagctttacgtagagaaattttagatgaccaaatcacaatgttaacatggactaacgaagatttaatcttctatcgtgatatctcacgccgtcctgctcaatctacagtagtaaaatacgaccaatatttacgtcacggtaacgtaggtcactctcgtttcgttaaagaaatcggagtagcaccagtatctgacccaaatatccgtcaaaaaaccgtatcaatgaaatacgtttctgatactaaaaacatgtcaattgcatcaggtttagtaaataac…	MTIEKNLSDVQQKYADQFQEDVVKSFQTGYGITPDTQIDAGALRREILDDQITMLTWTNEDLIFYRDISRRPAQSTVVKYDQYLRHGNVGHSRFVKEIGVAPVSDPNIRQKTVSMKYVSDTKNMSIASGLVNNIADPSQILTEDAIAVVAKTIEWASFYGDASLTSEVEGEGLEFDGLAKLIDKNNVINAKGNQLTEKHLNEAAVRIGKGFGTATDAYMPIGVHADFVNSILGRQMQLMQDNSGNVNTGYSVNGFYSSRGFIKLHGSTVMENELILDESLQPLPNAPQPAKVTATVETKQKGAFEDEEDRAGLSYKVVVNSDDAQSAPSEEVTATVSNVDDGVKLSISVNAMYQQQPQFVSIYRQGKETGMYFLIKRVPVKDAQEDGTIVFVDKNETLP…
P108	P108_ORF216	P108|_131686_131982	131686	131982	+	Phage protein				atgttatactataagaaattactaaatacaaaaatggctaccatttatggtacagtagatattgacaaagatggagtagttaaaggattaactaaggaacaagaaaaagagtttgcaaatgttccaggttttgaatttgaagaagaaaagaaaactactagaaaacaatcagcttctactagtaaagaagaagaacctaaagaagaggaaaagaaagcttctactagaaaaactacaagtactactagaaaatctacagcacgtaaaacaacagccaaaaaagatgaaaataagtaa	MLYYKKLLNTKMATIYGTVDIDKDGVVKGLTKEQEKEFANVPGFEFEEEKKTTRKQSASTSKEEEPKEEEKKASTRKTTSTTRKSTARKTTAKKDENK
P108	P108_ORF217	P108|_131995_132903	131995	132903	+	Phage protein				atggttaactcaatgtttggaggggacttagacccttatgaaaaatcattaaactatgaatatccttatcatcctagtggtaatcctaaacatatagacgtaagtgagatagataacttaacattagctgattatggatggtcacctgatgcagttaaagcttatatgtttggtattgtagtacaaaaccctgatacaggacagcccatgggtgacgagttttataaccatatattagaaagagcagtaggtaaagctgagagagcgctagatatttctatactacctgatactcaacatgagatgagagattatcatgagacagagtttaatagttatatgtttgtacatgcttacagaaaacctatattacaggtagagaacttacagctacaattt…	MVNSMFGGDLDPYEKSLNYEYPYHPSGNPKHIDVSEIDNLTLADYGWSPDAVKAYMFGIVVQNPDTGQPMGDEFYNHILERAVGKAERALDISILPDTQHEMRDYHETEFNSYMFVHAYRKPILQVENLQLQFNGRPIYKYPANWWKVEHLAGHVQLFPTALMQTGQSMSYDAVFNGYPQLAGVYPPSGATFAPQMIRLEYVSGMLPRKKAGRNKPWEMPPELEQLVIKYALKEIYQVWGNLIIGAGIANKTLEVDGITETIGTTQSAMYGGASAQILQINEDIKELLDGLRAYFGYNMIGL
P108	P108_ORF218	P108|_132917_133795	132917	133795	+	Phage protein				atggaaaaaccgtatatgataggagccaactctaaccctaatattattaataagtcaacaacatacactactacaacacaagcagatgaacaggataaacctaagtatactactaggctagagtttgatactattgatatgattaggtttattaatgataggggtataaaagtactatgggaagaagcatatttttgtccgtgtcttaatcctgacacaggtcatcctagagtagattgtcctagatgtcatggtaaaggtattgcttatttacctcctaaagagactataatggcaatacagtcccaagagaaaggaactaaccaattagatatagggatattagatacaggtactgcaataggtacaactcaattagaaaagagaatatcctataga…	MEKPYMIGANSNPNIINKSTTYTTTTQADEQDKPKYTTRLEFDTIDMIRFINDRGIKVLWEEAYFCPCLNPDTGHPRVDCPRCHGKGIAYLPPKETIMAIQSQEKGTNQLDIGILDTGTAIGTTQLEKRISYRDRFTVPEVLMPQQMIYFVNKDRIKKGIPLYYDVKEVTYIATQDGTVYEEDYEIKNNRLYLNEKYENHTVTLKILMTLRYVVSDILKESRYQYTKFNQPKSKFENLPQKLLLKREDVIVLQDPYKVNDGIEEDLEIQVDDPKASASNPSNLGGFFGGAFK
P108	P108_ORF219	P108|_133795_134415	133795	134415	+	Phage protein				atgccagttcacggaaagagacctaatttatttaaaaataaaaactataagcaggtaggtaagagaaccattgatggcatgcgttcagaagttcttgacaagctacaagcaacagcacagcaagtagagaatactagtattaaacgtatgcctacttatctacaagtaacagagaaaaagcttgaaaaagaaggagtagtagaccttaaaaaagcatttgctcactcatctaaaaagaaaactagtaaagacggaggatggtatttaactgtaccaatccgcattaaaactagtagaatgaacaacagtacttatcaagatatgaggactttaaaagtagataaaggcacaggttcagtttctaagataactgattatctagaaggacgtagaaagaat…	MPVHGKRPNLFKNKNYKQVGKRTIDGMRSEVLDKLQATAQQVENTSIKRMPTYLQVTEKKLEKEGVVDLKKAFAHSSKKKTSKDGGWYLTVPIRIKTSRMNNSTYQDMRTLKVDKGTGSVSKITDYLEGRRKNVSHPSMKPEPMTHNMTKVKRGKQSSYFIFRTVSSKSPASSWILNRDKVNENNFSKTTLKTVKQLMNWKMKNLN
P108	P108_ORF220	P108|_134434_135270	134434	135270	+	Phage protein				atggcaataacatcagttgattcatatttattatcagaaataaagcctagacttaacactgtgctagagaattgttatattatagatgaagttttaaaagactttgattatcaaactagagagagctttaaagaagctttctgcggtaagaatgcacaacatgaagtaacggtaggatttaacttcccaaaatttaaaaataactatgaagctcattacttgatacaattaggtcaaggacaagagacaaaaaactctttagggagtattcagtcatcttactttgaggcaacaggagataccttagtcgaatcttctacagcaataagagaagatgataagttagtttttactgtttctaaacctataggagaattaataaaagtagaagatatagag…	MAITSVDSYLLSEIKPRLNTVLENCYIIDEVLKDFDYQTRESFKEAFCGKNAQHEVTVGFNFPKFKNNYEAHYLIQLGQGQETKNSLGSIQSSYFEATGDTLVESSTAIREDDKLVFTVSKPIGELIKVEDIEFAKYDNLQVEGNKVSFKYQTNEDYENYNANIIFTEKKNDSKGLVKGFTVEEQVTVVGLSFNVDVARCLDAVLKMILISMRDSIEEQQTFQLQNLSFGDIAPIIEDGDSIIFGRPTIIKYTSSLDLDYTITQDINKLTFKERKDWK
P108	P108_ORF221	P108|_135272_135487	135272	135487	+	Phage protein				atggctagaaaaaagacacctgaaaataacactcctaaatttaatggttatgttcatatagatacattccttgatactgcaaaaaccctttttaacatgagggattcacaagtagcaggatttaaagcttatatggaaggtagtcattatttgtttagtgagcaagaattcttaccatcattagagaagtatttaggtaggaaattagatatataa	MARKKTPENNTPKFNGYVHIDTFLDTAKTLFNMRDSQVAGFKAYMEGSHYLFSEQEFLPSLEKYLGRKLDI
P108	P108_ORF222	P108|_135514_137277	135514	137277	+	Phage major tail sheath				atggcagtagaaccattcccaagaagacctattacccgtcctcatgcatctattgaagtagatacttcaggtatcggtggctcagcaggttcaagtgaaaaagtattttgcttaatcggtcaggctgaaggcggagaaccaaatacagtttatgaattacgtaactatgcacaagctaaacgtttattccgttcaggagaattacttgatgcaattgaattagcatggggttctaaccctaactatacagcaggacgtattttagctatgcgtatagaagatgctaaacctgcaacagcagaagttggcggactaaaaattacatctaaaatcttcggtaatgttgctaacaacattcaagtaggattggaaaagaacacattaagtgattcattacgt…	MAVEPFPRRPITRPHASIEVDTSGIGGSAGSSEKVFCLIGQAEGGEPNTVYELRNYAQAKRLFRSGELLDAIELAWGSNPNYTAGRILAMRIEDAKPATAEVGGLKITSKIFGNVANNIQVGLEKNTLSDSLRLRVIFQDDRFNEVYDNIGNIFTIKYKGEEANATFSVEHDEETQKASRLVLKVGDQEVKSYDLTGGAYDYTNAIITDINQLPDFEAKLSPFGDKNLESSKLDKIENADIKDKAVYVKAVFGDLEKQTAYNGIVSFEQLNAEGEVPSNVEVEAGEESATVTATSPIKTIEPFELTKLKGGTNGEPPATWADKLDKFAHEGGYYIVPLSSKQSVHAEVASFVKERSDAGEPMRAIVGGGFNESKEQLFGRQASLSNPRVSLVANSGTFV…
P108	P108_ORF223	P108|_137350_137778	137350	137778	+	Phage protein				atggcatcagaagctaaacaaaccgtccatactggtaataccgtcctacttatgattaaaggtaaaccggtaggaagagcacaatcagcatcaggtcaacgtgaatacggtacaactggtgtatacgaaatcggttctatcatgcctcaagaacacgtatacttacgttatgaaggtacaattacagtagaacgtttacgtatgaaaaaagaaaactttgcagatttaggatatgcttcacttggtgaagaaattcttaagaaagatatcattgatattttagttgtagataacttaacgaaacaagttattatctcatatcatggttgctctgcaaataactacaatgaaacttggcagacaaatgaaattgtaacagaagaaatcgagtttagttac…	MASEAKQTVHTGNTVLLMIKGKPVGRAQSASGQREYGTTGVYEIGSIMPQEHVYLRYEGTITVERLRMKKENFADLGYASLGEEILKKDIIDILVVDNLTKQVIISYHGCSANNYNETWQTNEIVTEEIEFSYLTASDKART
P108	P108_ORF224	P108|_137868_138026	137868	138026	+	Phage protein				atgaataatagacaagctaaaataaaaggttataatcaatttcattattatgattttccaacaactaaaggtaagtttaaagatataatgaaaagaaagtctagaacagaacttaaaaaagatttacaaaaagagaggaaagattatcttgacaaataa	MNNRQAKIKGYNQFHYYDFPTTKGKFKDIMKRKSRTELKKDLQKERKDYLDK
P108	P108_ORF225	P108|_138016_138156	138016	138156	+	Phage protein				ttgacaaataagagaaaaacaataggaaaaatgagtaatacgagagcaacatggaatatcaaccctgtaactaaggttaaaaaagataaaacaaaatattctagaaaaaataagcataaaggtcttgacaactataattaa	MTNKRKTIGKMSNTRATWNINPVTKVKKDKTKYSRKNKHKGLDNYN
P108	P108_ORF226	P108|_138199_138651	138199	138651	+	Phage protein				atgagtacattttggtcaaaaagaagaacaacaggtaaggacagacaagtaaagaaacattatactcaaatgtctttacaagaaaagaagaagtgtgttaatctattacaagatacaattaatacgcataagtatttagaactatcaagtcattgtaaaactaaacttaaaaataaaattaattttagtaatctagtaagatttatttttaaggatagaaatgcaccatttaatattattgagtataatattacagattttcatggtaaagaacaaagaagaataatttttaaaagccctactattgtaactatagaaggagtaagtagttatcagtacttagttattaacttagaagatggtacaataataactacatactataatggtattacagat…	MSTFWSKRRTTGKDRQVKKHYTQMSLQEKKKCVNLLQDTINTHKYLELSSHCKTKLKNKINFSNLVRFIFKDRNAPFNIIEYNITDFHGKEQRRIIFKSPTIVTIEGVSSYQYLVINLEDGTIITTYYNGITDTHKTLDLKYYNKNLTIK
P108	P108_ORF227	P108|_138664_138858	138664	138858	+	Phage protein				atgggattaatatttgtaaatagttattttataatatcaaacatattaattattgtgtttagtaaattaaatagtaaaaaaaaggtaacagaaaaaactctagctacaagtaatcttttattaacaatatcatatattcaactattagcatttttaatcattaatggtatttactactcattaaaatatatgtaa	MGLIFVNSYFIISNILIIVFSKLNSKKKVTEKTLATSNLLLTISYIQLLAFLIINGIYYSLKYM
P108	P108_ORF228	P108|_138929_139240	138929	139240	+	Phage protein				atgtcacaagataaattaagagcaatttacacagaaatgaaagtagaattacacaaatttcctaaagaggtagatgtaacaagtaaatcaactgcaattgcaatcaatcagattctagataaatttaaaacattaactgaacaagcagggaaaattacgagaaaatatctagaaggtcaagaaatattaactattgattatgagtattatgattcattacaagaatactatatctacctacttagaaacagtgaaaagattgaacaaagtttacaagaaatcactaagcgtacaggtgaatatgtaaagtaa	MSQDKLRAIYTEMKVELHKFPKEVDVTSKSTAIAINQILDKFKTLTEQAGKITRKYLEGQEILTIDYEYYDSLQEYYIYLLRNSEKIEQSLQEITKRTGEYVK
P108	P108_ORF229	P108|_139372_139830	139372	139830	+	Phage protein				atggcagaagaaattaaaaaggaacaagatgtacaagaaacaactaaagaagataaaaaagatgttagtaaaatgacaccggaagaaatagataaattaaaatatcaagataagcaagaaaaagaacaagtaattaacaaagttattaaaggtgttaatgatacttgggaaaaagaatataactttgaagaattagatttaagatttaaagttaaaattaaattacctaatgcacgagaacaaggtaacatatttgcgttacgttctgcttacttaggtggtatggatatgtatcaaacagaccaagtaattagagcataccaaatgttagctacattacaagaagtaggtattgaagttcctaaggaattccaagaccctgatgatatctataactta…	MAEEIKKEQDVQETTKEDKKDVSKMTPEEIDKLKYQDKQEKEQVINKVIKGVNDTWEKEYNFEELDLRFKVKIKLPNAREQGNIFALRSAYLGGMDMYQTDQVIRAYQMLATLQEVGIEVPKEFQDPDDIYNLYPLTVMYEDWLGFLNSFRY
P108	P108_ORF230	P108|_139865_140410	139865	140410	+	Phage protein				ttgggtggtatggaatcaattgttaaacaacctttatctagaaatctatgggctattatgaaagagtttaatgttttgcctactgagcaaagatttaaggatttagacgattatcaaatagagtttattattggtaatatgaatagagatgtttatgaacataataaacaacttaaacaagctcaaaaaggtggaaaattcgatagtcaatttgaagatgacgatagtagttggtggaatgaatctcatgaagactttgacccggtacctgatttcttagatgccgatgacttagcacaacagatggaagctaaattatctgatagagataaggaagaaagagctaagagaaatgatgcagagttaaatgatgaaacagaaggactcactacacaacat…	MGGMESIVKQPLSRNLWAIMKEFNVLPTEQRFKDLDDYQIEFIIGNMNRDVYEHNKQLKQAQKGGKFDSQFEDDDSSWWNESHEDFDPVPDFLDADDLAQQMEAKLSDRDKEERAKRNDAELNDETEGLTTQHLAMMEYIRRKQEELDDEVGNGKTSEDDATITQESVNKALEDLDDDWYM
