# Supplementary material for: Safety assessment of Staphylococcus phages of the family Myoviridae based on complete genome sequences
Source: Sci Rep. 2017 Jan 24;7:41259. doi: 10.1038/srep41259 (PMC5259776; doi:10.1038/srep41259)
Supplement: Supplementary Dataset 11 [file srep41259-s12.xls]

## Sheet: Sheet1
contig_id	feature_id	location	start	stop	strand	function	aliases	figfam	evidence_codes	nucleotide_sequence	aa_sequence
phiIPLA-C1C	phiIPLA-C1C_ORF1	phiIPLA|_1_216	1	216	+	Phage terminase, large subunit		FIG00017949	icw(1);Phage_packaging_machinery	atggatggtaaagaattaataaaaatgacacaggaaacttttaaaacaaaaaatgttactcgagaacaattagaccatatattaaatatgcttaatccgagtacatatatgttaaagtatcatacacttagaggacaccctattacatttagtatacctaatagggatagaagtaaagcacaagcacatagaccttggcaagttaaaatcgtataa	MDGKELIKMTQETFKTKNVTREQLDHILNMLNPSTYMLKYHTLRGHPITFSIPNRDRSKAQAHRPWQVKIV
phiIPLA-C1C	phiIPLA-C1C_ORF2	phiIPLA|_621_2168	621	2168	+	Phage terminase, large subunit		FIG00017949	icw(1);Phage_packaging_machinery	atgtctgtaatggaaatggtacattttgcagatatgtatagttttaaaaatgtaaaatgtttgtatacgtttccaacacaagagcaacttaagaaatttgttcagtcaaggcttaatcctgttttagaaaaatcatattttaaagatatagtaaattgggataaagattctttagggtataaacaaataagaaactctagtctattctttagaacgagtagtaaaccaggttcagttgagggtgtggatattgactttttagctatggatgaatatgaacgtgttaactcacttgctgaatcatcagcacttgaatctatgtcaagttcaccattacacattgttagaagattctcaacaccttcagctccaggtgtaggtattcataaattataccaa…	MSVMEMVHFADMYSFKNVKCLYTFPTQEQLKKFVQSRLNPVLEKSYFKDIVNWDKDSLGYKQIRNSSLFFRTSSKPGSVEGVDIDFLAMDEYERVNSLAESSALESMSSSPLHIVRRFSTPSAPGVGIHKLYQQSDQWYYAHVCQHCDYHNEMKYAPYDENNLEQSGNLLLVNPEGIDEQAKTVQDGTYQYVCQKCGKPLDRWYNGVWECRYPERTKNNSGIRGYYISQMNAVWISADQLVEKEMNTDSKQAFYNYSLGMPYEDVKMRVLEEDVFENKSPVAKKQMFNRGNYSYISVGIDWGNHHWVTVHGVLPDGKKDLIRLFSVKKNTRPNMVEADLETIIWEISKYEPDIIIADNGDSGNNVLKLINHFGEDKVFGCTYNSSPRSTGQLRPKFNEK…
phiIPLA-C1C	phiIPLA-C1C_ORF3	phiIPLA|_2209_2985	2209	2985	+	Phage protein				atgaaaaaagataatgaaagtatggatgaaaataatctatactttcttacaggtaaatattttagttttgatgaagttattaataacgaagaaacattaaacaaaaaatataaacatttatacaaaccaaatggttttaatagcttttatgatatggtattgttttgtaaatcaaatactgaaaaaataaccaaaggcggagataaagatttatctaatttgaataaagttaaacgtaaagtaattagaaacggcaaagaagtagaaatgactatttacgaagacggaaattcaaaagataaagagcaacaagataaacaacctgaaactaataataactcagctataggttcttcagttgaagataatggtggtataaatgaaaaagtaaatccagaa…	MKKDNESMDENNLYFLTGKYFSFDEVINNEETLNKKYKHLYKPNGFNSFYDMVLFCKSNTEKITKGGDKDLSNLNKVKRKVIRNGKEVEMTIYEDGNSKDKEQQDKQPETNNNSAIGSSVEDNGGINEKVNPERLATSLSILKNKGVNTSHLKETSSIYKVFNNGEDVIGIAEYNLYDKEIKLESYISSPESSGVGLRSIFELIKLGIDNEMAISIYDIQLKEAINYIDYLGFKKVKDRYLMTKKEVQNFVGDNDVFV
phiIPLA-C1C	phiIPLA-C1C_ORF4	phiIPLA|_2972_3133	2972	3133	+	hypothetical protein				atgtttttgtttaattttattgtctacactgttttacttatactatttattttaattgatattaggttttattataaaagagaaaaaagtaaaatttatgaaattaatattgcaagagaactaaaatcaatagaaaaagatataaaagatttattaaattaa	MFLFNFIVYTVLLILFILIDIRFYYKREKSKIYEINIARELKSIEKDIKDLLN
phiIPLA-C1C	phiIPLA-C1C_ORF5	phiIPLA|_3147_3638	3147	3638	+	Phage protein				atggaaaaaaatacattaacattagaagaatctattacacctattagtggtgaagaaaaagaaaaagcattacaggattttagtgatttagcttgtaaacttatggctaccctgtatgagactttaaacttgtttagacaagacccaccaaataaacttgattcacatatgttattattccaaacaagattaaatgatgagcttacaggtgagtatcataataaaatgtttgagattgcatttaataaacgtcttaatttagatgagtatacagagaaaattaaagaagatgttaaaaaaggtaaagcacttcctttaggtgacattgtaattgaagacttttatatgagtaatgtactatctggaaatgaagttcaattaggattaaactttatgtta…	MEKNTLTLEESITPISGEEKEKALQDFSDLACKLMATLYETLNLFRQDPPNKLDSHMLLFQTRLNDELTGEYHNKMFEIAFNKRLNLDEYTEKIKEDVKKGKALPLGDIVIEDFYMSNVLSGNEVQLGLNFMLRENYEEKQRIKEEEELKLKKEKEKLMEDNK
phiIPLA-C1C	phiIPLA-C1C_ORF6	phiIPLA|_3880_4101	3880	4101	+	Phage protein				atgtttcaaaaaacatctgatattattaaaatagacgttataaatactatagaaaatacagaaaaatataatggcttttataatccatttgttatcgtaggaacaggaacgataggtactattattggttttgtatggtataaaatggaaaagtacgttaaagagagaaatataaaagcaactaaaaaggaagaagataatagtgatatattcaaaagatag	MFQKTSDIIKIDVINTIENTEKYNGFYNPFVIVGTGTIGTIIGFVWYKMEKYVKERNIKATKKEEDNSDIFKR
phiIPLA-C1C	phiIPLA-C1C_ORF7	phiIPLA|_4082_4453	4082	4453	+	Phage protein				gtgatatattcaaaagatagtaaatgggatgaagctaaagaatttattaaacaacaaggtatgcaagataattggatagaaatagttgattattacagacaaattggtggaagacatgttgctgtatttattgctatagataaacaaaagtatatgatattagaagctacaaaagataatagagttattttattagacaaagacaacaacatattattagaggattatgatttagtaacagaaagtaaaaaaatgttttattatatagaagaaccatttgaatataaaattaatttacctaaaaatataagtgaattaacatttaataatacaattgtattatcagtggttagaaatggtggtgacaaataa	MIYSKDSKWDEAKEFIKQQGMQDNWIEIVDYYRQIGGRHVAVFIAIDKQKYMILEATKDNRVILLDKDNNILLEDYDLVTESKKMFYYIEEPFEYKINLPKNISELTFNNTIVLSVVRNGGDK
phiIPLA-C1C	phiIPLA-C1C_ORF8	phiIPLA|_4455_6146	4455	6146	+	Phage protein				ttggcagatttatttaagagtttaagactaggtaaagactataccgatagttatggagcggtacctatagataatgatttacaagctaatataaaaaaaatagaacaagataatgttaatttaaataagagcatatcaaaatctctatatggtaatcagcaggcatatgcagaaccttttttgtctttaatggatactaatccagagtttagagataaaagaagttatacaaagaatgagcataatttacatgatgttcttaaaaagtttggtaataatcctatactaaatgcaattatacttactagagcaaatcaggtagctatgtattgtcaaccttctagatattctgaaagaggattaggttttgaagtacgtatgcgtgatttagaagcagaa…	MADLFKSLRLGKDYTDSYGAVPIDNDLQANIKKIEQDNVNLNKSISKSLYGNQQAYAEPFLSLMDTNPEFRDKRSYTKNEHNLHDVLKKFGNNPILNAIILTRANQVAMYCQPSRYSERGLGFEVRMRDLEAEPGKKEKEEIKRIEEFILNTGRDKDVDRDSFQTFCRKIVRDTYLYDQVNFEKVFNKKNGTKLDKFIAVDPSTIFYATDKKGKIIKGGKRFVQVIDKKVVAYFTSRELAMGIRNPRTDINASGYGLSEVEIAMKEFIAYNNTENFNDRFFSHGGTTRGILQIKADQQQSQHALENFKREWKSSFSGINGSWQVPVMMADDVNFVNMTPTANDMQFEKWLNYLINIISSLYGIDPAEINFPNRGGATSSKGGNTLNEADPSKKHQASQN…
phiIPLA-C1C	phiIPLA-C1C_ORF9	phiIPLA|_6288_7058	6288	7058	+	Phage protein				ttggaagaaatgaagtttaatgcttttgttcctatggacttatcaaaatctgtaagcacaaaagaggatacagaacaattttctaaagtttcaggctgggctagtacaccagcattagatttacaatcagatattataaaccctaaaggaattgacataagttattttaaagagcacggttatgttaactatgagcataatcaagatgaagtagtaggtttccctacagataattgctatgttgatgttgaaaaaggattatatatcgaagctaacttatttaaagataacgaaaatgttattaagatgttagacttagcagagaaattagaaaaatctggaagtggtcgtaagttaggttttagtattgaaggtgcagtaaaaaaacgtaatgtaaat…	MEEMKFNAFVPMDLSKSVSTKEDTEQFSKVSGWASTPALDLQSDIINPKGIDISYFKEHGYVNYEHNQDEVVGFPTDNCYVDVEKGLYIEANLFKDNENVIKMLDLAEKLEKSGSGRKLGFSIEGAVKKRNVNDNRVIDEVTITGVALVKNPANPEATWESFVKSFLTGHGTTPETQTDAGALRRESLASSITNLTYVTKIKDLKKFNDTWNNIVEDLNKSNQMGYEESIITLQLAKGLSRKDAELAVMQIRKEHL
phiIPLA-C1C	phiIPLA-C1C_ORF10	phiIPLA|_7061_8074	7061	8074	+	Phage protein				atggctaaaggattatcaaatatcttagaagaatatgataaacttaatgaatctatcactaagtctcaagaagataaaacagaagatacagagacaaaagataatgtggtagaagaaacagaaacacaaacagctgaaactcaagctacagaaaataaagaacctgaaaaggtaactgaagaagattctaaagaagctcaagaagaaggagaaaaattagaatccgaaggaactgaagatgtaagtccagaaaaagatgatacagtagaaaagtctactaaagaatcaaaagacccagtagaccataaagatactaagactgaagataaagataatgagaaacgtaaaaataaaaaagaagataaagattcagaagaaaaagaagattctaaagaaggt…	MAKGLSNILEEYDKLNESITKSQEDKTEDTETKDNVVEETETQTAETQATENKEPEKVTEEDSKEAQEEGEKLESEGTEDVSPEKDDTVEKSTKESKDPVDHKDTKTEDKDNEKRKNKKEDKDSEEKEDSKEGKEDKKEEKDSKEDKKEGKEKTSKSISDEDILTGFSTVLKSLEAISQEKEQFVTKSEFKELNDKLDAVLDKKETEETNVEETKEDGNQEEETTQKSVTSTTQENEGKAEGFVNKSVDTETSEADEVSEGKSEQSTESSQEEAETSEEGLTQEERKVFMDKFKEQASRKDKNYAHLNKLRQAYTNVTTSPERATENDVELIKDFIK
phiIPLA-C1C	phiIPLA-C1C_ORF11	phiIPLA|_8201_9592	8201	9592	+	Phage major capsid protein		FIG00016372	isu;Phage_capsid_proteins	atggctaacggaaaaaaattaaatgctcagcaaaaccaatatgctgatgcgttccaagaagaagtagttaaatcgttccaaacaggacacggtattactcctgaaacacaaattgatgcaggagctttaagacgagaaattttagacgaccaaatctctatgttaacatggactaatgacgatttgattttctatcgtgatattgcacgtagaccagctgaatcaacagtagttaaatacgatgtttatttacgtcacggtaatgtaggacattcacgttttgttcgtgaagtaggggtagcaccagtaagtgaccctaatattcgtcaaagaacagtatcaatgaaatacgtttctgatactaaaaacatgtcaattgctagtggtttagttaataac…	MANGKKLNAQQNQYADAFQEEVVKSFQTGHGITPETQIDAGALRREILDDQISMLTWTNDDLIFYRDIARRPAESTVVKYDVYLRHGNVGHSRFVREVGVAPVSDPNIRQRTVSMKYVSDTKNMSIASGLVNNIQDPAQILTEDAIAVVAKTIEWASFYGDASLTSEPGGEGLEFDGLAKLIDKDNVIDAHGESLDEKTLNEASVRIGKGFGTATDAYMPIGVHADFVNNILGRQVQLMQDNNGNVNTGYSVQGFYSARGFIRLHGSTVMENELILDEGLQPLPNAPQPAKVEATVEKGKKGKFIKEEDRSGLVYKVVVNSDEAESAPSEAVEATVTDATDAVKLTITVNSMYQQQPQYVSVYRQGKETGQFYLIKRIPLKDVNEEGKLEFLDLNETLP…
phiIPLA-C1C	phiIPLA-C1C_ORF12	phiIPLA|_9692_9958	9692	9958	+	Phage protein				atgcttaattatacaaaaactaatattgaaatggcaactccatatggaaaagttacaattgatgataaaggtaaagtaaatggtttaactaaagaacaagaaaaagaatttgctaatttaaatggtttcacttatactgaagataaaaaatcacaacctaagaaagaaactaaagaagaatctaaaaaagaagatactaaacctaaaacaactacaagaaaaacaagcacacgtaaaacaacaactaaaaaatcagaagataagtaa	MLNYTKTNIEMATPYGKVTIDDKGKVNGLTKEQEKEFANLNGFTYTEDKKSQPKKETKEESKKEDTKPKTTTRKTSTRKTTTKKSEDK
phiIPLA-C1C	phiIPLA-C1C_ORF13	phiIPLA|_9968_10876	9968	10876	+	Phage protein				atggtaaactcaatgttcggaggtaatttagacccttatgaaggctctatgaattatgagtacccttaccacccagcaggtaatcctaaacatattgatgtaagtgagattgataatataactatagcagattatggatggactcctgatgctgttaaagcttatatgtttggtataactgtacagaatcctgatacaggacaacctatgggtgatgaattttattatcatattttagaaagagcaataagtaaagcagaacatatactggatatatctatcttaccggatattcaaaatgagtctagagattactatgaaacagaatttaatagttatatgtttgtacatgcatataaaaaaccaatattacaagtagagaatttacaactacaattc…	MVNSMFGGNLDPYEGSMNYEYPYHPAGNPKHIDVSEIDNITIADYGWTPDAVKAYMFGITVQNPDTGQPMGDEFYYHILERAISKAEHILDISILPDIQNESRDYYETEFNSYMFVHAYKKPILQVENLQLQFNGRPIYQYPANWWKVEHLAGHVQLFPTALMQTGQSMSYDAVFSGYPQLAGVYPPSGATFAPQMIKLDYISGMLPRKRAGRTKPWEIPPELEQLVVKYALKEIYQVWGNLIIGAGIANKSLEIDGISETIGTTQSAMYGGASAQIIQIDSDIKELLDALRSYFGTNMIGV
phiIPLA-C1C	phiIPLA-C1C_ORF14	phiIPLA|_10890_11765	10890	11765	+	Phage protein				ttggaaaaaccatatatgattagtcaaggatttaacggaaatgtatttaataaatctacttcctatgcttatataggtgatgtagaccaagtagagaaagaaaataaaacagcaagattagaatttgataccaaagatatgagaagatttacaaaagatagaggtattaaagtcttgtgggagcgtgcatatttttgtacttgtctaaacccagagacaggttctcctagactagattgtcctagatgtcatggtaaaggtattgcatatttaccagcagaagaaactcatatgatgatacaatcacaagagaaaggaacacaaaatatagacatcggtttagtagatacaggtacagctataggaacaacaaaattagaaactagagtttcttataga…	MEKPYMISQGFNGNVFNKSTSYAYIGDVDQVEKENKTARLEFDTKDMRRFTKDRGIKVLWERAYFCTCLNPETGSPRLDCPRCHGKGIAYLPAEETHMMIQSQEKGTQNIDIGLVDTGTAIGTTKLETRVSYRDRFTVPEVLMPQSLVYFVNGERIKKGIPLYYDVKEVTFITTQEKVLNEDDYKIENGRLFLNEQFKNSTVSLNILMTLRYVVSDILKESRYQYTTFNEPKPRFENLPQKLLLKREDVIVLPDPYVVNDALEKDIELQVEDPKAKSGQGSLGGFFNGAFK
phiIPLA-C1C	phiIPLA-C1C_ORF15	phiIPLA|_11765_12400	11765	12400	+	Phage protein				atggctaaaaaagtaaaagctactaaaaaacctactatatttaagaatggtaagcaggtaagtaggaagactatagattcaatgcgttctgatatactcgataagctacaagcaaccgcacagcaagtagatgacgtttatatcaaacgtatgcctacttatttagaagtgacagaaaagaaattagaagaaaaaggagtaatagacttaaaaaaagcctttgctaaatcttctaaaaaaagaagaactaaaaatggtggctggtacttgattgtaccaatacgtataaaaaccagtcgaatgaacagagatacttatcaagatatgcgtaagttacaaataccttcaggtaaaagttcagctagttctttaacatcatatttacaagcagtgagtaaa…	MAKKVKATKKPTIFKNGKQVSRKTIDSMRSDILDKLQATAQQVDDVYIKRMPTYLEVTEKKLEEKGVIDLKKAFAKSSKKRRTKNGGWYLIVPIRIKTSRMNRDTYQDMRKLQIPSGKSSASSLTSYLQAVSKGRNITHPSMKPKSPSNNMTKVRRKPKKKASYFIFRTVSSKSPSSAWVLNRDKVNSDNFSKTTLNNVKNLMNWKMRNIR
phiIPLA-C1C	phiIPLA-C1C_ORF16	phiIPLA|_12416_13273	12416	13273	+	Phage protein				atggctatatcatcagtagattcatatttattaaaagaaattaagcctagattacgtacagtgctagacaattgttatattataaatgaagttttaaaagactttgatgaacaagctagaaataactttatagaatctttttgtggtaaaaatgcacaacgtgaaattactatagggtataactttccagaatttaaaaccaaccatgaagctcattaccttatccaattaggacaagggcaagaagtaggaacagctcttggtggagttcaaggtagttattttgaaaatagtaataatacttatgttgagaattcagtagcacaaagagaaggagataagctagtatttacagtaagtaatccaattcattcagtaattaatgtagatgatgtagta…	MAISSVDSYLLKEIKPRLRTVLDNCYIINEVLKDFDEQARNNFIESFCGKNAQREITIGYNFPEFKTNHEAHYLIQLGQGQEVGTALGGVQGSYFENSNNTYVENSVAQREGDKLVFTVSNPIHSVINVDDVVFAKADDMKVKDNKIYFNYNFNEDYEGYNAIITYVEKTDDTKGIVKGMNVEESITVVGLSYNVDVARCMDAVLRMILISMRDSIEEQQTFQLQKLSFGDLAPIIDNGSDYIFGRPTIISYTSSSDLDYTITQEINKITFKERAVNNGTSKEIN
phiIPLA-C1C	phiIPLA-C1C_ORF17	phiIPLA|_13248_13469	13248	13469	+	Phage protein				atggcacaagcaaagaaatcaactaaaaaaagtaataaatcatcttttaatggttatattcatattgatacttttattgatattgctaaagttatgtttggtttaacaccaggacaagctgaaggatttaaagcatatatgaatggtaaacattaccagtataaagatgaagattttttaccttacctggaagagtatacaggtaagaaatttgatatttaa	MAQAKKSTKKSNKSSFNGYIHIDTFIDIAKVMFGLTPGQAEGFKAYMNGKHYQYKDEDFLPYLEEYTGKKFDI
phiIPLA-C1C	phiIPLA-C1C_ORF18	phiIPLA|_13489_15273	13489	15273	+	Phage major tail sheath				atggcaaatgattataaagaagtattcccacgtagacctattacgagacctcatgctactattgaagtagattcatcaggtatcggcggttcagcaagtgccagtgaaaaaactttaatgttaattggtaaagctgaaggcggggaacctaaccaagtttataaattacgtaactattcacaagcaaaacgtactttccgttcaggtgagcttttagacgctattgaattagcttggggttctaatcctaactacacagcaggtcaaatttttgcaatgcgtgtagaagacgctaagccagcatctgttgaaaaaggcggtttacgtatcgtatcagatatttacggtaatgcgtctaataatattcaagtagctctagagaaaaacaacttaagtaaa…	MANDYKEVFPRRPITRPHATIEVDSSGIGGSASASEKTLMLIGKAEGGEPNQVYKLRNYSQAKRTFRSGELLDAIELAWGSNPNYTAGQIFAMRVEDAKPASVEKGGLRIVSDIYGNASNNIQVALEKNNLSKSLRLRLIFENDRFNEVYDNIGNIFTVKYTGEEPKATVSVIHDDETQKAESLVLKVGDNVVKSYDLSGGLYKYTNEVITDINQLPDFEAKLSPFGDKNIESTLLDPVEDLDVTDKGAYVTAIFGDLQKQTEYNGLIHFERVPEDVSNSSDVTVDAGEDNATVTATTEEGAKFKTIEPFELTKLEGGTNGEEPTSWADKFEKFAHLGGYYIVPLSSRESVHAEVAHFVRERSDAGEPMRAIVGGGIAEHKEKLYGRASSLMNPRVSLI…
phiIPLA-C1C	phiIPLA-C1C_ORF19	phiIPLA|_15333_15698	15333	15698	+	Phage protein				atggcatcacaagctaaacaaacagtccatactggtaataccgtattgttgtatattaaaggtaaaccagtaggaagagcacaatcagcaagtggtagacgtgaatacggaactactggtgtgtatgaaattggttcaatcatgccacaagaacacgtttacttaaaatatgaaggtacgttaacagtagaacgtttacgtatgaaaaaagaaaactttgcaaaattaggatatgcttcactaggtgaagaaattcttaaaaaagatattatcgacattcttgttattgataatttaactaaacaagtgattatcagttaccatggctgtagtgctaataactatgaaaaagattgtagcttctaa	MASQAKQTVHTGNTVLLYIKGKPVGRAQSASGRREYGTTGVYEIGSIMPQEHVYLKYEGTLTVERLRMKKENFAKLGYASLGEEILKKDIIDILVIDNLTKQVIISYHGCSANNYEKDCSF
phiIPLA-C1C	phiIPLA-C1C_ORF20	phiIPLA|_16510_17448	16510	17448	+	Phage protein				atgacaggatacaaattaaaaagttatggtgaaaggattatagaaactatattaacagaaaataatataaattatgtaagtgaaaaaagtataaatacaggtagaaaaagaccacaaaggatagatttttacataaaggtaaaaggtaaatattatgcaatagaataccaaggagagcaacattttaaagaaactacaggtgcatggtctagtaaaccgttagagtatgttcagatgttagataatgttaaatatgaatattgtaaaagaaataatataaatgttttatatattaattatcctaacctagataaaaaagatattttatgtcaaatagaagattttttaggtattaaattaaaatacacagaaggaattagagatttttatataggtaca…	MTGYKLKSYGERIIETILTENNINYVSEKSINTGRKRPQRIDFYIKVKGKYYAIEYQGEQHFKETTGAWSSKPLEYVQMLDNVKYEYCKRNNINVLYINYPNLDKKDILCQIEDFLGIKLKYTEGIRDFYIGTEKEKEVIEFYLNHSEKETQEEFDMTKNEVKGLMRRRGIIKRFKRVIGLNIKTLEEVKFDTLKDAQEWLGSSGIRGCVTGDRKTCCGYVWRYEDEDFSYRAKTITDKRIKVYVAKKGNEVIKLPLQMLSSKYGLPKANVVGCVKGKYKTVKGYTIREATKKEQEETLSSISYIDYIQSFK
phiIPLA-C1C	phiIPLA-C1C_ORF21	phiIPLA|_17505_17639	17505	17639	+	Phage protein				ttgacaaatagaaaaagtattggtaagatgagtaagacaagagcaacatggcatataaaaccatatactcaagttaaaaaagataagactaaatatactagaaaaagaaaacataagaaaagagatgattattaa	MTNRKSIGKMSKTRATWHIKPYTQVKKDKTKYTRKRKHKKRDDY
phiIPLA-C1C	phiIPLA-C1C_ORF22	phiIPLA|_17639_18100	17639	18100	+	Phage protein				atgggtaaaacattttattcaaagagaagaacaacttgtaagagcagacaaaaaaagaaacatataaaccaaatgagtacacaagaattacttcattgtaaaaatttattacagtattctttgattattaatgataagttcattttaacaaaacacactaaagataaacttaaaacattccttaacttaggaaaattaaaaggtatgatttattcagatagttttaatttagataatattatagaatataatgaaacagtcttaggtgaaaatacatataaaagagtattagttagacatccagaaattgtcacagtagaaaatcaagtatgttatcaatactgtgtaatagaaattcaaacaggtaagataattacagtgtattataataaaacacat…	MGKTFYSKRRTTCKSRQKKKHINQMSTQELLHCKNLLQYSLIINDKFILTKHTKDKLKTFLNLGKLKGMIYSDSFNLDNIIEYNETVLGENTYKRVLVRHPEIVTVENQVCYQYCVIEIQTGKIITVYYNKTHDSHKTLDLSYYDESLKIIKR
phiIPLA-C1C	phiIPLA-C1C_ORF23	phiIPLA|_18368_18661	18368	18661	+	Phage protein				atgaaattaacacaagtaagatttgaaatggaaaaagaattaaaagatttcccagaaggtaatagtaaatatgatgcaattaaagtaaatagtattttagatatttttaaagaatcagttaaaaaggttgaaaagataactcgtaaatatatcaaaggacaagaagtacttactattgattataagtactatgattctttacaagaatattatgattatttactacataataaagaaggtattaaacaagggctagaagaaattgtagagtatacaaaaaacttggaaaagtaa	MKLTQVRFEMEKELKDFPEGNSKYDAIKVNSILDIFKESVKKVEKITRKYIKGQEVLTIDYKYYDSLQEYYDYLLHNKEGIKQGLEEIVEYTKNLEK
phiIPLA-C1C	phiIPLA-C1C_ORF24	phiIPLA|_18787_19197	18787	19197	+	Phage protein				atggctgaaaataatacacaaaataataacactgatgaattacaggagttaaagagaaagaaagaacaagaacaagacaatacagtttcaagagttattcgtggagtaaatgatgtttttgagaaatattataattttaaagaaattaaattagatttcaatattaaattaagagtacctaatgcattagagcaaggtacaattaacgctatgcgttcaaattacttaggaggtatggatttataccaaagcgatgagatttataaagcgtatcaaatgttagcaacaattcaagtcgtaggtgtagaagtacctgatgagttaagtgacccagaaaaaatatataacttaatacctttagtacgagtttacgatgattggattgacttcctaggaacc…	MAENNTQNNNTDELQELKRKKEQEQDNTVSRVIRGVNDVFEKYYNFKEIKLDFNIKLRVPNALEQGTINAMRSNYLGGMDLYQSDEIYKAYQMLATIQVVGVEVPDELSDPEKIYNLIPLVRVYDDWIDFLGTFRR
phiIPLA-C1C	phiIPLA-C1C_ORF25	phiIPLA|_19277_19738	19277	19738	+	Phage protein				atgagagagtttaaagtattgcctacagaccctaatttcaaaaatttagatgcctaccaaatacactttattattgaaagtatgaatttagataatagagaaatggaaagacgaaataaaggttacgatagtacagttgaagatgatgatacttcatggtatgatgaatcacaagaagaattcgagccagtaccagacttcttagatgctgaagacttagcaaaacaagcctatgacagactttcagaatcagaacgtattaagatgactgaacgtgcagaagctgaagaagatgatgaggaagcaagagaaattcataaaaataaaatggcacaaattcaaaagaatattgaagagcttgacaaacaagttaacaatactagtgataatcaagaagag…	MREFKVLPTDPNFKNLDAYQIHFIIESMNLDNREMERRNKGYDSTVEDDDTSWYDESQEEFEPVPDFLDAEDLAKQAYDRLSESERIKMTERAEAEEDDEEAREIHKNKMAQIQKNIEELDKQVNNTSDNQEEYSQQSIEDALNEFDDDDLYM
phiIPLA-C1C	phiIPLA-C1C_ORF26	phiIPLA|_19793_23110	19793	23110	+	Phage DNA transfer protein				atggcaatgaatgataactatagattgaatatatcaggtgatagctctcagttagagagtagtttaaaaatcatacaagcttatatggatgctatagaaaatatggagcttgacaaaccgattgacggtatggctgataaactaaaaattatagcatctcaatttaaaagaattaaagatattgctgataaaactgatggtagtgcttttatatcttctaaagatatgaatacagtagtagattctacaagaaaagctactaaagaaattaatgattttaaagatgctatatccgatgctcaaaaagaacaaatagcaatgggtaaagcacctaatacaaatttacaaaaatcatatgaaaaattaaataatactttagaatctatgactaagaattta…	MAMNDNYRLNISGDSSQLESSLKIIQAYMDAIENMELDKPIDGMADKLKIIASQFKRIKDIADKTDGSAFISSKDMNTVVDSTRKATKEINDFKDAISDAQKEQIAMGKAPNTNLQKSYEKLNNTLESMTKNLDEFSSKTVGTDSGINTRIQDMKRLGEATDDYYESLNNAMTAQQKMKQIRASEYRVRRNLDKSEISGRMSYDTGTQTKSAIGKSQFMRRDSADLKKQLADLRNRDKNDTSMTNLNRRFTNKEIDKSTYQQERAQIEANNKARAKEIDSIEKLIRQMDTTSNYFDNVASKQMDDRRIDPARGTFKGIFRERAPSIASHGVMAGMAVGGGMYMKGKSLSESNRPQKIALGQQMGTSDYKSVRHNFEEMSIDNHLGYNSTDMLKFASDYM…
phiIPLA-C1C	phiIPLA-C1C_ORF27	phiIPLA|_23855_24436	23855	24436	+	Bifunctional autolysin Atl / N-acetylmuramoyl-L-alanine amidase (EC 3.5.1.28)/ endo-beta-N-acetylglucosaminidase (EC 3.2.1.96)				atgttaaataaatggattgacgctatggctcctaaaaattctaaaatgcgtggtttaggagaaatatacatgaaagcaggtaaagcatctggattagaccctcgttacttagtagcacatagtgctgtagaaacagcttggggtacttccaacctatcacatggaggagaccctaaaaaaggtaactggtacggaattggtgcgtttgataacaatcctaataacggatttaattatggtttaggtattgttggtggagctaagtggatagctaaaaatttctatagtagaggacaaaaaacactacacaaaatgcgtcataatggaggacaacatgaatatgcaacagcaggaaactgggatacaatgattgctagtataatgggtagttcagataaa…	MLNKWIDAMAPKNSKMRGLGEIYMKAGKASGLDPRYLVAHSAVETAWGTSNLSHGGDPKKGNWYGIGAFDNNPNNGFNYGLGIVGGAKWIAKNFYSRGQKTLHKMRHNGGQHEYATAGNWDTMIASIMGSSDKFLKGGKGGRFSPPQTETVESTTRSKNLDLNLTIPEGYDVDKASDMIVNEVVNYMNKNLQY
phiIPLA-C1C	phiIPLA-C1C_ORF28	phiIPLA|_24499_25296	24499	25296	+	Phage tail length tape-measure protein		FIG00011468	isu;Phage_tail_proteins isu;Phage_tail_proteins_2	atgactaccgaacaactcagagagaaaaataatgcttctgagactaaaaaccttaaaacttataaaagtttattagatagagctgaacaattaataaatgatgctaaatctttagacggaggaggaagtgattcaggtagttctgatgactctgacgtaggggattcagcaggtggagataagaaaaaatcagctgataaatggaaagatgatattagaaaagccgccaaagcaatgggtgttaaaatatcagataaagatgtagacggaatagcaagtcttattcaaaaagaatctggtggagaccctaaaataaaacaacaaattaaagatataaacagtggcggtaatgaggcacaaggtcttttacaatatgttcctagtactttcaacaactat…	MTTEQLREKNNASETKNLKTYKSLLDRAEQLINDAKSLDGGGSDSGSSDDSDVGDSAGGDKKKSADKWKDDIRKAAKAMGVKISDKDVDGIASLIQKESGGDPKIKQQIKDINSGGNEAQGLLQYVPSTFNNYKVKGHGNIHNGYDQLLAFFNNKNWKSDYNPNGGWSPTGGRAKGGKGGRFSAPQEPVSPVTSALLNNTAPLPTRSSNSNSMSSNVNNNNNVRVNVNVQGNQNNSEELGEAVESKFNNVMNTDLSIFSNQYRRV
phiIPLA-C1C	phiIPLA-C1C_ORF29	phiIPLA|_25353_27959	25353	27959	+	Secretory antigen SsaA-like protein				atgaaaaggataagaagacctgatataagattagaattcgttacagatgaaaatatatttactttaagatatagtaatgctgtagaagttacaggagagcaagtaggaaataaagtcctaggtttccaaactaaaaatgctatgtcagatgatagtgctacttttgtcattactctagcaggagatacaaattgggataaagctttaatgattaatgatattgttaagatttatattaatcctaatccagcagatgataaagaaggactagtattagtaggtatgatttctcaagtatctaaaataggaagttacagcaacgaccaaaccacatatagaataacaggtcaagctttctctaaaccttttattaaatttggattaggtgtaatccaagag…	MKRIRRPDIRLEFVTDENIFTLRYSNAVEVTGEQVGNKVLGFQTKNAMSDDSATFVITLAGDTNWDKALMINDIVKIYINPNPADDKEGLVLVGMISQVSKIGSYSNDQTTYRITGQAFSKPFIKFGLGVIQEVQAVLPATGWLVDGEKIKFSGSNASQIMKEVLDYFIPFMRYKYDDGKGNHNKTISDHFAWDGLDSWTAFENLKDTTQLTNFDGSLKQMMDMITAKPFNELFFRNGQDKNADKTQLVMRKTPFNESQWKALDYETVSSEDFVEEDVGKSDVETYSIFTVTTPQMLKTMEADVFSKPQYHKELVDRYGYSKLEVENMYIPIEENSSTEDDNNDAGDEQESYDKVMKDLKKEGKDKVSKAKNKWVKKLASKYKGLTKENAQEIVDKFSK…
phiIPLA-C1C	phiIPLA-C1C_ORF30	phiIPLA|_27974_28882	27974	28882	+	Phage protein				atgatacaagaaattaatattaaagtaacaaatttaatagataatgtatataatttttatcaagtaactaatgatattatatcttataagaatcaaaaactatttgatttttgtacacatgaatttgctatagatagaggtagagcacgaccatatcctggtgttatatcaggtatggttgtttctaaagtgaatgttggagaagaggatattataggggatgaagcgactgtaaaagctaatttcttagtatcacattatgttcatagagatgtggaatattataattctttaataaaatattttatagtagttaaattaatctatagtgaaaaatatgaagagtggtatgttgatgatttaactgaagattacgaagttcaaaaaagtagttatgat…	MIQEINIKVTNLIDNVYNFYQVTNDIISYKNQKLFDFCTHEFAIDRGRARPYPGVISGMVVSKVNVGEEDIIGDEATVKANFLVSHYVHRDVEYYNSLIKYFIVVKLIYSEKYEEWYVDDLTEDYEVQKSSYDEGISVINTEPIDNAVKMIQDNIDNFDNINYMFKGKTSNNPLFLDDNYYVDSFNLIYWILYTNGVDVNYRFGLDYLLSSTTFDTIFNKGYKYETMKEEFRQGDILFFNKNDSFIGLYLGDNQFFSILGEFPKDDIHPKIFSLDDYWDKFNGRVLRVKIKDYLEEDTEEGE
phiIPLA-C1C	phiIPLA-C1C_ORF31	phiIPLA|_28885_31038	28885	31038	+	Glycerophosphoryl diester phosphodiesterase (EC 3.1.4.46), phage variant				gtggtagtacgattacaatcgtcattaggaagtaatgttaagcaagtagatgctgatgattttaatataaataatttatacttagctaaaataactaaagtaaattataaatatcaaacagtggaatttcaaactaaaaatacgtatgcaggtcaagttaaaggttcagatggtaaatattcagcacctataccaaaaagttttatcggtaaaacacctgaaggggtttattttggtgaagtaccacttgttactccaggttctacagctcttgtaggatttattaatggagaaggtagtagacctatagtactaaatgtatatggtgattcagatgtcaataaactcataacacccacacctatagatagtggagatttttctaatgaggatattttt…	MVVRLQSSLGSNVKQVDADDFNINNLYLAKITKVNYKYQTVEFQTKNTYAGQVKGSDGKYSAPIPKSFIGKTPEGVYFGEVPLVTPGSTALVGFINGEGSRPIVLNVYGDSDVNKLITPTPIDSGDFSNEDIFRYGSAMYKLYPSLTYDFIDGEGTVIKTFNGKSFFTINSNEDEQEQATDFYTGTSYGDLYPSHDRRGDLVEPRNQRAPKMLFKHQGDIGEDNHITTIFIGEDGTYRVSNMDTEKQKRTTQEISNNNYRVKHEGDSLLLDEGQVWVEYGIDSETNSFYIKNDNNKFEFTDKGILVNERPILDALDDSIQNSSKELEEIKKQIKDIDNMLSTVGKENIEELIRDTKNAIEVSKKATDDVNLMNTRISDVSSRAEGIIQQFQDFRDKTYK…
phiIPLA-C1C	phiIPLA-C1C_ORF32	phiIPLA|_31059_31727	31059	31727	+	phage-related protein				atggctgataaatatagttctatgacagagttatttaaaaatgaagtagaaggtactgattacgaggttattactgaagacaatgatagtaaggtactcttaacaagtatacatggtggaggtattgaagtagggtctactgaattagtagaggcaataagagaactaggaaattataatatctatgagttcaaaggattaaaaagtagtaataattctagcttacatgttacatccactaattatgatgctcctcaattactagaacttataaaagaaacagattatgcagtttctatacatggagcatcaggagaagaacctatttgttatatgggtggtaatgatgttaagttgagaaatgctatatggtctgctttagaggatataggtattaaa…	MADKYSSMTELFKNEVEGTDYEVITEDNDSKVLLTSIHGGGIEVGSTELVEAIRELGNYNIYEFKGLKSSNNSSLHVTSTNYDAPQLLELIKETDYAVSIHGASGEEPICYMGGNDVKLRNAIWSALEDIGIKVQISPPNIIGENDDNITNRTRKSKGVQLELTTALRQSFFKNGDSRRFKRENKDNWTDIIKNMAKAIHDTVQESIKYDSNNVTTKYKVNL
phiIPLA-C1C	phiIPLA-C1C_ORF33	phiIPLA|_31841_32638	31841	32638	+	Phage protein				atgccacaagcagacggtaaaaatgatttaaaaagagttgttttacatttaccttcagaaggagataaaggctggtatagatttaaagttaaccctgaaaattattctattgaaatgcctcaacgtacgagtgtaataaaaactaaatctgatattattatagaagattatggtaaagatatagaggttattaatttttcaggtactacaggatttaaaccaattatggaaaatggtgtaaaaagaaacggtaaagataaaatagaggaattagaacatattataactaaatatgcaaaaggtgctggagatggtaatcaacaaagtaatactatgtttttttataatatgacagacggtagatattataaagttcatttagcaccacaaggattaaaa…	MPQADGKNDLKRVVLHLPSEGDKGWYRFKVNPENYSIEMPQRTSVIKTKSDIIIEDYGKDIEVINFSGTTGFKPIMENGVKRNGKDKIEELEHIITKYAKGAGDGNQQSNTMFFYNMTDGRYYKVHLAPQGLKITRSKDEPLLFRYDITLMVLGDAFEPDRNSIADPELGNKAISSEKSLQDKLNNLYPSAKKSRDINNNTKDNNNNNSSTKRLPQTQTDTKPKTYSPTANGNRIYNPRNSTNGLKGNVSNMAMIIGYGNGGVDA
phiIPLA-C1C	phiIPLA-C1C_ORF34	phiIPLA|_32638_33162	32638	33162	+	Phage protein				atgagacatgaaatttaccagacagctagtttattaagatttttaaataatataaatttaaataatacaaatattcaatataatttattagatgagaggataggatttgtctcaagatactatacacctaatatacaattaagtgaattagcacaaagagtattaaatgatattcaacacaataatattaaaacagcagaaaaagatttaaataaaaattctatagtaaataaaatagataaaacaatgttaaaagtacaagcaccaagaatttattttattttacaaactataattatggaatcttatgctattgttaattgctttgttgaaaatatagactctcttgtatatttaactgaaagagatgttaaaatagcaagagaaaatttaaattat…	MRHEIYQTASLLRFLNNINLNNTNIQYNLLDERIGFVSRYYTPNIQLSELAQRVLNDIQHNNIKTAEKDLNKNSIVNKIDKTMLKVQAPRIYFILQTIIMESYAIVNCFVENIDSLVYLTERDVKIARENLNYVADYLSDYEEYSSVVTDLRELDICFGYIELQLPLIKKERGY
phiIPLA-C1C	phiIPLA-C1C_ORF35	phiIPLA|_33162_33866	33162	33866	+	Phage protein				atgagatttaaaaaacatgaagttaggtataatgatactatgcaggcaatatctcaaagatattatggtagtccagaatactggatagatttaattgagcataataatttaaaatatccctatattgtagacgaccatatgttgaaaaaagataaccctgagcatttagtaactacaggagattatattattatacctgaatactcttatctaactaatgctacactaaaagagattaacaagaaagatagagatattttagtagagatggctttaggtagtgacttaaatgttacatctaatgaagactactttaataaacatggtacaagtgatgaaatacttaattttacagaagataataaaggtgatttaagtacagttgtaggtgtagataat…	MRFKKHEVRYNDTMQAISQRYYGSPEYWIDLIEHNNLKYPYIVDDHMLKKDNPEHLVTTGDYIIIPEYSYLTNATLKEINKKDRDILVEMALGSDLNVTSNEDYFNKHGTSDEILNFTEDNKGDLSTVVGVDNIKQQLQTRLLTPKGSLILHPDYGSNIHELFDKNIPETAVLIELEIIRTLLSDSRVKNVNTIDWTLKGKCFWGKFSVEIESVEESITFVLQSDETGIFARFE
phiIPLA-C1C	phiIPLA-C1C_ORF36	phiIPLA|_33880_34926	33880	34926	+	Phage baseplate		FIG01305804	isu;Phage_baseplate_proteins	atgaaaacaagaaagctaacagatatattatctagaatgatagataagacaatgattgcaacaagtaaagtatcagattttactccaggttcagcagtacgttcattgttagaggctatcgctcttgaattagaacaatattatatattaacaaaagaaaatattgagtggggtatagaagaagggatagtagaagcttttgatttcacaaaaagacgtgaaagaagagcatatggtgatgtgactattagattttataatccattagaagaaactatgtatattcccagaggaactacttttacttctacacgacagcaatatacacaacaatttgaaactttagtcgattactatgtaacagaaggttcaacagaagctaaagtagaagtatatgct…	MKTRKLTDILSRMIDKTMIATSKVSDFTPGSAVRSLLEAIALELEQYYILTKENIEWGIEEGIVEAFDFTKRRERRAYGDVTIRFYNPLEETMYIPRGTTFTSTRQQYTQQFETLVDYYVTEGSTEAKVEVYAKEAGIIGNVPEDTINVMTSSSTLIKSVNNDLSFSTGRDEESQEELKRRFHMFVESRGRATNKSIRYGAMKVPDVKGVYVYEQVGLVTVYAHDNNGTLPNNLISDIEEALEDYRPSGIMLRVRPTVKTDVDVDVRVVITNKARIGETLQRHIESVIRSYLNDFNVSDDLILADLTQVIMNIDDSLIYDIQFNSIMGNIETQPEEIIRAGKINVTLV
phiIPLA-C1C	phiIPLA-C1C_ORF37	phiIPLA|_34943_37600	34943	37600	+	Phage protein				ttgagtagttttttgaaaaacttacatccattattaagaagaaaaaaagataaaaatcttaatgaagatacaaactatatactactaaacactttaaatgaagagttaaatacggtagagagagatacaattgagagtaaattacaatcttctttaaaaagtgctacaggaacgtatttagataaatttggagattggtttggtgtataccgtaaagtagatgagaaagatgataaatatagacaaagaatcattaaatacttacttttaaaaagaggtacgaataatgctattattgaaggtattaagtattacttagatagagatgaccttaatattagtatctatgaaccatttaaaaacattttttatactaataaatctgaattaaatggtaac…	MSSFLKNLHPLLRRKKDKNLNEDTNYILLNTLNEELNTVERDTIESKLQSSLKSATGTYLDKFGDWFGVYRKVDEKDDKYRQRIIKYLLLKRGTNNAIIEGIKYYLDRDDLNISIYEPFKNIFYTNKSELNGNDKLMGYYYRFAVINVTIGNYFPLEIIDIINEFKPAGVKLYVTYDGGATNNGSLIYQWLNDDMKVAMYEDIINFYGYDELLYGHINLGLRKTDSLNYKSVFINNKSLINSEDVLTGSSNVGRIFNNVSIKSSYNYTPQYNSSVANIISELKNKSEELSTDFYLYTNEKNKVSVPVTFKSNSGIEYIYNNFNLRDYLIKTKPNLLNKTKREISDYIGQVDFKLTLKALLPPDEYINIVLQIYDFDRNRWNTINYNSVSFYEKDYDFNI…
phiIPLA-C1C	phiIPLA-C1C_ORF38	phiIPLA|_37724_38245	37724	38245	+	Phage protein				atggctatagcaacgtataattcacatgtagagttagcaaaatacttagttagtaaagctaattctacttatttagtagtaggtcgtacaacaccgtggtctagtgaaactaacccaccacaaccaaatgagaaaacgacttcattacaggaaataattggatataagaaaacacatagagcaacattagtaagaccagcacagtcaccacaagatgatgataaagaaaaaatatcttacggtaataaagattgggtagtagttactacagaaaatgctaaagatgaaggagctaaatgggtttatcttgaagcagatgttgtaggtaatgaattaccattaggaacgtatagacaaattggtttcgttattgacttagtccctaatagtggcgtaagt…	MAIATYNSHVELAKYLVSKANSTYLVVGRTTPWSSETNPPQPNEKTTSLQEIIGYKKTHRATLVRPAQSPQDDDKEKISYGNKDWVVVTTENAKDEGAKWVYLEADVVGNELPLGTYRQIGFVIDLVPNSGVSKPNLLPSEVKETGTLMYFENKQFQNRTETTTAKERCIIEV
phiIPLA-C1C	phiIPLA-C1C_ORF39	phiIPLA|_38266_41721	38266	41721	+	Phage virulence-associated protein				atggtcgtaaattttaaagtatccccttacctagatagatttgaaccatctcaaaatagaaccagagtcttatttaatcctgatagaccattacaacaagcagaattaaatgagcttcaatctatttcaacatattatcttaaaaatttaggagactctatatttaaagatggtgacaaacaatcaggattagggttcacattaacaaatgaaaatatattatcagttaatccaggttacgtttatttaaacggtaaaattagatactatgattctgatgagacagtaagattaactggtgtaggtaaagagtatgtaggaatgaaaatagaagagagaattatcactccagatgaagactactctctattagaccaaacaagcggtgttcctagttat…	MVVNFKVSPYLDRFEPSQNRTRVLFNPDRPLQQAELNELQSISTYYLKNLGDSIFKDGDKQSGLGFTLTNENILSVNPGYVYLNGKIRYYDSDETVRLTGVGKEYVGMKIEERIITPDEDYSLLDQTSGVPSYFSKGADRLEEKIVLTLNDPTSATIYTFLDGQLFVKSNNPEMDKINKVLAERTYDESGSYKVNGFELFSEGNAIDDAHVSIVADAGKAYVKGWQVNKPTSTRLNVEKSFDLGKAENESTIFNKSTGSISLANSPVKDINRVTGQVLVDKERVTRGSTGDSLDYLSNNTAFEVVRVWTETSPGQTTKEYKQGEDYRLVDGQSIDWSPGGSEPNGGTSYYVSYKYNKKMEQGTDFTVTTQGEGLGEKWFINFDTSGGVKPTDQSVVLVD…
phiIPLA-C1C	phiIPLA-C1C_ORF40	phiIPLA|_41781_41933	41781	41933	+	hypothetical protein				gtgcctaaagaatatagagacccttattcacaggctaaaatatttgtacctacacatgaagagattagaattaaatctttagaaaaagaattagaagagaaattaaaaaaagcagatatgttattaaataaactacaagagaaaggaaattag	MPKEYRDPYSQAKIFVPTHEEIRIKSLEKELEEKLKKADMLLNKLQEKGN
phiIPLA-C1C	phiIPLA-C1C_ORF41	phiIPLA|_41939_43867	41939	43867	+	Phage capsid and scaffold		FIG01304444	icw(1);Phage_capsid_proteins	atggctttttcttatacagacttaaaagaaacagatagattaaaagacctttatcctaaagtaaatgatataggacattatttaataggattagaagaaaatatagaaggcacaggtaatatagaaacttatgatagtgttgattttaataatgttacaagtaaagttagtaaaagtggtacttattactttactagaacaactaatcaacctgaagatgtaaatcacaatgggtatgttgttttatatgttagaaataaaagtttttacaaaatttatttctctccttttaacacaaatgaattatatgttaaaacgaataataatggaaccttaactgactggagtaaattcaagttggaagatgatgatttctttgatgaaggaaacacagtagac…	MAFSYTDLKETDRLKDLYPKVNDIGHYLIGLEENIEGTGNIETYDSVDFNNVTSKVSKSGTYYFTRTTNQPEDVNHNGYVVLYVRNKSFYKIYFSPFNTNELYVKTNNNGTLTDWSKFKLEDDDFFDEGNTVDIKRLDKSTTQFATLLNPPKEDLNTGWLDYKESKEGKSAILEFNPINSTSTFTKMRRLPEQEQNNNLLRDSLFVHPETDYHNVKTDNWENPPFWGYSDNAKKSSIKFRGENVVQVDDGSNKYPTVMSKRFKMGKQLSVGDTVTVSVYLKVNDPSLFKDNLAYFELAGYDDVDTSINPYTGGRREVTADELSTEWKKYSFTFSIPEYTQGASGVKTNYVSLLLRMNCSKSGTNNGAIVYYAMPKLEKGSKVTPFITHEKDVKQYDEIW…
phiIPLA-C1C	phiIPLA-C1C_ORF42	phiIPLA|_43880_44272	43880	44272	+	Phage protein				atgggaatatacattattaacaaagaagagattgtattacatttagatgacaacgaaattttaggatatacattagaaggtgggtatgacccttcaagtattaataatgctcttttaaaacgaagtcaattaccagaaaacttctttaatgaattctcttcaggcaggtttgcatattatagagatacagataaggtagagtataaccctgattatgttccagtaaaaagaaatgtagaagatgatgatgacgaggactcttatagttcagtacctaatggttatgttcctagaaaagattatgaagagttaaaaagtcaattagatgagattaagaaaacacaagaacaaacattagagttattaaaacaattattaggacagaaagggtag	MGIYIINKEEIVLHLDDNEILGYTLEGGYDPSSINNALLKRSQLPENFFNEFSSGRFAYYRDTDKVEYNPDYVPVKRNVEDDDDEDSYSSVPNGYVPRKDYEELKSQLDEIKKTQEQTLELLKQLLGQKG
phiIPLA-C1C	phiIPLA-C1C_ORF43	phiIPLA|_44279_45649	44279	45649	+	Phage capsid and scaffold		FIG01304444	icw(1);Phage_capsid_proteins	atgtccttacaatttacacaaataacagataaacatacattgaaagacttaacaactcaagttaataatattgggattgagttaactaagtcagacaatatatttgaagtaactgatgacttaaccacagacattaataagtcacagaaagttaaattaactaatgattcaggtggagctaaaagacctaatagtattagtttccttcatgatattaaagaacctggatattattatatccatcaaagtgtactacaaagagttcctgacagacctacagtagcacctcgtgatgcacttttagttgtatacccagtatatacaacaggtacagctgtaattgtacagcagttatatactattagtttctctgatacagaattaagttcggtgtataga…	MSLQFTQITDKHTLKDLTTQVNNIGIELTKSDNIFEVTDDLTTDINKSQKVKLTNDSGGAKRPNSISFLHDIKEPGYYYIHQSVLQRVPDRPTVAPRDALLVVYPVYTTGTAVIVQQLYTISFSDTELSSVYRYVNNTTASNWQHNVLLPGNKSRTYANMDVLDIDTPGTHFIFRGSNLPVRAGSGLISVVSSEYYGKVFIYVDNETNKIYTSNSNGSGTLNWKSQIEVKDLKPFLLSDVDDNLAVKGTNIGIKVSDNKSFGNFIQDYVTRTNQHVLTFYCQGGVVGNPAGSDSCRGLFISSASEDDFGYGVYYAISNGGRLYTGTVTNSSWNESQKYPIMKELWTGTHNFKDTKKKEKMSDSIDNYNYVEIYTNYRALQNTKGTDKTGTLCHKFYVDG…
phiIPLA-C1C	phiIPLA-C1C_ORF44	phiIPLA|_45741_48743	45741	48743	+	DNA helicase, phage-associated		FIG01115708	idu(1);Phage_replication	atgaaattacatgttaaaaacttatatacttatatagaatttgaggagggagatagttatttaaaagatattattttaaaaaggatgcacacaacattaggtgcaagacaagaagggtttcaatatagtccagcgtataaaagaggtcagtgggatggttatatagatttctatgagtacgatagagatagattccctacaggactactatttaaagtacaagagttactaggagagctacagtctagatacaattttcaatatggaataactgatgaacgtgatgagagtttcttagctgaagaagacatagataaggaaattaatttactagatgataatgtaggtcaaataactttaagagattaccaatacgatgctgtattcaatagtttaact…	MKLHVKNLYTYIEFEEGDSYLKDIILKRMHTTLGARQEGFQYSPAYKRGQWDGYIDFYEYDRDRFPTGLLFKVQELLGELQSRYNFQYGITDERDESFLAEEDIDKEINLLDDNVGQITLRDYQYDAVFNSLTYFNGILHISTNGGKCISMDSMILTTEGYKSLQEIFETQGVKVDNKEKVIELKYPLINRYGEVEYTSHFTKNGEKPTKRIKTNKGIELVNTYNHPLLVREGFNLKWKKSEDIEVGDILVSRVGDRQFGNNNTVENEEEAYALGCMVADSYLGSYSRLSFSNDKKEILDKVSKFWNTFSNKEVYYDTHKESKGITIHLHDTIKTREFHDKYKIEYGVAKDKRIPKCIMEAPENIQLAFVSGYLECESSISEKNLEVTSASKDLIKDLQ…
phiIPLA-C1C	phiIPLA-C1C_ORF45	phiIPLA|_48759_50372	48759	50372	+	Phage protein				atgggaagtgttaagacaaaaagaaaactactagactatttagaatctaattctaaagacaatatatttactatatcaacaaagaaaaaaatagctgagtcagtaggtgtatctgtatcaactattaataacaatcttaaaaaattagaagaagagaataaaatagcagtagctactaaaaaaggtcacaacggtggtattgttattacacttattaaagagagatttaatacagaagaccttgtagaatttaataagagtaacgataatattatacaatcagcacagaaatatgctaaagatttaagagataaacacttccctacatatacttatcaaagaaaagaaaatagaagacgaactaaacaagagatggcaaaatataaggctatcaaagat…	MGSVKTKRKLLDYLESNSKDNIFTISTKKKIAESVGVSVSTINNNLKKLEEENKIAVATKKGHNGGIVITLIKERFNTEDLVEFNKSNDNIIQSAQKYAKDLRDKHFPTYTYQRKENRRRTKQEMAKYKAIKDKNRRIILDMNLELSNMNYPSKEVFNMSYDPEGFYKAYILCKLYDTYCIAHMNARRDFHERRIEKNDLEPYQVKHHKKYIEFYKNQLVVFLSKNSVSDNFFGSKTFNTFYNFYNKIKDLNNFNVFLYMQNVFNNVSYVYENTNSSINIPMPNYFNSDKYFEQYYKYIDTIKKNVNNTQRHLGDTELLVDSTIYKNNPALNQLQQMYMSKLNDEIHDIDTMFEKALDLEDLEFGFVRDNKHLTLLNFSDKVDKSIKDMKKEEAKVINK…
phiIPLA-C1C	phiIPLA-C1C_ORF46	phiIPLA|_50386_51492	50386	51492	+	Transposase				atgatacgatataaaacagagataaaaccaaacaaaaaacaaataaaagaaattaataaaacaattaatgcgtgtaaatttgtttataataaatttatagaaattaataaaattcgttatgacaatggcttgaaatttttaaatcatatgaagtttagtgtatggtataacaatgaatttattccaaataataaagataaaaattggactaaagaagtaagcactaaagctaccaaacaagccatggcaaatgcagaaaattcttacgttagattttggaataaaactagtggttatcctaattttaagaaaaaacaaagtaatggttcttattacttgataggtaaaattaaagtagaaagacacagaataaagttacctaatttgaaatgggttaaa…	MIRYKTEIKPNKKQIKEINKTINACKFVYNKFIEINKIRYDNGLKFLNHMKFSVWYNNEFIPNNKDKNWTKEVSTKATKQAMANAENSYVRFWNKTSGYPNFKKKQSNGSYYLIGKIKVERHRIKLPNLKWVKLKEKGYIPNKNIKSATVIKENDRYFISVLVDEEPKIIFKKPQTEGIGIDLGLKDTLFTPSGVKITDLRKNKKLIKLNKSLKRQQRKLSRKQKKSNNWFKQLIKVQRLYRKISNLKKDIKRKSILSIVKENPQYITIENLNIKGMMKNRKLSNAFQQVGLGYIVDWLKWKCYEYGIELRQVDRFYPSSQLCNQCGNRQKMPLNKRVYKCENCGTIEDRDINASINLKQAKEYTVLV
phiIPLA-C1C	phiIPLA-C1C_ORF47	phiIPLA|_51717_53117	51717	53117	+	DNA helicase, phage-associated		FIG01115708	idu(1);Phage_replication	atgaatgatattaattttgctagagaggttttaactaacctacctaagcatctattctcagatgaatctgaggaaatgaaatatatttatacagcaataaaaagaaaatcacatacttcagaacatatatctacagagtcattagctatcaaaatagaagatataatgacaaaaaataaatgtgaagaagatactattactaatacaatacaatatatggataatttaacaaaagttaagttagataatgaagatgattctataaatagtgaaataaataaatatgttaaaacagaaatgtctaaaaatgttttgactaaatttattatagaaaataagcaggaagattctgataacttaacagaacttgttgaaaaactaaaagaaatagaagtaaaa…	MNDINFAREVLTNLPKHLFSDESEEMKYIYTAIKRKSHTSEHISTESLAIKIEDIMTKNKCEEDTITNTIQYMDNLTKVKLDNEDDSINSEINKYVKTEMSKNVLTKFIIENKQEDSDNLTELVEKLKEIEVKDIAGTSGELIDFFADTDKKLHELKHIAKNKFSTGFASIDEQIEGGIARGEVGLVMAPTGRGKSLMASNLAKNYVRSGLNVLYVALEENMDRMILRAEQQMLGVEKKHLIDENMQLNEDVYKALQKKYEENRPFFGEYFLSKHMPQQVSPNDLEQLIVNTRIKYDKRIDVVIIDYPHLMRNPYARNYSESDAGGKLFEEIRRLAQQYQFVCWTLAQTNRTAYGAEVITSEHVEGSRKILNAVEVALAVNQKDEEFKNGYLRLYLDKI…
phiIPLA-C1C	phiIPLA-C1C_ORF48	phiIPLA|_53189_53494	53189	53494	+	hypothetical protein				atgaaattaacaattagagaactacaagataaaacaaattttttaaaatactcaaagttaagtaaaaccacaaaagaagatatggtaaactacttagcagacgaagaagaattaaaaaagataattaaagaaactgtaggagatacaataaaaaaaggtaataaaaaatctgtaattgatgatatttgtgttgaaattaatgaatatatagagagcacgttatcactatatttggatactgaaccattacatttaacgcttgatgagtggtcagaccatgatacagtagacttggaggttgagtaa	MKLTIRELQDKTNFLKYSKLSKTTKEDMVNYLADEEELKKIIKETVGDTIKKGNKKSVIDDICVEINEYIESTLSLYLDTEPLHLTLDEWSDHDTVDLEVE
phiIPLA-C1C	phiIPLA-C1C_ORF49	phiIPLA|_53494_54057	53494	54057	+	hypothetical protein				atgcttactaataaacaactaaagattaacttaataattgtaaagcctgatgactttataatagagcaatacttttatttaggatactgtgagacaatattaagaaacagtaaaactacattactaacagtatataattttgataatatagttagggtggataataataaaagaggtgtaactagatattttaaaaaagaaaataaaagcgatagtatacctgatgaagcattagattatttatatttagatatatttgaaaaggaagttaagatagagcctttgactacacaagatatttataaatatattaaaaataaagttcctaaagattacattgttaagaacatatggaatgaggtacaagtatacaaaaattttataacggaatcagttata…	MLTNKQLKINLIIVKPDDFIIEQYFYLGYCETILRNSKTTLLTVYNFDNIVRVDNNKRGVTRYFKKENKSDSIPDEALDYLYLDIFEKEVKIEPLTTQDIYKYIKNKVPKDYIVKNIWNEVQVYKNFITESVIVEFINERYVKLVSIQGTSITYLRPNYGNSLTNTLIYDTIDDLVGYLLELMGDNK
phiIPLA-C1C	phiIPLA-C1C_ORF50	phiIPLA|_54057_55091	54057	55091	+	Phage recombination exonuclease				atgaaatttatattttttactgacagtcattttcatttatttacaaactatagtaaaccagatgaggaatttacaaatgatagatttagagaacaaatagaaacactacagaaagtttttgatattgcaagagaaaataaggctaaagttatttttggaggggatttattccataaaagaaatgctgtagacactagagtatataataaagtatttgaagtatttgctaacaatcaagatgttaaagtatatatggttagaggaaatcatgatgcagtatccaatagtttatatacttcttcaagtattgatatatttgaaacattacctaatgtagaggttacaaagtctttaagaacagaaccgttgagtagtaaagtacaacttacaatgtgtgct…	MKFIFFTDSHFHLFTNYSKPDEEFTNDRFREQIETLQKVFDIARENKAKVIFGGDLFHKRNAVDTRVYNKVFEVFANNQDVKVYMVRGNHDAVSNSLYTSSSIDIFETLPNVEVTKSLRTEPLSSKVQLTMCAYGDETEEIKEFIKNSYVEGKVNILVGHLGVEGSLTGKGSHRLEGAFGYQDLMPNEYDFILLGHYHRRQYFKNTNHMYGGSLMQQSFSDEQEANGVHLIDTDKLTTEFIPLDTRKFITIQGDNPPEELEELINKNHFIRFIGTPEQAKVFELDKGMEDKNVQVQMQKEYTVEKRIDSDVSDSPSEIVSSFADKYYPDSKDEMLECLKEAQIN
phiIPLA-C1C	phiIPLA-C1C_ORF51	phiIPLA|_55169_55558	55169	55558	+	Phage protein				atgttcaaacgatataagaattatttagataaaagtgatgaagagaatttagatgaagattggaatagagtagtagatgatttatgggaagttattagagatattaaacctaaaatcaatacattagatataagtaatgtggtaagtaaagatttagataaaagtaaacctatattacagtttaaagatgcagatagtgtaatagagaacatttgtaatgttgaaggtttagaagatggtttatctaaaataaaaaagatttttgacgacagtaattttgaaaaacattactataatagaattatagaacatgatgaatactattggattgattacggttctcatcattgtttctttagagttacgaaaggagatataaataatggttaa	MFKRYKNYLDKSDEENLDEDWNRVVDDLWEVIRDIKPKINTLDISNVVSKDLDKSKPILQFKDADSVIENICNVEGLEDGLSKIKKIFDDSNFEKHYYNRIIEHDEYYWIDYGSHHCFFRVTKGDINNG
phiIPLA-C1C	phiIPLA-C1C_ORF52	phiIPLA|_55551_57464	55551	57464	+	Phage recombination related exonuclease (EC 3.1.11.-)				atggttaaatttaagtatgttaaaatgaataattttatggcaattaaagaagcagaattagagttagataaccaaggattaattttgattgaaggggtaaataaaactaatgattcttttgattctaatggtagttcaaaatctactttagtgtcatctattacttatgctttatatggtaaaacagaaaaaggattaaaagcagatgatgtagttaacaagtatgaaaagaaaaatacatcagttattttatcttttaatattggagaagataattatagagttgaacgatatagaaaacataaggaatttaaaaacaaagttaaattattttgtaatgataaagaaattacaggctctacaaatgatgtgacagataaacaaatacaagatttattt…	MVKFKYVKMNNFMAIKEAELELDNQGLILIEGVNKTNDSFDSNGSSKSTLVSSITYALYGKTEKGLKADDVVNKYEKKNTSVILSFNIGEDNYRVERYRKHKEFKNKVKLFCNDKEITGSTNDVTDKQIQDLFGIDFNTYVNAIIYGQGDIPMFSQATDKGKKEILESITKVEVYKKAQDVAKEKVKEVEEQQNKEQQEIEKLGYQKELKQEQFDKEVSKYNQVMEQKKQEEETFKQRQEEYNNKVKELDEQINTLKQNIPEIENTEFIFSDNYNKAKEGIELIKNNINDKLMPVWNQEELSERVVDQEIRSIQSKINQLDTNDHCPVCGSPIDNSHKVKEKENMETQISQEQEKLKQHKENKQKIEDKKRELETKINQLEQMMKEEDLQKQNHDREIQ…
phiIPLA-C1C	phiIPLA-C1C_ORF53	phiIPLA|_57471_58070	57471	58070	+	Phage protein				atgaaattagtatttaaagataaacaagaagtagaagttatggtataccataaaaaagattcatatgtaaaatttaaatcacctattgaatctataattaattggtatccattatctaattcttatgattataaattagcaaaagataaaaactttttagaattaaaaagattacggtcttatttaccaacatcttatggtattagtgataacaattcttcattaaaaaaagaagagggttacagatgtaatttaaatacatggtataatcctattgtagaaaaatataatatgaaagtaattaaaaaagctgaagaatatggtattactacaattaaagataaatttacacaagaagatgttgatgaaggtttcgatattgtaggagttatgttaaat…	MKLVFKDKQEVEVMVYHKKDSYVKFKSPIESIINWYPLSNSYDYKLAKDKNFLELKRLRSYLPTSYGISDNNSSLKKEEGYRCNLNTWYNPIVEKYNMKVIKKAEEYGITTIKDKFTQEDVDEGFDIVGVMLNTMKDVSLERYKKSLSDRYLKKFNLKSKDTQVSEALQHTDASTDYTYDMLGKIYNMLVIMKKIIKVR
phiIPLA-C1C	phiIPLA-C1C_ORF54	phiIPLA|_58082_59137	58082	59137	+	DNA primase (EC 2.7.7.-) / DNA helicase (EC 3.6.1.-), phage-associated		FIG01301908	isu;Phage_replication isu;DNA-replication	atggaatttacagactttttaacttctgaaataggaagacctaaagaaaatacaataggagaaaaaagatattgttgtcctttttgtggggagaaaaagtataagttttatgtacatgaagagacagggcaatatatatgttttaaatgtgaacgtgtaggtaatccatttacttttatgaaagcatattttaacgttagtagtaaaggtgctaaggatatattagaaggtcacgatatagaattagataattttaatattgttgattatggtgacgatactctaacaacaagtgaacgacttattttaatgatgaggggtgtagatactactaaaaaacaagtaagtatcaaacctccagaattacctactgggtttaaatatttaaaagataacgta…	MEFTDFLTSEIGRPKENTIGEKRYCCPFCGEKKYKFYVHEETGQYICFKCERVGNPFTFMKAYFNVSSKGAKDILEGHDIELDNFNIVDYGDDTLTTSERLILMMRGVDTTKKQVSIKPPELPTGFKYLKDNVNNTEAKPFFDYLYSRGITYNQIVNYNIGYIIEGWCWKANKEEKIKLTNSVIFFTYDNEGKYQYWNTRSIEKNPYIKTLNAPGDEYDIGKKDIVFNLNIAKHQSFVIITEGVFDALTFGKYGVATLGKHVSEEQIKLLKLNIDEETPIFIFLDSDTITQNVSLASKLYTTHKNVFVVPHGKQDANDLGVKKAIEIIKNNKILATPEGISRYKLQQKFYK
phiIPLA-C1C	phiIPLA-C1C_ORF55	phiIPLA|_59199_59510	59199	59510	+	Phage protein				ttggaaaaagatattttaaagtttattgattcgtatattacagctcaatcaacagaaaactaccaaagagctaaccaattagaagaagaaggaaaagataaaacagcttcttatacagacttagctaaagcaattactaacttaactatgggagtatctaaacagttagatgatattgaagaaagttataatatgaacctcaatatcctaattgatgctttaagacaagctgatatgattaatgatgatgtgattgattttattcaagaaaaattagaagaaattgataaagaagaagaggagaatgaataa	MEKDILKFIDSYITAQSTENYQRANQLEEEGKDKTASYTDLAKAITNLTMGVSKQLDDIEESYNMNLNILIDALRQADMINDDVIDFIQEKLEEIDKEEEENE
phiIPLA-C1C	phiIPLA-C1C_ORF56	phiIPLA|_59510_59944	59510	59944	+	Phage protein				atgactaaagtaacagaaacagaattaaaaacatggttaacaactttattaaaagcaaaagcagaaggttcagaaattacacaaaaacaacaaaaagaattacaagagattggtaaaaaacaagtagacttagagacagctactgtaattgctcaaagaatttctgaacaaaaccaacgagaactattaggtattattgataatgcatggaactatattgatttaattttagttttattagaatctgaagtaggtattacagatgaacaagctaaaaaagcatctgagaaagtaaataaaaaacgtgaagaattcttacaaaataaacaagaagagtttaaaaaacaacaagaagatagttttgagccagataaagaaccagataaacaggaagattct…	MTKVTETELKTWLTTLLKAKAEGSEITQKQQKELQEIGKKQVDLETATVIAQRISEQNQRELLGIIDNAWNYIDLILVLLESEVGITDEQAKKASEKVNKKREEFLQNKQEEFKKQQEDSFEPDKEPDKQEDSEKVVKMTPKND
phiIPLA-C1C	phiIPLA-C1C_ORF57	phiIPLA|_59937_60548	59937	60548	+	Phage protein				atgactaactctaaaaagaaaggcgatgcgtttgagagaaagacagccaaaattctaggggagtggtggggtgagaaatttaaccgctctccacaatcaggaggagcaagttgggctagcgataataacgcagtaggtgatattgttactccagcaggctctaactttcctcttgttatagaatgtaaacatcgtgaaaattggttaattgataacgtattgcttaataataaagaaacacatacatggtggcaacaagtagtaaatgatagtgacgaggtaggaaaagtaccttgtcttatttttactagaaatagggcttctacttatgttgctttaccatatattgaagaagtttataacgacttaagagaagaagaatatcctgttatgagaact…	MTNSKKKGDAFERKTAKILGEWWGEKFNRSPQSGGASWASDNNAVGDIVTPAGSNFPLVIECKHRENWLIDNVLLNNKETHTWWQQVVNDSDEVGKVPCLIFTRNRASTYVALPYIEEVYNDLREEEYPVMRTDFIIKNIREDKFYYDVLITTIDGLTGFKPCYIINHYSEFETIPYKKVDSKVTETSNKDEDKLIDNLLDNI
phiIPLA-C1C	phiIPLA-C1C_ORF58	phiIPLA|_60566_60964	60566	60964	+	Ribonucleotide reduction protein NrdI		FIG00001039	icw(2);Ribonucleotide_reduction	atgacaagcaaagaaagaccattaatagtttacttttcaggaacaggtcaaacagaaaagttagtaaataaaataaatcctgataactcatttgagacattaagagttaaaacaggtaaagaagttattaatagagattatatattaattacaccaacatatatgaaaggtgaaatgcctgtacagataaaaaaattaattaataataaccatccccctaaagaagttattggaacaggaaataaacaatggggtaaatttttctgtggagcaggaagaacaatttctaacatgtttaatatacctctaattgctaaagttgagcaatcaggacattttaatgaagtagaaaatatattaaattactttaaagaaaattataaagtgattggagcatag	MTSKERPLIVYFSGTGQTEKLVNKINPDNSFETLRVKTGKEVINRDYILITPTYMKGEMPVQIKKLINNNHPPKEVIGTGNKQWGKFFCGAGRTISNMFNIPLIAKVEQSGHFNEVENILNYFKENYKVIGA
phiIPLA-C1C	phiIPLA-C1C_ORF59	phiIPLA|_60969_62123	60969	62123	+	Ribonucleotide reductase of class Ib (aerobic), alpha subunit (EC 1.17.4.1)		FIG00001069	icw(1);Ribonucleotide_reduction	atggcaaagaattatggaaaatggattgaattaaataacgaaattacccagctggatgagtatggtaaaaataaattatataaagataaagaagctctaaaagagtatgaagattatgttaagtctaatacaagagagtttgataatgaagtagatagagttagagtattgacaaaagaaggctcttatgataaagtactagataacgtgcctgatactattattaaagagatgacagaattagcatatagctttaattttaaattccaaagttttatggcttgtcaaaagttttatgaatcctatgcagtggttcaatatgataaagatgataacgtagtatttgtagaggattatgaacagcataatgttagagtagcattatatttattccaagat…	MAKNYGKWIELNNEITQLDEYGKNKLYKDKEALKEYEDYVKSNTREFDNEVDRVRVLTKEGSYDKVLDNVPDTIIKEMTELAYSFNFKFQSFMACQKFYESYAVVQYDKDDNVVFVEDYEQHNVRVALYLFQDDYAKARDMLIQLMEQTLQPATPTYLHSGKGNRGELSSCYIFVVDDTIESINFVANSVRNASKNSGGVSVEASRIRPKGATVQGNPNASQGVIPFAKNIEQGVSHFNQAGMRQGSAVVYLNVFHQDIEDFLSSKKINASEKVRLDTLSLGVTIPNKFMELVKDDRPLYTFDTSNLYEVTGKHLDEIDFNEEYENLIKNDNIKKKKLNARDLMTDIAKTQLESGYPYVFYIDNANDNHPLKGIGKVRASNLCK
phiIPLA-C1C	phiIPLA-C1C_ORF60	phiIPLA|_62253_62837	62253	62837	+	Phage-associated homing endonuclease				atggaaaataaaaaacctgtaggtgctgtgtatatcacaacatgcttagtaaatggtaaaaaatatataggaaaatttctttattcaagaataaacagttgggaaaaatacttaggttctggaacataccttaaacaagatattaagaagtatggtaaagaaaactttaaaaaagagatagttcaaggctattacactaaagaagagttggaaaaagctgaagaagaattaattcttaaaactaatgctgtatatgacgatagttattataatgtaaaactatcatcagtaggtggggatatttttactaccaatccacgaaaagaagaaattagacaaatgagaagagaacaaatgggtggaaaaggtaatcaccaatacggtaaaaagaaaacagat…	MENKKPVGAVYITTCLVNGKKYIGKFLYSRINSWEKYLGSGTYLKQDIKKYGKENFKKEIVQGYYTKEELEKAEEELILKTNAVYDDSYYNVKLSSVGGDIFTTNPRKEEIRQMRREQMGGKGNHQYGKKKTDKMINSVKKANSRAIEIDGIEYPSTSKASDTLGIGKTTIGYRLDSENYPNYKRLTPRKTKKK
phiIPLA-C1C	phiIPLA-C1C_ORF61	phiIPLA|_63115_64038	63115	64038	+	Ribonucleotide reductase of class Ib (aerobic), alpha subunit (EC 1.17.4.1)		FIG00001069	icw(1);Ribonucleotide_reduction	atggaatctgataaagataatatcggtagggatgttatttgtacactagcatcattaaacttagtaaatgttgtagagaaaggtttacttgaagagtcagttgatatgggtatgcgttctttgtcaaatgttactgatatgatgtatctaccatttttacctagtgtaaataaagctaatgatgaattacatgcagtaggtttaggttcacttaatttacatggactcttagctaaaaatatgattagttatggttcattagaagctttagacctcattaacagcttgtatagtgcaataaactataactctattaaatctagtatgcacattgctaaagaaaaaggtaagtcatttaaagggtttgaaaaatccgagtatgctaatggtaattatttc…	MESDKDNIGRDVICTLASLNLVNVVEKGLLEESVDMGMRSLSNVTDMMYLPFLPSVNKANDELHAVGLGSLNLHGLLAKNMISYGSLEALDLINSLYSAINYNSIKSSMHIAKEKGKSFKGFEKSEYANGNYFKPYINKSNEPTTQKAKEVLEKVYIPSQDDWEQLAKDVKRYGLYNAYRRAEAPTQSISYVQNATASIMPVPSAIENRQYGDMETYYPMPFLSPITQFFYDNETAYKLDNKKIINTGAVVQKHTDQAVSTILYVESEIPTNKLVSLYYYAWSKGLKSLYYTRSRKLEVIECETCSV
phiIPLA-C1C	phiIPLA-C1C_ORF62	phiIPLA|_64053_65099	64053	65099	+	Ribonucleotide reductase of class Ib (aerobic), beta subunit (EC 1.17.4.1)		FIG00000960	icw(3);Ribonucleotide_reduction	atgtcactaagaaaagcagtagaattaaataataaagaagataaattagaaccaattaattggaataaacaatcagacggtatgtctgagatttattggaaccaaggtgttaatcaaatctggtttcctgaagagttcgatatttccagggatttaaattcttggaatgaactctctgacattgagagagaaacttataaaaaagttttagcagggttaactggtttagatgctaaacaaggcggagaaggtatgaaccttatttcatatcaagaacctagaagacattataaagctgtttttggatatatgggtatgatggagtttgtacatgaacgttcatactctcatatatttacaactattttaaataataaagaaactaattatttattagat…	MSLRKAVELNNKEDKLEPINWNKQSDGMSEIYWNQGVNQIWFPEEFDISRDLNSWNELSDIERETYKKVLAGLTGLDAKQGGEGMNLISYQEPRRHYKAVFGYMGMMEFVHERSYSHIFTTILNNKETNYLLDEWVREESHLIKKAQFIGYFYKKLLNPEPTTFDRYMAKVASAFLESALFYSGFYYPLLLAGQGRMTQSGAVIFKITQDESYHGSAVGLTAQYDYEQLTDTEKEKADKLMYKLLDILYDNEVSYTHMLYDDLGLTEDVIRYVEYNFNRALSNLGKEDYFHPEPFNAIVNNQIDVGRMRHVDFFSGKADYEKSTNIKDIKDDDFNIEDNESDLVDKFL
phiIPLA-C1C	phiIPLA-C1C_ORF63	phiIPLA|_65139_65450	65139	65450	+	Phage protein				atggatagaaaagaagcattagtacttatgaataaagcagagactttgtttaaaaagtatgatgatttcaaatatgtagaagacttatacgaccctattaaaatacttaatcagaaagaagatactagacctgattcagagtctacttcttttcaattagaatttagttataagagtactaattatattttagggtataataacagtgcactcacagttatagataagtcacaaggattagaacatccaatagtttataatgtaaatagctttgaagaagtaattaatttattagaaaaggatgaagaataa	MDRKEALVLMNKAETLFKKYDDFKYVEDLYDPIKILNQKEDTRPDSESTSFQLEFSYKSTNYILGYNNSALTVIDKSQGLEHPIVYNVNSFEEVINLLEKDEE
phiIPLA-C1C	phiIPLA-C1C_ORF64	phiIPLA|_65453_65776	65453	65776	+	Phage oxidoreductase				atggaaaaattagaaagcttagtagacttaaatacaaaaatctcatacaatgatgacgctattgtattaatttcacaagacggatgtgctaaatgtgagattttaaaaaatatcttacctgaatttgaaaagactggagatattacaaaacctattttctcattaaatttagatgatgaagatgtggatagagagttagctatcgagaaatttaatgttatgagtactcctttgttactttgttttaaaaacggagaacttaaagttactttagaaggtgacgatgtaaaccctatgaaatttaaagatttagaaaatatttaa	MEKLESLVDLNTKISYNDDAIVLISQDGCAKCEILKNILPEFEKTGDITKPIFSLNLDDEDVDRELAIEKFNVMSTPLLLCFKNGELKVTLEGDDVNPMKFKDLENI
phiIPLA-C1C	phiIPLA-C1C_ORF65	phiIPLA|_65842_66567	65842	66567	+	Phage protein				atggcaaaaaataaaacactaactatatataatagtgatagatatttcaatattcatactaaagataaaaaagaaataagtaaatcaataaaaataacacatgcaaatgaagaggatatagaaaaaaatctagataaggtagctactaagtctagtagatatatactcaaagatgataatacttatatgttatttaatgagaagtataataacgataggcttattgagaaagtatgtaaacatggaggcggtgtttactattatacagattctattataccttattatgtatttaaagacttatctacaaaccaaaattcagcagttgtttataaaatgcgtgagcgtttttcagataaagaaattgataatatagcattatcctttatgggaactaaa…	MAKNKTLTIYNSDRYFNIHTKDKKEISKSIKITHANEEDIEKNLDKVATKSSRYILKDDNTYMLFNEKYNNDRLIEKVCKHGGGVYYYTDSIIPYYVFKDLSTNQNSAVVYKMRERFSDKEIDNIALSFMGTKVIIDISIVLPYVNPYEIIRNLHPIKTNVDEVHLTFPKIRTIEEKQKKFYDFDGEGYVLKPEYKIDFAERIRVSLSVWKMYIYILTSEEDHQDVTNEITKLKKQKNVKL
phiIPLA-C1C	phiIPLA-C1C_ORF66	phiIPLA|_66576_66875	66576	66875	+	Phage integration host factor				atgacagtaaatagaaaagatatagctagaagaatatcagaggaaacaggatactacatacaggatatagaagaaatattagaagcagaatcaaaagctatcgttgatttcattgacgaagggcaagaaaaaataaaaaatcataaattatatcaaatagaagtaattgaaaaaccagaaaaaagagcatggaatggattagataagaagtattatactatacctagtaagaaagtacttaagattaaacctatgaaatacttagaagaagcaaatgaaagacttagagagacagattaa	MTVNRKDIARRISEETGYYIQDIEEILEAESKAIVDFIDEGQEKIKNHKLYQIEVIEKPEKRAWNGLDKKYYTIPSKKVLKIKPMKYLEEANERLRETD
phiIPLA-C1C	phiIPLA-C1C_ORF67	phiIPLA|_66956_69187	66956	69187	+	DNA polymerase I (EC 2.7.7.7), phage-associated		FIG01969649	icw(1);Phage_replication	atgaaagctttaattttatacgaccacataagagaagaacattttaaagttacagatgataataaaacaagattaaatctttttaatactcaaaatggtaaaactttaaaaatgttattagagagatgttcaggtttagtaagagataattctagaaaagattatgatattgattttgtgtataaggctataccaacacctgtaacaaataattacggtaagattgttaaataccaagatgtaaagcaaacagaagttaaaccttattactcagaattaactaaacgaattattgataataattatgatattattgttcctttaggtaaactaggtattaaatttttactaaacgttacaaaattaggttcagtaagaggtgtacctcacaaaataaca…	MKALILYDHIREEHFKVTDDNKTRLNLFNTQNGKTLKMLLERCSGLVRDNSRKDYDIDFVYKAIPTPVTNNYGKIVKYQDVKQTEVKPYYSELTKRIIDNNYDIIVPLGKLGIKFLLNVTKLGSVRGVPHKITLSTENTSKGVWVLPTYSIEYTNVNKNAERHVVTDLNLLGKFVKNGEEAFKPKKVSYELVTDIERVREIFTKEVKKDNNDGIDITAWDTETNSLKPDRAGSKVLVVSLSWKNGQGVTIPIYKSDFNWKNGQKDIDEILSYLREWLADKEDIKVGHNIKYDIKFLMSTLGFNTFENNQDTLVGWYLAVTQETTDSKRLSDLAYEVTDMGGYDTPLEEFKKWFSRKLLKFLSEKMSTIIKDNKSIAKKEHNIKATEYKNWLSENISVDK…
phiIPLA-C1C	phiIPLA-C1C_ORF68	phiIPLA|_69353_70162	69353	70162	+	HNH homing endonuclease		FIG01108329	isu;Phage_introns	atggggaaggctcaacgactaggtgttgaggtagcacaaccaatacacacccacgaaagcaaggatattatttctgtggtagggaatagtaaggaagagtatatgaaagaagtttggaaagattatgatgataaatataaagtaagtaatacaggtagagtaataaataaaattactaagcatgaattaaaaccatggattattaattcagggtacaaacaagttacagttactgagggtaacatattagtacatagattagtagcaaagctttttatacctaacaataatcctaatctaaatgttgttaaccacatcgataataatagattgaataaccacgtaaacaacctagaatgggtagattataggggcaataccttacactctgctaaacaa…	MGKAQRLGVEVAQPIHTHESKDIISVVGNSKEEYMKEVWKDYDDKYKVSNTGRVINKITKHELKPWIINSGYKQVTVTEGNILVHRLVAKLFIPNNNPNLNVVNHIDNNRLNNHVNNLEWVDYRGNTLHSAKQGRQNTYSAREQLKKVSNKAVYQKDMEGNIVKVWDSPTQAQRETGGYFSPSQISQVISGRHKSHKGYKWEYVNKESKRSKNMKIDVFDLDGNLLYTKYSMNKVMKLLNMNNHKTLRDKLRKTDDFVEYKGYKFRNSK
phiIPLA-C1C	phiIPLA-C1C_ORF69	phiIPLA|_70429_71271	70429	71271	+	DNA polymerase I (EC 2.7.7.7), phage-associated			icw(1);Phage_replication	atgacaaaagataaagatatgactaatattttcttacacgggggagacctacacaagaatacagcaagcttagtgtataataaaccagaggaagagataactactgatgaacgtacaaaagcaaaaacagtaagtttctcattattgtatggtgacgttccattttcttttgctagtaaaaataatatgcctgtagaagaggcagaagaattatttgataattactataaaaataagccagctgtaggacaagcgattgaagacacgcatgagtttgcacaaaaacatggttatgtagaaacattacatgggtttagacgatttttaggtaatgctacaagtaatgataaacaaaaaagaaatcaagctttaagacaatcatttaatgctagaatacaa…	MTKDKDMTNIFLHGGDLHKNTASLVYNKPEEEITTDERTKAKTVSFSLLYGDVPFSFASKNNMPVEEAEELFDNYYKNKPAVGQAIEDTHEFAQKHGYVETLHGFRRFLGNATSNDKQKRNQALRQSFNARIQGLGSWFTSMAITYIDDFIQTRNMKSKLIATVHDSIVVDTHPDEVKVMAKVVLHCMQNLPFDFLYIEYEGENIRYPIVADMEIGTSYGDLVEYDENHMNEFNSPIGYVKYMLALQKIQDYFESGKITEEEKESKENYIKGNKKAFTKI
phiIPLA-C1C	phiIPLA-C1C_ORF70	phiIPLA|_71325_71807	71325	71807	+	Phage protein				ttggaaattcatgtagatagtctagattttacagaacttactattgttgatatgaatggtgaagctaaaacattcaatattcatgatgagctaaaactaagtgaatatactatacaacaagagatgtatacacagtctagtaagtatgctttttggagctctttacttgagagagttagagcttatgcagaagcagaaagtagaaagttagagcaaataggagcttctgtaaataaacaagtaagacaaggatatacacagcaaaaaattaaaccaactaaagatgttatagaatcagatattttgcttaatgaaagttatcaaaagcaacaacaaattgtagaacaatggaattacaaagtaaaacaattacagtatattgtaaaagcttgggaacaa…	MEIHVDSLDFTELTIVDMNGEAKTFNIHDELKLSEYTIQQEMYTQSSKYAFWSSLLERVRAYAEAESRKLEQIGASVNKQVRQGYTQQKIKPTKDVIESDILLNESYQKQQQIVEQWNYKVKQLQYIVKAWEQRSTMLVQLSAELRQTNKNGGMTNPFSH
phiIPLA-C1C	phiIPLA-C1C_ORF71	phiIPLA|_71898_73142	71898	73142	+	Phage protein				atgtcagcatttacagaatttattaatcaacaagcaaaagaaacacaaaataataacaataatgaggtggaatattatacacctaaaaatccagttattcgattaggtaagcaaaaagatggttcaactaaagattcaattttagtacgtattttaccacctaaaaaagaaggttctttagagttttataagaaatttagaaacacaggtattaacttcaacaataaaaacaatgagcaaaaattcgtaggattaacactaccagctacttcaggagaatcagtcattgacccgtttattgaatcttggatagctaataaggttccttttagtcgattccctaatagaccatctaacagatattacattgaagttattgagtatattaataatggtggt…	MSAFTEFINQQAKETQNNNNNEVEYYTPKNPVIRLGKQKDGSTKDSILVRILPPKKEGSLEFYKKFRNTGINFNNKNNEQKFVGLTLPATSGESVIDPFIESWIANKVPFSRFPNRPSNRYYIEVIEYINNGGTLQPVVDNSGNPKISPLEIPITAYNALASQLGDEMFNPSPSAKFSFISEDIAYPVMFKKAKENDKTNWYVQVYSNPQYQFGNLPSNWRELSSDLDKLAQPTEEVNPNLVNFLINKVNGTPLETDNFTFNRDTNTLGDAPSQPQQPVQQTQQPQPTQQQVEQQLPGNLSNQPQQNTQQVPQNDWNTINTQSQQTTQQPTQQQQFNQVQQAPQQPQQPQGNNPWENFDENTINDSQVPFDTGSQQQPPQQQNVQQNQQQYQEPPKMEQ…
phiIPLA-C1C	phiIPLA-C1C_ORF72	phiIPLA|_73200_73424	73200	73424	+	Phage recombinase				atggcaagagcaaaaaaaggtaaagaaatagatatgaaagattacaataccattgatttaggtaaagaaatgggtttaactctattatcagatagtaataaagcagacattacaaatataattcctactatggttcctcaatatgatagaattctagggggaggtattcctttaggaagacttacagaagtgtatgggctaacgggcagtggttgccttaaatag	MARAKKGKEIDMKDYNTIDLGKEMGLTLLSDSNKADITNIIPTMVPQYDRILGGGIPLGRLTEVYGLTGSGCLK
phiIPLA-C1C	phiIPLA-C1C_ORF73	phiIPLA|_73769_74737	73769	74737	+	Phage protein				atggtaaaacgagtttggactaatgaagagaaacaagatatagtaaaatcatttcaagaaggtaaaacgtttaaagaattacaagataagtataatgcacattatttcactatcaagaaaattttagatgagtttaatattgacacaaataaaaaacgaagatggactaataagcaaaaacaagatatactaagaatgtatactaaagagtctatgactatagcagagataaaagaggtatatacaacacacgcaagagaaataggtagaatactaaaagactttggagtagatacttcttactatcaaactagaagcgttaatagaaatataaatagaaatttctttgaagtaattgatactgaagagaaagcttatatactaggtttattaatggct…	MVKRVWTNEEKQDIVKSFQEGKTFKELQDKYNAHYFTIKKILDEFNIDTNKKRRWTNKQKQDILRMYTKESMTIAEIKEVYTTHAREIGRILKDFGVDTSYYQTRSVNRNINRNFFEVIDTEEKAYILGLLMADGCVRYRREGQCYLTLELIDKEIVKRVQKELNSDSKIYESHRKRDYIKNEKQTYTFSVTDEKLCNDLAKYGIVPMKSKKTEWLTQDIPYDLRKHYLRGLFDGDGSIGYYNNRWFITLINNHPEFLKDVGTWINDLLGLKCPKVSKTSTSYRIGYTGKKAKELMKLLYQDNNIHIDRKQKLADQAIQDIV
phiIPLA-C1C	phiIPLA-C1C_ORF74	phiIPLA|_74885_75805	74885	75805	+	Phage recombinase				atgaagcaactaggggtagatgtatctaaattatttactattcaagcaggagaaggtagacttaaaaatactgttgaattatcagtagaaactgtaggaaaagaattagaatattggattgatacttttaacgaaaaagcacctggtgtacctattttatttatttgggattctctaggagctacaagaacagctaaagaaattgaaggaggaattgatgaaaaacaaatgggtttaaaagcctcagctacacaaaaagtaatcaatgctattactcctaaactcaatgatactaatacagggttagttatcatcaaccaagctcgcgatgatatgaacgcaggtatgtatggtgaccctataaaatcaacaggtggaagagcttttgagcatggtgct…	MKQLGVDVSKLFTIQAGEGRLKNTVELSVETVGKELEYWIDTFNEKAPGVPILFIWDSLGATRTAKEIEGGIDEKQMGLKASATQKVINAITPKLNDTNTGLVIINQARDDMNAGMYGDPIKSTGGRAFEHGASLRIKVTKGAESGLKQTDVTTGKPTYRGHVMRIETKKSKLVTPGQKAEADLLSSYEVGSKDDTMLLDGIDPYHTVYKEAVERGLISKGTWRNYVTLNGEEIKHYDKDWVPTLVNNHDLYLELFSRVYFENFPTKYRPLENKIVDITTIEEYQALKDFYEIKSTEIENKGTDEE
phiIPLA-C1C	phiIPLA-C1C_ORF75	phiIPLA|_75802_76170	75802	76170	+	Phage protein				atgacaaatagttataatttaatagaccaaaatatagatagagtaaaacaatctttaagtgaatctaattcaaaagatacaacacctagagagtatattagtattgctaaaaaatttcaaaaagtaaaagataataatgaatcagtaattgtggaagagggtacttttccacatactgattctaatgtaatgtatattaattatgtctcagatagatgggtaggaggctattcactacttagatatgaaaatagtacagttaaagtacctagaacaatacattattcagatatttttgtaagggataaaaatcataaaataaaaattatttttgaaggagcaaacccttatgaagaagaacaacggtaa	MTNSYNLIDQNIDRVKQSLSESNSKDTTPREYISIAKKFQKVKDNNESVIVEEGTFPHTDSNVMYINYVSDRWVGGYSLLRYENSTVKVPRTIHYSDIFVRDKNHKIKIIFEGANPYEEEQR
phiIPLA-C1C	phiIPLA-C1C_ORF76	phiIPLA|_76151_76807	76151	76807	+	Phage protein				atgaagaagaacaacggtaatagatatgtaattgattctgatggtatacctattgattttgaaagagatatagataaattacttaataaatataaaaatttaagatggtctctatatcataaatatgcaggtatattatctaatgatgctgaaagggaagacttacgagagtatatagacgagcagtttattaaacttgttaaagaatatgatatacacagtaaagttgattttcctggatatattaaagcaaaattaactctaagagtacgtaatagttatattaaaaaaaataaaaaatataaaagtacagagttgataggtaaaaaagaatctacagtagaatctctaactgaagctctaactacaggtatagaagaaagtgaattaatacgatat…	MKKNNGNRYVIDSDGIPIDFERDIDKLLNKYKNLRWSLYHKYAGILSNDAEREDLREYIDEQFIKLVKEYDIHSKVDFPGYIKAKLTLRVRNSYIKKNKKYKSTELIGKKESTVESLTEALTTGIEESELIRYVFDDVEFTELQSILLKELLMNEDMEDEKYIVNRVSEDTQIKRKDVAKELSELKDYVKFKINAYHEYNRHIDSNTHRVYTENNVWE
phiIPLA-C1C	phiIPLA-C1C_ORF77	phiIPLA|_76883_77227	76883	77227	+	Phage holin			idu(1);Phage_lysis_modules	atgataaataagtttgacaaggataaatttaataatgccttagatagtgttgaggttattattcctaattcaaaacaagtaagacgtaaattttctgaatttgtaccgttgatagtttcaattataactgttattaatttaatattatcaagtatattaggtaaagattttttaccaatttcagacgaccaactttacttaattatatctggtattgtttcattagtagctattgtatggacttcatggaaaaatacaagtttcagtaaaaaagataaacaaagggaagaaatagcaaatcaagttatttctaaacctagagttaaagatattataaaaaaatag	MINKFDKDKFNNALDSVEVIIPNSKQVRRKFSEFVPLIVSIITVINLILSSILGKDFLPISDDQLYLIISGIVSLVAIVWTSWKNTSFSKKDKQREEIANQVISKPRVKDIIKK
phiIPLA-C1C	phiIPLA-C1C_ORF78	phiIPLA|_77244_77903	77244	77903	+	Phage protein				atggctaaaaaaagtttacaagaagttttaacgcaagatacagtaacattgaaagataaatacttacaagtaagaactgaacaagacggatatacacgtacacatagaggtatttattcttacatttgtaaagagcaagatggtgaattattcctatttcctattcaattagatggtagaggtactattaatgtaatgaaagattctccagttgtatacacagacggagataatattcattttgtagtgaacactttatttgacccttaccaccaatcatttatccgaactgaaaacattaaaggtttagataaaggtaaacaattggtacaagcgttcttagcatttattgaagacagattccgcttaggagtatataacgtctttattactaatgag…	MAKKSLQEVLTQDTVTLKDKYLQVRTEQDGYTRTHRGIYSYICKEQDGELFLFPIQLDGRGTINVMKDSPVVYTDGDNIHFVVNTLFDPYHQSFIRTENIKGLDKGKQLVQAFLAFIEDRFRLGVYNVFITNEKEDVLEVKDVEQSDADKTEDKKGRANEDLISSYPTGNAREDVRHNDQSEGQGDTSEPSESRSDVDVDVSVDPKDTTADVNAEEKPQ
phiIPLA-C1C	phiIPLA-C1C_ORF79	phiIPLA|_78011_78271	78011	78271	+	Phage protein				atgataaaagaagagaatattattctacttagaaacccagacgaccatgttaaagtaaaaagacttatggaaaataaagaagagtttgtagctgttaagtttgatacagtttcagtagctactgttaatgtgcaaagtcaaatgaacgcaatacaaaactatctaaatatttatggttatagagtactagaatatggtaaagataatttaggactagataaagaatcaaaaggatatttatatgctagaatggagtggtaa	MIKEENIILLRNPDDHVKVKRLMENKEEFVAVKFDTVSVATVNVQSQMNAIQNYLNIYGYRVLEYGKDNLGLDKESKGYLYARMEW
phiIPLA-C1C	phiIPLA-C1C_ORF80	phiIPLA|_78274_79014	78274	79014	+	Phage protein				gtgtatatttttattaaccctttaatacttgagaagaatatagtagataagtttttcaaagaaaatattcaaggtattagtaagataaagtatgaaacagacataaatcgtgtttcttttgaaagtgtagaagatgaagatgttatttttgtaggttatatttataaaaatatagatactcaatacttaaaaggtagtatctattatgtaagtaacatagggttattacctgataattttattactgtaactaaagaagaacagcatttaagcctgttaaaacaacttatgattttattagatataaaagatgataagtggttaagtatagctagagattttactaactattttaactttattaacttagaagaaataaattacacacaagtagaaaaa…	MYIFINPLILEKNIVDKFFKENIQGISKIKYETDINRVSFESVEDEDVIFVGYIYKNIDTQYLKGSIYYVSNIGLLPDNFITVTKEEQHLSLLKQLMILLDIKDDKWLSIARDFTNYFNFINLEEINYTQVEKELNIDEVYISMMLDRVVDGGNNFFFLNENDVIYKYVLAHRILRKRNTGVVVITSQTRSNSDLITFHCKNVDKNYLTKVFDTRYNDKTNVFSLFIPSSVNRLAKNTMKFIKEGN
phiIPLA-C1C	phiIPLA-C1C_ORF81	phiIPLA|_79017_80282	79017	80282	+	Phage protein				atgacagaaagtagatttaatacagtagaagagttatatgctattattatcggagttctaggaaaagaagaaggtaaaatagttttaactaaatttaataaaattattaaagaattaggattagacaaagtaaattcttcagaatttgttgatattgtagatacagttagagagaatgagtatttaaacagtcttaaaaattcagctttatctggagaacttggtttaggtgacttaagaagtgtagatgatagaaaagtatttacaggtaatgattactttaaaactgtttcaacatatgttactgagaatgaacgcacactatcacaacaaagagaatttcgtaagtatgctaaacaaggtgcacatattaatatcttaatggaagatttaaagaaa…	MTESRFNTVEELYAIIIGVLGKEEGKIVLTKFNKIIKELGLDKVNSSEFVDIVDTVRENEYLNSLKNSALSGELGLGDLRSVDDRKVFTGNDYFKTVSTYVTENERTLSQQREFRKYAKQGAHINILMEDLKKSIIRDLQPINTLLESQFYNYVNTEKEKSMVVLLSDFHIGALTSDYTNGGYDFNILKRRLNQFLETVIEDIESKDITDVTVYFVGDLVEHISMRDVNQAFETEFTLAEQISKGTRLIIDILNNIRQYVPGKLTFGIIGGNHDRMQGNKNQKVYNDNVAFVVLDMLLMLKQQGVLKDIELIDNREDIYNIRDTILGKKIVVNHGDGLKGKGNHIPKFITDSHIDLLITGHVHHHRITQEDYNRFHIVASSPMGYNNYAKELHLSKTKP…
phiIPLA-C1C	phiIPLA-C1C_ORF82	phiIPLA|_80698_81237	80698	81237	+	Phage protein				atggattttaattttagtgcatttgatagtccatcaataaaaatgagggtaagtataggagcttattattttgatggtaaacctgtctatatagtagaacatatagaagaagatttatcagaatatgttattgtatataatgtacatgatgttaataatatagataatccagttaaaaaatatagaattgaagaatatagaaaaacaatacctggaggaacaacaattagtaatattattaaaagcagattacctaagaaagttacacctaagaaagtagaagaagaacctatattcatagctactgtgattccgttaggcagagatacagtaacaggtgagactggaaaaggtttctttgaaagacaaccagataataaaaaaatgacacaaaaagat…	MDFNFSAFDSPSIKMRVSIGAYYFDGKPVYIVEHIEEDLSEYVIVYNVHDVNNIDNPVKKYRIEEYRKTIPGGTTISNIIKSRLPKKVTPKKVEEEPIFIATVIPLGRDTVTGETGKGFFERQPDNKKMTQKDGIVVEHGKYTGVFIGLSNIKWFNSYTPLESVIEYYKKTKEDRLNVF
phiIPLA-C1C	phiIPLA-C1C_ORF83	phiIPLA|_81227_81976	81227	81976	+	Phage protein				atgtcttctgaagctagattttatgaaaaagatataaaagacctaataaaaactaaacagcaccttttttatgatgatgatattataagtgatgttaaggatattgctatattcaatgaaaaagtaatttgtcaaggtaaatgtagaactgattgcctagtattagatagaaacggtactgtaatgggtatcgagataaaaacagagagggattctacacaacgacttaataaacaactacactattatagtcaagtatgtaaatacgtatatgttatgtgtcatgataagcatgtacttaaagtagaacaaatattaaaacgatataaacatcaccatgtaggtattataagctatataaatgttaaaggtaaacctattgtaggtaaatataaaaag…	MSSEARFYEKDIKDLIKTKQHLFYDDDIISDVKDIAIFNEKVICQGKCRTDCLVLDRNGTVMGIEIKTERDSTQRLNKQLHYYSQVCKYVYVMCHDKHVLKVEQILKRYKHHHVGIISYINVKGKPIVGKYKKATISPHRSPYHTLNILWKHNLLIMLKQIRDPFTFRSGYNYNKNGRYTGGAGNFSQTTQSKRMKKFSVINQIIKYLGEENTYKLFTRVVIYGYNDRWKVIEEDFFNVVKNGVESIRE
phiIPLA-C1C	phiIPLA-C1C_ORF84	phiIPLA|_81969_82382	81969	82382	+	Phage protein				gtgaataaaagaagaaaagcaaaacttatgccagttaactttgcacccacaccatcaccagggaatacaaagttttacaatcatagagaccctaacaaagataaatcaacaactatgtacaaattactatttactaaacagtttaataatatatcttcaactgatgttaaattacaaaaaaaatatggtattgatttaattagtaaagctattggtgtgaatgaaaatatgttaagtttaaaacagaaatataaaaaccaagaaataacacatactgacaggctttattatgttcataaaggcggtttactaataggaaaactaagtattagagagcagagaacatttaaaagtacacatctaatttttatatttaaaattagaaaacaaacaaataaa…	MNKRRKAKLMPVNFAPTPSPGNTKFYNHRDPNKDKSTTMYKLLFTKQFNNISSTDVKLQKKYGIDLISKAIGVNENMLSLKQKYKNQEITHTDRLYYVHKGGLLIGKLSIREQRTFKSTHLIFIFKIRKQTNKRKGY
phiIPLA-C1C	phiIPLA-C1C_ORF85	phiIPLA|_82382_83227	82382	83227	+	Phage protein				atgttaacaaccaacacatttaaaaagattaaacctgagacattatataataaaatgaaaaacggagaaattgaactactaggtattacttatcatgataaagattatcctattggtgttatacctgagccttacattgaagacgtaacatttgaaaaaggtaatagatttgaatttatcaatagattaattgttcatgataacgataaacctaatattattagatataataaagcattagaatcttcaggattaggaagtgttaaagtagaccaaatagaccaaggtgtaaaagaccctggacttcttacagatatgattttaaaaggaactcaagtaagtcaagttaaagctattgatgtggagaacttatttattgagcctaaaatttcagaagct…	MLTTNTFKKIKPETLYNKMKNGEIELLGITYHDKDYPIGVIPEPYIEDVTFEKGNRFEFINRLIVHDNDKPNIIRYNKALESSGLGSVKVDQIDQGVKDPGLLTDMILKGTQVSQVKAIDVENLFIEPKISEATITLAKDIKLKLYKIEEEIIDFKHEVYLLTTPKEYEGQTLLGMLSKKDKLTKVDTEKLLDFLLERRIINKEIPCVFFDDGSITYNLYNTNETGIFIVSDNTSRYSIACGQSFLSFKTNDISYSKVIKEDNRYTFEITLKNNKKLSIFF
phiIPLA-C1C	phiIPLA-C1C_ORF86	phiIPLA|_83311_83811	83311	83811	+	hypothetical protein				atgttattaggaattattattttaggagtaatttggtttttagtcattaaaggattaagagtattagattcattaatgttaaatggtaaagaagcgtttgaaggaactgaagcattgagaacagcttcagtagatgcaggagtaagatttattaactggtttatgatttcaggaattgtatttagtattccattccttagagttattgggttttttgtatttatttacgcactttataatttaatttttgcttttcctttattagggaatagtcttattgtagttttatttggtctatttggagataatgttttagctaacttacctacattcatgattaactactatcaaaagtattctaaagtagctatggatgatgtttatgaatatcaaaatggt…	MLLGIIILGVIWFLVIKGLRVLDSLMLNGKEAFEGTEALRTASVDAGVRFINWFMISGIVFSIPFLRVIGFFVFIYALYNLIFAFPLLGNSLIVVLFGLFGDNVLANLPTFMINYYQKYSKVAMDDVYEYQNGVAEEPIVFFTKEAYEDDSFVEEMKEEAERIYAE
phiIPLA-C1C	phiIPLA-C1C_ORF87	phiIPLA|_84149_84874	84149	84874	+	Phage protein				atggctagaaagaaaaatttaaaaaataaaaaagacactattaaagttgttgaaaaaaaagagagtatactctctaagctatatcacaataaattattaagaactaaagtagataatgctttagatgaagatatgagtttcgatgatattatagatatatgtaaagagtatgacttagacatatctaaaccatctttatcaagatataaaaacaaaagaagagaagctattcaaaatggttgggatttaggagagcttatagataagagaaagaaaacctctgtagatgatatatctgataaagaggtgagttataaaggtcaagaaattgcacctagttttgaagaagctaaaagttatactgagaaaatatataatgacgctcagatattagatgaa…	MARKKNLKNKKDTIKVVEKKESILSKLYHNKLLRTKVDNALDEDMSFDDIIDICKEYDLDISKPSLSRYKNKRREAIQNGWDLGELIDKRKKTSVDDISDKEVSYKGQEIAPSFEEAKSYTEKIYNDAQILDEIIYKGREGLKWVDTLDPALMIRAIETKNKITNGELKGLSYIGLKELMLKQTARESAMTEVLLEFIPEEQHEQVLQRLEEKEKEFYQSLDLNEEDKRFKEAMEQAGISI
phiIPLA-C1C	phiIPLA-C1C_ORF88	phiIPLA|_84899_85387	84899	85387	+	Phage protein				atggaagtcaatccgattaatatacaaccagtaaaagaagcattaccaattgaaagtttaacagatattattcattacctagtagatggtaaagtattaagactagaacaaggagaccaaggaacaatccttgtaagacttaatcctggtaaacaccagatgacagaaatatcaagagatattagaaaagaaacaactttttataataggtattgggtgccttataatatttctattaatgctcttattacatttaatgtttacttagatgaagaatttaatgtaacagacaataaatttaaagttaatgacattgtagagtatgaacgatttaatctattaaatgaaaattcaagtaaagatgttgctaggattacagaagtactaactgataacaac…	MEVNPINIQPVKEALPIESLTDIIHYLVDGKVLRLEQGDQGTILVRLNPGKHQMTEISRDIRKETTFYNRYWVPYNISINALITFNVYLDEEFNVTDNKFKVNDIVEYERFNLLNENSSKDVARITEVLTDNNNYFYKLTGEYDKVFKESELTLVKDIDKND
phiIPLA-C1C	phiIPLA-C1C_ORF89	phiIPLA|_85430_85870	85430	85870	+	Phage protein				atgtttatttcattaaataaagaagaagagaagattttaggtacagaaaataaaaaagaatttacacctttaaagaaagataaaagattcaacacaattaaagagcaacaaatcgttactttatatgaagaaggagcaccgtttaaagaaatctcaaaagcagttaaagtaagtacaggtatgatttactcagtaattaacagttataaagtagagaaaagaaacaagaaatctagagtttctgagagagtagctcacgtattaaatgatgtagaaaagacaaaacaacttatcaaagattatcattttatgaatgtagaagatatttataagaagtataatattcataaaaatggtttgtactatattttagacttatataatgtagagagaaaaaca…	MFISLNKEEEKILGTENKKEFTPLKKDKRFNTIKEQQIVTLYEEGAPFKEISKAVKVSTGMIYSVINSYKVEKRNKKSRVSERVAHVLNDVEKTKQLIKDYHFMNVEDIYKKYNIHKNGLYYILDLYNVERKTGSKEEVLNDEQEE
phiIPLA-C1C	phiIPLA-C1C_ORF90	phiIPLA|_85903_86604	85903	86604	+	Phage protein				atgagtttttcagataaattaaatgagatgaggaataaagaacattatggttctcctaataatgaagaaaatacacaaataaagaatatagaatcaggttatacattagaagagcttaaacattccttattagatttagaaggtttagaaaatgtagtaagtaattacaaagtaataggtactgaagttaattatgatacgcttatgattgctactgtaactccagatttagaagagaaatttggaacaccagcaggtcattatattgggttatcaaaagaaagaataacagaaaatgagtacctatataataagcataaaaacagtgcaccaattagtattcttgaaagagctagagtaatagagcctttatttagaattaaatctgatgattacaat…	MSFSDKLNEMRNKEHYGSPNNEENTQIKNIESGYTLEELKHSLLDLEGLENVVSNYKVIGTEVNYDTLMIATVTPDLEEKFGTPAGHYIGLSKERITENEYLYNKHKNSAPISILERARVIEPLFRIKSDDYNYDQYQLVEDIKNNVKVEDVSDEVIEKGYILTSSEEVTQLEIVSKKDIELKIDDCLVRYKDLANPDSYLKHYLKLKDMLDDSESMVYCPLVDKCVFIMNSI
phiIPLA-C1C	phiIPLA-C1C_ORF91	phiIPLA|_86669_87052	86669	87052	+	Phage protein				atggatagattaaataaaggttatattgtagctattattattttaattctttctatgagtatttacattacaacagtaaatatccaaggaaaagacactgaacattttacaaaacaatcatcagaagttaaaggagagaaagtagaaaaagtaggtaatttcacaaaagaccatataagtgataataaaatttattttacagaaaacttacctacttatattcctggaagaacaacaaataatagtgtagatacaactgtatttaaaactagtaagtttaaagaggctaaaaaatttacactcattagagtatactcaaaagatgatgatggtaaccgagtacacatatatagatttgtacctaaaggagaaaaagtaaaatag	MDRLNKGYIVAIIILILSMSIYITTVNIQGKDTEHFTKQSSEVKGEKVEKVGNFTKDHISDNKIYFTENLPTYIPGRTTNNSVDTTVFKTSKFKEAKKFTLIRVYSKDDDGNRVHIYRFVPKGEKVK
phiIPLA-C1C	phiIPLA-C1C_ORF92	phiIPLA|_87189_87371	87189	87371	+	hypothetical protein				atgaattttttagaaaagatgcaacaagagagtaaagctacagatactaaaaagagttttaaaaataaaaaagtagaaccttataggtctaacctgacaagagaacagaaactacaacgattaaagcatattagagaaaaatcagggtatattgatttaggtaggaggtacacagatgagtaa	MNFLEKMQQESKATDTKKSFKNKKVEPYRSNLTREQKLQRLKHIREKSGYIDLGRRYTDE
phiIPLA-C1C	phiIPLA-C1C_ORF93	phiIPLA|_87364_87645	87364	87645	+	hypothetical protein				atgagtaagatagtatttgaagactattacagagagtttagattaaaagtagaaaaagcaggagagcaaataatagctacagtagattgtgatttagaatatgctcctgttatttatgatgatggcttagataaagtaaacttagtagcagatataaaaagagatacaaaaaaacctttatcagaaaatgaattattagagtacgctacaacaatagctaaagcacatagagccatagaatattttcataaagtattatatttgaaaggatatagaagatga	MSKIVFEDYYREFRLKVEKAGEQIIATVDCDLEYAPVIYDDGLDKVNLVADIKRDTKKPLSENELLEYATTIAKAHRAIEYFHKVLYLKGYRR
phiIPLA-C1C	phiIPLA-C1C_ORF94	phiIPLA|_87642_87995	87642	87995	+	hypothetical protein				atgattatagtagcatttccatataaaaaacaagaagaaccgtatttaaatgattccatgaaaaaatactttaaaggtattgacaagaaaaataaattatgttatggtagtattacaaacttcaataaaaaacatgttaataaacaaaaaaataaagatattgtttttgtttttgaagcacctatgacaacagaaatatttaaaaagttaaagaagtttaatattgaagcagttattaggttacaagatgatggtttctttgatgttatttttaataagaaaggtagatatattattaaatcatttaatgaacctgatatagataatttaataaagaaaaaggtggaaaaataa	MIIVAFPYKKQEEPYLNDSMKKYFKGIDKKNKLCYGSITNFNKKHVNKQKNKDIVFVFEAPMTTEIFKKLKKFNIEAVIRLQDDGFFDVIFNKKGRYIIKSFNEPDIDNLIKKKVEK
phiIPLA-C1C	phiIPLA-C1C_ORF95	phiIPLA|_87995_88495	87995	88495	+	hypothetical protein				atgttatatcaagatttaattgaagataagttaagccagtatggatataattatgaagtacgtaaaggaagtatcattattcatttacaagatgaggacttaattattagagaaagtagaaaactagacaatcatgtcacattatctaatggtaatgacttaaatgctaactttaataaagaaggtctaaaaggttctgatttaacgttagtaattcagtatcacgaaaaacaaaagagagaactagaaacatatgctgacatcattaaaagaccaaccgaactcgttatcaacttgaagagtggtaaagttattaaagtaaataaaaatgatgtttatagtttagaaaatgagattaataaattcaaacatgcatttaaaagtgatagaaataataca…	MLYQDLIEDKLSQYGYNYEVRKGSIIIHLQDEDLIIRESRKLDNHVTLSNGNDLNANFNKEGLKGSDLTLVIQYHEKQKRELETYADIIKRPTELVINLKSGKVIKVNKNDVYSLENEINKFKHAFKSDRNNTFLIEFKEHDSTVDLEFLLSQVEGYSIHYKEGVN
phiIPLA-C1C	phiIPLA-C1C_ORF96	phiIPLA|_88499_88822	88499	88822	+	hypothetical protein				atgaataatgaaaaattatcagtattaaaagaatcagagttaagtattttaaatagtattgttaaattgttagaatcttttgatgtaggttcattacgactactcaaagataataacgaatttgtaattaaaattaatggagatacggtattagaaacagataacggactagtaaaacaacattttactaaattaaatattaaagttactgaaagaattgcactatctagaattagtgacacattgcaatttactttaagtgagatttataacttagaagatacaatgtttaaagaagcacaaaacgtagtggatgaagtgtag	MNNEKLSVLKESELSILNSIVKLLESFDVGSLRLLKDNNEFVIKINGDTVLETDNGLVKQHFTKLNIKVTERIALSRISDTLQFTLSEIYNLEDTMFKEAQNVVDEV
phiIPLA-C1C	phiIPLA-C1C_ORF97	phiIPLA|_88915_89475	88915	89475	+	hypothetical protein				atgctaaatatagtagaaagaaaaaaacctattttaagtaaacacgtaaatataacaaaccatgcatatgaaagatttttaatgcgtgtagaaaactcatcaagagagaaagcaaaagaatgggtagctcaagctttaaataaagctacttatgttacacaacaagaaaagggtcgagaagtttatgtatttaaagagcataaacttgttattgataaacacttaaatattattactattatgagtgataatgaagctgattgggaatctataaaggatactagagatgatattagtgattttattaaacgtaagttaaataaagaagttagacctttaatcaaaaaacgtaatgatattcaaattaaaatttatgaaaaagaaataagtaaaattaaa…	MLNIVERKKPILSKHVNITNHAYERFLMRVENSSREKAKEWVAQALNKATYVTQQEKGREVYVFKEHKLVIDKHLNIITIMSDNEADWESIKDTRDDISDFIKRKLNKEVRPLIKKRNDIQIKIYEKEISKIKTKNPNTKDIIQEQINSLIVDKDNTNDKLIGITKTAKKYYLEPTEVHKDLSEFK
phiIPLA-C1C	phiIPLA-C1C_ORF98	phiIPLA|_89529_89876	89529	89876	+	hypothetical protein				atgattttttattttattattttagttctaacagtagtatcatggtacgtagggataaaaaagagaaaaaaaagttttgaatttttaggatttataggtattttactaataggagtaactattattttacctaaagaagtagctttaaaagataaaaatgtatcagtaatttcagcagaacaatttaatgaaatagcatcagtgtcttctgttgacgtaaaagcacatgagagtaataaaagttatataaagaaaacaacatatacagtatcaaagaaaagtaaaatttatttcataacaggtcatagagaattagacactaaatatgatgtatatatcaaaaaataa	MIFYFIILVLTVVSWYVGIKKRKKSFEFLGFIGILLIGVTIILPKEVALKDKNVSVISAEQFNEIASVSSVDVKAHESNKSYIKKTTYTVSKKSKIYFITGHRELDTKYDVYIKK
phiIPLA-C1C	phiIPLA-C1C_ORF99	phiIPLA|_89890_90117	89890	90117	+	hypothetical protein				atgaataatatggaaaattttaaagaagaaaaacaatataaagtcacagtagctctaaaaagtgggaaatatatggatattaatgtttcaattgaagagagagatagtcttattaagttgttaaaaaactgtgacgctgatacattttcactattttttgcaagtaattcaacagaagacgatgtttgggtacctttaaacagtatagaatttattagtattaaataa	MNNMENFKEEKQYKVTVALKSGKYMDINVSIEERDSLIKLLKNCDADTFSLFFASNSTEDDVWVPLNSIEFISIK
phiIPLA-C1C	phiIPLA-C1C_ORF100	phiIPLA|_90135_92471	90135	92471	+	FIG01242870: hypothetical protein		FIG01242868	ff	atgaaacaattattattaatgagaggtgtaccaggtgtaggtaaatctacttttattaaagagaaaggactagaaaattacacattaagtccagacactttaagattacaattcggttcacctatctataatgaagaaggtagaatagcgattactcaagataaagataatctagtttggaaaacactatttgaaattttagaaaatcgtatgagtaatggtgaatttactgtaattgatgctacacactctacaggtaagttaattaaacgatatgagaagttagctaaagtatacggttatcgtgtttatgtagtaaccttagaagaagacttagatacattaattgaacgtaataaccaaagggaaaaattaaaacaagttcctgtagaagttatt…	MKQLLLMRGVPGVGKSTFIKEKGLENYTLSPDTLRLQFGSPIYNEEGRIAITQDKDNLVWKTLFEILENRMSNGEFTVIDATHSTGKLIKRYEKLAKVYGYRVYVVTLEEDLDTLIERNNQREKLKQVPVEVIENIYERLQHEHIPSVAKELKPEEVLSSLEWDKDFMEVSNYDKIHVIGDVHSCFTALNEFASYNYIVDHPNELFIFVGDYFDRGLEPKETFDYLELIHNLDNVELLEGNHERHLRRYAHLDTDTYEELHKVSDDFSKLFKLVLDVFKARGFVYTLKSFLDNGITPKRVRAILRNLQQVLYFNYRGQYYVINHGGILPNMLDNLNKVSTHQLINGVGSYEFDVDSKWKDSSVIQIHGHRNLYRERLDLTKNSINLEGRVEKGGYLRAV…
phiIPLA-C1C	phiIPLA-C1C_ORF101	phiIPLA|_92540_92812	92540	92812	+	hypothetical protein				atggcttggttactattagttgctttaatttttgtagtaatcatactaggtataattattggagcaactaagctatttgagtatgtaaggaaagaaatagagaaaagagaaattaataagagattaaaaatggttgactatgagattgaattaaaaaaccatgaaaaagaagcattagaatcatcaacattgagtgtatctcaaattaaagaacttgaagaagaaatatcagagttaaaaaaacttcataaagatattaaaaaaggagaatga	MAWLLLVALIFVVIILGIIIGATKLFEYVRKEIEKREINKRLKMVDYEIELKNHEKEALESSTLSVSQIKELEEEISELKKLHKDIKKGE
phiIPLA-C1C	phiIPLA-C1C_ORF102	phiIPLA|_92815_93621	92815	93621	+	Phage protein				atggaaagtaaagtaaaagcaggtttaggattaactataggcggtattattattgttgtagcaattataattgcgtttctaagtattgaaagagtaccgcaaggaacagtaggtgttgtatactcacctaaaggtgttaaggataatactctaagtcctggctggcacttagtagcacctatgaacagagtaaatgaatatcctacaagaacacaaactatcagctacaaagatatgaatgtatcaacgtcagatggtaaaaaccttaatttagatattgatgtaaactataaagttgatagctcaaaagcagttgaattatttaatcgttttggtagtgcagatattgaacagctagaaaaaggttatttacgttcaagagtacaagataacgtacgt…	MESKVKAGLGLTIGGIIIVVAIIIAFLSIERVPQGTVGVVYSPKGVKDNTLSPGWHLVAPMNRVNEYPTRTQTISYKDMNVSTSDGKNLNLDIDVNYKVDSSKAVELFNRFGSADIEQLEKGYLRSRVQDNVRQSVSKYSVIDAFGVKTSEIKKSTLDKLEENLKGQGFIVEDIALSSPKADKNTQKAIDSRVKANQELERKKVDKQIAKEEAERKEIEAKGTKKANEIVEESLTDELLQKQLIEKWKGDTPITLPDSGNAILDMRHK
phiIPLA-C1C	phiIPLA-C1C_ORF103	phiIPLA|_93740_93928	93740	93928	+	hypothetical protein				gtgataggttttattattttagcaagtgtattagctttattttacttagctatttgttttagtgttttagtagaagtaattaaactatttaaagatggaaataaagaagaagccatacctctattaataatgttaattatggtagtgcttatcttagtaagccttatcttaatagcattaggtatatag	MIGFIILASVLALFYLAICFSVLVEVIKLFKDGNKEEAIPLLIMLIMVVLILVSLILIALGI
phiIPLA-C1C	phiIPLA-C1C_ORF104	phiIPLA|_93943_94119	93943	94119	+	hypothetical protein				atggaaagtgaagagcaattaaaggagtatgtgaattctttagaaagaattattactgatgtagagtacttaaaattagacactaatggtcttatcaatactgtatgtttaaataaagcattagaagagctaaacaaagtaaaacgttcttacaaataccatttagaaaatttataa	MESEEQLKEYVNSLERIITDVEYLKLDTNGLINTVCLNKALEELNKVKRSYKYHLENL
phiIPLA-C1C	phiIPLA-C1C_ORF105	phiIPLA|_94135_94644	94135	94644	+	Phage protein				atgtatttaaatgattacgtaggaaaatttataaaaagtaacaatattaatgggtaccaatccacaaatctagtatctaattatgtaaaacgattaactttaaataaatatacaactaagttaaatgctagtagaatgaaatacgagaaattacctaattcttggaaaatcattaagtccaaagaattattaaaaactgacgattatagagaaggggatatatttgtatcagaaaaaatatctatatttggattcaatggtatcattgtttacaaccataattttgataacgtagctgttattactcaaaatagagatggtaaaggaaataaacccgtagaaaaacacctctttccaaagaaacaaattgattatattgttagaccttgtaaacgagat…	MYLNDYVGKFIKSNNINGYQSTNLVSNYVKRLTLNKYTTKLNASRMKYEKLPNSWKIIKSKELLKTDDYREGDIFVSEKISIFGFNGIIVYNHNFDNVAVITQNRDGKGNKPVEKHLFPKKQIDYIVRPCKRDYEEHFKKSSIQEKVTISKQEYNKLLDAYNKMKDVFS
phiIPLA-C1C	phiIPLA-C1C_ORF106	phiIPLA|_94698_95807	94698	95807	+	hypothetical protein				atgaaaattgtattaggtatgatgatagttttcgtagtttttttagttatttttagtgtaatttttgcatttctcgagtctaaaccagaaccaacaataaagaaaaaagatgatatgttcctattttccaagtatgatattgctaaaagtttagtaaataaaatcaaagaagatttggactttgatttagtagaagttagtgactactctaagtatagtcttgaacgtacacgtaaatacggacatgaaaattttaaatttttactaaaactagattgttcgtataaaaatcctagtttaaatctagaaatttataatagcttaaacaaaaaagttttatcttattttttaatgagtatttatgatttggattatactttagatggttataaagcacat…	MKIVLGMMIVFVVFLVIFSVIFAFLESKPEPTIKKKDDMFLFSKYDIAKSLVNKIKEDLDFDLVEVSDYSKYSLERTRKYGHENFKFLLKLDCSYKNPSLNLEIYNSLNKKVLSYFLMSIYDLDYTLDGYKAHKALSSIFKEINYNITSVENKIKSFQKIKEIVKPYIIESQSINVELKYNNIPLIIGLVPDREQKINEIILSSKGNFRDVKEAICIPSFTTRDLKYVFVTENNVLETIKSYTNDLLYDLSDFQDAFDSITKIPINGYILQETSIRYYESHAISFNYVKGRNTYRFFVKPFDRTYTYQKNNLDERKGYFVGFKDLMSKIKFELDKSKNIVPFDVEDKPELVYNTAKGILETKDNIEYIE
phiIPLA-C1C	phiIPLA-C1C_ORF107	phiIPLA|_95883_96077	95883	96077	+	hypothetical protein				atggaaaaaggtaagaaaaaagaaaatttaaaagataaaagccatttagaatttaatagtagtaaagattatagcaaatacattataaagaatgataaattattaaaaacatatatgcatgaagatgtaaagcaatatgacattgataagctaccaaaaccaagtacagtaaataggaataaatatatgaggtaa	MEKGKKKENLKDKSHLEFNSSKDYSKYIIKNDKLLKTYMHEDVKQYDIDKLPKPSTVNRNKYMR
phiIPLA-C1C	phiIPLA-C1C_ORF108	phiIPLA|_96110_96619	96110	96619	+	hypothetical protein				atgagtaatatagatgacaaatttgataaaatattgaaaaatatatcaaatatgactgatgaacaaatagaaagcattaataatggattaaaagaaaaagaaaatagaagaaatttaattttaaagaaagccaaaaacaaagattttgatttaaataaaatgtttactgagacaattgagatactcggaagtatctcaacagaagatattctgtatctctataaagataagtataaacatctatattcaagtgaagagtttatgcatcaagagttagaatctatttgtaagtatatcaataacttttacaatgataatgtgatggaatatcctccattttatattgaaacatatttcggtatggttatatacttacgatacaataatgaactgtttaag…	MSNIDDKFDKILKNISNMTDEQIESINNGLKEKENRRNLILKKAKNKDFDLNKMFTETIEILGSISTEDILYLYKDKYKHLYSSEEFMHQELESICKYINNFYNDNVMEYPPFYIETYFGMVIYLRYNNELFKYFYMQGQGTSEGFTKGGLDKKVKYCLNLNTDTIERI
phiIPLA-C1C	phiIPLA-C1C_ORF109	phiIPLA|_96649_96816	96649	96816	+	hypothetical protein				atgaatgagaaaattaaagatattaataatttagaaataggagattttgtatcagtattttttaaaggtaatgaaatcggtggagaattacctttgttaatcattgagaaatttgaagataaggtaataggtttaaatcattcaggtagcacatatgtgataacgtaa	MNEKIKDINNLEIGDFVSVFFKGNEIGGELPLLIIEKFEDKVIGLNHSGSTYVIT
phiIPLA-C1C	phiIPLA-C1C_ORF110	phiIPLA|_96951_97259	96951	97259	+	hypothetical protein				atgatagttaaaaatgtagattctattgtgctagaaagtatgtatagttggttattagataacaaaatagaagaatataaagtagttaaagaagatatatactctaatcatggttgtcatatcctactaaaaaaaggaacaatactacttgaaactaaaggtagttatgaagattctttaggtactagatatgttctaagccctaagacagtagaagttaagttagagggattttacgagaatggtgtaggttttaaatttgaagaacataaaattaataaggaattatataaaattgatttaacttaa	MIVKNVDSIVLESMYSWLLDNKIEEYKVVKEDIYSNHGCHILLKKGTILLETKGSYEDSLGTRYVLSPKTVEVKLEGFYENGVGFKFEEHKINKELYKIDLT
phiIPLA-C1C	phiIPLA-C1C_ORF111	phiIPLA|_97286_97447	97286	97447	+	hypothetical protein				atggattatgaaaaaatatttaaagaactgatgagagatgttgaaaatatgtcaacagatgaaaagaaacattttagaaatttaatgtttagtgcgataggagacttagatatattgatactttttgaagaaaagagtggcgttaaaacacacattttataa	MDYEKIFKELMRDVENMSTDEKKHFRNLMFSAIGDLDILILFEEKSGVKTHIL
phiIPLA-C1C	phiIPLA-C1C_ORF112	phiIPLA|_97463_97969	97463	97969	+	hypothetical protein				atgacaaaagtaaaagaaatagtattagttttagaaaattgtgagtacatcaagattccaaccaagcatttagcaaatataattattgcggatatagatataagtgtaagacgaaatgcaatcaatagcattgctaagctccaaactgctaatagtatctattttgatattattaatccagaaacgattaaaactttaggtctatttgatgaagaagatgaagaaagccttagttgttctaaaagactaattcaacatgcagatatagcaagtgtagaagttgcatatgatgataattcaaaagaggagtattttgtagattggaattgggataacgagtatttaaatagttatcaagacacgcaaattgctaagaatggaaatctacatgttttaata…	MTKVKEIVLVLENCEYIKIPTKHLANIIIADIDISVRRNAINSIAKLQTANSIYFDIINPETIKTLGLFDEEDEESLSCSKRLIQHADIASVEVAYDDNSKEEYFVDWNWDNEYLNSYQDTQIAKNGNLHVLINRKKRLKEFLDSENFEVSYDYTIKEKESNEWGFWE
phiIPLA-C1C	phiIPLA-C1C_ORF113	phiIPLA|_97996_98232	97996	98232	+	hypothetical protein				atgaaaaagaaatttacaattgaagttgaaatggaagaaagatgggttaatgaatttatgtcaatgctagataagatggagtatttaggtgacttaggcgcatcaagaacagtttctatatatgctgatgggaatggggattttcgacctaagtttaaagcaagtgtaaattgggatagggttagacctaaagatgccgattatgatttaaatgataatcattatgatgcagggtaa	MKKKFTIEVEMEERWVNEFMSMLDKMEYLGDLGASRTVSIYADGNGDFRPKFKASVNWDRVRPKDADYDLNDNHYDAG
phiIPLA-C1C	phiIPLA-C1C_ORF114	phiIPLA|_98672_99208	98672	99208	+	hypothetical protein				atggtaagatattataattactgtcctaattgcgggcgtaataaagtagaaagtgtaacaacaagtgtaacgtatttggtatgtatgaataaagattgtcgatttgctcatattgtagaaccacctaattctatgggagataaaagcagagaatatacaacaacattgagtaaggaagattggtcaaaaataacaaaaaacatagatgttgatgaaattaacaatgattctttaactagtttttcaagtgatgattcagttttagattatacacaaatcattaaagaactagtatataaaaaggatatcgataaggaagaaaataataggtataaagatatatggtttaaatacaaagaagaaaaaataagtgcttataaatatggttatgagaagtta…	MVRYYNYCPNCGRNKVESVTTSVTYLVCMNKDCRFAHIVEPPNSMGDKSREYTTTLSKEDWSKITKNIDVDEINNDSLTSFSSDDSVLDYTQIIKELVYKKDIDKEENNRYKDIWFKYKEEKISAYKYGYEKLKEVEDFSYVAQPIERTLSILKQDIKNMDELDGLNDFEKLMKKLNL
phiIPLA-C1C	phiIPLA-C1C_ORF115	phiIPLA|_99224_99424	99224	99424	+	Phage protein				atggctacaaagaaacaaattaagtatgtacaaggattacaaaaagaatatggtttaagaaatgaggaaatatataaagcgagtgaaattaatagaatgacacatcttgaaataggacaaattattgattattatagaacagaaattgataacgaaagagcatacaatgaatgtctagaagctggtttacctaatcagtag	MATKKQIKYVQGLQKEYGLRNEEIYKASEINRMTHLEIGQIIDYYRTEIDNERAYNECLEAGLPNQ
phiIPLA-C1C	phiIPLA-C1C_ORF116	phiIPLA|_99450_99707	99450	99707	+	hypothetical protein				atgacttttaaatatatagtttggaatacaataaacaaagaattcattgattattgtgctgtagttaatgttgatttagtaggtggaaaagagcgtatctacttatctgattttagaattaagcatacagatgtttcaacagaagactttgaaagtgagtctagttcaaattctattgtatcattattagaacattcaaaagttaaagggaatgcttatgagtataatgagttactaaaaagtataaggaggatttaa	MTFKYIVWNTINKEFIDYCAVVNVDLVGGKERIYLSDFRIKHTDVSTEDFESESSSNSIVSLLEHSKVKGNAYEYNELLKSIRRI
phiIPLA-C1C	phiIPLA-C1C_ORF117	phiIPLA|_99709_100209	99709	100209	+	hypothetical protein				atggatataaataaagtagatataggttattttgagtttttaaaagaaaactttaatactgaccttattgtagaaggtattactatatctatatttgctattattgttttttcaatattctttttaagtgtagaaaaaataaaattatcttcatcttttatacttcattctatagttgtacctccattagtatttggtgttactatctttggtttaacaatgaattatttacttgtcaaagataaaatttatgaaacaaaaggctatactaaagtaacagaagtagaaaactttaaaccaaaagtagatgatagagatgcaatagagcaaaaaatatactttaaagatactaaaaatgaattgtatgttattaattctagacatagtaaaaacatagaa…	MDINKVDIGYFEFLKENFNTDLIVEGITISIFAIIVFSIFFLSVEKIKLSSSFILHSIVVPPLVFGVTIFGLTMNYLLVKDKIYETKGYTKVTEVENFKPKVDDRDAIEQKIYFKDTKNELYVINSRHSKNIESGDKINLENNKNINIENHKIRDNDFLDISIIKK
phiIPLA-C1C	phiIPLA-C1C_ORF118	phiIPLA|_100220_100609	100220	100609	+	Phage protein				ttgaataaggaaacattagaaagttttaatcaattaggggaaaagttagaaaaagttggttcacatggatatgaaagtttaattaagtatacagttatgcaaggggttattgatttaatctctattataacaattttaattgttacaattatatcttggattattttatataaatcctataaaaaatgtgctaaaaaccacgatacgatattgttcgaggatttatatggtgtaagtcctactgtattaggttacgtagttattgttattagtggttcttttactcttattttactacttgctttgattgttgggcttcctataagtattcaagaaataacaaacccagaaggatacttgattaaagacacaataaataacataaagtaa	MNKETLESFNQLGEKLEKVGSHGYESLIKYTVMQGVIDLISIITILIVTIISWIILYKSYKKCAKNHDTILFEDLYGVSPTVLGYVVIVISGSFTLILLLALIVGLPISIQEITNPEGYLIKDTINNIK
phiIPLA-C1C	phiIPLA-C1C_ORF119	phiIPLA|_100699_101094	100699	101094	+	Phage protein				atgaacattaaacttagagcgtgggataaaacagaaaataaaatgtggaatgtagaaacaatttatatagaagatgaatgggttaaagttaatgacggttcgatatacggaattacaaaggatttagttagagattatgtcttaatgcaatcaacaggcttgaaagacaaaaatgataccgaaatttatgaaggggatattgtcgaatttaaatacccgtatgataagcgtataaagacgaaaggcattattgtttggaacgataatatagcgtgtttcggaataagtatgaaagaaacaactgaacaatatgaattatatagaataacagcagaaaattatttaacagtgattagtaataaatttcaaaatccagaattattggaggataattaa	MNIKLRAWDKTENKMWNVETIYIEDEWVKVNDGSIYGITKDLVRDYVLMQSTGLKDKNDTEIYEGDIVEFKYPYDKRIKTKGIIVWNDNIACFGISMKETTEQYELYRITAENYLTVISNKFQNPELLEDN
phiIPLA-C1C	phiIPLA-C1C_ORF120	phiIPLA|_101095_101412	101095	101412	+	Phage protein				atggcagaaccgacattagatgaattagttgcatttatgaaaaagcatggagcagaaaaagtagacagtatcactgatgaaaagagtgcaattaagcattttagagcaactagtagagtatataaacaagaacgtgacagtttacttaagcaacgtgatgaactaatcaatgatatggtagaaattaaaaagaaggcagaggcatacgacaagataaaagaggctgttgacaatcaaaggttaaacgactgttcattatatgataacgatagttttatagatagattgcaccatgtgttcgatgaaatgggggagtag	MAEPTLDELVAFMKKHGAEKVDSITDEKSAIKHFRATSRVYKQERDSLLKQRDELINDMVEIKKKAEAYDKIKEAVDNQRLNDCSLYDNDSFIDRLHHVFDEMGE
phiIPLA-C1C	phiIPLA-C1C_ORF121	phiIPLA|_101502_101795	101502	101795	+	hypothetical protein				atggaaaaacaatttgaaacggaatttggtaactataaattaacagtattagggagtgagtatattagaatccttaaagtaacacctattgatagaacaaaacctcatacagatattcacggttatggtaaaaaagatatggatgtagaaacgtatttcaaaattggaacaagtagtccttgtgttcttgcattagaagaaatggaagaacatataaatacttataatgaagcagtagaagcagttaagtatttcagaaaagaactagttaaaaatggatttgaagttgaataa	MEKQFETEFGNYKLTVLGSEYIRILKVTPIDRTKPHTDIHGYGKKDMDVETYFKIGTSSPCVLALEEMEEHINTYNEAVEAVKYFRKELVKNGFEVE
phiIPLA-C1C	phiIPLA-C1C_ORF122	phiIPLA|_101816_102034	101816	102034	+	hypothetical protein				atggtagaaagtaaattaatgtatttaagagaaccgatagaagtattacttaaggaactttccaatattgttaattataaagaagattttatagctcaatgttgtagtatagattcaactatagatacagatttgtaccaaaaacaattaaaattaatggataaatatattaatatgtacttagatataattaatattataaaaaacatggaggaataa	MVESKLMYLREPIEVLLKELSNIVNYKEDFIAQCCSIDSTIDTDLYQKQLKLMDKYINMYLDIINIIKNMEE
phiIPLA-C1C	phiIPLA-C1C_ORF123	phiIPLA|_102038_102253	102038	102253	+	hypothetical protein				atgactaatcaattaacagtaaataaactagaaggaattatcagacaacatttacttacagcttaccatcaatatggttttaacagatatttaggttgggacatggaagatattcttatcgaaattgatacattagaaaaattagtaaatgaaatttgtgaagttaaaggtgtaacaaaagaacaatttatattagggagagatgatattgactag	MTNQLTVNKLEGIIRQHLLTAYHQYGFNRYLGWDMEDILIEIDTLEKLVNEICEVKGVTKEQFILGRDDID
phiIPLA-C1C	phiIPLA-C1C_ORF124	phiIPLA|_102297_102650	102297	102650	+	hypothetical protein				atgattgaaaacgctaaaggaattactacaaaagaaattaaaaagcacatagatactaataatcattattattatgaagatttacatcaattagcaggagaactggttttaaaagatacacataatactacacctattgttagatatttaggagattatcaaggacaaatattttgtactttcaaatctaaagtagatggtgttccggatataacgacatcggatttttatggtacatgtccgctttgcgacacactagctaatgtttatactggtgatgatgtaaaaaacgatttagcaactatggtattacacattattcaatcaatgagtgaaaaaatagaagaacactaa	MIENAKGITTKEIKKHIDTNNHYYYEDLHQLAGELVLKDTHNTTPIVRYLGDYQGQIFCTFKSKVDGVPDITTSDFYGTCPLCDTLANVYTGDDVKNDLATMVLHIIQSMSEKIEEH
phiIPLA-C1C	phiIPLA-C1C_ORF125	phiIPLA|_102679_103077	102679	103077	+	Phage protein				atgtataaaattaattataaagaatttaaggaaataaaaaaacaattgttatataaaaaagtcaaggaatggactgataaaacattaactttagatgatggtactcttgtagaaatagtagaaagtgaacaagattgttgtgcaagtgctggtggagaatggactaatgtaaaactagatgcagttattacaaatgtgaaaatagagaatgagagagaacaacaaaagtttgatacatggagtgctgaatcagaaagtttggctactgttgttttatatcataaccaaaaccctatagcacaaggtgaatgttatgcagatgcaggtaatggtgatttttattacagtatatgctcgttaaaaataaaagatattcattatccagtggtgaaacattaa	MYKINYKEFKEIKKQLLYKKVKEWTDKTLTLDDGTLVEIVESEQDCCASAGGEWTNVKLDAVITNVKIENEREQQKFDTWSAESESLATVVLYHNQNPIAQGECYADAGNGDFYYSICSLKIKDIHYPVVKH
phiIPLA-C1C	phiIPLA-C1C_ORF126	phiIPLA|_103131_103334	103131	103334	+	hypothetical protein				gtgaaaaactttgagcaaccaacaataaaaatattaaaaagattatttgacggaaaagatgaaactaatattcatatatctcgtctgaacctagtagattatgaagttattgaaatgataactaattataaactttcagaaactcatacaagaaatcaacattttagagatgtagtgactttgaaatttaaaaagaaagagtaa	MKNFEQPTIKILKRLFDGKDETNIHISRLNLVDYEVIEMITNYKLSETHTRNQHFRDVVTLKFKKKE
phiIPLA-C1C	phiIPLA-C1C_ORF127	phiIPLA|_103346_103615	103346	103615	+	Phage protein				atgattaaaagagcaaaaaagaaaccagtagaaattgaatacattcagtataaaggaactaaggaaagtaaacaagagattttttattggactaaaggtaaagctcatgaattctatgatttaactacctttgatattcgttatggtattgatacactagaaggtactttagtagtatttgaagacgattatgttgtaaaaggtgtacaaggtgagttttatgcagtcaagcctgatatttttaaacaaacgtatgattttataaattaa	MIKRAKKKPVEIEYIQYKGTKESKQEIFYWTKGKAHEFYDLTTFDIRYGIDTLEGTLVVFEDDYVVKGVQGEFYAVKPDIFKQTYDFIN
phiIPLA-C1C	phiIPLA-C1C_ORF128	phiIPLA|_103627_104040	103627	104040	+	Phage protein				atggtaaaaattaaaagagaagtagaaatgacatttccagagttgattgaatatggattagaaaatggaataaagaatagaagatttacaagcaatcgtttgaactctaaatatgtaagtttcgatgcacttggaggggtgtattttaataatctctattcttatctactagaagatactttcacagtagaagttgaagaagaaattacaaaagatacaaagctagattctgtcttagaaatatatacaaatttagattacacaaaatcaaaatttccggatattcataaatctgtaagtattaatgatattctagggtacacttctaaccgtattgttactaaatgtatatatttagttaatgaagatgatacaatgacactcatttggaaagatgga…	MVKIKREVEMTFPELIEYGLENGIKNRRFTSNRLNSKYVSFDALGGVYFNNLYSYLLEDTFTVEVEEEITKDTKLDSVLEIYTNLDYTKSKFPDIHKSVSINDILGYTSNRIVTKCIYLVNEDDTMTLIWKDGELVK
phiIPLA-C1C	phiIPLA-C1C_ORF129	phiIPLA|_104272_104673	104272	104673	+	hypothetical protein				atggctagtttagattatggtgttcttgttattaaaaaagagaataatgataagtgtgcttggttttctcaaaaccctattccaatagaaattgagaataggaaagcatatttatataaaaacactttaagttttgataataaaaaccattatcctatcttagaatacatgtttgaagaaactcctaaacgttggcaagacacgactagaatatttagtattaaaaatggttatgcaaagtcaaggtttaaagaccaggctattgaaacagaaatacatttaggaaatggtattaagtactttatacttcaaggttatgacattcatttaaagaaatggtataaacattctacaaaagtaaatattaagaaattcgttcgtagatatgttaatataaat…	MASLDYGVLVIKKENNDKCAWFSQNPIPIEIENRKAYLYKNTLSFDNKNHYPILEYMFEETPKRWQDTTRIFSIKNGYAKSRFKDQAIETEIHLGNGIKYFILQGYDIHLKKWYKHSTKVNIKKFVRRYVNIN
phiIPLA-C1C	phiIPLA-C1C_ORF130	phiIPLA|_104686_104886	104686	104886	+	hypothetical protein				atgaataataaacaaattaaaaatttacatgataaagcaaataaagtagtaagtaaatcagaaaatattgatgacttaagttatgttcaggcacataaaattattaaagagtatcttgatttaccagtttctaattctgaaaaaagagatgtaatgactgaactatttctagcattagagaaagctaataaaataatttag	MNNKQIKNLHDKANKVVSKSENIDDLSYVQAHKIIKEYLDLPVSNSEKRDVMTELFLALEKANKII
phiIPLA-C1C	phiIPLA-C1C_ORF131	phiIPLA|_104918_105334	104918	105334	+	hypothetical protein				atgagtaaattaaaaagtattattttaacatttgaaaattgcgatagtatggaaatacaatcaaaatatattagaggtcttcatattaaaggtatttctgatagtattgagcatttaaattatgaagacgaggaagtagaaacgtataaaagtgcacaagatatttactttattgtaaaaaaatcgacaaaattacgatataacccttttaattttgaaaatgaggaagtaatattcaatagacttactgaatttgatgatattactcatgttacattagtatattctgacgaatcaagacaaacaatagctgttccttatgaagagaggtacggtggtgataataactatcaatcatatacctatatacatggttttgacgaattaatcattaatata…	MSKLKSIILTFENCDSMEIQSKYIRGLHIKGISDSIEHLNYEDEEVETYKSAQDIYFIVKKSTKLRYNPFNFENEEVIFNRLTEFDDITHVTLVYSDESRQTIAVPYEERYGGDNNYQSYTYIHGFDELIINIKEEEK
phiIPLA-C1C	phiIPLA-C1C_ORF132	phiIPLA|_105337_105573	105337	105573	+	Phage protein				atgagtaataaaattgattatgataaagttatgcaagtattaaaaaatagtaagtatgatataaatatttgggatattatgactgagtttgatagtaaagaagatgaagaagttttagatgtaatagaagaatatagagatgaatttgacaaatttctagataaatcgttatcacatattatggaaagattagctttaagaattgcgtttgctactgttggagatgataaaaactaa	MSNKIDYDKVMQVLKNSKYDINIWDIMTEFDSKEDEEVLDVIEEYRDEFDKFLDKSLSHIMERLALRIAFATVGDDKN
phiIPLA-C1C	phiIPLA-C1C_ORF133	phiIPLA|_105589_106032	105589	106032	+	Phage protein				atggtaaaaagaattaaaaatgaagtttatagtgcttttggagagtatatcgttaatgataattctgatttcttaaacgaagaacaattagaaattgctaaagaacatagaccttatttaaaaaagctaattaaaaaatggaagagagaaagatgtattcatagtattaaagctttctttttaaaaattcctgagtatatattagaaggcatttatactattttcaacattatagctctaccattcgtttttctagctgataagtgcgatgatttaagagtaaaatatggtaatagtgtaggcaatagaattaaattatctaaaaatagaagaaaaataaatgattatgcttataatactgtattacctttattaatggaaaaagaaaaagacgatggg…	MVKRIKNEVYSAFGEYIVNDNSDFLNEEQLEIAKEHRPYLKKLIKKWKRERCIHSIKAFFLKIPEYILEGIYTIFNIIALPFVFLADKCDDLRVKYGNSVGNRIKLSKNRRKINDYAYNTVLPLLMEKEKDDGLYQKQMDYVKNKRK
phiIPLA-C1C	phiIPLA-C1C_ORF134	phiIPLA|_106051_106389	106051	106389	+	hypothetical protein				atgactaatgtttggaaagaagttatttacgatactttaactgaagatgaagcaaaggaagataataaaaaaataattaaatatgatgatgtaatgacttcttctatcatcatagaaaaaaataagaatatacttaaaacagcaaaaactgaagatggttatttagcacttatcattgaaaatggatatgagaatagtagagatgtggtttataataatgcagaacctatcgtaaaccatagagaatttgaaagaatttgtcttgaattttctggtttagaagaaattaaaaaagtaagcaatttaatagatgaactgattaaagtggcaaatagataa	MTNVWKEVIYDTLTEDEAKEDNKKIIKYDDVMTSSIIIEKNKNILKTAKTEDGYLALIIENGYENSRDVVYNNAEPIVNHREFERICLEFSGLEEIKKVSNLIDELIKVANR
phiIPLA-C1C	phiIPLA-C1C_ORF135	phiIPLA|_106410_106853	106410	106853	+	hypothetical protein				atgactattgatattaaagaattaataaataaaaacaaaaaggaagaattagaacatacaaaagaactattatctctatttgtgtcagatttagattttagtatacgtgaaacgttgaaaaataatgattacagctatagttttactaatatacttcgtgcaactattaatgataagcatttaattcagaagtataaagcattagtagagagattacatttgtttaacaagtctgatataagtactattatgtctataaacatagatggtgcaacttttgaaattgaagatttcttttcaaattacgataacgatattgcagatgccttttaccttttctttaaagtaaaacatcatgaatataatatagaacatataagtattagtttcctagaatat…	MTIDIKELINKNKKEELEHTKELLSLFVSDLDFSIRETLKNNDYSYSFTNILRATINDKHLIQKYKALVERLHLFNKSDISTIMSINIDGATFEIEDFFSNYDNDIADAFYLFFKVKHHEYNIEHISISFLEYRNKLSEPKIGMYLS
phiIPLA-C1C	phiIPLA-C1C_ORF136	phiIPLA|_106867_107259	106867	107259	+	hypothetical protein				atggaatttaaagtgtttgacgctttagtagataaggttaaagagttaggtaatatacaaactgaaacaatgcgtgaacaaggatttaaaattaaatatcgagattgccagctaggtgacataatcccctctgggattaatgtcctctataaaggtgaggttattgcatttatcacacatggtcattatgcaggtgttcttagtcataaaatgaatactgattatgaaaaatataaacattgtgaaacgttaatggattttttacattattgcctaaaagaacatttagatactcaaaaaagaattgaaaaacgtgagaaagaaagagatagaaaagaaagaatagaagctagagatagagaaataaaattgaataactttatagatagttaa	MEFKVFDALVDKVKELGNIQTETMREQGFKIKYRDCQLGDIIPSGINVLYKGEVIAFITHGHYAGVLSHKMNTDYEKYKHCETLMDFLHYCLKEHLDTQKRIEKREKERDRKERIEARDREIKLNNFIDS
phiIPLA-C1C	phiIPLA-C1C_ORF137	phiIPLA|_108656_108390	108656	108390	-	hypothetical protein				atgattgaagtagtaaaaaagaaaagtactataccattacaagatggagatttattatatgatagtgatttagatatgtatggctttataattaaagaagataccagtaattatgaaagcatatataatgtcatgttacttgatactaactcaaaaaagcctgaattatatttctctgagcctataacactagaagaaatagaagagtttggatttaatctagtaagtaaaaaaggtaactataatattaagatagaatacagttag	MIEVVKKKSTIPLQDGDLLYDSDLDMYGFIIKEDTSNYESIYNVMLLDTNSKKPELYFSEPITLEEIEEFGFNLVSKKGNYNIKIEYS
phiIPLA-C1C	phiIPLA-C1C_ORF138	phiIPLA|_108935_108675	108935	108675	-	hypothetical protein				atgattgaacttaataaagttacaggagaagaaagtgttaatgtaggggatttagtgcaagacgattatacaggtgatataggtattgtaattaaacaagactttaatagtacttcaagtatttataatgtactaatactagatacaataaatgaagaacacagtttactatacctagaacctaaaacattatatgatatatcaaaagactttactgtaatacaaaagaaaaataactataaacttaatatagagtattag	MIELNKVTGEESVNVGDLVQDDYTGDIGIVIKQDFNSTSSIYNVLILDTINEEHSLLYLEPKTLYDISKDFTVIQKKNNYKLNIEY
phiIPLA-C1C	phiIPLA-C1C_ORF139	phiIPLA|_109349_109011	109349	109011	-	hypothetical protein				atggaatttacattagatgattttgtacaatacattcaacttaaaggaaatgaaggaactaaagaagcaaatagagttacgtcaataacatacctagtaagtgaacactatagtgtaacttataatagttttaataaaggtatattgctattatacagagataatattcaagtagaagtagtagatttaagtaaagaggaagaaagaaatgaatttgaaaaagttttattctctcaagataatatctatgatttaattgatgtatactattttaagtacattgaagcggaagaagaaagagaaaacacacttgaaaaaataaataaatattttgaataa	MEFTLDDFVQYIQLKGNEGTKEANRVTSITYLVSEHYSVTYNSFNKGILLLYRDNIQVEVVDLSKEEERNEFEKVLFSQDNIYDLIDVYYFKYIEAEEERENTLEKINKYFE
phiIPLA-C1C	phiIPLA-C1C_ORF140	phiIPLA|_109491_110165	109491	110165	+	Pentapeptide repeat family protein				atgaaaaaaattacacaagaagaattaaacaataaaattgaattgcataaagaatggttagaagatgataacaaaggggaaaagttagaattaaatggttataacttaagaaatttagatttaagtaattctgatttaaggtactctagtttaagttgttctattttaagtaatgtagatttaagttactctgatttaagtttttctactttaaaagatgctgatttagtaaagatggatttaacaaaggctattataagtttttctaatttagaaaatattgacttaaatagtgttaatttgaaaaatgctaacttatatggtgctaatttagatagttcttatttaagatgtgttgattttaaaaatgctagtttaaagaatgctaatttagataat…	MKKITQEELNNKIELHKEWLEDDNKGEKLELNGYNLRNLDLSNSDLRYSSLSCSILSNVDLSYSDLSFSTLKDADLVKMDLTKAIISFSNLENIDLNSVNLKNANLYGANLDSSYLRCVDFKNASLKNANLDNAHLENCNLEDVNLSQANTRCIEGLEVYSIDNIGTFAGKVTYLPEQDKVFAGCWKGNLEKFLEKGLEMNKDNEKEKRNIFNAYQFFLGTTID
phiIPLA-C1C	phiIPLA-C1C_ORF141	phiIPLA|_110252_110596	110252	110596	+	hypothetical protein				atggaatttgatagtatagacttaaaaaattatattgataagtatggtagagtagatgataaaaaattatcaaaaactattgacttaggtaaaggttatgagatacagtataaagaactaaatattttttctggttatttactattttgtaaaaatggaaaaactatattaaaggtagaccttagtgctttagataaattagaacaacttaacaaagatattgaattacattctaacgtatttgatttaattgatgatttatatgaagaccttactagaaaagaaaatgaagaaaagagaagacaaagaagaattgaatcaagtgttaaagaatttttaagctag	MEFDSIDLKNYIDKYGRVDDKKLSKTIDLGKGYEIQYKELNIFSGYLLFCKNGKTILKVDLSALDKLEQLNKDIELHSNVFDLIDDLYEDLTRKENEEKRRQRRIESSVKEFLS
phiIPLA-C1C	phiIPLA-C1C_ORF142	phiIPLA|_110738_111073	110738	111073	+	hypothetical protein				atggatattgatattattggatttaaaaattatattaaagaacatggaagaaaaagttatgtagggtataatacttattatactataactaatgatgagtatggtgtagagtgtgtttttgataaagaaggaggtattgttactatatcaaagggtaactatgttgaaatgtttgaattaaacacacttaaaggtagaaattttaaaaagaaattaactaagtttgatactatttacgaattaattgatttctatgatgaaaaaaataaagaaagacttgaaaaagaagaaaaagaaaagattaaattaaataaattttttaaaggtatgaagtaa	MDIDIIGFKNYIKEHGRKSYVGYNTYYTITNDEYGVECVFDKEGGIVTISKGNYVEMFELNTLKGRNFKKKLTKFDTIYELIDFYDEKNKERLEKEEKEKIKLNKFFKGMK
phiIPLA-C1C	phiIPLA-C1C_ORF143	phiIPLA|_111098_111298	111098	111298	+	hypothetical protein				atgagagaatcactaaaagaattagaaacagtagagtatgtagtaaaacgttatttagaagaattaggtaaaggaacatcttattctgatgaagaattacctaacttcttagataaaactttaaaagaaaatagtagattgacagatgaaaaatatgatgaattattaaaattacttaaagaagttaacaatactttataa	MRESLKELETVEYVVKRYLEELGKGTSYSDEELPNFLDKTLKENSRLTDEKYDELLKLLKEVNNTL
phiIPLA-C1C	phiIPLA-C1C_ORF144	phiIPLA|_112349_112149	112349	112149	-	hypothetical protein				atgacacatattaaagtagataaaagaaaatcattaaataaaaatataaaagaaaatggattaaaaaaagaattaaataaaaatagtggaaaaataaaaataaaagaaagtttattaagaaaagcaaaaagaaataatgatatagaaaaaattaataaactagaaaatgaattaaaaaaattatataatcaattagactag	MTHIKVDKRKSLNKNIKENGLKKELNKNSGKIKIKESLLRKAKRNNDIEKINKLENELKKLYNQLD
phiIPLA-C1C	phiIPLA-C1C_ORF145	phiIPLA|_112603_112382	112603	112382	-	hypothetical protein				atgaaaaacgttaaaaatttaaaaaattggttaaaaagaaatgattatgattttgaagaatacaacacgccagacggttgtgggagcacattgaaagggattatcattcataacattgaatttgctactgagaatgatgaactagttgctctattccctgatggtgattatgaacacatgacaaacagacaagcttataactttataagaaaaaacatttaa	MKNVKNLKNWLKRNDYDFEEYNTPDGCGSTLKGIIIHNIEFATENDELVALFPDGDYEHMTNRQAYNFIRKNI
phiIPLA-C1C	phiIPLA-C1C_ORF146	phiIPLA|_113189_113497	113189	113497	+	hypothetical protein				atgtataaaaataatatagaattaattgcaaataatataatggaaacatttggttatgatggttataagtccaaaaacttataccgaaacgatttagggggtacaggttggcatccagaattgactgtacatgtacctagtggcttatatagtgaagatattactttttataaaagaaataagctatttggtaaaacgccttatgattacggaatagcacgggaatataaagggttaactttctttattgtacaaggtggcgttatcgttattgataacggggaaattgtttttgatgaaataatttaa	MYKNNIELIANNIMETFGYDGYKSKNLYRNDLGGTGWHPELTVHVPSGLYSEDITFYKRNKLFGKTPYDYGIAREYKGLTFFIVQGGVIVIDNGEIVFDEII
phiIPLA-C1C	phiIPLA-C1C_ORF147	phiIPLA|_113700_113981	113700	113981	+	Phage protein				atgaaaaagaattttaaatatgaagaaacagtgacagtaaatggaaacgagattacagtgttcagaattgaaaatgataataacggaaaccctagatatgtagtacactttagcgacctgggtattagcctttgggattatgacgatattaacaagctatacggttttaaaaagtacactgctaaatggtttggtggtggtgtagtattccaaagctacaacattgaagaaactatcaaatgggcactagaaacagttaaagaaaaagaagcggttaaataa	MKKNFKYEETVTVNGNEITVFRIENDNNGNPRYVVHFSDLGISLWDYDDINKLYGFKKYTAKWFGGGVVFQSYNIEETIKWALETVKEKEAVK
phiIPLA-C1C	phiIPLA-C1C_ORF148	phiIPLA|_114031_114303	114031	114303	+	hypothetical protein				atgaataacaaattaaatgaaattattaaaactgtattatttggaaacaatgaagaaataaatagaattgcattagattatactgtaactttagatgaattaaaaaaattaaatgattattttcaaattcaagatagtgtagcattaaataacgctattatgttagatacggaaaaattatataaaaattctgatgtatctactattttattccataattatattattgaagttttagaagatataaataatgttttaaaagatgtaaaataa	MNNKLNEIIKTVLFGNNEEINRIALDYTVTLDELKKLNDYFQIQDSVALNNAIMLDTEKLYKNSDVSTILFHNYIIEVLEDINNVLKDVK
phiIPLA-C1C	phiIPLA-C1C_ORF149	phiIPLA|_114979_115110	114979	115110	+	Phage protein				atgaaaaaaattacaacaactttaaaattaatcggtatgaaaaataatgaaaattttgcagaagaattaaaaaactaccgtcaagatgttacatttttgaaagcaaataaaattgtaaaatattcaaaataa	MKKITTTLKLIGMKNNENFAEELKNYRQDVTFLKANKIVKYSK
phiIPLA-C1C	phiIPLA-C1C_ORF150	phiIPLA|_115176_115316	115176	115316	+	hypothetical protein				atgagagaattagaactagaaagcattatcgagaacttagaaatggaattggaattccaagaccttactaagaaagaagaagcggaagcaagaagagagattaagaaagctaaaaaagaactagaagagttacaaaaataa	MRELELESIIENLEMELEFQDLTKKEEAEARREIKKAKKELEELQK
phiIPLA-C1C	phiIPLA-C1C_ORF151	phiIPLA|_115396_115635	115396	115635	+	hypothetical protein				atgaaagaatataaaaactatatagccgacacatacgaaagaattaaagagcagggaactataacacctgatgtttctcaatggtctaacattgaagaatgtgatgacttgttctataaaataaatttatcatgtttaaatatttatggcacaggaacaaaagaaatatctactactcctaaatgtgttaaacttattcttaatgataataaaacaaaatatataaaaaaaggagcttaa	MKEYKNYIADTYERIKEQGTITPDVSQWSNIEECDDLFYKINLSCLNIYGTGTKEISTTPKCVKLILNDNKTKYIKKGA
phiIPLA-C1C	phiIPLA-C1C_ORF152	phiIPLA|_115639_115785	115639	115785	+	hypothetical protein				atgattaaatttaaatataaaaacaaatcatataaaagcacagaattaactgacgctttggttaccttagtaggtggtacaacagttattactgttcttgattacttgattagtattcaagatagtataaatatttttatcaaatag	MIKFKYKNKSYKSTELTDALVTLVGGTTVITVLDYLISIQDSINIFIK
phiIPLA-C1C	phiIPLA-C1C_ORF153	phiIPLA|_115807_115947	115807	115947	+	hypothetical protein				ttgatattatatagttgtaaggttaaggaaacaccttacagaaaaaaaataaaaaaaactttaaaaaaagtattgacagaaactaaagcacatggtattataattatagaaagaaaaacaaaaacaaagaaaaggaattga	MILYSCKVKETPYRKKIKKTLKKVLTETKAHGIIIIERKTKTKKRN
phiIPLA-C1C	phiIPLA-C1C_ORF154	phiIPLA|_115953_116282	115953	116282	+	hypothetical protein				atgaaaaaatacacagtagaacaattaaaagaaatcgtaagagaggttaacgcatgggatgacagtttagaagaattttactataatccaatggatgaactagacgagattttagtaggcatatcagttactgaaatcttaagaatggcacactttggagagtttgattggaatgatgattatttcacgattaacgtttacggtaacttagacagcttagacaacctagactataaagaactattaaaagacaattacaatgaaattgtagaacgctacaacgaactactagaagacggggaaattgagcctatagaatttgtagaataa	MKKYTVEQLKEIVREVNAWDDSLEEFYYNPMDELDEILVGISVTEILRMAHFGEFDWNDDYFTINVYGNLDSLDNLDYKELLKDNYNEIVERYNELLEDGEIEPIEFVE
phiIPLA-C1C	phiIPLA-C1C_ORF155	phiIPLA|_116456_116719	116456	116719	+	hypothetical protein				atgacaaatttcaaaaatgaatttttatcaaactataactttatggatattgaaaactttaacgatggtaaggatttatatgaagataagccaaacactgaaaaagaagataaactaatggatgaaatttttgattatgtaattaacaacaaattaatgaatttagataatgaaacaatttgctcagtatttaataatgatacaactttaaaaattgaaattcacaacccagatacagacaaaaaaagatatttagaaatttaa	MTNFKNEFLSNYNFMDIENFNDGKDLYEDKPNTEKEDKLMDEIFDYVINNKLMNLDNETICSVFNNDTTLKIEIHNPDTDKKRYLEI
phiIPLA-C1C	phiIPLA-C1C_ORF156	phiIPLA|_116791_117264	116791	117264	+	Phage protein				atgacaataaaagaatttttacaaagacaagaagaaagcacagtaaaagacgtagcaaattacggagtacagtcaggagcaataggagaacttatttacacaaaagatgtagttaaattttttgataactacagacaagatattgaaactgtagttatagattacttagaaagcgtaacaggtgttaaatattttaacttactaaattacgaactaatgaacgacttagaaaattatgtaaatgttgagtttcaacatgaagacacttacattgaaatggagtaccaaaaagctgaagaaattgcaagaagagacattgaaaattttgaagatatgacagaagatgaacaagacgaagctattactgaatgtttagaccttgtagaattagacttacaa…	MTIKEFLQRQEESTVKDVANYGVQSGAIGELIYTKDVVKFFDNYRQDIETVVIDYLESVTGVKYFNLLNYELMNDLENYVNVEFQHEDTYIEMEYQKAEEIARRDIENFEDMTEDEQDEAITECLDLVELDLQDTDKVQFVNLAVEIVAQDMTEEIY
phiIPLA-C1C	phiIPLA-C1C_ORF157	phiIPLA|_117409_117645	117409	117645	+	hypothetical protein				atgaatataaataacgttaagcgtatctataatgaagaacttaaggaattaaaaacggttgtatatgtactacataacgatgttgaaatcttaaccgttactaatgatattctagaacttattaataaaatgaatagccacggtttcaatattagtagatttgcaaactcacaagaagttagagaagaagcagaaaacaatggtctaacattagagtttaaacgattagagctataa	MNINNVKRIYNEELKELKTVVYVLHNDVEILTVTNDILELINKMNSHGFNISRFANSQEVREEAENNGLTLEFKRLEL
phiIPLA-C1C	phiIPLA-C1C_ORF158	phiIPLA|_117704_117841	117704	117841	+	hypothetical protein				atgaatgaggaattaaaaaagtctcttgacgaggctgtgagcgtcacacgtgaagaggtaactcctaactgttcaatggtagatattgagaacaaactcgatgataacattgttaaatatgttatcaaaaaagattaa	MNEELKKSLDEAVSVTREEVTPNCSMVDIENKLDDNIVKYVIKKD
phiIPLA-C1C	phiIPLA-C1C_ORF159	phiIPLA|_117911_118189	117911	118189	+	hypothetical protein				atgaaaacattaaaccaatacgaaatcgaatatttacaatctgagagagaacaagagcaacaagaaagagaagaagaaagaagacaaacagaactattagaagaactgaaagaattgtctagagaacgattagaagctatcaatgagagcttaacatatgaagagctaacagaagcgttaagcattgaaaatgcttcaatagatgaacaactagaagacttagaaacaatagaagatgaagaactagagatattagtaagagagtacaaaggggaataa	MKTLNQYEIEYLQSEREQEQQEREEERRQTELLEELKELSRERLEAINESLTYEELTEALSIENASIDEQLEDLETIEDEELEILVREYKGE
phiIPLA-C1C	phiIPLA-C1C_ORF160	phiIPLA|_118527_119954	118527	119954	+	Phage protein				atggataaaataattaaagtatataaaaataataaaccttgttacatagacttaaataatgtacctactaaaatacaaccatctggaaaagaagtatatgattttaaaaaatgtaataatacagaagttccttttgagtatataggtgttaaaggttatatagtaatagaagaatatttacctagtactaaagataataaaaaagctcgtttaaaattaaagtatgataataactattatgttataaataaagaaagttttttaaatgtatcacttaaaagtatagtaggtgataaattagaacacagtaaagaatcagctaaaagaaagatgtattatgaaagcttacctctaaaaaataatggtaaagtagatttaaaaaatagtattggttgtgat…	MDKIIKVYKNNKPCYIDLNNVPTKIQPSGKEVYDFKKCNNTEVPFEYIGVKGYIVIEEYLPSTKDNKKARLKLKYDNNYYVINKESFLNVSLKSIVGDKLEHSKESAKRKMYYESLPLKNNGKVDLKNSIGCDVYFEFNNYKGYVTILDYFTKYNNKGKEIGYIRLEHDNKNRLYNEYNFFTCNISYLANKNSDANKNLIGEVNNNYEIVDYFNEEFINKDGTINTRNMFKVKCLTCGTVKKVRVDHFLNGVQKNCGYCAELKSKNKENKNKFNIKRSYPEKVVKAYLDELDISYIQEKTFDFLKRRRYDFYLPNLNCVIEVHGAQHYKELREGARFKLTLEEQQRVDKEKKDAVLNNGIKYVEINAELSDFEYIKNSIKNSSLYNTDVNWFNVFKNSF…
phiIPLA-C1C	phiIPLA-C1C_ORF161	phiIPLA|_120441_120013	120441	120013	-	Phage protein				atgaaagaccttaataataaagaattaagttatgtagaattaatattagaaaattgtgattttgtaaagattccttctgataaaattgattatatggaattagacggtattacaagaaaattaacaaaacattatttttcaaatattgtattagagggagagtattgtagtcactttaatatagaaataaataaccctaaagaaattaaagccggtattggtgtagatgagaaattaacagcataccatttattaatggattatccagacatcacagtcattacactcggctatgaagatggttcagcggaagattacagagtatacttctcaggtgattcttataatgaatatcaacacactaattatgatgcacacttagatgtattaagtattact…	MKDLNNKELSYVELILENCDFVKIPSDKIDYMELDGITRKLTKHYFSNIVLEGEYCSHFNIEINNPKEIKAGIGVDEKLTAYHLLMDYPDITVITLGYEDGSAEDYRVYFSGDSYNEYQHTNYDAHLDVLSITVDKDYDLVE
phiIPLA-C1C	phiIPLA-C1C_ORF162	phiIPLA|_121022_120516	121022	120516	-	hypothetical protein				atgagtaaatatgaaaaagaaatagaacaatttttagaatcagaaagtgtaaaaatagattatggtacttttgaattagaatttgaaaaaggtaaatctccatttattcatttactatataaaggattaccaattgatacactagaaaattatcttattattacagaagagtatttacaacaactatttgaaaaatatgaatattatcctaaggaatactttgaagataagttaactaaaacagataaaagaattaaaaaaagaaaaataggaaatgaaatactaaataaaactaaagacctacatgaattatcttcagaaatagaaaaaattattaagctttatgaagaagcatttaatacaaaagaagaatatttatttaaagaatatgaaataggt…	MSKYEKEIEQFLESESVKIDYGTFELEFEKGKSPFIHLLYKGLPIDTLENYLIITEEYLQQLFEKYEYYPKEYFEDKLTKTDKRIKKRKIGNEILNKTKDLHELSSEIEKIIKLYEEAFNTKEEYLFKEYEIGLYITHLDEVIQKLNKYTEYNNNNNNNNNNNNNNDF
phiIPLA-C1C	phiIPLA-C1C_ORF163	phiIPLA|_121335_121081	121335	121081	-	Phage protein				atgcgtttatatcaagcagaacacgataattgtgagcaatatgaagacaattattcttatagagaaaataaagcttatacaaataaggataacttaattaaacgtattaaagaagaagggtacgaagaaaaaagaagcggttaccttcaagatgggtacatttattaccataaagataatatagaagatgtacctctttttaaggaagatatgattataatccatgaattagaaattgttaaagaaaatacttaa	MRLYQAEHDNCEQYEDNYSYRENKAYTNKDNLIKRIKEEGYEEKRSGYLQDGYIYYHKDNIEDVPLFKEDMIIIHELEIVKENT
phiIPLA-C1C	phiIPLA-C1C_ORF164	phiIPLA|_121922_121338	121922	121338	-	hypothetical protein				atgtatattattgtaggacaagaatttgatgtaattgattaccaagaagtttatactgattataatgtatgtttagcaaacacagaaaatgaagcaaaaaaaattgtagattatttaaataaaaataattatgaagaaggtttatttaagtatattaaaatatctagctattctttagaagaattaaaaaataaacatagatattatcatgtttatggttatgttactttagaacgtcaaaaccatgtatttaaagttaaagatagttcaattaataatttagattattaccctttcttagaatatttaagtgaagatgaaattctagaaaataatgaatactatatgtatgagtctggtgatgatagggtaccatataaaatacattgttacagtgta…	MYIIVGQEFDVIDYQEVYTDYNVCLANTENEAKKIVDYLNKNNYEEGLFKYIKISSYSLEELKNKHRYYHVYGYVTLERQNHVFKVKDSSINNLDYYPFLEYLSEDEILENNEYYMYESGDDRVPYKIHCYSVNKNKIDVNIELPLSRDKEETNKQFKLLENKIKSIVDNIAKEDIRSSNKYKQEIENLSKGEL
phiIPLA-C1C	phiIPLA-C1C_ORF165	phiIPLA|_122330_121962	122330	121962	-	hypothetical protein				ttgacagataaagttatctatggtatactctatttagtaactaataagagaggtggagtaatgagtaatttaggtgataaacttaaccaagtaacaaaagaaaatataagtaatcaatgtttatcagaatacaaagataaaattttaaaatttataactaaaaaattatatgaagaagcaaataaaggaaagtatagtacaactataagcttatatcatatttatttacattttgatatttatcccactaatcaatttacatctaatattttaagtcattttagacgtaatggtgttaatgttattatgaagtgtacagattctgaatacccttaccctatatattatgaatttagttgggaaaagtaa	MTDKVIYGILYLVTNKRGGVMSNLGDKLNQVTKENISNQCLSEYKDKILKFITKKLYEEANKGKYSTTISLYHIYLHFDIYPTNQFTSNILSHFRRNGVNVIMKCTDSEYPYPIYYEFSWEK
phiIPLA-C1C	phiIPLA-C1C_ORF166	phiIPLA|_122721_122359	122721	122359	-	Staphylococcal nuclease family protein				atggaattagaaaattttttatatatgtataaagctcgtgtaaaccgtgttgtagacggtgatacgattgatgttaccatagaccatggtatgagagtatactcagagcaacgtgtaagaatactaggtgtagatacacctgagagaggacaggaaaactttaaagaagcttctgaatttacaagaaataaattagaaaataaagaagttattatacaaacttataaagatgatgcgttcggtagatatttagctaatgtttacttccaagaagataatacgtataaaaatatatccgtggaacttataagtaaaggtttaatcaaacaagatagtaaatggaataaagatttaaaagactag	MELENFLYMYKARVNRVVDGDTIDVTIDHGMRVYSEQRVRILGVDTPERGQENFKEASEFTRNKLENKEVIIQTYKDDAFGRYLANVYFQEDNTYKNISVELISKGLIKQDSKWNKDLKD
phiIPLA-C1C	phiIPLA-C1C_ORF167	phiIPLA|_123080_122802	123080	122802	-	hypothetical protein				atggcaaaaaaactagtagcttacaacaaacaaggtgagaaattagcaacaggagaaccagtagaatcaggtaaagcaacagtacaattaacaggattaacaccagaaactacttatgctaaaggtgattaccaagtagcaattgatgtagatggtcgtgaaggtaacaaagtagatgtacctgagtttacaactcaagctacaccagtagcggagcctgaaaatgtagaagctggagaaacaacagatactacagctgacatttcagcagatgtataa	MAKKLVAYNKQGEKLATGEPVESGKATVQLTGLTPETTYAKGDYQVAIDVDGREGNKVDVPEFTTQATPVAEPENVEAGETTDTTADISADV
phiIPLA-C1C	phiIPLA-C1C_ORF168	phiIPLA|_124126_123548	124126	123548	-	Phage protein				atggcaaatttattaccaagtgtgtttaataaagaaacaggtaaatgggaaacaatcattgctcgacctgtagcacaagaagtatttaaaattatgaaagaagattatttaagaagtaaaggtgaaattggatatatttttgtttcacatgatgagggagatatgcctgtaaacctagtattattctatgatacttctaaaacaggaactgaaatagtagataacactgaacgtgttaaagaaaatattaaatttaatttagaccagtatttattaactaaaaacaataatgctaaacaattccgtatatcagaatttagacaaagaattgaagatttacatttagttgatattgattctgaattttatgtagaagttatagatacagaaggacaaaaa…	MANLLPSVFNKETGKWETIIARPVAQEVFKIMKEDYLRSKGEIGYIFVSHDEGDMPVNLVLFYDTSKTGTEIVDNTERVKENIKFNLDQYLLTKNNNAKQFRISEFRQRIEDLHLVDIDSEFYVEVIDTEGQKHVIPSTKSLTNNFEITNALLEAGNEIKVKYFYNGNPIDDFMLDKKVTEENRDRYPSEVE
phiIPLA-C1C	phiIPLA-C1C_ORF169	phiIPLA|_124487_124146	124487	124146	-	Phage protein				atggcaaaagttttacgattgtatgatagtacagataaactacttgcaacgtctgaagaagtcacttctaattcagcatctgttcgtattgatgaccttaaacctaatacatcttatgaagaaggaagttttaaaatttcttgggttattaatggttcagaatcaagtaaaatagatgttccagaattcaaaacattacctactacaaatgataattcagatgattcagtaagtcatactttaacattcaacatgttaaattttgatgataataacataactattagtgaagaagaaccagaagataaatctaaaatttggtttaaaccagtagaacaataa	MAKVLRLYDSTDKLLATSEEVTSNSASVRIDDLKPNTSYEEGSFKISWVINGSESSKIDVPEFKTLPTTNDNSDDSVSHTLTFNMLNFDDNNITISEEEPEDKSKIWFKPVEQ
phiIPLA-C1C	phiIPLA-C1C_ORF170	phiIPLA|_125186_124503	125186	124503	-	Phage-associated homing endonuclease				atgtatggttatgtttataaaactacaaatttaatcaatggcaaaacatatataggacaacataaatctggttactttgatataggatataaaggtagtggaaaattaataaaacgagctattaaaaaatatggtaaagataactttaaaacaattttacttgaatggtgtgaaacattcgatgagttaaataatagagaaatttattatatttctttttatagagcacaaaataaagcagaatataatattgcaaacggaggattaggtgtaagaggattatttgggaaaaataatcctttttatgggaaaaaaatgacaacagaacatctaataaaaaccagaagaacaggttcaaaactatctaaagaaacaaaagaaaaaatatcaaatacatta…	MYGYVYKTTNLINGKTYIGQHKSGYFDIGYKGSGKLIKRAIKKYGKDNFKTILLEWCETFDELNNREIYYISFYRAQNKAEYNIANGGLGVRGLFGKNNPFYGKKMTTEHLIKTRRTGSKLSKETKEKISNTLSKQRICHYCGKKIKSGISLKRHIRDSHDTRKEASKRISKKNSEIYYCPYCNKEIKSKGNLTQHIRGKHDSSFKKEKYMLLKIGLFFVILTLDKQ
phiIPLA-C1C	phiIPLA-C1C_ORF171	phiIPLA|_125347_125186	125347	125186	-	hypothetical protein				atggcactaaaacctaaagaagtatcaaaaatattaggagttacagtaaaaactttacaaagatgggatagagaaaaaatattagtagcatacagaacacctacaaatagaagattttacacaagagaacaaatagaaaagtatttaaaaggtgataaatga	MALKPKEVSKILGVTVKTLQRWDREKILVAYRTPTNRRFYTREQIEKYLKGDK
phiIPLA-C1C	phiIPLA-C1C_ORF172	phiIPLA|_126136_125474	126136	125474	-	Immunodominant antigen A				atgtttaaaaaattagtagctccaattgtagtagcaggagcattatttacagtaggacactcagcagatgctagtgaagttaattttgaagatttagctaataaagctcaacataatagccctgaattagtacaacatccagtacatgcaggagcatacgattataattttacacgagaaggtattaattatcatttctatagtgatggtacttactttggatatgaatggcataatactttagtagaaaatccaacacaagaccatttaacacctaatcctaaagctactagttctaatacagtagctaaacaagaacaagcacctacaaaagaagtagttaaacgagacgaagttgttaaatcttataatacaccagctcaatcaacttcatcagtt…	MFKKLVAPIVVAGALFTVGHSADASEVNFEDLANKAQHNSPELVQHPVHAGAYDYNFTREGINYHFYSDGTYFGYEWHNTLVENPTQDHLTPNPKATSSNTVAKQEQAPTKEVVKRDEVVKSYNTPAQSTSSVKLANGNTPGATGSRVAQEMAKRTGVSASTWEHIIARESNGDPNAHNPSGAHGLLQTMPVHGSTATVSDQVNSAVRAFNSQGLSAWGM
phiIPLA-C1C	phiIPLA-C1C_ORF173	phiIPLA|_126411_126259	126411	126259	-	hypothetical protein				atgaaaaaaattattattttattgagtgtgattgttttaggttctttagtatatagacattactataaatctgtattagaacaagatgatatagatacttattcagatattgattttaataaaggcgaccatatacatttaaataatatttaa	MKKIIILLSVIVLGSLVYRHYYKSVLEQDDIDTYSDIDFNKGDHIHLNNI
phiIPLA-C1C	phiIPLA-C1C_ORF174	phiIPLA|_126732_126415	126732	126415	-	hypothetical protein				ttggatagtcaaacattcaataatttaatctatttatgtaagtctacctttaacagtttaagtaattacgatgtagtataccataatgttacaacacacgccactgacgaaggggttaaaaacttctatatagcttatataagattagaaggtcactttatttcagttcaaattgacttagaaaagttattaaataatgattctatagaaaatatgtataaatatataattaaatgtataaaaatagaaatacaaaaacactattttaaaacatttaatcaaaaaatagatattgatagaatgttagatgaggtatag	MDSQTFNNLIYLCKSTFNSLSNYDVVYHNVTTHATDEGVKNFYIAYIRLEGHFISVQIDLEKLLNNDSIENMYKYIIKCIKIEIQKHYFKTFNQKIDIDRMLDEV
phiIPLA-C1C	phiIPLA-C1C_ORF175	phiIPLA|_127141_126725	127141	126725	-	Phage protein				atggatattaaagaattcttagaaggacaacctaaatcagagtataaggataaacagaagttaaaagaaagtattattaatacaagtattgagattacaaaagtaaacttagataatttcagagaattagaaaagttatttgatgacttaaaagaatacatccatattttagaaattaattatggtaaagaaacaaatatagaaattcctagccactattcaggaacaaaagatgttatatcgttcttagaagagcaatttacagctgaatcttttgttagttctatggtgtttaatattgttaagtatactacaagattaggtagaaaagatgaagaagcaaaagaaatcagtaaaattaaaaattactacttaagattgcataactttttcttaaca…	MDIKEFLEGQPKSEYKDKQKLKESIINTSIEITKVNLDNFRELEKLFDDLKEYIHILEINYGKETNIEIPSHYSGTKDVISFLEEQFTAESFVSSMVFNIVKYTTRLGRKDEEAKEISKIKNYYLRLHNFFLTGDSLG
phiIPLA-C1C	phiIPLA-C1C_ORF176	phiIPLA|_127566_127264	127566	127264	-	Phage DNA-binding protein			isu;Phage_packaging_machinery	atggataaattagttaaactagtagaagaatggtctaaaaataaaggattaaataagtctgatagctttagacagttagctaaggtactcgaggaagtaggagaggtagcttcagctttagctagagcagataaagaattacttgaagatggtatcggagacacaatcgtaaccttaattattttagcacaacagcaaggactaaaagtagaagattgcttatcgaccgcttatggggagattaaaggtagaacaggtgaaatgaaagacggaatctttgttaaaagtgaagaccttaaataa	MDKLVKLVEEWSKNKGLNKSDSFRQLAKVLEEVGEVASALARADKELLEDGIGDTIVTLIILAQQQGLKVEDCLSTAYGEIKGRTGEMKDGIFVKSEDLK
phiIPLA-C1C	phiIPLA-C1C_ORF177	phiIPLA|_127780_127613	127780	127613	-	Phage protein				ttgaaaccacttatcacattaactcaagatgaaactaagttattattagactacttagagacattacaagatgatatgagaaattatgaaggtatgagagagctatataaccatatacaatcaaaatacaaaatttctaaaggtattatagttgacaaaaatgaatag	MKPLITLTQDETKLLLDYLETLQDDMRNYEGMRELYNHIQSKYKISKGIIVDKNE
phiIPLA-C1C	phiIPLA-C1C_ORF178	phiIPLA|_128169_127903	128169	127903	-	Phage protein				gtgaaagacgaagtaagtaaaacggaagtaatttcaaataatgagattatatttttaagtactattaataatatgtatattaaaagtgtagatgaagacaatatacctattgaatacactaaagatattaaatgtgctttatctatgcctaatacaattaattttaaaaactcaactaaatatttaactttaataacaaataaatcagtaatacctgtaaataaagttacaactaaaacgactactattactacagaagaactttaa	MKDEVSKTEVISNNEIIFLSTINNMYIKSVDEDNIPIEYTKDIKCALSMPNTINFKNSTKYLTLITNKSVIPVNKVTTKTTTITTEEL
phiIPLA-C1C	phiIPLA-C1C_ORF179	phiIPLA|_128785_128150	128785	128150	-	Phage protein				atgacagctcaaatattacacaatgatatacctttattacttgctatgttatatggtgttttagtaattgtagggtatataccagctttaatatcgttagtaaaagataaaaatctaaatggagttagtagtagtttttggtacttaataagtgtaactgtaggtattagtttttataatataatattaactggaggaacacgatttcaagtagtatcaatattcttaaactttcttttaggtgttgtttgcttactagtacttaattatcgtaaatttaaatttcatggtatagtttatacagttatattcttattagcattatatttatttttaggattattaactagtatagaaattacacaaacagtagctagtgtatctattgtactagcttat…	MTAQILHNDIPLLLAMLYGVLVIVGYIPALISLVKDKNLNGVSSSFWYLISVTVGISFYNIILTGGTRFQVVSIFLNFLLGVVCLLVLNYRKFKFHGIVYTVIFLLALYLFLGLLTSIEITQTVASVSIVLAYVGQIYKFVKSKSSSGTNKWLYLLIGVGLLSLVTSMVLTDVSNHIIITELINFILILICYFMSNYYYKSGVYISERRSK
phiIPLA-C1C	phiIPLA-C1C_ORF180	phiIPLA|_129158_128856	129158	128856	-	Phage protein				atggataatgtatctaataatgtaattgaaaaagtatccaatgcattagggtatagttggagtgctttagtacatcaacaaatatggaatggtattctatttttactagtaggtttagttgtagcttttgtaatttatttactatggtacagatttaatttgaaactaacaacttcaaatacaattataacatacgtattgttaggtgtattatgtatatctttatctatatatggtttagctcatattgtaaatcctagttactttgctttgcaagaagctaaaactttaattacaaagtag	MDNVSNNVIEKVSNALGYSWSALVHQQIWNGILFLLVGLVVAFVIYLLWYRFNLKLTTSNTIITYVLLGVLCISLSIYGLAHIVNPSYFALQEAKTLITK
phiIPLA-C1C	phiIPLA-C1C_ORF181	phiIPLA|_129777_129160	129777	129160	-	Phage protein		FIG01319482	ff	atggtaaatgaaattaaagataaaaaggtttatcttggaggagacttattatctacccctatggtagaatacagaagtaaacaacgtgacgaactggatggtattattggtattgaagcatattcccctagtgacgataaatcaattaatgataaatctaatgctgtacaagaaggtttagctgagagaatcttaaacaacgactataatgcaatgctagaatgtgacatttttacatttgatgtattaaatcatgctactggtacgatttcagaattgagtattttactgggtatgaaaagacaagcacaaattactattgatagactaaaagaaattttagatattaattattctgatgtagaaggtaatatcacagaagttgcagaaacattacta…	MVNEIKDKKVYLGGDLLSTPMVEYRSKQRDELDGIIGIEAYSPSDDKSINDKSNAVQEGLAERILNNDYNAMLECDIFTFDVLNHATGTISELSILLGMKRQAQITIDRLKEILDINYSDVEGNITEVAETLLDEIKEQQKIIDKPVLIYSSDIREGNRHTYDDPYRTEVSFNQFLYGVILELTNGKGFMSWEEVKEELEYLGGN
phiIPLA-C1C	phiIPLA-C1C_ORF182	phiIPLA|_130051_129791	130051	129791	-	Phage protein				atgaaaaatcttgcattaaaatttcaaaaaggtaatttttggtctaagttattatggattacattaattacactaatactaattgctttatggtatgttgtatctagtgttatgtttttcttacaagtaacagtaggtacaataggtttactaatagctagtccttttgtagctatgggtattatagctatagctataattaaatatcctagagtaaaagatattaatgaatattcagaatatgcaaaaaaatatttataa	MKNLALKFQKGNFWSKLLWITLITLILIALWYVVSSVMFFLQVTVGTIGLLIASPFVAMGIIAIAIIKYPRVKDINEYSEYAKKYL
phiIPLA-C1C	phiIPLA-C1C_ORF183	phiIPLA|_130308_130066	130308	130066	-	hypothetical protein				atgaatttaaataaagcaaaaataaatgcagataatttcttagtacttaattcttacggttttatagaaaaatatgaaaccagatatagtgaagatgaattacaatatttatatgaagatacatttaatttctttaaagattattgtattaaaaattatgagtcaaatttaataagcataaaacctaaaagaaatactatatatttagaattagaagataaaaataaagtattaaaaaaataa	MNLNKAKINADNFLVLNSYGFIEKYETRYSEDELQYLYEDTFNFFKDYCIKNYESNLISIKPKRNTIYLELEDKNKVLKK
phiIPLA-C1C	phiIPLA-C1C_ORF184	phiIPLA|_131139_130363	131139	130363	-	hypothetical protein				atggaattagaaactcaaattatgccaataaatataaaaagtattgatgattatatttttatccctgtatatagcacaaaaggaagatattatataaatatagaaggtaataaattatactctaacatatataaaagaatattaacaacacaagtaaaagaagggtattattataacaatatacaaaaggaaaaacataatcaaggaaaaatattttatcatagaactatagcagaaatgatgttactcaaaaaagatgatagaaattgtataaatcataaaaatagcaaaagaaacgacaaccgaataaaaaatatagagtgggtatattcttatgaaaatacccatcactccttaggggtaaaaaattataaaaacaaaaaagaaactagtagatta…	MELETQIMPINIKSIDDYIFIPVYSTKGRYYINIEGNKLYSNIYKRILTTQVKEGYYYNNIQKEKHNQGKIFYHRTIAEMMLLKKDDRNCINHKNSKRNDNRIKNIEWVYSYENTHHSLGVKNYKNKKETSRLFTKDEVIDIYTSALTREELKEKYPSLTNTTHYDIRHDRTYKDITENLVKGKSYTQINNDKIKQIPDSFYYYKWLYNYVNKNQSLRVIAMETGISTFTIKKRFIKMGLPLKNIGRYGSLKMEIKKC
phiIPLA-C1C	phiIPLA-C1C_ORF185	phiIPLA|_131879_131151	131879	131151	-	Phosphate starvation-inducible protein PhoH, predicted ATPase				atgtcaaaagaattagaatataaattaagagagtatcctaatgttagatataatatgttagaacatatagtatttaatgaatttttaaataaagctacacaagaacaattacagttttgtgaggacttctttaatgatgaagttttagttttaactaactcatcaaagagtggaagtgcaaaaacttttacaagtattgtttgtgcttatgcagattatttaaacaaaggaaaagaaatcatgtttattatgagtccagcagaagaaaattctgtaggtcatagaccaggagatttaaacactaaagctttagactatttttctcctttacatgatgctttgattgaattaaatttaaatcctatgcaagtaatcaaaacattattagagttagaccct…	MSKELEYKLREYPNVRYNMLEHIVFNEFLNKATQEQLQFCEDFFNDEVLVLTNSSKSGSAKTFTSIVCAYADYLNKGKEIMFIMSPAEENSVGHRPGDLNTKALDYFSPLHDALIELNLNPMQVIKTLLELDPNVDKEKIDGAFVTQTLHTFLRGSNIQNATCIISEAQNFTRGELKKTLTRMHDSCTVVIEGQPEQSDIKRNKSGFEPYIELFKKYDFAKHHEFTHNFRGVISTVADSLEW
phiIPLA-C1C	phiIPLA-C1C_ORF186	phiIPLA|_132419_131907	132419	131907	-	Phage protein				atgagaaaaattaatccagttgttaaatttgaaaaattaataagaacgagtgatgtagaaaaggttagtaattacattcaaaataataatttaccattaaatgtagaagataataatgatattaatgctattaatagatatttagttagtgatgatggtaagtttattgctaaatacaataaagataaaaacgcagtaggtttttataaagaagtaggagatactgttaaacatttaacacatgttacaagagaagagctaggtaatactactttcactattaaagaaaaagaatatattaatttagtaaaagaagtattacctcaaggagatattttattaaaaacaagttatgaaatagtaactattgataacgattctgtattaggttttatttca…	MRKINPVVKFEKLIRTSDVEKVSNYIQNNNLPLNVEDNNDINAINRYLVSDDGKFIAKYNKDKNAVGFYKEVGDTVKHLTHVTREELGNTTFTIKEKEYINLVKEVLPQGDILLKTSYEIVTIDNDSVLGFISDVMYDVDDVEEIIYTGLSRGRTENVILDFQLDKYLSN
phiIPLA-C1C	phiIPLA-C1C_ORF187	phiIPLA|_132850_132434	132850	132434	-	Phage ribonuclease H (EC 3.1.26.4)		FIG01305245	isu;Phage_replication	atgcaagctaaattatacacagacggtagttctaactataaattaggtaaagttggaacaggtgcagtaattgtagataatagtaataacattttatcagaaataagtaaggaagttgacaaaccagaactcttaaagtataataatgttgcaggtgaaatactagcttgttgttacggtatagaaaagtgtatagaactaggtgtcaaacaagtagaaatacatgtagattatatcggattaattaagtggtatgatggaacatggcgtacaaaaaataattttactaaattatacgttaatatgttaagagaatatggtaaatttattgattttaattttattaaagttaaagcacactcaaacgataagtggaatgagtacgctgataaacttgca…	MQAKLYTDGSSNYKLGKVGTGAVIVDNSNNILSEISKEVDKPELLKYNNVAGEILACCYGIEKCIELGVKQVEIHVDYIGLIKWYDGTWRTKNNFTKLYVNMLREYGKFIDFNFIKVKAHSNDKWNEYADKLAKKSIK
phiIPLA-C1C	phiIPLA-C1C_ORF188	phiIPLA|_133028_132840	133028	132840	-	hypothetical protein				atgaaaaatttatttaaagtgtttttagataattatgaagtatttgtggttgctaataatgataaagaagcagaaaaccattgttttaaatttttagattttaataaaattagtataagtaaagtaaagcaagttaaaagtgatgatatttatccttattttgttagaggtaaaagttatgcaagctaa	MKNLFKVFLDNYEVFVVANNDKEAENHCFKFLDFNKISISKVKQVKSDDIYPYFVRGKSYAS
phiIPLA-C1C	phiIPLA-C1C_ORF189	phiIPLA|_133647_133051	133647	133051	-	Phage protein				atgagtaaattatcgaaatcaatattaacaaacaaaaaaatagaagatttaatagatatggtagattcttttgaattacaacaagtaagaaaagtaatcggtgatgataatttttctaatattattacaattgtaaattctttagataatgattactcaaaagtattacttgtcggtgtattagataaattattacattctacacctttagtagagtatgatgacgtgtatactacgttacgtaaatacgatgaagcagagctaaaagaagagacagctaatttaatagttcaaaatacattatatgataattgtactattatacctgaaaaagaattacctaatataggtgatttagaatcagtgcagaatttaattaaagttattaatgtactatca…	MSKLSKSILTNKKIEDLIDMVDSFELQQVRKVIGDDNFSNIITIVNSLDNDYSKVLLVGVLDKLLHSTPLVEYDDVYTTLRKYDEAELKEETANLIVQNTLYDNCTIIPEKELPNIGDLESVQNLIKVINVLSIIETPSTKDLFSVSEEFLSIKELMNNYDLNVEGIIDKLYNLDKNIEDKDSLPKDLEELIKYVIEY
phiIPLA-C1C	phiIPLA-C1C_ORF190	phiIPLA|_133861_133640	133861	133640	-	Phage protein				atggaaaaagagaataaaccattagtattaaaaaaagtaagagaagaaaaaggatacacattaagagaattagcttcagaattaggtgttaattattctgtaatatcatactgggaatatggaaagaaaaaacctagaacaaataaccaattaaaattagaaaaaacattaggtgttcctttcgaagaattatcaaaggagtgggaagagcaagatgagtaa	MEKENKPLVLKKVREEKGYTLRELASELGVNYSVISYWEYGKKKPRTNNQLKLEKTLGVPFEELSKEWEEQDE
phiIPLA-C1C	phiIPLA-C1C_ORF191	phiIPLA|_134092_133871	134092	133871	-	hypothetical protein				atgaatagacttaaacactggtttaataaaagtgttcttaaaaaagaaaaagataagtataaagtatattttattcataagaagtttgatagtagagtacctgtagttatagatgttgaagctacaagtaaagtagacgcaaaaaagaagactttaaaatttattaaaaagtatgcttcagattctggaaattataaatttttgaaagtagaatataaatag	MNRLKHWFNKSVLKKEKDKYKVYFIHKKFDSRVPVVIDVEATSKVDAKKKTLKFIKKYASDSGNYKFLKVEYK
phiIPLA-C1C	phiIPLA-C1C_ORF192	phiIPLA|_135717_134263	135717	134263	-	Phage lysin, N-acetylmuramoyl-L-alanine amidase (EC 3.5.1.28)		FIG01303979	isu;Phage_lysis_modules	atgaaaactaaaaaacaagctttaaaatggattttaaatactataggtcaaggtatagattgggataaaatgtatgggtttcaatgtatggatttagttgttgcttatttgtattacgttactgacggaaaaatagcaatgtggggaaatgctattgatgctcctaaaaataattttaaaggtactgctaaagtaattaaaaattaccctgcttttagacctgaagaaggagatatagtagtttggtcttatggtaattttagtacttacggacatattgctgtagttatagatggagacccttacggtgacttgcaatatatcacagtagctgagcaaaattggaatggtttaggactatacaaacaagaagttactacaaaacgtattcataattac…	MKTKKQALKWILNTIGQGIDWDKMYGFQCMDLVVAYLYYVTDGKIAMWGNAIDAPKNNFKGTAKVIKNYPAFRPEEGDIVVWSYGNFSTYGHIAVVIDGDPYGDLQYITVAEQNWNGLGLYKQEVTTKRIHNYDGVSHFIRPKFKKTAKKEDNTPTKEKNNKKTKGKKLKVSTQRINYTMDKRGYKPKFVVIHNDAGSSSAQQYEQGLKNAGYSRYAQGVAHAYASDGYVWEAISEDRIAWHTGDGTNPGTGNFEGYGIEVCQSLGDRNTFLKNEQTVFQFIAEKLQKWNLPANRNTIRLHNEFIQTECPHASAYYHAGMNTKVDAYTKERQLKIKDYFIKQIRAYMKGSTPKSTVVKSSKNSGSLPKKKGKKQTSKSNIGKTFDFNGLSTNVWGTKWY…
phiIPLA-C1C	phiIPLA-C1C_ORF193	phiIPLA|_136280_135720	136280	135720	-	Phage holin			icw(1);Phage_lysis_modules	atgtctaataaagatatgaaaaaacctactgttgtaggtggtgtaaacttatccacacgtgtacgcagtaagactttttgggtatcacttgtaggtatactagttggtgtagttactcaagtaggtacactttttggtcttaatttagaagaccaagtaggacaatactctgaattagctacaggtattattacagctttaggtattttaggtgttttacaagaccctaatactaaaggaattaaagatagtggtattgcacaaacatacacttctcgtagagatagtaaagaccctgaacaagcaatagattggcaaaataatacagaatttgatttaggtgtaaagaaacctcaagagtttgatacttctgaatctttctctgatgatagtgatgaa…	MSNKDMKKPTVVGGVNLSTRVRSKTFWVSLVGILVGVVTQVGTLFGLNLEDQVGQYSELATGIITALGILGVLQDPNTKGIKDSGIAQTYTSRRDSKDPEQAIDWQNNTEFDLGVKKPQEFDTSESFSDDSDEEEVDLEEEVAKDDSVQEDTNKPLGAGKGESVDSMKNTPLNVGSQSAKSKGGEK
phiIPLA-C1C	phiIPLA-C1C_ORF194	phiIPLA|_136615_136379	136615	136379	-	Phage protein				gtgctagatgggataacgaataaacaaaaaggagtttttaatatcgctactcaaaaacaactttactttgtaaatggactaataggtaaagctattgttaatgacaaagtattaaataaaagagatttatggaatcagttagacttattaaatgatactaaattagaagatttagataataaacaaatgtcaaatgttattagtaaattaaatgaaattaataatgatatagaataa	MLDGITNKQKGVFNIATQKQLYFVNGLIGKAIVNDKVLNKRDLWNQLDLLNDTKLEDLDNKQMSNVISKLNEINNDIE
phiIPLA-C1C	phiIPLA-C1C_ORF195	phiIPLA|_136937_136593	136937	136593	-	hypothetical protein				gtggcaaagaaaaaaacattagctcaaaaaacatatgaagatacagtaaaagctagaagatggtttgcaggtactcgaaatgaatttaatacagcaagagcaaaaaagaaaaatactgaagcttttttaaaacaatcaaaagaagatattaaaacatctagtgaaaaaggtagatttagttgtatattgtattataaagtatttaagtttaaagaacctgtagaagggtataataaacaagaaatattatcagcacttaaagagttggataaagaaggatttaaaacaacatatgaggatactcaagatggtgtattagtgagtgctagatgggataacgaataa	MAKKKTLAQKTYEDTVKARRWFAGTRNEFNTARAKKKNTEAFLKQSKEDIKTSSEKGRFSCILYYKVFKFKEPVEGYNKQEILSALKELDKEGFKTTYEDTQDGVLVSARWDNE
phiIPLA-C1C	phiIPLA-C1C_ORF196	phiIPLA|_138109_137948	138109	137948	-	Phage protein				atggttcctagaaaaagagcaaaaagaagagaagaaggtcatatcaaagacttatattgtgtaaaatgtaaaaaaacaacaaaacatattgaggataacagaagtgaaacagaaaaattctgggatgaattccattcaaatagaaaatatcaaaaaaattaa	MVPRKRAKRREEGHIKDLYCVKCKKTTKHIEDNRSETEKFWDEFHSNRKYQKN
phiIPLA-C1C	phiIPLA-C1C_ORF197	phiIPLA|_138833_138624	138833	138624	-	Phage protein				atggtaaaatcaattgaattaacaatgaatagtggtaaaacattctttttaataagtactgaagatgaaaaatacactcattcttccgtgaacgcaatgttaagaggaaaaagtaacccttctataaaagtccatactagtaatgatattaattctgatgtggtttatattaaccctttctttattgaatcatttaagatgaattattaa	MVKSIELTMNSGKTFFLISTEDEKYTHSSVNAMLRGKSNPSIKVHTSNDINSDVVYINPFFIESFKMNY
phiIPLA-C1C	phiIPLA-C1C_ORF198	phiIPLA|_139176_138844	139176	138844	-	Phage protein				ttggaaaacgacattgatacactattaaatcaaatagataaaataagaaatcaaatacaagaaaaaggctacattgataaagatacttattcaaacctagaaaaagaagtttcagaattacgtagtatgattcttaacctagataaagatttagctgttactagtgagaagcaatcaacaatctatatacaattagaaagattagatgaaaaaataaaagaattatctgaaagtacaaaggtaaaagacgataagaaacgtgatactacagaaaaagtattacttttgatactaggtgcaatattatcgtttatattcaataaatttagttag	MENDIDTLLNQIDKIRNQIQEKGYIDKDTYSNLEKEVSELRSMILNLDKDLAVTSEKQSTIYIQLERLDEKIKELSESTKVKDDKKRDTTEKVLLLILGAILSFIFNKFS
phiIPLA-C1C	phiIPLA-C1C_ORF199	phiIPLA|_139513_139187	139513	139187	-	Phage protein				gtgacaaaatacaaagatattttaaaagtagaatttgtggatgcattagctcactttgatactaatagagagtacttccatatttatcgaatcactaggttactatctaatggctctattatttcattcgattattattattacctcccttccgatgaccctaatatagttaatatagagatagatttaaaagagttcggtaaattaagatttgctattgatgttaaaacttcttatggtaaaatagtatctgaaaagcataataaagtcatccagaattttatagaaaattatgatgtccactctgtagccccgttgaaagtttag	MTKYKDILKVEFVDALAHFDTNREYFHIYRITRLLSNGSIISFDYYYYLPSDDPNIVNIEIDLKEFGKLRFAIDVKTSYGKIVSEKHNKVIQNFIENYDVHSVAPLKV
phiIPLA-C1C	phiIPLA-C1C_ORF200	phiIPLA|_139924_140283	139924	140283	+	Phage protein				ttgactaataacatgaaatattttatatttaagtttttaatagtattagatttgttgattttactactatctatagcaaatgtactttcaatattatttagtttaagacctcaagcagtacttatatatgctataacaggtatagcattatcatatactagctcaaactttatagataagatatacttaaagaaagaagaccctctaccagaatacattttaaaagaaacaaatgttactagagaagaagtagagataatgaaagaagtaatagaagagcaattaggtgtatcttatgaagaagtaaaagtaagagctaaagtaaaggaaagattaaaacgtgaagaagatagatattaa	MTNNMKYFIFKFLIVLDLLILLLSIANVLSILFSLRPQAVLIYAITGIALSYTSSNFIDKIYLKKEDPLPEYILKETNVTREEVEIMKEVIEEQLGVSYEEVKVRAKVKERLKREEDRY
phiIPLA-C1C	phiIPLA-C1C_ORF201	phiIPLA|_140532_140951	140532	140951	+	Phage protein				atgggagttaaagatataagaacaaatgtaaataagaaaaaatcagaacaagaagacgctagaaaaatgatagcagacggttttatgtctagcatacaaaaattaatgatagactttaataataaagtagaatctaatcaaatagaggttaaagaccctaatgatttgtataagctttttgttatattctcacaaatgcaagaactatcaggagctactacagaaggtggaggagcaatacctgaaatatcaggtaaacaacaagaactctttgaaaatgttatagaccaagatagtgatagtgaagaaagtaatcaactagatttacaaaaattatctgagttatcagcagacgatatagctaatatgatttcagaaaaagagcaagtaatgaaccaa…	MGVKDIRTNVNKKKSEQEDARKMIADGFMSSIQKLMIDFNNKVESNQIEVKDPNDLYKLFVIFSQMQELSGATTEGGGAIPEISGKQQELFENVIDQDSDSEESNQLDLQKLSELSADDIANMISEKEQVMNQENSETF
