# Supplementary material for: Safety assessment of Staphylococcus phages of the family Myoviridae based on complete genome sequences
Source: Sci Rep. 2017 Jan 24;7:41259. doi: 10.1038/srep41259 (PMC5259776; doi:10.1038/srep41259)
Supplement: Supplementary Dataset 12 [file srep41259-s13.xls]

## Sheet: Sheet1
contig_id	feature_id	location	start	stop	strand	function	aliases	figfam	evidence_codes	nucleotide_sequence	aa_sequence
phiIPLA-ROD1	phiIPLA-ROD1_ORF1	phiIPLA-ROD1|_14_496	14	496	+	Phage protein				atgacaaacacaataaaaggatttttacaaacagaagaagcaagcacagttaaggacgtagcaactcacggagtgcaaagcggagcaattggcagattaatttacacatcagacgtagtaaacttttttgaccgatacgagcaggatattacagacgttatcactaactacttagaaggtgttacaggcgctcagtattatgacttgttagactatgaactaatgagtgacctcgagaactatgcaaatgtaaactttcaacatgaagatacttatagagaaattgaattcgaactagcagagggtattgcttctcgatatgcaggttttgacgaagaagatgaagacatacaacaagacttaatttttgaagcattagactatgttgaaatggatatt…	MTNTIKGFLQTEEASTVKDVATHGVQSGAIGRLIYTSDVVNFFDRYEQDITDVITNYLEGVTGAQYYDLLDYELMSDLENYANVNFQHEDTYREIEFELAEGIASRYAGFDEEDEDIQQDLIFEALDYVEMDIQDIDKVQFVNLAVEIVAQELAGERGDI
phiIPLA-ROD1	phiIPLA-ROD1_ORF2	phiIPLA-ROD1|_575_739	575	739	+	Phage protein				atgaacacaagaagggtaaacaaagcgttaaacgaagcagttagattattagacaagcaaatagcagacacacagaaaacaatgcaggagttaaataaccaacagataagagctaagcaggagctaatgacattagttgatactatgactggtgatgatgagtaa	MNTRRVNKALNEAVRLLDKQIADTQKTMQELNNQQIRAKQELMTLVDTMTGDDE
phiIPLA-ROD1	phiIPLA-ROD1_ORF3	phiIPLA-ROD1|_883_1008	883	1008	+	Phage protein				atgaacaataacaccgcttcatatagtaatggctcatatggtagcttagaagagcttagagaagcttatgacctatcttcattatctactggtgagattaaagagctgataaaaacatttgtttaa	MNNNTASYSNGSYGSLEELREAYDLSSLSTGEIKELIKTFV
phiIPLA-ROD1	phiIPLA-ROD1_ORF4	phiIPLA-ROD1|_1093_1314	1093	1314	+	hypothetical protein				atgatggatattcaagaaagaaaagaagaattgaaagtattattatttaacttagcaatagagaagaacaaagcaactgatgagacactaagaagtgtattagaagaagctcatcaagaggtagcaaatcaattaagaaaagtaagaaaagaaattgaaattttagtcgaagaaaaagaaagagaattttggaacgatttagaatttaatggtttagactaa	MMDIQERKEELKVLLFNLAIEKNKATDETLRSVLEEAHQEVANQLRKVRKEIEILVEEKEREFWNDLEFNGLD
phiIPLA-ROD1	phiIPLA-ROD1_ORF5	phiIPLA-ROD1|_1932_1642	1932	1642	-	hypothetical protein				atgaatgaattacaaggcgtacaaacattatttaataaattagaagagagattagaacatacagcttactgtggaaataaacaattaggatataaagatatactaaagatacaactaggtttagatactataccttttgatgttttatactatgacgagttagattgttatttagaaaatcctcaagattttcacctttattatgatgactcaagagtaaattggattgaggtttgggaacacttgaatacagttgagcaggagttaaataacagaagagtattgaactag	MNELQGVQTLFNKLEERLEHTAYCGNKQLGYKDILKIQLGLDTIPFDVLYYDELDCYLENPQDFHLYYDDSRVNWIEVWEHLNTVEQELNNRRVLN
phiIPLA-ROD1	phiIPLA-ROD1_ORF6	phiIPLA-ROD1|_2272_2036	2272	2036	-	Phage protein				atgaaactataccaagtagaacatgataattgtgaaccttatgaagataacttccattttagagaagataagatatacacagataaggagaacttaattaaacgtattaaagaagaaggttataaagaggaaacaaaccatagaggagagcaagagttcattaaaggagacccaagagatttctatggaatggatatgattactatacatgaattagaggttgttaataatacctaa	MKLYQVEHDNCEPYEDNFHFREDKIYTDKENLIKRIKEEGYKEETNHRGEQEFIKGDPRDFYGMDMITIHELEVVNNT
phiIPLA-ROD1	phiIPLA-ROD1_ORF7	phiIPLA-ROD1|_2759_2274	2759	2274	-	Phage protein				atgaacaaagaacaagccaaacttaaattcgaaacaagtattattaattatgagaaccaaataaaattcttagaccctgcaagtatgtatactagagggcttatagatgcaaaaggttactcaaaattggcgttaaaagaattagaagatacaggtaaacactcttatgaagatactacatggaaagatagttatgcaaaggtatttacagatgaagaaatactagaattcttactatccaaaccaagagtcatatttaaaggtaatcaagaaaaactagatgaaattaaaaaagaaagagataagaaatggaaagaagctactaaagacttacctaagggcagtccattaggtgacttatcaaaagaaaattatgaaaaattttggggagcattacaa…	MNKEQAKLKFETSIINYENQIKFLDPASMYTRGLIDAKGYSKLALKELEDTGKHSYEDTTWKDSYAKVFTDEEILEFLLSKPRVIFKGNQEKLDEIKKERDKKWKEATKDLPKGSPLGDLSKENYEKFWGALQWSREEREKLTQESRAYYENYLKEIKENK
phiIPLA-ROD1	phiIPLA-ROD1_ORF8	phiIPLA-ROD1|_3179_2772	3179	2772	-	Phage protein				atgggattagactttgaagtaatcggtgtgacattaagtaatagaaaagtggaacagaaaggcttacagcactttattaataacgctaggtatagacatatattagaaaagaattattataaaggatttaactttgaagatgactttagaaaaccaggatattttatggacttactcttaagagacgcagagacatattatgatgagtttgaagaatggtgtgaaggcgtattcgtactaactaaagacaagttagttaatctaatgaaaaatgagtttaatgaaaaaacgtttaaaggtacacatgatgcagaatattattatagattaatgtctcatatatacaatgtagaacaatatgaaggtaaattctatgacttttacttaatcatgagtgta…	MGLDFEVIGVTLSNRKVEQKGLQHFINNARYRHILEKNYYKGFNFEDDFRKPGYFMDLLLRDAETYYDEFEEWCEGVFVLTKDKLVNLMKNEFNEKTFKGTHDAEYYYRLMSHIYNVEQYEGKFYDFYLIMSVNV
phiIPLA-ROD1	phiIPLA-ROD1_ORF9	phiIPLA-ROD1|_3610_3179	3610	3179	-	Phage protein				atggaaaactataaaaactttattatagaggaaatgaataaagcccatatcttagtagctaaagcagaacaaattaaaaggaatagaaaattagcagaaacagaactagaagaagtatataaaaaagcagaagccttcgatgaaattgtaaatgagttactataccaattacaaaatttagagagttgggatactctagaccaaaaagactgtcagacattaaaacaaatactagaggaaaatataaaggaggaaaaacagttgaagagatacaaagtaaaacgtactattactacagaagaggtaagatatatagatgcagaaacagaggaggatgcatggtatagtgtagaatatgaagatgaaggtgcagatacagcacactataatgcagaatat…	MENYKNFIIEEMNKAHILVAKAEQIKRNRKLAETELEEVYKKAEAFDEIVNELLYQLQNLESWDTLDQKDCQTLKQILEENIKEEKQLKRYKVKRTITTEEVRYIDAETEEDAWYSVEYEDEGADTAHYNAEYGTWSYEEEEK
phiIPLA-ROD1	phiIPLA-ROD1_ORF10	phiIPLA-ROD1|_4286_3801	4286	3801	-	Phage protein				atgaataaaacattttttaagttcctaggtaaaaacacattagagtattcaaaacaaggtctaggttttcttgtagcccttcctataatgttaattatattttctgtatttctagcattcattataggtattcctgcagttattatttacgctctacacgcattaaatgtagacaatgattttattatacagttagtacctgttatgtggtttataattttatatggtattgtaagaacagatgagcacaaaaaaccatttgttaaactaagattaaaggattacttactatctatattatatctaactattattacagctattagtgttttagaaagctatttgctctttcaatcattaccttttacaggagatgtaagagcagttataacactatta…	MNKTFFKFLGKNTLEYSKQGLGFLVALPIMLIIFSVFLAFIIGIPAVIIYALHALNVDNDFIIQLVPVMWFIILYGIVRTDEHKKPFVKLRLKDYLLSILYLTIITAISVLESYLLFQSLPFTGDVRAVITLLSFIVFVAVNRGICKIAIKSYKEYKEDSQ
phiIPLA-ROD1	phiIPLA-ROD1_ORF11	phiIPLA-ROD1|_4710_4279	4710	4279	-	Phage protein				atgaatatcaaatatattgatttagtattagagaattgcgatgttgtaagattagagcctaaagacgtaagcaggttccatatatcaggtattacagaaggtatagattactatggtacatataaagggacttcaagtataagtcgaacacgtcactgtacttatttcggtattcttattgataagcctatggaaatacctcaagttggttttgcttatcctgataatacgaacgcttatgaaatgattacagcatattcagatattacagctatagatattatttatgaaaatgacgcaaatgaatatatttatgtagactttaatgaatacaatgataactataatatcaatcaaaagaatgattattacaataatatgttagaaattacaattaca…	MNIKYIDLVLENCDVVRLEPKDVSRFHISGITEGIDYYGTYKGTSSISRTRHCTYFGILIDKPMEIPQVGFAYPDNTNAYEMITAYSDITAIDIIYENDANEYIYVDFNEYNDNYNINQKNDYYNNMLEITITESNSREEEDE
phiIPLA-ROD1	phiIPLA-ROD1_ORF12	phiIPLA-ROD1|_5266_4724	5266	4724	-	Phage protein				atggataagataaatctcaataaaaaacatgagggttctactgtagttaacatatcaaataatattacgttaaaaatacaatgtacagacctaagaaaagaatgtgatgattcagaagcacctactacctatacccattttaaagcttatatcgtatataatatattcattgtagttaatgatagaaaacaaaagaaaaaagttaaatatgattactataatgaccatgtaggcagaggtaatgttaaagacctattgaaagtaaaagatgttatcttccagttatccactcaattaaatactaatgaaattattaaaatatcaggtgcagatgaaagaagatataaaatatataaatattttatagaaaaagatataagatttgaagacaatatgtat…	MDKINLNKKHEGSTVVNISNNITLKIQCTDLRKECDDSEAPTTYTHFKAYIVYNIFIVVNDRKQKKKVKYDYYNDHVGRGNVKDLLKVKDVIFQLSTQLNTNEIIKISGADERRYKIYKYFIEKDIRFEDNMYYSKSNIWIINNFSLLQKFQWNTVVTKDGDYNKKELKKVDKEWKKLLI
phiIPLA-ROD1	phiIPLA-ROD1_ORF13	phiIPLA-ROD1|_5766_5278	5766	5278	-	Uncharacterized domain COG3236 / GTP cyclohydrolase II (EC 3.5.4.25)		FIG00008854	ff	atgagagaaacaagggaatatattatgttttggggtaaagaggatatttattctaatttctaccctataaagtttaaacaccaaggaagaacatttaataactcagagcaagcctttatgtggcgtaaagcaagatactttaatgactttcaaatagcaggtgaaatactaaatgctaagaacccaaaccatgctaaaagtttaggtcgtaaagttcgtaattttaatgaagaacagtggaataaagtaagatatgatattatggtagaagtagttaaagataaatttatgactacacacctaaagcaaagaatattagacacagatgtacgtaaagatttcgtagaagcttcaccttatgatagaatatggggagtaggtcttaaagcaagtgaccct…	MRETREYIMFWGKEDIYSNFYPIKFKHQGRTFNNSEQAFMWRKARYFNDFQIAGEILNAKNPNHAKSLGRKVRNFNEEQWNKVRYDIMVEVVKDKFMTTHLKQRILDTDVRKDFVEASPYDRIWGVGLKASDPKILEQSNWKGQNLLGKVMEDVRVHCIYNK
phiIPLA-ROD1	phiIPLA-ROD1_ORF14	phiIPLA-ROD1|_6177_5779	6177	5779	-	Phage protein				atgaagaaaaaatattttaaaggtcttaaattgaatgactttgaaaaagaagtttttgggctaaaaaagaataaaaaatataagaaaatgaagaaaaaactaggtagaaatgaacctaagtattggaattatgacatgtccttctttattcagttatacgctgacttaaacgcatttgtagagagtagtaaccatgtggatatggaataccatacttttgtagatgtagacggcaaagaaagaacacaaatagatatgataaaacatattttaagcttaataaaatattatcataaagaaatggatgattttgatatggataaatattatgagcttgaacaggtacaaagtaaaatattagataattttaaaattgtattaccatcactatggaattaa	MKKKYFKGLKLNDFEKEVFGLKKNKKYKKMKKKLGRNEPKYWNYDMSFFIQLYADLNAFVESSNHVDMEYHTFVDVDGKERTQIDMIKHILSLIKYYHKEMDDFDMDKYYELEQVQSKILDNFKIVLPSLWN
phiIPLA-ROD1	phiIPLA-ROD1_ORF15	phiIPLA-ROD1|_6881_6174	6881	6174	-	Serine/threonine protein phosphatase (EC 3.1.3.16)				atggctatatacgttgttcccgatattcatggagaataccaaaaattattaacaattatggataaaataaacaatgaaagaaaacctaaagaaacaatagtatttttaggggattatgtagatagaggtaaaaggtcaaaagacgttgttaactatatatttgatttaatgtctaatgatgataatgtagtaactctgttagggaaccatgatgatgagttttataatgttatggaaaacgtagaccgattaagtatctatgatattgaatggctctcaagatattgtatagaaacacttaactcttacggtgtgagtacggtaactttaaagtatagtagtgtagaagaaaacctaagaagtaattatgattttattaaaagtgaactaaagaaactt…	MAIYVVPDIHGEYQKLLTIMDKINNERKPKETIVFLGDYVDRGKRSKDVVNYIFDLMSNDDNVVTLLGNHDDEFYNVMENVDRLSIYDIEWLSRYCIETLNSYGVSTVTLKYSSVEENLRSNYDFIKSELKKLKESDDYRKFKILMVNCRKYYKEDKYIFSHSGGVSWKPVEEQTIDQLIWSRDFQPRKDGFTYVCGHTPTDSGEVEINGDMLMCDVGAVFRDIDFPFIKLEVKK
phiIPLA-ROD1	phiIPLA-ROD1_ORF16	phiIPLA-ROD1|_7535_6981	7535	6981	-	Phage protein				atgatggtaaacgtactacctagtgtttatgacgcagaaaaaggtgaatgggtaacactattagcaaaacctatagcagaagaagtatttaaaattatgaaagcagattatttagagcataaaggaaatattggattttttatatctaagtataaagacggagattctagtatagaacaacctaatgttgtagtattctataacgaaaaagattatgatacaatggagttaacagaatcagaacttactaatgcattaaatgaatatattgactataccttagatggcaagtataaaccattttctcttaataactttattaattatttggaagattatggatacagactacctgttaactttgaagttgatgttactattattttatctgacggtcaa…	MMVNVLPSVYDAEKGEWVTLLAKPIAEEVFKIMKADYLEHKGNIGFFISKYKDGDSSIEQPNVVVFYNEKDYDTMELTESELTNALNEYIDYTLDGKYKPFSLNNFINYLEDYGYRLPVNFEVDVTIILSDGQKFTYPRTSSITNNASIVDALKSEDQYIEVKYIYNDHAIDDKKLAHGNDTLK
phiIPLA-ROD1	phiIPLA-ROD1_ORF17	phiIPLA-ROD1|_7868_7551	7868	7551	-	hypothetical protein				gtggagagaacattaaacttatatgattccaaaggtaaattattaaaatcttcagaaaaaattacaggtgcatccgctaaaattataattgaaaaactgacaccgaatacagtgtatagccaagggtcttttaaaatatcatggactattaatggtaaagagtctatattaacagatgttcccgaatttacaacaaaaagtaatgaagacaaacaagaaattgtttttaatactttaaacattgattctaactctttcgtagttagtgaaacagaaccaagtgataagagtaaattgtggtttaaaccaataaattaa	MERTLNLYDSKGKLLKSSEKITGASAKIIIEKLTPNTVYSQGSFKISWTINGKESILTDVPEFTTKSNEDKQEIVFNTLNIDSNSFVVSETEPSDKSKLWFKPIN
phiIPLA-ROD1	phiIPLA-ROD1_ORF18	phiIPLA-ROD1|_8574_8503	8574	8503	-	tRNA-Met-CAT				ggactcttagcttaaaggtaaagccaaccgctcataacggtttgactgtaggttcgaatcctgcagagtcca
phiIPLA-ROD1	phiIPLA-ROD1_ORF19	phiIPLA-ROD1|_9402_8854	9402	8854	-	Phage protein				atgaaaaaaatttatatattagaagaagaaatagaggaaatggactatgacttgtgggaagaagatacagtgtatacaacaagttatgaaattttaggttatactgattccctagaggatgcagaatatattagagataactatggaacaagtaatcctatattcataaatgaatatccttatataacaaaagagaagttaatagaagaacaacgttactttagatacaatagttatattgaacttaaaagagttaatggttactttgaaatatctgaaataaatgacttacaggttactgaagactttagtattaataaagatgataaaaattttgattcacctttttctataaatatgttttcacataatagaaatagtataggtatagaattcatt…	MKKIYILEEEIEEMDYDLWEEDTVYTTSYEILGYTDSLEDAEYIRDNYGTSNPIFINEYPYITKEKLIEEQRYFRYNSYIELKRVNGYFEISEINDLQVTEDFSINKDDKNFDSPFSINMFSHNRNSIGIEFIMFSEYEDKEDIIEKEKNSFLMKLKYLLKHSKEADIRSTSKIIDSIDKLT
phiIPLA-ROD1	phiIPLA-ROD1_ORF20	phiIPLA-ROD1|_9624_9406	9624	9406	-	Phage protein				atgaaaaatattattaattttttagtagactataacataaattttagttactcagaagatagtttaaatgttatgaataactcatacttagtagataaacatggtacacaagattatgaaattgtaggtaactatgaacatattacaggggtattttcttatcaaacagaagaagaggttatagctaagcttaaaaatcttatcggggtttgggagtaa	MKNIINFLVDYNINFSYSEDSLNVMNNSYLVDKHGTQDYEIVGNYEHITGVFSYQTEEEVIAKLKNLIGVWE
phiIPLA-ROD1	phiIPLA-ROD1_ORF21	phiIPLA-ROD1|_9819_9625	9819	9625	-	Phage protein				atgagagataaaagaatacactcagaattattatatgatatcataggtaagcacatacaagaagaggaaaatattacaccgtatatagaagctatatatgtagatatgatgaatattattgtagtagaatatactttttataatgaaaatggaacaagaatgctaggacaatacccgataggagaggttatgtaa	MRDKRIHSELLYDIIGKHIQEEENITPYIEAIYVDMMNIIVVEYTFYNENGTRMLGQYPIGEVM
phiIPLA-ROD1	phiIPLA-ROD1_ORF22	phiIPLA-ROD1|_10546_9809	10546	9809	-	Phage protein				atgaatttagaaaaaagttttttattatctacaatagaatttggaagtacttatcaaggaacatcggatgaatattcagataaagattatatgagtttagtagttcaacctttatcagatactatttttagaaatagtgaaaaagcaagcaaacatactgaagtatctaggtactatgcagtggaaagatttatctctttggtattaaagagtgggtttgataatgtccttaatttatgtgctcaattagagcaagctaaaaatactagattcaataaaactgttttagacttgttttatgatgattttatatttttaacttatgttagggctaattttaagcctatagcatattctgttattggtaatatcaataatatactaaaaaaagaagagcta…	MNLEKSFLLSTIEFGSTYQGTSDEYSDKDYMSLVVQPLSDTIFRNSEKASKHTEVSRYYAVERFISLVLKSGFDNVLNLCAQLEQAKNTRFNKTVLDLFYDDFIFLTYVRANFKPIAYSVIGNINNILKKEELTGKDLVKFYTFYNHLEYYNDLLDDLDNLNVSYKDFAKVKYMPKEVLDNKRSNVSIEKKKDLVNKVEPLIQEVKDKLKSNESNIKHYKDAMELVEKSLKDKTVAFLTEVYNER
phiIPLA-ROD1	phiIPLA-ROD1_ORF23	phiIPLA-ROD1|_10962_10735	10962	10735	-	Phage protein				atggacttctatcaatttttaaatcacgaaaacgtacgagttaattctataacaccaagtcaaaagaactttattagagaaaatattgattatacaaatttagatacagtagatattgattttatgaactctaaacaagcaaaaaaagaaatagagaaaattataagaactaaaaatgaagaagagtatgatatggctatggatgctttatcaggatgggaaggataa	MDFYQFLNHENVRVNSITPSQKNFIRENIDYTNLDTVDIDFMNSKQAKKEIEKIIRTKNEEEYDMAMDALSGWEG
phiIPLA-ROD1	phiIPLA-ROD1_ORF24	phiIPLA-ROD1|_11353_10964	11353	10964	-	Phage protein				atgatgtttggaaaagcgccggagcatattatggaaattatagataaagaggataatatattaggagaggacttaaccttaaatatagattataagggaataaacctaactgttaaacgtcaccctcattcaggacatctaaatggttatattaatgtgcctacgaatataaccaaagaacagtttaatagtatagaagattgttctcatggaggtataacatatgatgaacatgaaggtgactatagagtattaggttttgattgtgcgcactatagtgatatgacaccgtatgctgttattagtttttctgatagttattatagagatttgaaatatgtacttaatactttaaaagatatggcagactgtttaaaagaaggtgaatag	MMFGKAPEHIMEIIDKEDNILGEDLTLNIDYKGINLTVKRHPHSGHLNGYINVPTNITKEQFNSIEDCSHGGITYDEHEGDYRVLGFDCAHYSDMTPYAVISFSDSYYRDLKYVLNTLKDMADCLKEGE
phiIPLA-ROD1	phiIPLA-ROD1_ORF25	phiIPLA-ROD1|_11620_11447	11620	11447	-	Phage protein				atggaaaaagtaaatcatgagtttctagcagaattggcaaagagtaatagtcctgtactaaattcaaaaccacttcaagatggagactataatattgaatttgactatgacggttttcactttgagttctcacagaaaaatggttattggcaatggaaatataacgctaaataa	MEKVNHEFLAELAKSNSPVLNSKPLQDGDYNIEFDYDGFHFEFSQKNGYWQWKYNAK
phiIPLA-ROD1	phiIPLA-ROD1_ORF26	phiIPLA-ROD1|_12143_11661	12143	11661	-	Phage protein				atggcaaatgagaaggaacttataagaatggttaattatcttgttgataatatgtctatgtggcatataaattacgctagagctgttctaataccaagtgaagtagagaagataattaaagagcatgagaagtttgatgacctccttaagaagagaggagaatggttagtaaaaggttcagacacaaataacattgatgacttagaaacttataatcaaataatgaataatcaaaaggatgaaatgatgatacaagaaattgatgtctatacccaaggaaaaacaataaaagttgataatgaacattactcttcggatgagctaaatgaagttatcaataaaatagaacaatcagaggatattaaaataaagtccaattataaattactttgcatagat…	MANEKELIRMVNYLVDNMSMWHINYARAVLIPSEVEKIIKEHEKFDDLLKKRGEWLVKGSDTNNIDDLETYNQIMNNQKDEMMIQEIDVYTQGKTIKVDNEHYSSDELNEVINKIEQSEDIKIKSNYKLLCIDYTKVIGYEVTYASSYEEKFKNDLEKDL
phiIPLA-ROD1	phiIPLA-ROD1_ORF27	phiIPLA-ROD1|_12735_12193	12735	12193	-	Phage protein				atggatagaattattggtaaacataacttaactcaagatttgagattaggtgacaaagtagaagtatatgatgctcataaatttaaagaaaatgaagatgggactattgaattaggtgacaaagtaactgaaggtattgttgtagattataaaggtgactttacaggtaatacaagtggattagtaacgcttgattcttctgaggaagaattaatcataggtgaacataactttaaacttattgaagaaggtaatttacaagcagtttatgattctgtatctaaaaataaagtagaaagtctttctgaagattatgatatgtatagaaagttacttggagttaaatcaggagaactagaagatatatcatatgagctagagcgcttaattatggaatat…	MDRIIGKHNLTQDLRLGDKVEVYDAHKFKENEDGTIELGDKVTEGIVVDYKGDFTGNTSGLVTLDSSEEELIIGEHNFKLIEEGNLQAVYDSVSKNKVESLSEDYDMYRKLLGVKSGELEDISYELERLIMEYNKKVDNYNGLLTLSKEKARELSLLTGDRKMIPHMKNRRLELGTEADF
phiIPLA-ROD1	phiIPLA-ROD1_ORF28	phiIPLA-ROD1|_13265_12735	13265	12735	-	Phage protein				atggtatatgatagtattatttctagaacaatggcggtatcaattttaaataaatggattgcagaattaattacagatgttgatttagataaatgtaattttacagaagaagaatatggagcagtagttacaaactcaattaataaaatacaagatgtgttaatagaaaagaattatgaggttacagatggtgagttgtatgatatcgtttgcacagagttaattaatccaattaaaaataatacagaagaagaacaaaatgagaagaatgacttattagagcacttagaagatttagcttttagacatgatattgatttaggttatgttagtgatggttcatataacttaactgtaactcattggttaatgcaggatgagtttacagatgttaatatt…	MVYDSIISRTMAVSILNKWIAELITDVDLDKCNFTEEEYGAVVTNSINKIQDVLIEKNYEVTDGELYDIVCTELINPIKNNTEEEQNEKNDLLEHLEDLAFRHDIDLGYVSDGSYNLTVTHWLMQDEFTDVNIKVNKDEDFYTITIPESKYFWLPITKENLEMFLTQDPINKGEIE
phiIPLA-ROD1	phiIPLA-ROD1_ORF29	phiIPLA-ROD1|_13432_13268	13432	13268	-	Phage protein				atgaagaacctaattaaacttctatcaatagttgtagtaactatcttgactttttcactaacttgtgttatacttaaaaaagaaacaagcaataaaagaaatggtgtagcgccttttgatttttcattagaagaccacattcacctaaacaaggagattaaataa	MKNLIKLLSIVVVTILTFSLTCVILKKETSNKRNGVAPFDFSLEDHIHLNKEIK
phiIPLA-ROD1	phiIPLA-ROD1_ORF30	phiIPLA-ROD1|_13668_13435	13668	13435	-	hypothetical protein				atgataatactttggttatttttaaaaaataaaagtaaaaattacaatggtaaaaataaacctaattcatatttagataaatctgaacctaataagaaagatggcagtaaggtagaagaagctaaatacagagaaatagatgctaaaaaagaagatgatgaaaacaaagaaacggaaaaacaatacaattatgacaaagataaaataaaaaataaacttaaggagttagaataa	MIILWLFLKNKSKNYNGKNKPNSYLDKSEPNKKDGSKVEEAKYREIDAKKEDDENKETEKQYNYDKDKIKNKLKELE
phiIPLA-ROD1	phiIPLA-ROD1_ORF31	phiIPLA-ROD1|_14567_13722	14567	13722	-	Phage protein				atgggtagacgattaatagataactcagaattaaatgtaattaaatatgatggtctacctgatttcttttctgctttaaaaaagaatagagtttcaggtagggacaattcatcagatacaggtagctatgactttacaggtactcatagctttaatgaagcttataacttaatggttaaaggagatagagaatcctatgatatggttgttaagcttaaaaagatgacagatgcattattcagaatggataaatctgtaaaaagaaaaccagttgtggctcctgaaggttatcaacctcatgtacctaacgctataaaaggtttacctaattctatgatgtctcaacagagagttaaagcagagaagaaagttattgatgtattctataattctagtata…	MGRRLIDNSELNVIKYDGLPDFFSALKKNRVSGRDNSSDTGSYDFTGTHSFNEAYNLMVKGDRESYDMVVKLKKMTDALFRMDKSVKRKPVVAPEGYQPHVPNAIKGLPNSMMSQQRVKAEKKVIDVFYNSSISWMEDPENLAYRGAILLSAIQTLETKGYSINLYLGKLSNSSYNDKLTGFVVNIKHSYQRLNVFKSSFYLVNPSFLRRVSFRVLEVESDMTDLTHDGYGSVVGKGSYENELKEHLLDNAVIFDSSTGIHINNESSENLKAIKKLFGGRL
phiIPLA-ROD1	phiIPLA-ROD1_ORF32	phiIPLA-ROD1|_15698_14580	15698	14580	-	Phage protein				atggcaaagcaagatactattgaaagattagagagattagtagaacaacaaatgcagacaacgaaagacttagcagataaactaggagagaaaaactctaacccttatgaacaagcaattgtagatgcaattgtagagaaagcaggaactgagagtagagaaataattattactgatgttaaaaaacaaattgaagaatatgtagaggagcaacttaataatctaccagttaagattgaattacaacaagaaggtaaaacaattaaagatatctcaggaatcttccattatagatatcaagatatattaaaactagttaatcaaaatattccagtgtttttaaaaggtggagcaggttcaggcaagaaccatgtattagagcaagtagcagaagctcta…	MAKQDTIERLERLVEQQMQTTKDLADKLGEKNSNPYEQAIVDAIVEKAGTESREIIITDVKKQIEEYVEEQLNNLPVKIELQQEGKTIKDISGIFHYRYQDILKLVNQNIPVFLKGGAGSGKNHVLEQVAEALDLDFYFSNAITQEFKLTGFIDANGKFHETQFYKAFTNGGLFFLDEMDASIPEVLLILNSAIANKYFDFPIGRVTAHEDFRVVSAGNTMGTGADHIYVGRQQLDGATLDRFAQVEFDYDNKVEHQLSSNEDLVNFVQKLRYENDEKGLPYVFSMRAIINGSKLDGVMDDEFVVESIIFKSVPKDEINQFISSLPEDNRYTEATKNLLGIKQEPKQEPRKTQSPSSDSMDFDTIMDKLGLE
phiIPLA-ROD1	phiIPLA-ROD1_ORF33	phiIPLA-ROD1|_16066_15851	16066	15851	-	Phage protein				atggaaggagttaaaacatactatatagcaaacatactttatgaaggtcaagaacttacaataactattgatttagaggaattcaataatgcaacttctatgcacaatatgctagaaatagtgaataaacatacatataattgtatgtttatgtatgatatggatacacatggtgctaaagatatagatgatttttttaaattaatgtatttttag	MEGVKTYYIANILYEGQELTITIDLEEFNNATSMHNMLEIVNKHTYNCMFMYDMDTHGAKDIDDFFKLMYF
phiIPLA-ROD1	phiIPLA-ROD1_ORF34	phiIPLA-ROD1|_16586_16170	16586	16170	-	Phage protein				atgaacgcaaaagaatttatgaaaacacaagctcaagtagaagattacttagataaattaaaaataacaattatagaagatgcgttatcagtatctaaagaatggtctaatgattccaatgatttaggttatgctttatctagtcttggtgaaagtataggtcttttagaagactactataatatacaagtacatgcacatttacctgagcactataaaggtagtaaggatgttatttcttttctagaagagcacttttcttatgacggttttgttgattctatgatatttaatattgtaaaatatactacaagattaggaagaaaagatgcagtagacaaagaagttcaaaagattaaaacatattatgtaagattagaaagaaatataaaatatggg…	MNAKEFMKTQAQVEDYLDKLKITIIEDALSVSKEWSNDSNDLGYALSSLGESIGLLEDYYNIQVHAHLPEHYKGSKDVISFLEEHFSYDGFVDSMIFNIVKYTTRLGRKDAVDKEVQKIKTYYVRLERNIKYGDSTRV
phiIPLA-ROD1	phiIPLA-ROD1_ORF35	phiIPLA-ROD1|_17020_16718	17020	16718	-	Phage DNA-binding protein		FIG00756862	isu;Phage_packaging_machinery	atggaaaaagtagaacttattaagcaatgggcaaaagatagaaatttacaaacaggtaaacctgaaggtcaaatgttaaagttattagaagaagcaggagaattagcttcaggtattgctaaaagtaatgaccatgtaacacgagatagtgtaggagatatttttgtagtattaacagtactatgtttacaattagatatagatattgaagagtgtattgatatggcttatgatgagataaaagacaggaaaggtaagcttattaacggagtgtttgttaaagaagaagaccttaaaaaataa	MEKVELIKQWAKDRNLQTGKPEGQMLKLLEEAGELASGIAKSNDHVTRDSVGDIFVVLTVLCLQLDIDIEECIDMAYDEIKDRKGKLINGVFVKEEDLKK
phiIPLA-ROD1	phiIPLA-ROD1_ORF36	phiIPLA-ROD1|_17208_17020	17208	17020	-	Phage protein				atggaaaaattccaagaagattatgttaatatagatgtcagggtgaaagcttatgttcgtgtaggttataggtatgaagaagatattactaataacctacatgaattagtcgaagataatttaactgtaataagtgattctgataatctaattataaaagatacagaaattaaaggagatatagaataa	MEKFQEDYVNIDVRVKAYVRVGYRYEEDITNNLHELVEDNLTVISDSDNLIIKDTEIKGDIE
phiIPLA-ROD1	phiIPLA-ROD1_ORF37	phiIPLA-ROD1|_17413_17252	17413	17252	-	Phage protein				atggtcaaaccagttataactttagagcctgaagatgtaaaagtattattagattatcttagtttcttggaagatgatatgagaaactatgaaggtatgagagaattatatgaagaattacacaaaaagtatcaacttgccaaaggaaactactcagattaa	MVKPVITLEPEDVKVLLDYLSFLEDDMRNYEGMRELYEELHKKYQLAKGNYSD
phiIPLA-ROD1	phiIPLA-ROD1_ORF38	phiIPLA-ROD1|_19464_17413	19464	17413	-	Phage protein				atggcaataacatataaacaaaaaggattaacagaacaagaaattattaatttacctaaagttaataaaggatgtatctacataggagaagaagatgtattccttaagaagaagaaaaataatataattaacttaggctctaaggaactatttagagatattcataacatatttagttttgatactgctacagaaatacatttattcttggcactatgtggtaataaagaagtaacaaactttacaggtaacccttatgaaacagttgaaaaattagttgaaggtgtaattggagaaaataaaggaagaaattacaaagaatatattgaatcaagtagagaagaaagaaaagaatttcctttatatggtagtaagagcagaagacaaataaaatctaaa…	MAITYKQKGLTEQEIINLPKVNKGCIYIGEEDVFLKKKKNNIINLGSKELFRDIHNIFSFDTATEIHLFLALCGNKEVTNFTGNPYETVEKLVEGVIGENKGRNYKEYIESSREERKEFPLYGSKSRRQIKSKGYVEEKIKELENETRLWGYGARQLDEYKEVVESLNDDIMDILDQGKYGLIKSSITSYMNEDTEKSSSKYYKEMSDSLYSSAWYMHPGTENNSSFGLKVRHIRDKHNMGNKWVLENKSSFDVKTGEVKVFLTDSLVNKELTLNLYKDDISKSEYKNELTLSVLLNVILKNYSQPNLNRGVIIKIIEQTLEHHNFDFSSWCPDNIDVYGHINYRGDKYRIFIGENSTSNYLTTLTDIVKNIDKINNLEEFGLFERNALLFHIPKNPKW…
phiIPLA-ROD1	phiIPLA-ROD1_ORF39	phiIPLA-ROD1|_19806_19543	19806	19543	-	Phage protein				atgagcatagaaaaaaaagaagaagttatagcacgtaatgaggtaatatttagaagtttaactcaaggtctatatgtaaaagaagtagatatctattcagatgttgtaagctatactaaagacgttgatgaagctcttgctatgcctaatactattaacttcaagaactcaagaaaatacgaaaaacttattaggaatttagatttagaaccactaaataaaattcaaaaggttatatacgaaactcatttagaagaactttaa	MSIEKKEEVIARNEVIFRSLTQGLYVKEVDIYSDVVSYTKDVDEALAMPNTINFKNSRKYEKLIRNLDLEPLNKIQKVIYETHLEEL
phiIPLA-ROD1	phiIPLA-ROD1_ORF40	phiIPLA-ROD1|_19996_19823	19996	19823	-	Phage protein				ttgaatgaccttattaaagagggaaataaatattatcacaaagtaagagcaggagagacattatggactataagtaagaactatgatgtggaaattaagaaattacaagaattaaacaatattaagtcagtttctttaactaatttagagtacgtacttgtttgtgtagaatag	MNDLIKEGNKYYHKVRAGETLWTISKNYDVEIKKLQELNNIKSVSLTNLEYVLVCVE
phiIPLA-ROD1	phiIPLA-ROD1_ORF41	phiIPLA-ROD1|_20581_20003	20581	20003	-	Phage protein				atggataatttatcacattacttgagtatattatatgctatattagttacagtaggttatataccaggtctaatagctttagttaaatcggatagtgttaaaggtgttagtagttatttttggtatttaattgtagctacagtaggtatcagtttttacaatttactattaactgatgctacaatgtttcaagtagtctcagtcggtcttaatttaactctaggtattgtttgcttattagtagcttcatatagaaaaaaggattatttctctataccttttattattgtgttctcattgttactatttttattaagtgactttacagccttaacacaaactgtagcaactattactattatccttgcgtatgtaactcagataacaacattctataaa…	MDNLSHYLSILYAILVTVGYIPGLIALVKSDSVKGVSSYFWYLIVATVGISFYNLLLTDATMFQVVSVGLNLTLGIVCLLVASYRKKDYFSIPFIIVFSLLLFLLSDFTALTQTVATITIILAYVTQITTFYKTKSSEGTNRFLFLIIGLGLASLIASMVLTHTYVHIIATEFVNFVLILICYLQANYYSRR
phiIPLA-ROD1	phiIPLA-ROD1_ORF42	phiIPLA-ROD1|_21173_20574	21173	20574	-	Phage protein		FIG01319482	ff	atggttaattatattaaagacaaagtaatttatatgggtggacatattttaaatgatgcaatggtagaatatagagacaaacaacataaacaagtagaaggtattgtaggagttactccttatagccctcataaagataaatcaattaatgataaagctaatgcagaacaaactggtttagcagagcgcattttaaacaatgactttaaagctatgcaagactcagatatatttgtgtttgatattcttaatgaagggctaggaacaattgcagaactcggtattttattaggtatgaaacatcaagcagatagaaccttagcattaattgaatctcaattacactatgaccatctagaatataataatgtacatcaaattgcatctgaatctaaaaaa…	MVNYIKDKVIYMGGHILNDAMVEYRDKQHKQVEGIVGVTPYSPHKDKSINDKANAEQTGLAERILNNDFKAMQDSDIFVFDILNEGLGTIAELGILLGMKHQADRTLALIESQLHYDHLEYNNVHQIASESKKILEKPVLIYCSDIRQGHGKGYDDPDRAEFSTNQFVYGMVLELTDGEGFISWEEVLERLEKLGEQDG
phiIPLA-ROD1	phiIPLA-ROD1_ORF43	phiIPLA-ROD1|_22059_21166	22059	21166	-	Phage protein				atgaaatcttatactaaagtaaaaaataaaggattatctttagacaaatttaaagatagaggttttgtagttcaagaaaaattagatggaagcaacgcaagctttactacagagaatggtgagttagtttgtttctctcgtagaaaaaaattaaatgaaaacgaaacattaaatggtttttataattgggtacatgaaaacatgacagataagttggatttatctatattagaaggtattattatatttggagaatggttagttaaacataaggtaaattataaagaagattgttataatgatttttatgtattcgatgtatacgataaggatagtgaaacctacttacctcattcagaagtactttccttagcggaaacattaggtttgaaaactgta…	MKSYTKVKNKGLSLDKFKDRGFVVQEKLDGSNASFTTENGELVCFSRRKKLNENETLNGFYNWVHENMTDKLDLSILEGIIIFGEWLVKHKVNYKEDCYNDFYVFDVYDKDSETYLPHSEVLSLAETLGLKTVKTLMIVEPSIYLNDLNTQEIKDLVGKSDMTVKPNTGEGIVIKYLDGKSEYDDYFKLVSKEFKEFSRQKMKTEIKSNDSVADYAITKSRMEKMIFRAIEENRLTEDDLELENFGLIMKQVGQNFVDDIMEEEKENMMKIIEKQIKKKMPHVLRGILEEKGDTING
phiIPLA-ROD1	phiIPLA-ROD1_ORF44	phiIPLA-ROD1|_23096_22356	23096	22356	-	Phosphate starvation-inducible protein PhoH, predicted ATPase				atggcaatacaactaaaagagttagactttaagttaaaggattatcctaatgtaagatataatatgggagagcatctagtatttaatgacttccttgaaaaagctacaactgagcagttagatttctgtgaggatttctttaatgataatgttgaaatactttggaatgaaagtcaagccggtacaggtaaaacaatgtgctcagtagcttgtgcttatgcagattaccttaataaaaatagaaagctagtatttataatttcaccagtatcagaggatttagggagtagaccaggtaatcagacagagaaagaaatggcttacttcatgggattacatgacgctcttattgaacttaatatgaaccctgagcaacaaataactgaaatgttaatgatg…	MAIQLKELDFKLKDYPNVRYNMGEHLVFNDFLEKATTEQLDFCEDFFNDNVEILWNESQAGTGKTMCSVACAYADYLNKNRKLVFIISPVSEDLGSRPGNQTEKEMAYFMGLHDALIELNMNPEQQITEMLMMEDNVKEDKLGDCWVSQISHLFLRGGNLRDATIIVNEAQNFKRSELKKVLTRVHTKNSTVIVEGNFKQIDLKNESKSGFGDYMEYFKNYDGAVFHNFTVNFRSKLAQYADNFKW
phiIPLA-ROD1	phiIPLA-ROD1_ORF45	phiIPLA-ROD1|_23762_23148	23762	23148	-	Phage protein				atgaaaaaaattaattcagtaattaaaggtgaaggaaagaaaattcaaacaacagatgttagaaaaattagttattatgttaaagaccacaacccacctatgactttagaagatgcagaagattataatgcaagcagtcaatatttagtcagtgataatggtaaatttattgcaaagtataacaaggaaatgaatgcagtcggattttatgaagaatcaggagaagatgttaaacatttaacacatactactcctgaaaagctagagggaactgtatttactattgaagaagatacaaaaattgatttaattaatgatgtattacctcaaggagacattttaattaagtttacagatggtgatatctacttacctgataatgattcagtatcaaatact…	MKKINSVIKGEGKKIQTTDVRKISYYVKDHNPPMTLEDAEDYNASSQYLVSDNGKFIAKYNKEMNAVGFYEESGEDVKHLTHTTPEKLEGTVFTIEEDTKIDLINDVLPQGDILIKFTDGDIYLPDNDSVSNTVNYLADNDWDMVDEVIYTGISKGKGENCIVDFDSSIYHDDLFDDEDEEVCENYPECNCSNYCSSTGEYIGN
phiIPLA-ROD1	phiIPLA-ROD1_ORF46	phiIPLA-ROD1|_24203_23778	24203	23778	-	Phage ribonuclease H (EC 3.1.26.4)		FIG01305245	isu;Phage_replication	atgcaggatagtgtaaatatatacacagacggtagctcatcttataataaaggtaaagtaggctcaggtgctgtcttagtaagtaaagaaggaaatataatagcggaaattagtaaaagtgttgacaaaccaggattgataaagtataataatgttgcaggtgaaatattagcttgttgttatggtatcgaagaggctataaaactaggatacaatcaggcaatagtttatatagattatattggtttaatacattggtatgaaggtacttggtctgcaagaaatattctaagtaaaacatatattaatatgatacgagaataccaaaaagtaatagatataaactttgtaaaagtaaaaagtcactcaaatgataaatggaatgactacgctgataat…	MQDSVNIYTDGSSSYNKGKVGSGAVLVSKEGNIIAEISKSVDKPGLIKYNNVAGEILACCYGIEEAIKLGYNQAIVYIDYIGLIHWYEGTWSARNILSKTYINMIREYQKVIDINFVKVKSHSNDKWNDYADNLAKKSIDI
phiIPLA-ROD1	phiIPLA-ROD1_ORF47	phiIPLA-ROD1|_24384_24193	24384	24193	-	Phage protein				atgaaaaaaggagtatttacagtaatagctgatggttttaaatttaatgtgattgctaaagacaaaaaagaagttcaagaacactgtttcaaatgttttgattttaattatatttcagtatctttctgcagagaagtatactcagattgtgaattccctcaatttatggaggattataaatatgcaggatag	MKKGVFTVIADGFKFNVIAKDKKEVQEHCFKCFDFNYISVSFCREVYSDCEFPQFMEDYKYAG
phiIPLA-ROD1	phiIPLA-ROD1_ORF48	phiIPLA-ROD1|_25048_24407	25048	24407	-	Phage protein				atggagaataataatttagttaattttttaatgactacagatgatatagatgatactattgaaatggtagattcatttgaactacaggatataaataaagttttaggtgaagatacttttttaaccattatggaaattacagatagtctaccggacaatcaatataaaatagtattattgtcttctttagataagttattgaatacagatagaaaagaattagtagaatatgacgaagaattccctactatacgaaaacataatgtatctgaattaaaaagggacacagttaattctgtaattgatagttatatgaatactaatgtggaaatactttatacagagtatcctactattagtaattacagtgtagtagtggattctattaaagtattaaat…	MENNNLVNFLMTTDDIDDTIEMVDSFELQDINKVLGEDTFLTIMEITDSLPDNQYKIVLLSSLDKLLNTDRKELVEYDEEFPTIRKHNVSELKRDTVNSVIDSYMNTNVEILYTEYPTISNYSVVVDSIKVLNTLYLIESKNGKIEATLSEDGEDLHEYISEEGYSVTDILNKFDDVEDLFDEDDSLINFFSDIDEGKNKTIKSFIELVINLK
phiIPLA-ROD1	phiIPLA-ROD1_ORF49	phiIPLA-ROD1|_25268_25038	25268	25038	-	Phage protein				atggatgaaaaaaaggaaagtaaacctctaaatcttcaaaaaattagagtagaaaaaggacatacattaagaagcctagcttctgagataggagtccattactctcttatatcttattgggagtatggtaaaaagaaaccaagaagtgctaatttaatgaggttagagaaggcgttaaatactccaggaaaagagctatttaaggaattggaggaagacgatggagaataa	MDEKKESKPLNLQKIRVEKGHTLRSLASEIGVHYSLISYWEYGKKKPRSANLMRLEKALNTPGKELFKELEEDDGE
phiIPLA-ROD1	phiIPLA-ROD1_ORF50	phiIPLA-ROD1|_25498_25271	25498	25271	-	Phage protein				atgaataaatttaaaagatggtttagaattaatgttctaaaaaaagaaacactactttttaaagtttattggagatatgaatcaccatctttaaaaaaacctcatgtattctatatagagttatatgctaaaagtaaagcagaggcaagagacaaatcacacgagtatatactaaaaaatgcaaaagcatctgaggattttaaatttttaaaagtagaggagaaatag	MNKFKRWFRINVLKKETLLFKVYWRYESPSLKKPHVFYIELYAKSKAEARDKSHEYILKNAKASEDFKFLKVEEK
phiIPLA-ROD1	phiIPLA-ROD1_ORF51	phiIPLA-ROD1|_26299_25607	26299	25607	-	Immunodominant staphylococcal antigen A precursor				atgaagaaaacaatttttgcaacattagcattaggtacggctattacttttggaggtattgctacaaacgaagctagtgcagacgaaattgattataataagttagcagaacaagctaaatcaaattcagtagaagtaaatacaaaaccaattcaagaaggtaactatgatttctcattcagtgacggagaatttacttatcatttctataattataatggtaattttggatatgaatatcactcaggttcaactcaagtagataatacagtatctagattagcaggagaagaacaaacacctgaacaaaaagtagaccaacaacaagcgcaatttgatactcaaaataaacaagatactaaaaaagaagtacaaccaacatcagcaccagttcaaaaa…	MKKTIFATLALGTAITFGGIATNEASADEIDYNKLAEQAKSNSVEVNTKPIQEGNYDFSFSDGEFTYHFYNYNGNFGYEYHSGSTQVDNTVSRLAGEEQTPEQKVDQQQAQFDTQNKQDTKKEVQPTSAPVQKETKQPTQSTSSTGGSVAEQIRQAGGDEAMIEIAMRESTLNPNAVNASSGAQGLFQGLGKSWSGGSIAEQTKGAKQYMIDRYGSTSGALAYHNAHNSY
phiIPLA-ROD1	phiIPLA-ROD1_ORF52	phiIPLA-ROD1|_27291_26497	27291	26497	-	Phage protein				atgagaaagtcagtagttatttcaggagtattaggatttttagcaattataggatttattattttattaatgtgtattacaaagattccacaaggtcatgttggggttgtatactcagtaaatggtgttaaggaagatactaaatcaccaggttggcacttaacagcaccttttgacaaggtaaacaaatacccaactaaaacacaaacacataaatataaagatttaaatgtagcaacttcagatggtaagaatttacaaatggatattgatgtatcttataaagtagatgcaactaaagctgtagatttatttaatcgttttggtagtgcagatattgaagaactagaaaaaggatacttgcgttcacgtgtgcaagataatgttcgtcaggcagta…	MRKSVVISGVLGFLAIIGFIILLMCITKIPQGHVGVVYSVNGVKEDTKSPGWHLTAPFDKVNKYPTKTQTHKYKDLNVATSDGKNLQMDIDVSYKVDATKAVDLFNRFGSADIEELEKGYLRSRVQDNVRQAVSKYSVIDAFGVKTGEIKKDTLDSLNDNLEKQGFVIEDIALSSPKADKNTQKAIDSRVKANQELERTKVDKQIAEQNAKKKEVEANGDKKANEIRESSLSDKILRQQLIEKWDGKQPIQIGGDGTIVDVTGK
phiIPLA-ROD1	phiIPLA-ROD1_ORF53	phiIPLA-ROD1|_27599_27291	27599	27291	-	Phage protein				atggcactatttttaacatattttgctatttttattgtttttctagtccttgtaggttttggtataagttatgtattcgattttctttcaatgaaagaaaagaaaagtaacataagaaaacaatacagggaattagttaggcaaggtacactagatgaatatggtttagaacaatatgtaaagtataaaaaacaattcttaaatgaccgtagacaatcaattgtaactagagccgataaacaagaaatagaccaagaggaaaaagctttaaatagtttaataaaagaaatagaaaaaggagaaatgtaa	MALFLTYFAIFIVFLVLVGFGISYVFDFLSMKEKKSNIRKQYRELVRQGTLDEYGLEQYVKYKKQFLNDRRQSIVTRADKQEIDQEEKALNSLIKEIEKGEM
phiIPLA-ROD1	phiIPLA-ROD1_ORF54	phiIPLA-ROD1|_28332_27712	28332	27712	-	Phage protein				atggaaaatattataggtaaaaaaatagaaaaattatttgttgaagaatatgtaggttcagataaggttaaaggtaaattatatttatgcttatgtgattgcggtatggatagagttttatctaaaagtcaattatactattataaaagttgtggttgtatgaaatcacgtaatggttctaaaaaacatcctgagtatacagtatggagaaaaatgaaagaaagatgctataacaaaaatcaagacagttatccatattatggaggaagaggtattgaagtttgtgatagatggaaaaactctttcgaatcttttttatatgatatgggtaaaagaccttctgataaataccaattagatagaatagataatgatggtaactattctccggaaaattgt…	MENIIGKKIEKLFVEEYVGSDKVKGKLYLCLCDCGMDRVLSKSQLYYYKSCGCMKSRNGSKKHPEYTVWRKMKERCYNKNQDSYPYYGGRGIEVCDRWKNSFESFLYDMGKRPSDKYQLDRIDNDGNYSPENCRWTTRSENIVNRPSKLEGLKNIQERTNGKYRVSITRNNIRYQSYQVDSIKEAINIRDRMLKEYEETKSITIFK
phiIPLA-ROD1	phiIPLA-ROD1_ORF55	phiIPLA-ROD1|_29885_28395	29885	28395	-	Phage lysin, N-acetylmuramoyl-L-alanine amidase (EC 3.5.1.28)		FIG01303979	isu;Phage_lysis_modules	atggctaagactcaagcagaaataaataaacgtttagacgcttatgcaaaaggtacagtagacagtccttatagaattaaaaaagctacaagctatgacccatcgtttggtgtaatggaagcaggagcaattgacgcagatggttattatcatgctcagtgtcaagaccttattacagactatgtattatggttaacagataataaagttagaacttggggtaatgctaaagaccaaatcaaacaaagttatggtactggatttaaaatacatgaaaataaaccttctacagtacctaaaaaaggttggattgctgtatttacatccggtagttatcaacagtggggtcatataggtattgtatatgatggcggtaatacttctacatttactattttg…	MAKTQAEINKRLDAYAKGTVDSPYRIKKATSYDPSFGVMEAGAIDADGYYHAQCQDLITDYVLWLTDNKVRTWGNAKDQIKQSYGTGFKIHENKPSTVPKKGWIAVFTSGSYQQWGHIGIVYDGGNTSTFTILEQNWNGYANKKPTKRVDNYYGLTHFIEIPVKAGTTVKKETAKKSASKTPAPKKKATLKVSKNHINYTMDKRGKKPEGMVIHNDAGRSSGQQYENSLANAGYARYANGIAHYYGSEGYVWEAIDAKNQIAWHTGDGTGANSGNFRFAGIEVCQSMSASDAQFLKNEQAVFQFTAEKFKEWGLTPNRKTVRLHMEFVPTACPHRSMVLHTGFNPVTQGRPSQAIMNKLKDYFIKQIKNYMDKGTSSSTIVKDGKTSSASTPATRPVTG…
phiIPLA-ROD1	phiIPLA-ROD1_ORF56	phiIPLA-ROD1|_30388_29885	30388	29885	-	Phage holin		FIG00640889	icw(1);Phage_lysis_modules	atggctaatgaaactaaacaacctaaagttgttggaggaataaaccttagcacaagaactaagagtaaaacattttgggtagcaattatatcagcggtagcagtatttgctaatcaaattacaggtgcttttggtttagactattcagctcaaattgagcaaggtgtcaatatcgtaggttctatactaacattattagcaggtttaggtattattgttgataataatactaaaggtcttaaagatagtgaaatcgttcaaacagactacattaaacctcgtgatagtaaagaccctaatgaatttgttcaatggcaagcaaatgcaaacacagctagcactttcgaattagacaactacgaaaacaatgcagaacctgatacagatgatagtgatgaa…	MANETKQPKVVGGINLSTRTKSKTFWVAIISAVAVFANQITGAFGLDYSAQIEQGVNIVGSILTLLAGLGIIVDNNTKGLKDSEIVQTDYIKPRDSKDPNEFVQWQANANTASTFELDNYENNAEPDTDDSDEVPAIEDEIDGGSAPSQDEEDTEEHGKVFAEEEVK
phiIPLA-ROD1	phiIPLA-ROD1_ORF57	phiIPLA-ROD1|_30658_30473	30658	30473	-	Phage protein				atggcatcagcaaagcaattatattatacggaaagtttagttggtaaggcaattattaataataaagtatctaataaagaagaagtttgggataaattagagctattacctgaaactaaattagaagatttagataacaaacaaatgtctgaagttatcaaaaaactaaatcaaattaatgagtaa	MASAKQLYYTESLVGKAIINNKVSNKEEVWDKLELLPETKLEDLDNKQMSEVIKKLNQINE
phiIPLA-ROD1	phiIPLA-ROD1_ORF58	phiIPLA-ROD1|_30889_30818	30889	30818	-	tRNA-Pseudo-CCA				acacccttagtataattagtagtacaagggtctccaaaacccttagtctttgtgcaaatcaaagagggtgtg
phiIPLA-ROD1	phiIPLA-ROD1_ORF59	phiIPLA-ROD1|_30968_30896	30968	30896	-	tRNA-Phe-GAA				ggtttcttagctcagatggtagagcactagattgaagctctaggtgtcattggttcaaatccaatagaaacca
phiIPLA-ROD1	phiIPLA-ROD1_ORF60	phiIPLA-ROD1|_31048_30975	31048	30975	-	tRNA-Asp-GTC				ggctcattggtgtaactggttaacacactgccctgtcacggcagagagtacgagttcgagtctcgtatgagtcg
phiIPLA-ROD1	phiIPLA-ROD1_ORF61	phiIPLA-ROD1|_32429_32211	32429	32211	-	Phage protein				atgaaaagacaaaaaatgttttactcaagtttaatatgtaaagaatgtggtaatgtattcaaagtaccaagaaaaagagcaaataaaagagaagaaggtcatatcaaagatatatactgtatcaaatgttgtaaaactacaaaacatatagaagataatcgtagtgaagcagaaagaagatgggatgctattcaggaagaattaacaaaagataactaa	MKRQKMFYSSLICKECGNVFKVPRKRANKREEGHIKDIYCIKCCKTTKHIEDNRSEAERRWDAIQEELTKDN
phiIPLA-ROD1	phiIPLA-ROD1_ORF62	phiIPLA-ROD1|_33118_32909	33118	32909	-	Phage protein				atgtcaaaacatattgaaataacaatgttaagtggtgctaaatattttttagtatcatctgacgaaaagggttacactagaaaagatatagactatatgattagtggttctgattcagcatcaataaaagttaatacaactgaagatgctagttctagtttaatttatattaacccaagaatgattgaatcatttaaaatagttttttaa	MSKHIEITMLSGAKYFLVSSDEKGYTRKDIDYMISGSDSASIKVNTTEDASSSLIYINPRMIESFKIVF
phiIPLA-ROD1	phiIPLA-ROD1_ORF63	phiIPLA-ROD1|_33463_33131	33463	33131	-	Phage protein				ttggataaggagataaacaaccttgtttctcaagtagaaactattaagtctaagatacaagaaggtaattatatagatagaggaactttcaaagatttagaagttgaggtagctgaactaagaaaaatgatagttagtatagataaagatgtagctgtcaatagtgaaaaacaatcagcaatttacgtccaattagaaagacttgatgaaaagatttcagaacttgctgaaagtacaaaaactaaagatactaggaagaaggatactactgagaaggttcttttacttgttctaggtgctatactatcctttgtctttaacaaatttgcatag	MDKEINNLVSQVETIKSKIQEGNYIDRGTFKDLEVEVAELRKMIVSIDKDVAVNSEKQSAIYVQLERLDEKISELAESTKTKDTRKKDTTEKVLLLVLGAILSFVFNKFA
phiIPLA-ROD1	phiIPLA-ROD1_ORF64	phiIPLA-ROD1|_33802_33476	33802	33476	-	Phage protein				ttgactaaatataaggatatccttaagttagagtttaaagatgcactagcccattttaaaagagacagacgctatttccacgtctatagaatagacagagtattaataaatggctcaattatatacttcgactattattaccttccttctgatgaccctaatattgtaataaaagaattagacctccaaagttttggtaagcttaggtttgaaattgatacaagtacatcatacggaaaagtcgttacggataattatatggagattatcaatgatttcttagaaaattatgatatccattctgaatctgaaacggttagaccttag	MTKYKDILKLEFKDALAHFKRDRRYFHVYRIDRVLINGSIIYFDYYYLPSDDPNIVIKELDLQSFGKLRFEIDTSTSYGKVVTDNYMEIINDFLENYDIHSESETVRP
phiIPLA-ROD1	phiIPLA-ROD1_ORF65	phiIPLA-ROD1|_34363_34629	34363	34629	+	Phage protein				atgacatactttatctttggtggtattgtttctaatgtcgcacttactataacagataagttcttactgaagaaagaagaccccctacctgaatatgttcttaaaaaagtagagataaatgataaagaaataagaataataaagaaaatcatagaaagtaactacggtataacagcagaagagataaaagttagggctaaagcacaaagaagaatagaggaagatagtaaaaaggaagattacgatgaaaacaaagaaagaaattaa	MTYFIFGGIVSNVALTITDKFLLKKEDPLPEYVLKKVEINDKEIRIIKKIIESNYGITAEEIKVRAKAQRRIEEDSKKEDYDENKERN
phiIPLA-ROD1	phiIPLA-ROD1_ORF66	phiIPLA-ROD1|_34607_34885	34607	34885	+	Phage protein				atgaaaacaaagaaagaaattaaagaacaaaggaaagaacttaaggatggtgctacatctgtttctttagtaaaaaaaggagataagagaatagctagccctagtagaatttgtagcctatgcggtcagcagttatcgggtatgaattacactaaaggaaaagcattatcaaaagttaatcattttcatttacagtattctaagtatatttattttgatatttgcgcagatatcaacaattgttataaaaatttaagaaaacgaggtgaaatggattga	MKTKKEIKEQRKELKDGATSVSLVKKGDKRIASPSRICSLCGQQLSGMNYTKGKALSKVNHFHLQYSKYIYFDICADINNCYKNLRKRGEMD
phiIPLA-ROD1	phiIPLA-ROD1_ORF67	phiIPLA-ROD1|_34882_35292	34882	35292	+	Phage protein				ttgagtgcagaaaatattagagatataattaataagaaaaagctagaagaagaagatacaagaaagtatatagctgatggatttatgaatggtattggtaaattaatgtatgaattcaataaaaaagtagataataaagaaatagaagttaaagaccctaatgatttatataaactattcgtgatattctctcaaatgcaaaatatggtcaatgaaacttctgaaggtggagcaatacctcagttatctagacctcaacaggaattatttgacgagattacaacagaagatagcaatggagaatctacagttgatttacagaagatatcagaaatgtcagcagaagatattacagcaatgatttctgaaaaggaaaaagtaatgaatgaggaaaattca…	MSAENIRDIINKKKLEEEDTRKYIADGFMNGIGKLMYEFNKKVDNKEIEVKDPNDLYKLFVIFSQMQNMVNETSEGGAIPQLSRPQQELFDEITTEDSNGESTVDLQKISEMSAEDITAMISEKEKVMNEENSETF
phiIPLA-ROD1	phiIPLA-ROD1_ORF68	phiIPLA-ROD1|_35307_35657	35307	35657	+	Phage terminase, large subunit		FIG00017949	icw(1);Phage_packaging_machinery	atggatggaaaagaactaattaagatagcacaagaaacatttcaaactgaaaaaataacaagagaacagatagaccatataatcaatatgttaaacccttctacctatatgcttaagtatcatacactaagaggacaccctataactttcagcattcctaatagagatagaagtaaagcacaggctcatagaccgtggcaaactaggattgtaaatgatactcatcctaataaggctgtaataaaatcacgtcagttaggtcttagtgagatgggtgtaatggaaatggttcattttgcagatatgcatagttatgccaatgcaaagtgtttatacacattccctagatga	MDGKELIKIAQETFQTEKITREQIDHIINMLNPSTYMLKYHTLRGHPITFSIPNRDRSKAQAHRPWQTRIVNDTHPNKAVIKSRQLGLSEMGVMEMVHFADMHSYANAKCLYTFPR
phiIPLA-ROD1	phiIPLA-ROD1_ORF69	phiIPLA-ROD1|_35897_36667	35897	36667	+	Phage protein				atgcctaggaaaaaaacacatgaagaatttgtagaacaagtaaaagatatagcaggaaatgaatatactgtaataggacattatgaacacgcaaatcaaaagataaaaatgtttcataacgaatgtaatgaagaatttgaaataagaccaaataatttcttacaaggtaaaagatgctctgcttgtagaggtaaaagaataagtaagacacaagctaagtcacttaataaagttaaaagacaattaaaagagaaacatgacggtactatagagattataggtgagtacgtaaatacacataccaaaacagattttaaatgtttaaaatgtaatcatattttctcttcagaacctaattctgttttaagactaagtgggtgtcctaaatgtaaagtttct…	MPRKKTHEEFVEQVKDIAGNEYTVIGHYEHANQKIKMFHNECNEEFEIRPNNFLQGKRCSACRGKRISKTQAKSLNKVKRQLKEKHDGTIEIIGEYVNTHTKTDFKCLKCNHIFSSEPNSVLRLSGCPKCKVSKGEKLIAEFLTENNIRFKEQKRFKDCVHKRPLIFDFYLLDLNTLIEYDGLQHSKPVDYFGGVKSFEDLKYRDSLKDDYAKRNNIRMVRISYKQKEKDIIEELESILGVVSRQESKAENLTPKC
phiIPLA-ROD1	phiIPLA-ROD1_ORF70	phiIPLA-ROD1|_36734_38194	36734	38194	+	Phage terminase, large subunit		FIG00017949	icw(1);Phage_packaging_machinery	atgaagaaatttgttcagtctcgtttgaaccctgtattagaaaaagagtattttagagatattgttgattgggataaagactctttaggttttaaaaagataagaaactctagtttattctttagaacaagttctaaagcaagtactgtagagggtgtggatattgactacttatccttagatgagtatgacagggtaaacttattagcagagtcatctgcattagagtcaatgtcttcatcaccttttaagattgtgagaagatggagcacaccatctgtacccggtatgggtatacacaaattatatcaacaatcagaccaatggtattatggtcatagatgtcaacattgtgattatttaaatgaaatgagttataatgattacaaccctgataat…	MKKFVQSRLNPVLEKEYFRDIVDWDKDSLGFKKIRNSSLFFRTSSKASTVEGVDIDYLSLDEYDRVNLLAESSALESMSSSPFKIVRRWSTPSVPGMGIHKLYQQSDQWYYGHRCQHCDYLNEMSYNDYNPDNLEESGNMLCVNPEGVDEQAKTVQNGSYQFVCQKCGKPLDRWYNGEWHCKYPERTKGNKGVRGYLITQMNAVWISADELKEKEMNTESKQAFYNYILGYPFEDVKLRVNEEDVYGNKSPIAETQLMKRDRYSHIAIGIDWGNTHWITVHGMLPNGKVDLIRLFSVKKMTRPDLVEADLEKIIWEISKYDPDIIIADNGDSGNNVLKLINHFGKDKVFGCTYKSSPKSTGQLRPEFNENNNRVTVDKLMQNKRYVQALKTKDISVYST…
phiIPLA-ROD1	phiIPLA-ROD1_ORF71	phiIPLA-ROD1|_38208_39008	38208	39008	+	Phage protein				ttgacagataaattattttatggtacaattagtaatgaagaaattaataaaagtgtattgaatttgttattaggtgaggaattatctttagactatgtttctaaaaatagtgataccttagatgttaagtacgaacatatctataaatctctaggattcgataatttctttgattgttttttatatgctaatagagagcctgaaatagtccataaaggcggagataaaaatcttggtggactaaataaagttaaaagaactgttgttagaaatggtaaagaaatggaaatgacagtttacgaagatggtaataaagataatgatagtaaagaaaaacaagaaagtaaagaagaagttagtagaagtgcagtaggagcaaaagctgtttctaatggtgaa…	MTDKLFYGTISNEEINKSVLNLLLGEELSLDYVSKNSDTLDVKYEHIYKSLGFDNFFDCFLYANREPEIVHKGGDKNLGGLNKVKRTVVRNGKEMEMTVYEDGNKDNDSKEKQESKEEVSRSAVGAKAVSNGEEGKVNPKKVANSLSSLNKKGADISHINTNSSLYKEFVDENGDTLGITSFKRTENDIILESYASSPDSDGVGARAIMELLRLSIKENKNAVVYDIELPEAIEYLKTLGFKPNKDGYILRKKDVKQFLGDYSDFI
phiIPLA-ROD1	phiIPLA-ROD1_ORF72	phiIPLA-ROD1|_38995_39168	38995	39168	+	Phage protein				gtgattttatttagcactataatcatctattctattgtatttatcttatacattatattaaaaacaatttatgtaaagtctaatatgaatagaatagataacacaactgaattattaaaaatattacaggaagatattgaaggaaagataaaaaaggaaggaagaaataaatga	MILFSTIIIYSIVFILYIILKTIYVKSNMNRIDNTTELLKILQEDIEGKIKKEGRNK
phiIPLA-ROD1	phiIPLA-ROD1_ORF73	phiIPLA-ROD1|_39165_39644	39165	39644	+	Phage protein				atgactttagaagaaaataaattaacattagaagaatcaataactccacttagtaaagaagagaaagaggatagtattaaagaatttagtagtttattatgtgaaatggtaaatagattatacaagtcttacaatgtattcagacaagaccctatggatgaaacgcaacgactagatggctctttaatggtctttcaaagtagactaaatgaccctttaacaggagatttacatgacaagatgtataaacttgctttttcaaaacgcattgatatttttgaagctaacaagcaattcagaaaagatgtagaatcaggtaaagcaattgagctaggtgatgtagctattatagatacagcattaagtaatattctttcaggtaatgagttccagggaagt…	MTLEENKLTLEESITPLSKEEKEDSIKEFSSLLCEMVNRLYKSYNVFRQDPMDETQRLDGSLMVFQSRLNDPLTGDLHDKMYKLAFSKRIDIFEANKQFRKDVESGKAIELGDVAIIDTALSNILSGNEFQGSISFMLRKDFEEKERIRKEEEEKLNNL
phiIPLA-ROD1	phiIPLA-ROD1_ORF74	phiIPLA-ROD1|_39761_40936	39761	40936	+	Phage protein				atgaccatattttttaataaataccaagatgctaaagaagataaagacaggtatcagagattagttgagatttataaaaaagcagatgataatgatggtgagactaaaaagaaatacgtaaaaagattaaataaagctgaagaagaacttaaaaaagtaaagaaagaaacaaattataaagactataataagaagtcaaataaagaaagacaaaaggaagataaagaaactagagagaaaatatatgatgtaactggtgatgatgacttaatattagtaaaaaataatattgagtttagtgataaggtagataaacctgaaatactcattagtgaagatggaattggtacaataactgttcctgcaaacagtggttatgaaaaacaaacagtaggttct…	MTIFFNKYQDAKEDKDRYQRLVEIYKKADDNDGETKKKYVKRLNKAEEELKKVKKETNYKDYNKKSNKERQKEDKETREKIYDVTGDDDLILVKNNIEFSDKVDKPEILISEDGIGTITVPANSGYEKQTVGSIITSILGSPFLSPDSSSIDSSGIINSNVYPNTVDSIVEDTNTPIDRIPTDNPIITNPVEPTIPSDILPPIDNPSVPILPENPVDNNSGNTDDTDNPNPPPPGYTDEDGGRGSGGGGNVEPSPTEEPSDNGNTGGGDWEEKPDPGEEPSDNGNTGDNEGEVTPEPDPTPSEPEPEPSEPEQPNEKPDEGNGNEEKPSEPSDNPDENGGWETEPSEPETPSEPDDKVDEEDKNEDTTEDKQPTEQPDDNNTDNEDKTEEE
phiIPLA-ROD1	phiIPLA-ROD1_ORF75	phiIPLA-ROD1|_41174_41362	41174	41362	+	Phage protein				atgtttcaaacaacatctgtacttattaagaatgatgtaatagattccatagaaaatactgaacactatattggatttaatgaccctataataatatttactataagttttataggagcaatacttggaggaatttggtacaaaatgatgaaaattattaaaaagagtaactttaaagataaaaaataa	MFQTTSVLIKNDVIDSIENTEHYIGFNDPIIIFTISFIGAILGGIWYKMMKIIKKSNFKDKK
phiIPLA-ROD1	phiIPLA-ROD1_ORF76	phiIPLA-ROD1|_41381_41752	41381	41752	+	Phage protein				ttgatattctctaaagataaaaaatgggatgaagcaaaagatttcatcaaaggacaagggatgcaagataattggatagagattgtagattattatagacagataggtggaaaacacgtagctgtttttattgctttaaacaaagtaaaatacatgattctagaagcaacaaaagacaataaagtaatattagtagataaagataataatatactattagaagattatgatattgttatggaaagtaaaaaaatgttttattacattgaagaaccgttcgaggttaaaataaatatccctcaacatattagagatgtaacttataataatactgttgtattaactacagtaagagggagtagaggtgactag	MIFSKDKKWDEAKDFIKGQGMQDNWIEIVDYYRQIGGKHVAVFIALNKVKYMILEATKDNKVILVDKDNNILLEDYDIVMESKKMFYYIEEPFEVKINIPQHIRDVTYNNTVVLTTVRGSRGD
phiIPLA-ROD1	phiIPLA-ROD1_ORF77	phiIPLA-ROD1|_41756_43447	41756	43447	+	Phage protein				ttggcagatttatttaagcaattcagattaggtaaggactatggtaataatagtaccattgctcaagttcctattgatgaaggattacaagctaacattaaaaaaatagaacaagacaataaagattaccaagacttaactaagtctttatacggacagcaacaggcttatgcagagccatttatagaaatgatggatactaatcctgaatttagagataagagaagttacatgaagaatgaacataatttacatgatgttttgaaaaagtttggtaataatcctattctcaatgctatcatacttacacgttcaaatcaagtagctatgtattgtcaacctgcaagatattcagaaaaaggtttaggttttgaggtaagattaagagacctagatgca…	MADLFKQFRLGKDYGNNSTIAQVPIDEGLQANIKKIEQDNKDYQDLTKSLYGQQQAYAEPFIEMMDTNPEFRDKRSYMKNEHNLHDVLKKFGNNPILNAIILTRSNQVAMYCQPARYSEKGLGFEVRLRDLDAEPGRKEKEEMKRIEDFIVNTGKDKDVDRDSFQTFCKKIVRDTYIYDQVNFEKVFNKNNKTRLEKFIAVDPSTIFYATDKKGKIIKGGKRFVQVVDKRVVASFTSRELAMGIRNPRTELSSSGYGLSEVEIAMKEFIAYNNTESFNDRFFSHGGTTRGILQIRSDQQQSQHALENFKREWKSSLSGINGSWQIPVVMADDIKFVNMTPTANDMQFEKWLNYLINIISALYGIDPAEIGFPNRGGATGSKGGSTLNEADPGKKQQQSQ…
phiIPLA-ROD1	phiIPLA-ROD1_ORF78	phiIPLA-ROD1|_43641_44414	43641	44414	+	Phage protein				ttggaagaaataaaatttaatgcttttgtacctatggatttgaagaaatctgtatcaacagcttctgatactaatgagtattctatcgtttcaggatgggctagtactccaagtatggatttacagaatgatatagttaatcctaaaggaatagatatagagtattttaagtcacaagggtacattaattatgagcatcaaagtgataaagttgtaggtatacctacagagaattgctatgtggatatagaaaaaggtttatttattgaagcaaagctatggaagaatgacgaaaatgttgttaagatgcttgatttagctgagaaattagaaaaatcaggtagtggaagacgtttaggtttttctattgaaggtgcagttaaaaaacgtaatataaat…	MEEIKFNAFVPMDLKKSVSTASDTNEYSIVSGWASTPSMDLQNDIVNPKGIDIEYFKSQGYINYEHQSDKVVGIPTENCYVDIEKGLFIEAKLWKNDENVVKMLDLAEKLEKSGSGRRLGFSIEGAVKKRNINDNRVIDEVMITGVALVKNPANPEATWESFMKSFLTGHGTSPDTQVDAGALRKEEIASSITNLAYVTKIKDLKEFNDVWNGVVEDLSKSNSMGYEESVLTLQLAKGLSRKDAELAVMDINKQKLE
phiIPLA-ROD1	phiIPLA-ROD1_ORF79	phiIPLA-ROD1|_44433_45383	44433	45383	+	Phage protein				atgagtaaagaaatgcaaaatattttagaagagtatgataagttaaatgctcaagaggcagtttcgaaatctgtagaagatgatgaaaagaatacagtagaatctaccgaagagcaagtagcagaaacaactgaagaacctgctaaagaacctgaaaaagtatctgaggaagatgctaaagaagcacaagagcaaggtgaaaaagttgaatctgaagaggtagcagagggcaatgaagatgaggaagttgaaaaatcagctaaagaatcaaaagaccctgtagaccaaaaagatactaagacagaaaataaagacaacgagaaacgtaaaaataaaaaagataaaaaagaagattctgacgatgaagataaagatactgacgatgataaagataagaaa…	MSKEMQNILEEYDKLNAQEAVSKSVEDDEKNTVESTEEQVAETTEEPAKEPEKVSEEDAKEAQEQGEKVESEEVAEGNEDEEVEKSAKESKDPVDQKDTKTENKDNEKRKNKKDKKEDSDDEDKDTDDDKDKKEDKKEKTSKSISDEDITTVFKSILTSFENLNKEKENFATKEDLSEVSKSINELSAKISEIQAEDVSKSVDTDEEAVEKSVTSTNGEQEKVEGYVSKSVDTEEQAETGEAKSEEAEEVQEDNTFKGLSQEERTKFMDSYKAQAKDPRASKHDLQSAYQSYLNINTDPTNASEKDIKTVKDFAQI
phiIPLA-ROD1	phiIPLA-ROD1_ORF80	phiIPLA-ROD1|_45499_46890	45499	46890	+	Phage major capsid protein		FIG00016372	isu;Phage_capsid_proteins	atgactatcgaaaagaacctgtcagacgttcaacaaaagtacgctgaccaattccaagaagacgtagtaaagtcattccaaactggttatggaatcactcctgatacacaaattgacgcaggagctttacgtagagaaattttagatgaccaaatcacaatgttaacatggactaatgaagacttaatcttctatcgtgatatctcacgccgtcccgctcaatctacagtagtaaaatacgaccaatatttacgtcatggtaacgtaggtcactctcgtttcgttaaagaaatcggagtagcaccagtatctgacccaaatatccgtcaaaaaactgtatcaatgaaatacgtttctgatactaaaaatatgtcaattgcatcaggtttagtaaataac…	MTIEKNLSDVQQKYADQFQEDVVKSFQTGYGITPDTQIDAGALRREILDDQITMLTWTNEDLIFYRDISRRPAQSTVVKYDQYLRHGNVGHSRFVKEIGVAPVSDPNIRQKTVSMKYVSDTKNMSIASGLVNNIADPSQILTEDAIAVVAKTIEWASFYGDASLTSEVEGEGLEFDGLAKLIDKNNVINAKGNQLTEKHLNEAAVRIGKGFGTATDAYMPIGVHADFVNSILGRQMQLMQDNSGNVNTGYSVNGFYSSRGFIKLHGSTVMENELILDESLQPLPNAPQPAKVTATVETKQKGAFENEEDRAGLSYKVVVNSDDAQSAPSEEVTATVSNVDDGVKLSINVNAMYQQQPQFVSIYRQGKETGMYFLIKRVPVKDAQEDGTIVFVDKNETLP…
phiIPLA-ROD1	phiIPLA-ROD1_ORF81	phiIPLA-ROD1|_46982_47278	46982	47278	+	Phage protein				atgttatactataagaaactattagataaaaaaatggctactgtttatggtacagtggagattgacaaagatggagtagtcaaaggattaactaaagaacaagaaaaagaatttgccaatgttccaggttttgaatttgaagaagaaaagaaaactactagaaaacaatcagcttctactagtaaagaagaagagcctaaggaagaggaaaagaaagcctctactagaaaaactacaaatactactagaaaatctacagcacgtaaaacaacagccaaaaaagatgaaaataagtaa	MLYYKKLLDKKMATVYGTVEIDKDGVVKGLTKEQEKEFANVPGFEFEEEKKTTRKQSASTSKEEEPKEEEKKASTRKTTNTTRKSTARKTTAKKDENK
phiIPLA-ROD1	phiIPLA-ROD1_ORF82	phiIPLA-ROD1|_47291_48199	47291	48199	+	Phage protein				atggttaactcaatgtttggaggggacttagacccttatgaaaaatcattaaactatgaatatccttatcatcctagtggtaatcctaaacacatagatgtaagtgagatagataatttaacattagctgattatggatggtcaccggatgcagttaaagcatatatgttcggtattgtagttcaaaatcctgatacaggacagcctatgggtgacgagttctataaccatatattggaaagagcggtaggtaaagctgaaagagcattagatatatctatactacctgacactcaacatgagatgagagattatcatgagacagagtttaatagttacatgtttgtacatgcttacagaaaacctatattacaggtagagaacttacagctacagttt…	MVNSMFGGDLDPYEKSLNYEYPYHPSGNPKHIDVSEIDNLTLADYGWSPDAVKAYMFGIVVQNPDTGQPMGDEFYNHILERAVGKAERALDISILPDTQHEMRDYHETEFNSYMFVHAYRKPILQVENLQLQFNGRPIYKYPANWWKVEHLAGHVQLFPTALMQTGQSMSYDAVFNGYPQLAGVYPPSGATFAPQMIRLEYVSGMLPRKKAGRNKPWEMPPELEQLVIKYALKEIYQVWGNLIIGAGIANKTLEVDGITETIGTTQSAMYGGASAQILQINEDIKELLDGLRAYFGYNMIGL
phiIPLA-ROD1	phiIPLA-ROD1_ORF83	phiIPLA-ROD1|_48213_49091	48213	49091	+	Phage protein				atggaaaaaccgtatatgataggagccaactctaaccctaatattattaataagtcaacaacatatactactacaacacaagcagatgaacaagataaacctaagtatactactagattagagttcgatactattgatatgattaggtttattaatgaccgaggtataaaagtactatgggaagaagcatatttctgtccgtgccttaaccctgatacaggtcatcctagagtagattgtcctagatgtcatggtaaaggtattgcttatttacctcctaaaaagactataatggcaatacagtctcaagagaaaggaactaaccaattagatataggaatattagatacaggtactgcaataggtacaactcaattagaaaagagaatctcctataga…	MEKPYMIGANSNPNIINKSTTYTTTTQADEQDKPKYTTRLEFDTIDMIRFINDRGIKVLWEEAYFCPCLNPDTGHPRVDCPRCHGKGIAYLPPKKTIMAIQSQEKGTNQLDIGILDTGTAIGTTQLEKRISYRDRFTVPEVLMPQQMIYFVNKDRIKKGIPLYYDVKEVTYIATQDGTVYEEDYEIKNNRLYLNEKYENHTVTLKILMTLRYVVSDILKESRYQYTKFNQPKSKFENLPQKLLLKREDVIVLQDPYKVNDGIEEDLEIQVDDPKASASNPSNLGGFFGGAFK
phiIPLA-ROD1	phiIPLA-ROD1_ORF84	phiIPLA-ROD1|_49091_49711	49091	49711	+	Phage protein				atgccagttcacggaaagagacctaatttatttaaaaataaaaactataagcaggtaggtaagagaaccattgatggtatgcgttcagaagttcttgataagttacaagcaacagcacaacaagtagagaataccagtattaaacgtatgcctacttacctacaggtaacagagaaaaagttagaaaaagaaggagtagtagaccttaaaaaagcttttgctcactcatctaaaaagaaaactagtaaagatggtggatggtatttaaccgtaccaatccgcattaaaactagtagaatgaataacagtacttaccaagatatgaggactttaaaagtagatagaggtacaggttcagtttctaagataactgattatctagaaggacgtagaaagaat…	MPVHGKRPNLFKNKNYKQVGKRTIDGMRSEVLDKLQATAQQVENTSIKRMPTYLQVTEKKLEKEGVVDLKKAFAHSSKKKTSKDGGWYLTVPIRIKTSRMNNSTYQDMRTLKVDRGTGSVSKITDYLEGRRKNVSHPSMKPEPMTHNMTKVKRGKQSSYFIFRTVSSKSPASSWILNRDKVNENNFSKTTLKTVKQLMNWKMKNLN
phiIPLA-ROD1	phiIPLA-ROD1_ORF85	phiIPLA-ROD1|_49730_50566	49730	50566	+	Phage protein				atggcaataacatcagttgattcatatttattatcagaaataaagcctagacttaacactgtgctagagaattgttatattatagatgaagttttaaaagactttgattatcaaactagagagagctttaaagaagctttctgtggtaagaatgcacaacatgaagtaacggtaggatttaacttcccaaaatttaaaaataactatgaagctcattacttgatacaattaggtcaaggacaagagacaaaaaactctttagggagtattcagtcatcttactttgaggcaacaggagataccttagtcgaatcttctacagcaataagagaagatgataagttagtttttactgtttctaaacctataggagagttaataaaagtagaagatatagag…	MAITSVDSYLLSEIKPRLNTVLENCYIIDEVLKDFDYQTRESFKEAFCGKNAQHEVTVGFNFPKFKNNYEAHYLIQLGQGQETKNSLGSIQSSYFEATGDTLVESSTAIREDDKLVFTVSKPIGELIKVEDIEFAKYDNLQVEGNKVSFKYQTNEDYENYNANIIFTEKKNDSKGLVKGFTVEEQVTVVGLSFNVDVARCLDAVLKMILISMRDSIEEQQTFQLQNLSFGDIAPIIEDGDSMIFGRPTIIKYTSSLDLDYTITQDINKLTFKERKDWK
phiIPLA-ROD1	phiIPLA-ROD1_ORF86	phiIPLA-ROD1|_50568_50783	50568	50783	+	Phage protein				atggctagaaaaaagacacctgaaaataacactcctaaattcaatggttatgttcatatagatacattccttgatactgcaaaaaccctttttaacatgagggattcacaagtagcaggatttaaagcttatatggaaggtagtcattatttgtttagtgagcaagaattcttaccatcattagagaagtatttaggtaggaaattagatatataa	MARKKTPENNTPKFNGYVHIDTFLDTAKTLFNMRDSQVAGFKAYMEGSHYLFSEQEFLPSLEKYLGRKLDI
phiIPLA-ROD1	phiIPLA-ROD1_ORF87	phiIPLA-ROD1|_50810_52573	50810	52573	+	Phage major tail sheath				atggcagtagaaccattcccaagaagacctattacccgtcctcatgcatctattgaagtagatacttcaggtatcggtggctcagcaggttcaagtgaaaaagtattttgcttaatcggtcaggctgaaggcggagaaccaaatacagtttacgaattacgtaactatgcacaagctaaacgtttattccgttcaggagaattgcttgatgcaattgaattagcatggggctcaaaccctaactatacagcaggtaagattttagctatgcgtatagaagatgctaaacctgcaacagcagaagttggtggactaaaagtaacttctaaaatatacggtaatgttgctaacaacattcaagtaggattggaaaagaacacactaagtgattcattacgt…	MAVEPFPRRPITRPHASIEVDTSGIGGSAGSSEKVFCLIGQAEGGEPNTVYELRNYAQAKRLFRSGELLDAIELAWGSNPNYTAGKILAMRIEDAKPATAEVGGLKVTSKIYGNVANNIQVGLEKNTLSDSLRLRVIFQDDRFNEVYDNIGNIFTIKYKGEEANATFSVEHDEETQKASRLVLKVGDQEVKSYDLTGGAYDYTNAIITDINQLPDFEAKLSPFGDKNLESSKLDKIENANIKDKAVYVKAVFGDLEKQTAYNGIVSFEQLNAEGEVPSNVEVEAGEESATVTATSPIKTIEPFELTKLKGGTNGEPPATWADKLDKFAHEGGYYIVPLSSKQSVHAEVASFVKERSDAGEPMRAIVGGGFNESKEQLFGRQASLSNPRVSLVANSGTFV…
phiIPLA-ROD1	phiIPLA-ROD1_ORF88	phiIPLA-ROD1|_52646_52984	52646	52984	+	Phage protein				atggcatcagaagctaaacaaaccgtccatactggtaataccgtcctacttatgattaaaggtaaaccggtaggaagagcacaatcagcatcaggtcaacgtgaatacggtacaactggtgtatacgaaatcggttctatcatgcctcaagaacacgtatacttacgttatgaaggtacaattacagtagaacgtttacgtatgaaaaaagaaaactttgcagatttaggatatgcttcacttggtgaagaaattcttaagaaagatatcattgatattttagtagtagataacttaactaaacaagttattatctcatatcatggtttaactaaatag	MASEAKQTVHTGNTVLLMIKGKPVGRAQSASGQREYGTTGVYEIGSIMPQEHVYLRYEGTITVERLRMKKENFADLGYASLGEEILKKDIIDILVVDNLTKQVIISYHGLTK
phiIPLA-ROD1	phiIPLA-ROD1_ORF89	phiIPLA-ROD1|_53779_54783	53779	54783	+	Phage protein				atgatatattcagataaagtattaggttctcacggagaacgattagtagattcaattttaggttttaatagtatgaagtataaacgagaatattcttttaagaacagcataggtacaaaacaaagaatggattttttagtagaataccaaggaaaattttattgtattgaatacatgggtgagcaacattatagacaagtatttaatttagattttgatagaataaaattacttgacagaattaaaaaagagtattgtgatagtaataatataatttatatagatataagctataaaaatagaactttggagaaagtatatcaaattttaagaaactactttacagaaattaagaaacctgatacagtagaagtatacactacttctttaaaatttaat…	MIYSDKVLGSHGERLVDSILGFNSMKYKREYSFKNSIGTKQRMDFLVEYQGKFYCIEYMGEQHYRQVFNLDFDRIKLLDRIKKEYCDSNNIIYIDISYKNRTLEKVYQILRNYFTEIKKPDTVEVYTTSLKFNGDINVYTKNGRYLYTGSYNDIINKYELTDSNFYKCLIGELNSTSGYKFSLEDEEQELERKTYVETRRIKKEESFKKAPRKTTSIAMYDLDKNEETIFKSIKECEIETGIKGVSSYLYGNIDRLTLNNKMFRLVDEEYKYTPEEARKRSQKKMIKGTHIVTGETVEGTVNEVARLINASAPNISKVLKGKSNSCKKYKFIYL
phiIPLA-ROD1	phiIPLA-ROD1_ORF90	phiIPLA-ROD1|_54840_54980	54840	54980	+	Phage protein				gtggcaaataaaagaaaaacaataggtaaaatgagtaatacaagggcaacatggaatattaaccctgtaactaaagttaagaaagataaaacaaaatattctagaaaaaataagcataaaggtattgacaaatataattaa	MANKRKTIGKMSNTRATWNINPVTKVKKDKTKYSRKNKHKGIDKYN
phiIPLA-ROD1	phiIPLA-ROD1_ORF91	phiIPLA-ROD1|_55023_55481	55023	55481	+	Phage protein				atggctacattttggtcaaaaagaagaacaactaataaagacaggcaagttaaaaagcattacactcaaatgagtatttacgaaagaaaaaagtgtgtagaactattacaagagacaattactgaaaatagaattattaattttacacgacatagtgcaaaaaaggttaaaggtaaaccaacaacaaatatacctaaattaataggttttatttttaaaaataagtttgcctacgaaaatatcatagagtacaataacacagattataatggtaatattgagaggagaattgttgttaaacatcctaaagttataactgtagaaggaaaacctagctatcagtttttgacaattagtcttgaagatgctagagttattacggtgtggtataacagtgta…	MATFWSKRRTTNKDRQVKKHYTQMSIYERKKCVELLQETITENRIINFTRHSAKKVKGKPTTNIPKLIGFIFKNKFAYENIIEYNNTDYNGNIERRIVVKHPKVITVEGKPSYQFLTISLEDARVITVWYNSVDDTYRTLDLNYYSKDLTIQ
phiIPLA-ROD1	phiIPLA-ROD1_ORF92	phiIPLA-ROD1|_55770_56081	55770	56081	+	Phage protein				atgtcacaagataaattaagagcaatttacacagaaatgaaagtagaattacacaaatttcctaaagaggtagatataacaagtaaatcaactgcaattgcaatcaatcagattttagataaattcaaaacattaacagaacaagcaggaaagattactagaaaatatttagaaggtcaagaaatattaactattgattatgagtattatgattcattacaagaatactatatttacctacttagaaatagtgaaaagattgaacaaagtttacaagaaattactaagcgtacaggtgaatatgtaaagtaa	MSQDKLRAIYTEMKVELHKFPKEVDITSKSTAIAINQILDKFKTLTEQAGKITRKYLEGQEILTIDYEYYDSLQEYYIYLLRNSEKIEQSLQEITKRTGEYVK
phiIPLA-ROD1	phiIPLA-ROD1_ORF93	phiIPLA-ROD1|_56213_56671	56213	56671	+	Phage protein				atggcagaagaaattaaaaaggaacaagatgtacaagaaacaactaaagaagaaaaaaaagatgttagtaaaatgacaccggaagaaatagataaattaaaatatcaagacaaacaagaaaaagaacaagttattaacaaagttattaaaggcgttaatgatacttgggaaaaagaatataactttgaagaactagacttaagatttaaagttaagattaaattacctaatgcacgagaacaaggtaatatctttgcgttacgttctgcttacttaggtggtatggatatgtaccaaacagaccaagtgattagagcatatcaaatgttagctaccttacaggaagtaggtattgaagttcctaaggaattccaagaccctgacgatatttataactta…	MAEEIKKEQDVQETTKEEKKDVSKMTPEEIDKLKYQDKQEKEQVINKVIKGVNDTWEKEYNFEELDLRFKVKIKLPNAREQGNIFALRSAYLGGMDMYQTDQVIRAYQMLATLQEVGIEVPKEFQDPDDIYNLYPLTVMYEDWLGFLNSFRY
phiIPLA-ROD1	phiIPLA-ROD1_ORF94	phiIPLA-ROD1|_56715_57251	56715	57251	+	Phage protein				atggaatcaattgttaaacaacctttatctagaaatctatgggctattatgaaagagtttaatgttttacctaccgagcaaagatttaaggacttagacgattatcagatagagtttattattgggaatatgaacagagatgtttatgaacataataaacaacttaaacaagctcaaaaaggtggaaaattcgatagtcaatttgaagatgatgatagtagttggtggaatgaatctcatgaagactttgacccagtacctgatttcttagatgctgatgacttagcacaacaaatggaagctaaattatctgatagagataaggaagaaagagctaagagaaacgatgcagagttaaatgatgaaacagaaggacttactacacaacatctagctatg…	MESIVKQPLSRNLWAIMKEFNVLPTEQRFKDLDDYQIEFIIGNMNRDVYEHNKQLKQAQKGGKFDSQFEDDDSSWWNESHEDFDPVPDFLDADDLAQQMEAKLSDRDKEERAKRNDAELNDETEGLTTQHLAMMEYIRQKQQELDDEVGNGKTSEDDATISQDSVNKALEDLDDDWYM
phiIPLA-ROD1	phiIPLA-ROD1_ORF95	phiIPLA-ROD1|_57391_61362	57391	61362	+	Phage DNA transfer protein				atggattctttagagtctaagaatattgatgctcctttagataatttcttaaaaaaattaaaagtaattgctaaagaagttaaaaatgtacagaacgcaatggataaacaagatggtaaatctgttatatcttctaaagacatggatgaatctattaaatccactcaatctgctacaaagaatataaatgaattaaagaaagctttagatgaccttcaaaaagagaatatatctaaaggtattgcacctgaccctgaagttgaaaaagcatatgctaagatgggtaaagttgtagatgaaactcaagaaaaacttgagaaaatgtcttcacaaaaaataggttctgatgctagtattcaaaatagaattaaggaaatgaaaaccttaaatcaagtaact…	MDSLESKNIDAPLDNFLKKLKVIAKEVKNVQNAMDKQDGKSVISSKDMDESIKSTQSATKNINELKKALDDLQKENISKGIAPDPEVEKAYAKMGKVVDETQEKLEKMSSQKIGSDASIQNRIKEMKTLNQVTEEYNKISKDSSATKDYTKRLRANRNMTRGYMERSEGTGRLTYDQGARVRSELGKVSSYESQRKQNQRNLGQAREQYSNYRNQQQDLTKRRASGQINKAQYEQELASIKQEMKAREELISNYEKLGAELDKTVQYYKGSVQKDFQSRDVDQQRGTFGRMVQERLPSIGSHAMMGTTAMATGLYMKGASLSETNRPMVTSLGQNSDNMDIDSVRNAYGDLSIDNKLGYNSTDMLKMATSYEASVGHKSDEDTMAGTKQLAIGGRSLGI…
phiIPLA-ROD1	phiIPLA-ROD1_ORF96	phiIPLA-ROD1|_61441_63867	61441	63867	+	Secretory antigen SsaA-like protein				atgcgtagaataagaagacctaaggtaagaatagaaatagttacagatgacaatacatttacattgagatttgaagatacacgagactataatggtgatgagtttggagctaaacttttaggattccaaactaaaaactctatggaagatgatagttcagttttccaaataaatatggcaggagatacttattgggataagctagttatggctaatgatatcataagaatatttattacacctaatgatgaccctaacgataaagaaggaaaacaagaacgacttatccaggtaggtatggtttctcaagtatcaaaagtaggtagctatggtaatgaccaaactcaatttagaataacaggtcaatcttttgtaaaaccttttatgaaatttggatta…	MRRIRRPKVRIEIVTDDNTFTLRFEDTRDYNGDEFGAKLLGFQTKNSMEDDSSVFQINMAGDTYWDKLVMANDIIRIFITPNDDPNDKEGKQERLIQVGMVSQVSKVGSYGNDQTQFRITGQSFVKPFMKFGLGVIQEVQAVLPEVGWLIDGDGDNEVKFTGSSAHEVMTGIIRRFIPYMKYNYTEKTYNTIDNYLDYDDLSSWDEFEKLTEVSAFTNFDGSLKQLMDMVTARPFNELFFKNSEKTPGKAQLVLRKTPFNPTEWRALDMIKVPTEDFIEEDVGKSDVETYSIFTATPAGMLKELNGDVFSKPQFHPELTDRYGYTKFEVENIYLSTKSGSATEDSDSSGDDNGTERGTYSKIMKDLSNYGRDNISKGIDKYTSKLSSKYKNLKKAQAKK…
phiIPLA-ROD1	phiIPLA-ROD1_ORF97	phiIPLA-ROD1|_63881_64768	63881	64768	+	Phage protein				atggcaacagataaagaagctaaagatgttattgacaagtttatagataatgtatttaattttgatgtattaactatggaaagagttaaagaaaaagatgaagaaattaaaaaaataactacagatgatatgtatgaaaaggttgtgtatatacgaccttatgttggagtaatacaaagccttaaccctcaacatgtacagtatgaatcattttctaataatggttatgatatagaggcagaattaagtttcaggaaagtaagttatttagttgataaagggtctatacctacagattctttatctactttaacagttcatttagtagaaagaaatcaagagctattaatagattactttgatgagatacaagacgtgttgtacggagaatatatggaa…	MATDKEAKDVIDKFIDNVFNFDVLTMERVKEKDEEIKKITTDDMYEKVVYIRPYVGVIQSLNPQHVQYESFSNNGYDIEAELSFRKVSYLVDKGSIPTDSLSTLTVHLVERNQELLIDYFDEIQDVLYGEYMEEEYVFDEDVPLSTILALDLNDNLKSLSNIKYMFKGAPKENPFGTDKDVYIDTYNLLYWLYLGEDEELAYPMNINYFFTEGRFFTIFGKGHKYKVDVSKFIVGDILFFGRSDTNIGIYVGDGEFISMIGKFPKDETPIGKYKLDDYWNEFNGRVMRFDEEVYI
phiIPLA-ROD1	phiIPLA-ROD1_ORF98	phiIPLA-ROD1|_64768_67314	64768	67314	+	Glycerophosphoryl diester phosphodiesterase (EC 3.1.4.46)		FIG00002239	isu;Glycerol_and_Glycerol-3-phosphate_Uptake_and_Utilization	atggtagtaagattccaatcttccatggggagaagtttaaaaagagtagattcagatgatttaaatgtaaaaggattagttttagctacagttagtaaaattaattataaatatcaatcagtagaagttaaagttaacaacttaactttgggaagtcgtataggtgacgatggtagcttagctgtaccttatcctaaatctttcataggaagaacaccggaaggaagcgtattcggtacaaaaccccttattactgaaggttctgtagtattaataggatttctaaatgatgatataaatagtcctattattctaagtgtttatggtgataatgaacagaataaaatgattaataccaatcctctagatggaggtaagtttgatacagaaagtgtctat…	MVVRFQSSMGRSLKRVDSDDLNVKGLVLATVSKINYKYQSVEVKVNNLTLGSRIGDDGSLAVPYPKSFIGRTPEGSVFGTKPLITEGSVVLIGFLNDDINSPIILSVYGDNEQNKMINTNPLDGGKFDTESVYKYSSSLYEILPSLNYKYDDGEGTSIRTYNGKSFFSMTSGEEEKPQATDFYTGTEYQDLFTSYYGNKTLIEPRIQKAPNMLFKHQGVFYDDGTPDNHITTLFISERGDIRASVLNTETQKRTTQEMSSDGSYRVIKQDDDLMLDEAQVWIEYGISEDNKFYIKNDKHKFEFTDEGIYIDDKPMLENLDESIAEAMKNLNEIQKELDDINYLLEGVGKDNLEELIESTKESIEASKQATSDVNRLTTQIAEVSGRTEGIITQFQKFRD…
phiIPLA-ROD1	phiIPLA-ROD1_ORF99	phiIPLA-ROD1|_67421_68212	67421	68212	+	Phage protein				atgccacaatcagatggaataagtaatcttcatagaatagctttacgcttccctaaagaaggcggtggttatgatatgtatagatttaaagttaaccctgagaactacacaatagattcaccacaacgtacgacagcaattaaaacaaaatcagatatcgtaatagaagattatggtaaagacatagaagttattaacttcacaggtacaactggttttagacctgtgagagaggcagatgggttaaaaacaggtaagcagaaaatggaagagttacaaagtagagttagtgaatatgctatgcaaggtggtagcggtaacgtaagtggctcttacttacaattttttaactttacagatgatagttactataaagttcatttagctccgcaagggtta…	MPQSDGISNLHRIALRFPKEGGGYDMYRFKVNPENYTIDSPQRTTAIKTKSDIVIEDYGKDIEVINFTGTTGFRPVREADGLKTGKQKMEELQSRVSEYAMQGGSGNVSGSYLQFFNFTDDSYYKVHLAPQGLKVTRSKDEPLLFRYEITLVVIGSLTEADRSAVTTEEFGNVKPNASQRVDEGIKELDKNARKTRDRNNQEISRRENTIPKSTGDNTNEGNRLKQSFPSSSIYNPRQSTNGLKGNIDNMALIIGYGDGGVSS
phiIPLA-ROD1	phiIPLA-ROD1_ORF100	phiIPLA-ROD1|_68212_68736	68212	68736	+	Phage protein				atgaataattttataccacaacctcaagggttacttaggtttttaaacgctctagatacagatttaacttcttctcatatgaatttacttgatgaagaggtatcatttgtatctaaattttatacaccgcaattacaattaagtgaattagcaaaaaaagtattgacaaatataaagacagatgatatacctgtattagaaagagaatttaatgataatacaattattcataaagctaacgatacattactaaaagtacaagcaccaagaatgtatatgattctacaatctattgtgcttgaagcgtatgctattgttaattgctttgtagaaaatccaagttctttaaaatatctaactgaagaagatgttagcataacacgagaaaatttaaattat…	MNNFIPQPQGLLRFLNALDTDLTSSHMNLLDEEVSFVSKFYTPQLQLSELAKKVLTNIKTDDIPVLEREFNDNTIIHKANDTLLKVQAPRMYMILQSIVLEAYAIVNCFVENPSSLKYLTEEDVSITRENLNYVADYLGNYDDYNSVVLDLRDLDLCFSAIELQLPLIKKEANV
phiIPLA-ROD1	phiIPLA-ROD1_ORF101	phiIPLA-ROD1|_68736_69440	68736	69440	+	Phage protein				atgagatttaagaagcacgtagttcaacatgaggaaacgatgcaagcaatagcacagagatactatggtgatgttagttattggatagacctagtagagcataataatttaaagtatccttatttagtagaaactgatgaagaaaaaatgaaagaccctgaacgattagcttctaccggtgatacattgattatacctatagaatctgatttaacagatgtatcagcaaaagaaattaattctagagataaagatgtattagttgaattagctttaggaagagatttaaatattactgcagatgaaaagtattttaatgaacatggtactagtgataatatactagcattcagcacaaatggtaatggagatttagatactgtaaaaggcatagataat…	MRFKKHVVQHEETMQAIAQRYYGDVSYWIDLVEHNNLKYPYLVETDEEKMKDPERLASTGDTLIIPIESDLTDVSAKEINSRDKDVLVELALGRDLNITADEKYFNEHGTSDNILAFSTNGNGDLDTVKGIDNMKQQLQARLLTPRGSLMLHPNYGSDLHNLFGLNIPEQATLIEMEVLRTLTSDNRVKSANLIDWKIQGNVYSGQFSVEIKSVEESINFVLGQDEEGIFALFE
phiIPLA-ROD1	phiIPLA-ROD1_ORF102	phiIPLA-ROD1|_69455_70501	69455	70501	+	Phage baseplate		FIG01305804	isu;Phage_baseplate_proteins	atgaaaactagaaaattaactaacatactatcaaaattaatagataagacaatggcaggtacaagcaagataacagactttactcctggttcagcttctcgttcattattagaagctgtatcattagagatagagcaattctatattctaacaaaagaaaatattgattggggtatacaagagggtatcattgaagcttttgattttcaaaaaagacaatctaaaagagcttatggtgatgttactattcaattctaccaacccttagatatgagaatgtatatacctgcaggaacaacttttacttcaacacgacaagaataccctcagcaatttgaaacattagttgattattatgcagagcctgattctactgagattgttgttgaagtttattgt…	MKTRKLTNILSKLIDKTMAGTSKITDFTPGSASRSLLEAVSLEIEQFYILTKENIDWGIQEGIIEAFDFQKRQSKRAYGDVTIQFYQPLDMRMYIPAGTTFTSTRQEYPQQFETLVDYYAEPDSTEIVVEVYCKETGVAGNVPEGTINTIASGSSLIRSVNNEYSFNTGTKEESQEDFKRRFHSFVESRGRATNKSVRYGALQIPDVEGVYVYEETGHITVFAHDRNGNLSDTLKEDIIDALQDYRPSGIMLDVTGVEKEEVNVSATVTISNKSRIGDTLQKHIESVIRSYLNNLKTSDDLIITDLIQAIMNIDDVLIYDVSFDNLDENIIVPPQGIIRAGEIKVELK
phiIPLA-ROD1	phiIPLA-ROD1_ORF103	phiIPLA-ROD1|_70522_73587	70522	73587	+	Phage protein				gtggctaattttttaaagaatcttcatccattattaagaagagatagaaacaaaaaagataatcaagaccctaactttgctctcatagacgcactcaatgaagagatgaatcaagtagagaaagatgctatagaaagtaagttacaatcttctctaaagacatctaccagtgaatatttagataagtttggggattggttcggagtttatcgtaagaccgatgagaaagatgatgtttatagagcaagaattataaaatatttactcttgaaaagaggaactaataatgctataatagatgctataaaagattatttaggtagagatgatattgatgtaagtgtatatgagccctttacaaatattttctatacgaacaaatcacatttaaatggtgaa…	MANFLKNLHPLLRRDRNKKDNQDPNFALIDALNEEMNQVEKDAIESKLQSSLKTSTSEYLDKFGDWFGVYRKTDEKDDVYRARIIKYLLLKRGTNNAIIDAIKDYLGRDDIDVSVYEPFTNIFYTNKSHLNGEDHLMGYYYRFAVINVSIGDYFPVEIIDVINEFKPAGVTLYVTYDGASTIRGRAIIKWLDGLPKIETYQEFDRFTGYDDTFYGHINMNQSKDTDNSSSDIFKTNHSLINSLDVLTGSSSVGRQYINYGYVTSYVYNPGMTSSVNQISASTEGRGQEVPTDYYMYTSTKNNNTVELSMQTTSGVSYLYNNFNFRDYMSKYRPQVDLQSDEARRIVSDYIKELSIDYYLSAVIPPDESIEIKLQVYDFSINRWLTVSINNLSFYEKNIG…
phiIPLA-ROD1	phiIPLA-ROD1_ORF104	phiIPLA-ROD1|_73698_74219	73698	74219	+	Phage protein				atggcaattgcaacgtataattctcatgttgagttagcaaaatatctagttagtaaagctgattcagtttacttaacaattggaaagagcacaccgtggtctaatgaaacaaacccaccgcaacctgatgaaaatgcaacagtattacaggaggttattggatataaaaaagctactaaagttactttagttagaccttctaaatcacctgaagatgataataagaatttaatttcttatggtaataaatcctgggtagaagtgacaccggaaaatgctaaagctgaaggagccaaatgggtttacttagaaagtagtattgttggtgatgaactacctcttggaacatatagacaagtaggatttgttatggacttagtagcaaaaagtggtattagt…	MAIATYNSHVELAKYLVSKADSVYLTIGKSTPWSNETNPPQPDENATVLQEVIGYKKATKVTLVRPSKSPEDDNKNLISYGNKSWVEVTPENAKAEGAKWVYLESSIVGDELPLGTYRQVGFVMDLVAKSGISKFNLVPSEVESTGTLLFFDNKQFQNRSEQTTAKERFIVEV
phiIPLA-ROD1	phiIPLA-ROD1_ORF105	phiIPLA-ROD1|_74240_77698	74240	77698	+	Phage virulence-associated protein				atggcaattaattttaaaggttcaccttatttagatagatttgacccgtctaaagatagaacaaaagtattatttaatcctgatagacctctacaacaggcagaattaaatgaaatgcagtctatagaccaatattatttaaaaaatctaggagacgctatttttaaagacggagataagcaatcaggacttggattcacattgtctgaagataatgtattgacagtaaaccctggttatgtatatatcaacggtaaaataagatattacgataatgatgattcagttaaaataactggtgtaggtaaagaaactatcggtattaagttaacagaacgtattgttacacctgatgaagatgctagcctattagaccaaactagtggggtaccaagttac…	MAINFKGSPYLDRFDPSKDRTKVLFNPDRPLQQAELNEMQSIDQYYLKNLGDAIFKDGDKQSGLGFTLSEDNVLTVNPGYVYINGKIRYYDNDDSVKITGVGKETIGIKLTERIVTPDEDASLLDQTSGVPSYFSKGADRLEEKMSLTVNDPTSATIYTFMDGDLYIQSTNAEMDKINKVLAERTYDESGSYKVNGFELFSEGNAEDDDHVSVVVDAGKAYVKGFKVDKPVSTRISVPKSYDLGTAENESTIFNKSNNSISLANSPVKEIRRVTGQVLIEKERVTRGAQGDGQDFLSNNTAFEIVKVWTETSPGVTTKEYKQGEDFRLTDGQTIDWSPQGQEPSGGTSYYVSYKYNKRMEAGKDYEVTTQGEGLSKKWYINFTPSNGAKPIDQTVVLVD…
phiIPLA-ROD1	phiIPLA-ROD1_ORF106	phiIPLA-ROD1|_77747_77905	77747	77905	+	hypothetical protein				atgcctagagaagttagagacccttattctcaagctaaattatttatacctacagttgaggaaaaatcaattaaggaattagaaaaaacatacaaagaaaaaattgatgaagctactaagttaatcaatgaattaaagaaagagagaggagaaaaatag	MPREVRDPYSQAKLFIPTVEEKSIKELEKTYKEKIDEATKLINELKKERGEK
phiIPLA-ROD1	phiIPLA-ROD1_ORF107	phiIPLA-ROD1|_77906_79825	77906	79825	+	Phage capsid and scaffold		FIG01304444	icw(1);Phage_capsid_proteins	atggcatttaactacacgcctcttactgaaacacagaagttaaaagatatgtatcctaaagttaatgatataggtaactttttaaaaacagaagttaaccttagtgatgtaaaacaaatatcacaacctgactttaataatattttagcatctatacctgatagtggtaactactatgtaactaattcaaaaggtgctcctagtggagaagctacggcaggatttgtaagattggataaaagaaatgtaaattattataaaatttactattcaccatatagtagtaataaaatgtatatcaagacttatgctaatggtactatatatgattggattagttttaaattagatgaaggtaatttatacaatgaaggtaatactttaaatgtaaaggaactc…	MAFNYTPLTETQKLKDMYPKVNDIGNFLKTEVNLSDVKQISQPDFNNILASIPDSGNYYVTNSKGAPSGEATAGFVRLDKRNVNYYKIYYSPYSSNKMYIKTYANGTIYDWISFKLDEGNLYNEGNTLNVKELTESTTQYATLVNPPKENLSTGWVNYKESKNGVSSLVEFNPVNSTSTFKMIRKLPVQEQKPNLLKDSLFVYPETSSSNIKTDNWNTPPFWGYTANSGRSGVRFRGENTIQIDDGSSTYPTAMTNRFKMGNELSVGDTITVSVYAKINDPALLKDNLVYFELAGYDTVDRTDNPYTGGRREITASEITTEWKKYSFTFTIPENTTGASGVKVNYVSLLLRMNCSSSKGNGAVVYYALPKLEKSSKVTPFITHENDVRKYDEIWSNWQE…
phiIPLA-ROD1	phiIPLA-ROD1_ORF108	phiIPLA-ROD1|_79847_80218	79847	80218	+	Phage protein				atggctgttaaatatgatataggtaataatgagatagtattacacttaagagaaggtaaatatataacagggtttacaacagtaggagggtatgacaaggagttaggtcaagtaaaagttaatagagaaatcttacctgcttacttctttgataattttgcctatgaaagatatttgtattatagtaaacctgaagaggttatagaaaataaaaactatgtaccaccacaaatcaatgatgatgaggaatcccaacaaattactgtacctaaagaacaatatgatagtttaaaagaagaactagagcttatgagaaaacaacaagaagctatgatggaaatgcttcaaaagctcttaggtcaaaaggggtaa	MAVKYDIGNNEIVLHLREGKYITGFTTVGGYDKELGQVKVNREILPAYFFDNFAYERYLYYSKPEEVIENKNYVPPQINDDEESQQITVPKEQYDSLKEELELMRKQQEAMMEMLQKLLGQKG
phiIPLA-ROD1	phiIPLA-ROD1_ORF109	phiIPLA-ROD1|_80225_81601	80225	81601	+	Phage capsid and scaffold		FIG01304444	icw(1);Phage_capsid_proteins	atggcattaaattttactacaataacggaaaacaatgttattagagacctgactactcaggtcaataacattggagaagaattaacaaaagaaagaaatatatttgacattaccgatgatttagtttataattttaataaatcacagaaaattaaactaactgatgataaaggattaactaaatcttatggaaacataacagcccttagagatataaaagaacctggttactattatattggagctagaacattagcaacgttattagataagcctgacatggagtctattgatgttgtattacatgtagtacctcttgacacttctagtaaagtagttcaacatttatatacactatctactaataataaccaaattaaaatgttatatagatttgtc…	MALNFTTITENNVIRDLTTQVNNIGEELTKERNIFDITDDLVYNFNKSQKIKLTDDKGLTKSYGNITALRDIKEPGYYYIGARTLATLLDKPDMESIDVVLHVVPLDTSSKVVQHLYTLSTNNNQIKMLYRFVSGNSSSEWQFIQGLPSNKNAVISGTNILDISSPGVYFVMGMTGGMPSGVDSGFLDLSVDSNDNRLARLTDAETGKEYTSIKKPTGVYTDWKKEFEPKDMEKYLLSSIRDDGSASFPLLVYTSDNKTFQQAIIDHIDRTGQTTFTFYAQGGVSGSPMSNSCRGLFMSDTPNTSSLHGVYNAIGTDGRNVTGSVVGGNWTSPKTSPSHKELWTGAQSFLSTGTTKNLSDDISNYSYVEVYTKHKTTEKTKGNDDTGTICHKFYLDGSG…
phiIPLA-ROD1	phiIPLA-ROD1_ORF110	phiIPLA-ROD1|_81691_83439	81691	83439	+	DNA helicase, phage-associated		FIG01115708	icw(1);Phage_replication	atgagattaagaattaagaacttatatacctatgtagaatttgaggaggatgataaatacttaaaagatatatttttaaagagagttcatactactataggagcaaggcaagaaggttttcaatatagccctgcgtacaaaagaggtagttgggatggttatgtagacttttatgtttatgaggaagataaattccctactggacttttatttaaaattgagttattattaggtgagttacaatcaaggtataacttccagtttgaaacaattgatgagcgtgatgaaagtttcttatctgaagaagatattgatgatgagataacattgcttgataataatatcggtcaaattaccttaagagattaccaatatgaagcagtgtacaatagcttaaca…	MRLRIKNLYTYVEFEEDDKYLKDIFLKRVHTTIGARQEGFQYSPAYKRGSWDGYVDFYVYEEDKFPTGLLFKIELLLGELQSRYNFQFETIDERDESFLSEEDIDDEITLLDNNIGQITLRDYQYEAVYNSLTFYNGIAHLATNGGKTEVASGIIDQLLPQLEKGERVAFFTGSTEIFHQSADRLQERLNIPIGKVGAGKFDVKQVTVVMIPTLNANLKDPTQGVKVTPKQNISKKIAQEILPKFEGGTNQKKLLKVLLDNTTPKTKVEQNVLSALEIIYQNSKTDAEVLLNLRNHNAHFQKIVREKNEKKYDKYQDMRDFLDSVTVMIVDEAHHSKSDSWYNNLMTCEKALYRIALTGSIDKKDELLWMRLQALFGNVIARTTNKFLIDEGHSARPTI…
phiIPLA-ROD1	phiIPLA-ROD1_ORF111	phiIPLA-ROD1|_83451_85064	83451	85064	+	Phage protein				atggcaacaaaaacacaaagaaagctataccaatatctagaggaaaatgctacagaaaataaatttcatatttctactaagaaagagctagcagattctctaggtgtttccatctctgctttatccaataaccttaaaaagttagaagaagaaaataaagtcgttactgtttctaaaagaggaaaaaacggcggggtaataataactttagttagagagtatgacacagaagaattgaaagaattcaataattctatagataatattattacttccgatttacagtatgctaaggcattaagagaaaagcacttcccttcttatagatatgagagaaaagaacaacgtagacgtactaaaatagaaatggcacaatataatgccattaaggatgagaag…	MATKTQRKLYQYLEENATENKFHISTKKELADSLGVSISALSNNLKKLEEENKVVTVSKRGKNGGVIITLVREYDTEELKEFNNSIDNIITSDLQYAKALREKHFPSYRYERKEQRRRTKIEMAQYNAIKDEKRRIIADMNFYSEGLPYPSKDIFNMSYDPEGFYKAYILCKLYDQYAISHMDAKHTSHLKAMSKATTKDEYDYHQHMSEYYRNKMIQNLPRNSVSDNFFGSKMFNTFYNFYLKIKDKNINVFKYMQNVFKNVTFYYENGMQPNPIPSPNFFSSDKYFKNYNNYIKGIKKGVNSTNRHLGDTDSIINSSDYVKNPAVLQLHQLYTTGLNSTLHDIDTMFEQALDLENASYGLFGDMKHIILLQYNSMIEEEIRNLPTEEKNIINKYVKQ…
phiIPLA-ROD1	phiIPLA-ROD1_ORF112	phiIPLA-ROD1|_85096_86499	85096	86499	+	DNA helicase, phage-associated		FIG01115708	icw(1);Phage_replication	atgaaggatatacattttgcaagagaagtattagataacttacctaagaacctattttcagcagaatctgaagatatgggctacctatttacagctataaaaagaacagcgcatatatcagacaaaatgtctaatgaagcgttagctattaaaatagaacagcttatgggaaataacagggaagatgaagagaaagtaaccaaaacattaacttacttagaagatttatataaagtagatgttaatgaaaaagatgaatctgttaattatgaaatagagaagtatattaaaacagaaatgtctaaggaagtattagttaagtttattgcagaaaataaacaagaagactcagataacttacatgagcttgtagataaattaaaacaaatagaggtaagt…	MKDIHFAREVLDNLPKNLFSAESEDMGYLFTAIKRTAHISDKMSNEALAIKIEQLMGNNREDEEKVTKTLTYLEDLYKVDVNEKDESVNYEIEKYIKTEMSKEVLVKFIAENKQEDSDNLHELVDKLKQIEVSDISGGNGEFIDFFEDTEKKQELLSNLATNKFSTGFNSIDNHIEGGIARGEVGLIIAPTGRGKSLMASNLAKNYVKSGLSVLYIALEEKMDRMVLRAEQQMAGAEKSQIVNQDMSLNSKVYDAIQNHYQKNRKLLGDFYISKHMPGEVTPNQLEQIIVNTTIKKDKNIDVVIIDYPHLMRNPYAKYHSESDAGGKLFEDIRRLSQQYGFVCWTLAQTNRGAYGSDVITSEHVEGSRKIVNAVEVSLAVNQKDEEFKSGFLRLYLDKI…
phiIPLA-ROD1	phiIPLA-ROD1_ORF113	phiIPLA-ROD1|_86578_86997	86578	86997	+	hypothetical protein				atgaaaattaaacaaatattacctagcaataacccaaacaaatatcaccttttgattgagagcaagctaatacctagttactactcaacaagagatgatgtttataatgattactatgatttaaatctatatggtatgtttgatgataatgaaaatttattatgttcatgtgcaatagaaaagtataatgaattagtattcatgaaaaggtttgttatggtcggggaacatggtaatggatattttaaacagatggtttctcttataataaaagaagaacctcatatatgtttaactataaataaagataatattaaagtagctgatattttaaatgaactaggatttattaatgcaggagaagtaattgatagaacaggaaagtatacttatgaatta…	MKIKQILPSNNPNKYHLLIESKLIPSYYSTRDDVYNDYYDLNLYGMFDDNENLLCSCAIEKYNELVFMKRFVMVGEHGNGYFKQMVSLIIKEEPHICLTINKDNIKVADILNELGFINAGEVIDRTGKYTYELYQGGRA
phiIPLA-ROD1	phiIPLA-ROD1_ORF114	phiIPLA-ROD1|_86997_88022	86997	88022	+	Phage recombination exonuclease				atgaagtttgtattttttacagatagtcactttcatttatttacaaactatgcaaaacctgatgatgaatttgtaaatgatagatttaaagagcaaatagaagcattacagaaagtttttgatattgctagagaagaaaaagctaatgttattttcggaggagatttatttcacaaacgtaattcagtagatactagagtatataacaaagtatttagtacatttgctaaaaataaagatgtccctgtattattacttagaggtaatcatgatgctacaactaattcattatataccgattcaagtatagatacatttgagtatttatctaatgtaagtgtaataaagtcattaaatacaattttaaaagataatgttaatattgtatttacagcttat…	MKFVFFTDSHFHLFTNYAKPDDEFVNDRFKEQIEALQKVFDIAREEKANVIFGGDLFHKRNSVDTRVYNKVFSTFAKNKDVPVLLLRGNHDATTNSLYTDSSIDTFEYLSNVSVIKSLNTILKDNVNIVFTAYGDETEEIKTYINSNYDKDMVNILVGHLGVEGSLTGKGSHRLEGAFGYQDLLPDKYDFILLGHYHRRQYFQNPNHFYGGSLMQQSFSDEQEANGVHIIDTEKMTTEFIPIHTRRFITIQGEDIPENFDQLIDEDNFIRVIGTANHAKVLEMDESMRDKNVEVQIKKEYTVEKRISSDVSDDPLTIASTYAKQYSPESEQEILECLKEVL
phiIPLA-ROD1	phiIPLA-ROD1_ORF115	phiIPLA-ROD1|_88022_88399	88022	88399	+	Phage protein				atgagagggtatagaagatatttagataaaactgatgaagagaatttagcagaagactggaagaaagtagcagatgatttatggaaagtttttgaaaatatggagcctaggattaacaaactagatattagtaatgttgaggacaaagatttagatacaaagaaacctattttacaattccaagattcagacagagtaatagagaacatttgtaatgttgaaggtttagaagatggtttatctaaaatgaaaaagatttttgatgatagtaattttgaaaaacattactataatagaattgtagaacatgatgaatattattggattgattatggctctcatcattgtttctttagggttacgaaaggagataagtaa	MRGYRRYLDKTDEENLAEDWKKVADDLWKVFENMEPRINKLDISNVEDKDLDTKKPILQFQDSDRVIENICNVEGLEDGLSKMKKIFDDSNFEKHYYNRIVEHDEYYWIDYGSHHCFFRVTKGDK
phiIPLA-ROD1	phiIPLA-ROD1_ORF116	phiIPLA-ROD1|_88399_90318	88399	90318	+	Phage recombination related exonuclease (EC 3.1.11.-)				atggttgtatttaaacaagtagaagttaataattttttagcaattaaagaggctacattagagttagataatagaggtctcattctcatagagggtgaaaataaatccaatgagtcattccattcaaatggctccggtaagtcaactttgatatctgccattacttatgctttatatggtaaaactgaaaaaggattaaaagcagatgatgtagtaaataatattgagaagaaaaatacatctgttaaacttaagtttgatattggagaagatagctatttaattgaacgttaccgtaaagataaagagaataagaacaaagtaaaattatttgttaatgataaagaaattacaggctcaacaaatgatgttactgataaacagatacaggatttattt…	MVVFKQVEVNNFLAIKEATLELDNRGLILIEGENKSNESFHSNGSGKSTLISAITYALYGKTEKGLKADDVVNNIEKKNTSVKLKFDIGEDSYLIERYRKDKENKNKVKLFVNDKEITGSTNDVTDKQIQDLFGIEFNTYVNAIMYGQGDIPMFSQATDKGKKEILESITKTDVYKQAQDVAKEKVKEVEEQQNNIRQEIYKLGYQLSTKDEYFQREIEQYNQYKEQLVQIENSNKEKDRLREQEEKQIEAQIEQLTSQIPTIPEDEFKHSEEYNKASQSLDLLSNKLTELNQVYVEYNTKEQVLKSEIATLSNSLNQLDTNDHCPVCGSPIDNSHKLKEQENINNQIESKKQEITSVLEMKDTYKEAIDKVNNKSQEIKDKMSQEDQQEREHNNRVNS…
phiIPLA-ROD1	phiIPLA-ROD1_ORF117	phiIPLA-ROD1|_90318_90914	90318	90914	+	Phage protein				atgaaattaaagattttagataaagataatgcaacactcaatgtgtttcatcgtaataaggagcacaaaacgatagataatgtacctactgctaacttagttgattggtaccctttaagtaatgcttatgaatataagttaagtagaaatggagaatatttagaattaaaaaggttgcgttctaccttaccttcttcttatggcttagaggataatgaccaagatattattagagataataaccatagatgtaaaatagggtattggtataatcctgcagtacgtaaagataatttaaagattatcgagaaagctaaacaatatggtttacctgttataacagaagaatatgatgctaatattgtagaacaagggtttagagatattggagttatattc…	MKLKILDKDNATLNVFHRNKEHKTIDNVPTANLVDWYPLSNAYEYKLSRNGEYLELKRLRSTLPSSYGLEDNDQDIIRDNNHRCKIGYWYNPAVRKDNLKIIEKAKQYGLPVITEEYDANIVEQGFRDIGVIFQSLKTIVVTRYLEGKTEEELRIFNMKSEESQLNEALKESDFSVDLTYSDLGQIYNMLLLMKKISK
phiIPLA-ROD1	phiIPLA-ROD1_ORF118	phiIPLA-ROD1|_90929_91996	90929	91996	+	DNA primase (EC 2.7.7.-) / DNA helicase (EC 3.6.1.-), phage-associated		FIG01301908	isu;Phage_replication isu;DNA-replication	atgaggtttgaagactttttaacccaagaattaggagaaccaaaagaaaatactataggtgaactaagatactgttgtccgttttgtggagaaaaaagttataagttctatgttaagcaagctttagactctagtaatggtcagtatcactgtaaaaaatgtgatgaatccggtaatcctattacatttatgaagacttattataacattacaggtaaacaagcttttgatttattagagtctaagaatatagatatagagagagcccctttacttacaactaataataaggatttaactgaatcagagaaacttatattaatgcttagaggagtacatcaagataaaggaaatactaatcttaaacctcctcgattacctgaagggtataaattatta…	MRFEDFLTQELGEPKENTIGELRYCCPFCGEKSYKFYVKQALDSSNGQYHCKKCDESGNPITFMKTYYNITGKQAFDLLESKNIDIERAPLLTTNNKDLTESEKLILMLRGVHQDKGNTNLKPPRLPEGYKLLKDNLNNKEIIPFLKYLKGRGITLEQIINNNIGYVINGFFYKVDGESKVSLRNSIIFFTYDNDGNYQYWNTRSIEKNPYIKSINAPAKQDEVGRKDVIFNLNIARKKKFLVITEGVFDALTFHEYGIATLGKQVTENQIKKIIDYVSIDTSIYIMLDTDALDNNIDLAYKLKTHFNKVYFVPHGDEDANDMGTRKAFELLKQNRVLVTPESIQSYKIQQKLKL
phiIPLA-ROD1	phiIPLA-ROD1_ORF119	phiIPLA-ROD1|_92062_92400	92062	92400	+	Phage protein				atgtcaaataataaaaaagatattttagaatttgtagatgaatacattacagctttaagagttggtaatgaacaacgacaacatcaattagaagagataggtaaagaagaaacagcaacgttaacagatgtagctaaagctattactaacctgatgttaggtgttaatgagcaaatgacagacttggaatacaacaatgagttaaacttaaatattttaattgatgctctatataaagccgagcttattaatgaagatgtactaggctacatccaagaatcaattgataagtcacaagaagaacctaaaaatgaagaagaaaaaggagaacaagaataa	MSNNKKDILEFVDEYITALRVGNEQRQHQLEEIGKEETATLTDVAKAITNLMLGVNEQMTDLEYNNELNLNILIDALYKAELINEDVLGYIQESIDKSQEEPKNEEEKGEQE
phiIPLA-ROD1	phiIPLA-ROD1_ORF120	phiIPLA-ROD1|_92400_92852	92400	92852	+	Phage protein				atggaaaaaaatattagcacacacacaaaaggtattagtcaagcagacatggagaaatggattgaagctgtagtacaaggaactgttgatggtaaacaagttgaggaaaaaacagctaaacaactatatagaattggttcacgcagtgtttctttagaagaagcaactcgtattgctaaagtcattaatgctgttacagttcaagagatgtcaggagattttaatgacgcatttaacgcaattgacttaatgatgattgtcatggaagatgagttaggagtaactcaagagcaagttggaaaagctaaagataagttaaatgagaaacgagaagcttatttaaaagagaagcaagaagaattacgtcaaaaacaacaagaagaggcacaaaaagaaact…	MEKNISTHTKGISQADMEKWIEAVVQGTVDGKQVEEKTAKQLYRIGSRSVSLEEATRIAKVINAVTVQEMSGDFNDAFNAIDLMMIVMEDELGVTQEQVGKAKDKLNEKREAYLKEKQEELRQKQQEEAQKETESDSNEKVIQLKKNDEQ
phiIPLA-ROD1	phiIPLA-ROD1_ORF121	phiIPLA-ROD1|_92839_93447	92839	93447	+	Phage protein				atgacgaacagtaagaaaaaaggggatacattcgaacgtaaaatagctaaagaattaactgcttggtggggataccaatttaataggtctcctcaatcaggtggtgcatcttggggtaaggataacaatgctgtcggagatatagtagtacctcaggaagctaattttcctttagtagtagaatgtaaacatagagaagaatggactatagataacgttcttttaaacaatagagaaccacatacatggtgggagcaagtcattaatgatagtagcaaggtgaataagacaccttgcttaatatttactagaaacagagctcagagttacgttgctttaccttatgatgagaaagtatatgaggacttaagaaataacgaatatcctgttatgagaaca…	MTNSKKKGDTFERKIAKELTAWWGYQFNRSPQSGGASWGKDNNAVGDIVVPQEANFPLVVECKHREEWTIDNVLLNNREPHTWWEQVINDSSKVNKTPCLIFTRNRAQSYVALPYDEKVYEDLRNNEYPVMRTDFIIDNIRKDKFFYDVLITTMNGLTSFTPSYIISCYDKKDIKPYKKVESNLSEVSKHEDELINDLLNDI
phiIPLA-ROD1	phiIPLA-ROD1_ORF122	phiIPLA-ROD1|_93464_93856	93464	93856	+	Ribonucleotide reduction protein NrdI		FIG00001039	icw(1);Ribonucleotide_reduction	atgacaagtaaagaaagaccattaattgtatatttttcaggtacagggcaaacagaaagactagtaaacaaaattaatattaataattcatttgaaacatttagggttaaaagtggaaaagagaaagtaaataaaccttttatactaataacacctacttatatgaaaggtgcaatacctaaacaaatagaaagattcctagaaattaatgggagccctaaagaagttattggtacaggaaataaacaatggggctctaatttctgtggagcaagtaaaaagatttcagagatgtttaagattcctttaattgctaaagtagagcaatcaggacactttaacgagatacaaccaatattagaacactttagtaataaatataaagtagcgtaa	MTSKERPLIVYFSGTGQTERLVNKININNSFETFRVKSGKEKVNKPFILITPTYMKGAIPKQIERFLEINGSPKEVIGTGNKQWGSNFCGASKKISEMFKIPLIAKVEQSGHFNEIQPILEHFSNKYKVA
phiIPLA-ROD1	phiIPLA-ROD1_ORF123	phiIPLA-ROD1|_93871_95985	93871	95985	+	Ribonucleotide reductase of class Ib (aerobic), alpha subunit (EC 1.17.4.1)		FIG00001069	isu;Ribonucleotide_reduction	atggcaacatatggaaaatggattgagttaaataatgaaataactcaattagatgacaatggaaaaaataaactctataaagaccaagaggctttagatgagtatttaaaatatattgaagataatacaagaaagtttaataatgaagtagaaagaattagagtattgacaaaagaaggaacatatgataaaatatttaacaaagttcccgatactattattgatgagatgactaagttagcttatagttttaattttaagtttcctagttttatggcaggacagaagttctatgagtcttacgcatcaaaacagtatgacgagaataaaaaacctatttttgttgaagactatgagcaacataacgttcgagtagctttatatttatttcaagatgat…	MATYGKWIELNNEITQLDDNGKNKLYKDQEALDEYLKYIEDNTRKFNNEVERIRVLTKEGTYDKIFNKVPDTIIDEMTKLAYSFNFKFPSFMAGQKFYESYASKQYDENKKPIFVEDYEQHNVRVALYLFQDDYVKARELLVQLMEQTFQPSTPTYNNSGQANRGELSSCYLFVVDDSIESLNFVEDSVANASSNGGGVAIDLTRIRPKGAPVRNRPNSSKGVIAFAKAIEHKVSIYDQGGVRQGSGAVYLNIFHNDILDLLSSKKINASESVRLDKLSIGVTIPNKFMELVKEGKPFYTFDTYDINKVYGKYLDELNIDEWYEELLNNDKIGKVKHDAREVMTDIAKTQLESGYPYVFYIDNANDNHPLKNLGKVKMSNLCTEISQLQEVSEIYPYSY…
phiIPLA-ROD1	phiIPLA-ROD1_ORF124	phiIPLA-ROD1|_95999_97048	95999	97048	+	Ribonucleotide reductase of class Ib (aerobic), beta subunit (EC 1.17.4.1)		FIG00000960	icw(2);Ribonucleotide_reduction	atggatattacacaaaaagtaaagcaacataataaaaatgcagtattaaaagcaacaaattggaatattgaagatgacgggatgtctgatatttattgggagcaaggaatctcccaattttggactcctgaagagtttgatgtatcaagagatttaagtgcctggaatagtttaactgagagtgaaaagaacacttataagaaagtccttgcagggctcacagggctcgatacgaagcaaggaggggaaggtatgaacttagtatcataccatgaaccaagacctaaataccaggctatatttgcgtttatgggtggcatggaagagatacatgctaaatcttatagtcatatctttacaacattattaagtaataaagaaacaagttatttattagat…	MDITQKVKQHNKNAVLKATNWNIEDDGMSDIYWEQGISQFWTPEEFDVSRDLSAWNSLTESEKNTYKKVLAGLTGLDTKQGGEGMNLVSYHEPRPKYQAIFAFMGGMEEIHAKSYSHIFTTLLSNKETSYLLDTWVEENDFLKVKAQFIGYYYDQLLKPNPTVFDRYMAKVASAFLESALFYSGFYYPLLLAGRGQMTQSGAIIYKITQDESYHGSAVGLTAQYDYNLLTEEEKKLADRETYELLNILYTNEVAYTHSLYDPLELSEDVINYVQYNFNRALQNLGREDYFNPEPYNPIVENQTNVDRLRNVDFFSGKADYEKSTNIKDIKDEDFSFLDSKEYSTAKEFL
phiIPLA-ROD1	phiIPLA-ROD1_ORF125	phiIPLA-ROD1|_97066_97395	97066	97395	+	Phage protein				atggatagaaaagaagcaatggatttattaagtaaaacagaaatattatttaaaaaacatgatgagttttcatgtgtgagtgatatcaatgaccctatgaagttatttagtaactctaaagatgtcaaagctgatgatatgtctaagtcttttcagttagagtttatgcatgatatgactatgtatactttatcttatggctcaggacagctaaaactaattgatttatcagaaggttatgaagcacaaaaagctacagtagttaactcatttcccgaaattattaaaacattagaaaaggatgattcagaagatggaaaaaatgaatag	MDRKEAMDLLSKTEILFKKHDEFSCVSDINDPMKLFSNSKDVKADDMSKSFQLEFMHDMTMYTLSYGSGQLKLIDLSEGYEAQKATVVNSFPEIIKTLEKDDSEDGKNE
phiIPLA-ROD1	phiIPLA-ROD1_ORF126	phiIPLA-ROD1|_97379_97699	97379	97699	+	Phage oxidoreductase				atggaaaaaatgaatagtttagtagatttaaatacagcaattagacaaaagaaagatgttattgtcatgattacacaagataattgtggtaagtgtgaaatcttaaaaagtgtaatccctatgttccaggattcaggggatattaagaaacctattttaacacttaatttagatgcagaagatgtagatagagaaaaggctgttaagttatttgatattatgagtacaccagtattaattgggtataaagatggtcagttagttaaaaaatatgaagaccaagttacaccaatgcaattacaagaattagagtcactttaa	MEKMNSLVDLNTAIRQKKDVIVMITQDNCGKCEILKSVIPMFQDSGDIKKPILTLNLDAEDVDREKAVKLFDIMSTPVLIGYKDGQLVKKYEDQVTPMQLQELESL
phiIPLA-ROD1	phiIPLA-ROD1_ORF127	phiIPLA-ROD1|_97942_98502	97942	98502	+	Phage protein				atgagagatgaaaatcattatatgctatttaatgagaaatacaataatgataggctcatagagaaagtatgtaaacatggtggtaaagttacatactatactgattcagtattaccttattatgttttaaaagacttatctagtcatcctgattcagaagttgtttatcgtatgcgtaatggttttactgcaaaagaagtagataatatagctttatcatttatgggaacaaaagttattattgatatttctgtagtatttccttatgtaaacccttatgatattattagaagtttacatgatattaaaacaaatgtagatgaagttcatttatcattccctcgtatactagaagtagatgagaagcaagaaaaattttatttctttgatggtgaagct…	MRDENHYMLFNEKYNNDRLIEKVCKHGGKVTYYTDSVLPYYVLKDLSSHPDSEVVYRMRNGFTAKEVDNIALSFMGTKVIIDISVVFPYVNPYDIIRSLHDIKTNVDEVHLSFPRILEVDEKQEKFYFFDGEAYDLKPEYKVDFADKIRVSLSVWKMYIYILTSSRDFEDVDNVITKLKQQRKIKI
phiIPLA-ROD1	phiIPLA-ROD1_ORF128	phiIPLA-ROD1|_98512_98817	98512	98817	+	Phage integration host factor				atgagtacagcaaatagaagagatatagcaaggaagatatcagagaacacgggttattatatacaagatgtagaagagatactaagtgcagagacagatgctatttctgacttactagaagaagggtatactaaagtaaagaatcataaatttatgcaaatagaagttattgaaagaaaaggtaaaaaagcttgggatgggctgaataaagaatatttccatttacctaatagaaaagctataaaatttaaaccacttaaagaattagaagaggttattgatagacttaatgaagaagagaaataa	MSTANRRDIARKISENTGYYIQDVEEILSAETDAISDLLEEGYTKVKNHKFMQIEVIERKGKKAWDGLNKEYFHLPNRKAIKFKPLKELEEVIDRLNEEEK
phiIPLA-ROD1	phiIPLA-ROD1_ORF129	phiIPLA-ROD1|_98893_102111	98893	102111	+	DNA polymerase I (EC 2.7.7.7), phage-associated			isu;Phage_replication	atgaaagtattaatcttatttgaccacattagagaagaacatttttctgtaagtaaagatgggagtgtgaaatctaatgtattaaatacacctaatggaaaaacacttaagaaattacttgagaagtgttctaacttaaagagagataaaacaaacagagactatgatattgattttctctataacgcagtacctacacctattagaaatgattatggtaaaattattaaataccaagatgttaaacaagcagaagtaaaaccatattatgaaagaatgaataacattattattgataactcctatgatatgataattcccgtaggtaaattaggtgttaaatatttattaaatgttacagctatcggtaaagtaagaggggtaccaagtaaagtaaca…	MKVLILFDHIREEHFSVSKDGSVKSNVLNTPNGKTLKKLLEKCSNLKRDKTNRDYDIDFLYNAVPTPIRNDYGKIIKYQDVKQAEVKPYYERMNNIIIDNSYDMIIPVGKLGVKYLLNVTAIGKVRGVPSKVTIENETSSHDVWVLPTYSIEYTNVNKNSERHVVSDLQTVGKFVEQGEEAFKPKEVSYELVDNIERVREIFNKEVKNDNYDGVDITAWDLETNSLKPDKEGSKPLVLSLSWRNGQGVTIPLYKSDFNWENGQEDIDEVLELLKNWLASKEDIKVAHNGKYDIKFLMSTENFKDFESIQDTKVGWYLAVTQEVKESLRLSDLAYEVTDVGGYDKPLEDFKLWFVTKLLRFFSDKIKEIQKENKKIAKKEYDVKAPEYKEWLDTKLNETV…
phiIPLA-ROD1	phiIPLA-ROD1_ORF130	phiIPLA-ROD1|_102181_102423	102181	102423	+	Phage protein				gtgaatacaggagagattagatttaatcgttctatggatgaatggattataacaagtatgtaccaagatgaattaggtgaaatgaatattgttgttacattctataatagagaagaagataaacatggctctacagttttaccgacagaatcatctactggagaagtagcagaagaattagcaagtcttgaagaagaatatcctttagctttacctttaagtagtatttcagttaatatttaa	MNTGEIRFNRSMDEWIITSMYQDELGEMNIVVTFYNREEDKHGSTVLPTESSTGEVAEELASLEEEYPLALPLSSISVNI
phiIPLA-ROD1	phiIPLA-ROD1_ORF131	phiIPLA-ROD1|_102440_102922	102440	102922	+	Phage protein				atggagatatacattgattccctagattttacaaattttactattaaagatagaaatgggaactcacaagagtttgatattacagatgaattaaagattacagagtatacaatacaagaagattttatgcaacaatcagctaagtacgctttttgggcttctatattagagaaggtcagagcatattctgaaatggagcaaagaaacctagaaacaattggtagtaagctaaaccttacaattagacaagagtatgaacaacaaggtaaaaagcctactaaagatatgattgagtctagtgtgtatattcatgattcctatcaacaacaacttaaagttgttgaggcttggaattataaagttaaacaacttcaatatgttgtaaaagcttttgaaaca…	MEIYIDSLDFTNFTIKDRNGNSQEFDITDELKITEYTIQEDFMQQSAKYAFWASILEKVRAYSEMEQRNLETIGSKLNLTIRQEYEQQGKKPTKDMIESSVYIHDSYQQQLKVVEAWNYKVKQLQYVVKAFETRRDMMIQLGAELRQTNKNGGITNPFSH
phiIPLA-ROD1	phiIPLA-ROD1_ORF132	phiIPLA-ROD1|_103009_104280	103009	104280	+	Phage protein				atggatttcaatcaatttattaacaatgaggcaagcaaattagaaagtagtaacagttcttttaataacaatgtagagagctataaacctaaaaaccctgtattacgattaggtaatattaaagatgcaaatggaaataaagttactaaagaaaatgcttttgtacgagtattacctcctgcacaaggaacaaatgttttctttaaagaatttagaacaacaggtattaactactctaagaaagatggttcccaaggatttacagggttaacactacctgcagaaccaggttcatctgtacttgacccttacattcaggattggataacaaatggagttcaatttagtagattccctaataaaccaggagtacgttactacattcacgttattgaatac…	MDFNQFINNEASKLESSNSSFNNNVESYKPKNPVLRLGNIKDANGNKVTKENAFVRVLPPAQGTNVFFKEFRTTGINYSKKDGSQGFTGLTLPAEPGSSVLDPYIQDWITNGVQFSRFPNKPGVRYYIHVIEYFNNNGQIQPKTDEQGNVMIQPMELSNTGYKELVANLKDTMLKPSPNAPHSFISANEAFLVNIAKAKKGEMSWKVSVYPNAPLGALPQGWEQQLSDLEQLAKPTEEQNPNFVNFLINNVNNTELSHDNFKFNRESNVLGEEPSEPKQAPTQQDIDNQMPSNMEGQPNQPQQGQVGQYTQQGQNNGQGQQLQGNQQPISNTQFGQGAPSGQQPNNTGSVDWNNLAQQQSQPDSNPFNDFDVNSVDDSQVPFETQPQNTQQAPEPQQTT…
phiIPLA-ROD1	phiIPLA-ROD1_ORF133	phiIPLA-ROD1|_104340_105596	104340	105596	+	Phage recombinase				atggcaagagcaaaaaaaggtaaagaagtagatttaacagatttaaatacaattgatttaggtaaagaattaggattaacattattatcggatacaaacagagcagatattaagaatgttatacctacaatggttcctcagtatgactatattttaggtggaggtattccattaggtagattaacagaggtttatggtttaactggtagtggtaaatcaacatttgcagttcatttgtctaggattgcaacacaattaggtgttattactatttggattgatattgaaggaacagcagacaacaatcgtatggaacaacttggagtagatgtttcaaaattattctctattcaatcaggagaaggtagacttaaaaatacagtagaattatctgtagag…	MARAKKGKEVDLTDLNTIDLGKELGLTLLSDTNRADIKNVIPTMVPQYDYILGGGIPLGRLTEVYGLTGSGKSTFAVHLSRIATQLGVITIWIDIEGTADNNRMEQLGVDVSKLFSIQSGEGRLKNTVELSVEAVGKELEYWIDTFNEKIPGVPIVFIWDSLGATRTQKEIDGGIDEKQMGLKASATQKVINAVTPKLNDTNTGLIVINQARDDMNAGMYGDPIKSTGGRAFEHSASLRIKVHKASQLKQKSELTGKDEYHGHIMRIETKKSKLSRPGQKAEADLLSDYMVGKEDDPILLNGIDLEHTVYKEAVERGLITKGAWRNYVTLNGEEIKLRDAEWVPVLKDNRELYLELFSRVYGEHFPNGYSPLLNNKVIVTQLEEYQALENYYKEWATDN…
phiIPLA-ROD1	phiIPLA-ROD1_ORF134	phiIPLA-ROD1|_105600_105953	105600	105953	+	Phage protein				atggataatttaatagataaaaacatgaatcaggtaaaagaatctttggggaatgcaaattcctcagatgttcttcctttaccttataaagatatagcaaagaaatttgaagaagtaaaagaaaaaggtgaatcaattatcattgaagaaggtggattcccttacacagattctacagtgatgtatatagaacatgtaacagatagatgggcaggaggatactccttaattagacatgaaggtgaagaggttaaagtacctaaaactatccatttctctgatatatatgttaaggataaatcacataaagtaagaataatcttcgagggggctaatccttatgaagaaagctaa	MDNLIDKNMNQVKESLGNANSSDVLPLPYKDIAKKFEEVKEKGESIIIEEGGFPYTDSTVMYIEHVTDRWAGGYSLIRHEGEEVKVPKTIHFSDIYVKDKSHKVRIIFEGANPYEES
phiIPLA-ROD1	phiIPLA-ROD1_ORF135	phiIPLA-ROD1|_105940_106602	105940	106602	+	Phage protein				atgaagaaagctaacaatggtaatagatatgtaatagatatagacggtattcctgttgattttgaaagggacttagatagtttacttaataggtataaaaaccttagatggtcattgtatcatagatacgcaggtattttatctaatgattttgaaagacaagaattaagagaatacattgatgaacaatttattaaactagttaaagaatataatattagaagtaaagtagattttccaggttatattaaagctaaattaactttgagagttcaaaatagttatgttaagaagaatgaaaagtacaagcgtactgaaattataggtaaaaaagattatacagtagagtctctaacagaagacttaaatgaagactttgaggataatcaaattatgagt…	MKKANNGNRYVIDIDGIPVDFERDLDSLLNRYKNLRWSLYHRYAGILSNDFERQELREYIDEQFIKLVKEYNIRSKVDFPGYIKAKLTLRVQNSYVKKNEKYKRTEIIGKKDYTVESLTEDLNEDFEDNQIMSYVFDDIEFTEVQSELLKELLINPEREDDAFIVSQVAEKFDMKRKEVASELTELRDYVRFKINAYHEYYAKKELNNHRVNTENHIWEN
phiIPLA-ROD1	phiIPLA-ROD1_ORF136	phiIPLA-ROD1|_106730_107362	106730	107362	+	Phage protein				atggctaaaaagaatgttaatgatgtattacaacaagaatctgttacagtagcagataagtatttacaagttaaagttaaccgtgacggttatactcgtacacatgaaggacaatatgcgtacaaagtagtttcagagggagaagaattattcttatatcctgtacaaacagatggtaaaggtacactaaatgtaatgaagaaatcacctattgcttacactgatggagacaatatccattttgtagtaaacacagtagtagacccttataatcactcatttatccgtactgaagatattaaaggattagataaaggtaaacaacttattcaagctttcttagctttcgttgaagaccgtttcaaatttggtgtttataacgtatttgttgcaaacaac…	MAKKNVNDVLQQESVTVADKYLQVKVNRDGYTRTHEGQYAYKVVSEGEELFLYPVQTDGKGTLNVMKKSPIAYTDGDNIHFVVNTVVDPYNHSFIRTEDIKGLDKGKQLIQAFLAFVEDRFKFGVYNVFVANNKEDVLSIVDPTDNDADEVKDSLEHAHEDVIADFPASPARKDVKGVDSGEGQGDTSEPSAPKNVQITPKEDGADVSAE
phiIPLA-ROD1	phiIPLA-ROD1_ORF137	phiIPLA-ROD1|_107385_107897	107385	107897	+	Phage major tail protein				ttggctaagttaaatttatacaaaggtaatgagttactaaacagcgtagaaaaaacagaaggaaaatcaacaatcacgattgagaatttagatgctaatacggattaccctaaaggtacttttaaagtatcattctcaaatgattcaggagagtcagagaaggtcgatgttcctcagtttaagacaaaagcaattaaagttatttcagttacccttgacgttgatagtttagaccttacagttggagatactcaccaactatcaacaactatcacgcctagtgaagcatctaacaaaaatgtgtcatttgaatcagacaaatcaggtgttgctagcgtaacatcagaaggcttaattgaagcagttagtgcaggaacagctaatgttactgtaactact…	MAKLNLYKGNELLNSVEKTEGKSTITIENLDANTDYPKGTFKVSFSNDSGESEKVDVPQFKTKAIKVISVTLDVDSLDLTVGDTHQLSTTITPSEASNKNVSFESDKSGVASVTSEGLIEAVSAGTANVTVTTEDGSHTDIVAVTVKEPIPEAPADVTVEPGENSADITV
phiIPLA-ROD1	phiIPLA-ROD1_ORF138	phiIPLA-ROD1|_107912_108139	107912	108139	+	Phage major tail protein				atggaaaagacattaaaagtttatagtaatggtgaagttgtgggctctcaagtagctaataacgatggagctactacagtatctattacgggcttagaagccggaaaaacttatgctaaaggagattttaaagtagcatttgctaatgattcaggtgaatcagaaaaagtagatgttcctgaatttacaactaaaactcctactgaagaaccttcaggagacgcataa	MEKTLKVYSNGEVVGSQVANNDGATTVSITGLEAGKTYAKGDFKVAFANDSGESEKVDVPEFTTKTPTEEPSGDA
phiIPLA-ROD1	phiIPLA-ROD1_ORF139	phiIPLA-ROD1|_108235_108495	108235	108495	+	Phage protein				atggatattccaacaatattatttagaaatccatatgattatacgaaagtaaaaaaattaatggaaaacaaagagcagtatattgtagtaaagtttgattctgtttctgttcataatttaaatgttcaaggtatgatgaatgtcatccaagattacctacacatctatggttacagagttaaagagtacggacaagaaaatgcttctaaagatgatgaaagagatgttaaaggttacttatatgaaagagtaggtgagtag	MDIPTILFRNPYDYTKVKKLMENKEQYIVVKFDSVSVHNLNVQGMMNVIQDYLHIYGYRVKEYGQENASKDDERDVKGYLYERVGE
phiIPLA-ROD1	phiIPLA-ROD1_ORF140	phiIPLA-ROD1|_108499_109254	108499	109254	+	Phage protein				atgggaattatagtaaactccaaccatattcaatcagacactttatatgagtatgatagcttttttgatattgagaaagtagatacatttgaagaaggattgctttcaatacaggatgagccaactgttttagcaggattcatctatgatgatatcacatttaataaggtcattaattctaattcagatattgatgactatattaagaataatgatatttattatgtctctgatataggattacttcctgatacttttatcactgttgattctgatagaaaatattattcattattacaacagataactgagttaagtaaagacccttttcctaaatgggtagaggatgatgcaaaaggtttaactaagtattataactttcaagattttgaagatgta…	MGIIVNSNHIQSDTLYEYDSFFDIEKVDTFEEGLLSIQDEPTVLAGFIYDDITFNKVINSNSDIDDYIKNNDIYYVSDIGLLPDTFITVDSDRKYYSLLQQITELSKDPFPKWVEDDAKGLTKYYNFQDFEDVFDLNSFYKKEVDMVREKCYNNGNVYLLYEVLPDYKLPLAYSLLSNKEHGIVIIGSQTRSNNDILTFYVKGMDAKAIASMFNVEHDYDSNIFHTFVNSHINILGNQITKFIREKGSSYE
phiIPLA-ROD1	phiIPLA-ROD1_ORF141	phiIPLA-ROD1|_109247_110497	109247	110497	+	Phage protein				atgagtaactataaaacaatagaagaagtacaagcagttattattggggtattatttaaagatgaaggtaaaattataacatctaagtttaataaaattactaaagagtttggtttagatagaatcggtaaagatgaccttaaagaaattgtagaggatatccgacaagacgcttatctaaatgaacttaaaaacaaagcaattaaaggtaaagtaacgttaggtgatttaaaagatgttgcagataaccaagtattcgaaggtaataactaccatgaagaagtatctacttatgtagtagctaaagaaaaagaattgtctcacttaagagaacagcgtaagcacaataggcatactgcataccctcaaattatgtttgatgaacttaaagaacatatg…	MSNYKTIEEVQAVIIGVLFKDEGKIITSKFNKITKEFGLDRIGKDDLKEIVEDIRQDAYLNELKNKAIKGKVTLGDLKDVADNQVFEGNNYHEEVSTYVVAKEKELSHLREQRKHNRHTAYPQIMFDELKEHMVKELQGETLVEHHGSKANINDTELIVLLSDFHIGSIVSDMTNGKYDFEVLKARLNHFINTTVKEIEDREISNVTVYFVGDLVEHINMRDVNQAFETEFTLAEQISKGTRLLIDILNVLSNVVSGELRFGIIGGNHDRMQGNKNQKIYNDNIAYVVLDSLLLFQEQGLLNGVDIIDNREDIYTIRDTFGGKSIIINHGDGLKGKGNHINKFILDSHIDLLITGHVHHFSVKQEDFNRMHIVASSPMGYNNYAKELHLSKTKPSQQLL…
phiIPLA-ROD1	phiIPLA-ROD1_ORF142	phiIPLA-ROD1|_110511_110879	110511	110879	+	Phage protein				atggatacaatttttattataggtgtagcgtttataacttttgcaacatttaacatagtctttagattatttgatttatggactacagagaaaaaaatggtaagtcaaggacaacctccactaagtaactttgagtactatcatgtgatagtaccttacttagtaggtgttattgttattatactgagtattatttttagggattccttgtattccgcacaatcagggttcggtgttattattacaagctttatttacatgctagtttatgttataattggtcttgtagggtcatttgtacttacaatattccaagctagaaaagctagacagtatcaaacacaggaggataataatgaagttcaatga	MDTIFIIGVAFITFATFNIVFRLFDLWTTEKKMVSQGQPPLSNFEYYHVIVPYLVGVIVIILSIIFRDSLYSAQSGFGVIITSFIYMLVYVIIGLVGSFVLTIFQARKARQYQTQEDNNEVQ
phiIPLA-ROD1	phiIPLA-ROD1_ORF143	phiIPLA-ROD1|_110866_111177	110866	111177	+	Phage protein				atgaagttcaatgatatttatgagcaattaattaaaaatgatacagtacaaaacattcatgagtctcaagatgacaaaggaaatatttatacaatacagtttgataaaggtaatgataagtatttatttaatgttattaatgatggattcttgaaagaaatgacaaatggtatggtagaccatcctgaaggtcagccatattcagtaagtttaatcaataaagaaacacctagtatgtcagtgaaacaatatttaacagatgtagaagatattgtacctactattagaaaaatggaaaaggatttcttatag	MKFNDIYEQLIKNDTVQNIHESQDDKGNIYTIQFDKGNDKYLFNVINDGFLKEMTNGMVDHPEGQPYSVSLINKETPSMSVKQYLTDVEDIVPTIRKMEKDFL
phiIPLA-ROD1	phiIPLA-ROD1_ORF144	phiIPLA-ROD1|_111241_111777	111241	111777	+	Phage protein				atggattttaattttagtgcttttgataatagctcattagcaatgagaattagtgagggtgtatactatttcaatgataccccttattactttattgagcatgtagaagaggaaatgtctgagtatgttattgtgtatgacatacatgacagagaggaaaaagaaaatcctcagaagaaatatagagtagaaccttaccaacagacaatacctggaggtacaccccttagtaatttgattaagagtatgatgcctcaacgtaagtatcctaagaaggttacagaagaccctatatttgtagctaatgttattcctttaggaacagatacagtaacaggtaaaaccggtaaaggattttttgaaagagataaggatagaactatctattctcaaaaggaa…	MDFNFSAFDNSSLAMRISEGVYYFNDTPYYFIEHVEEEMSEYVIVYDIHDREEKENPQKKYRVEPYQQTIPGGTPLSNLIKSMMPQRKYPKKVTEDPIFVANVIPLGTDTVTGKTGKGFFERDKDRTIYSQKEPTKVVHGQYTGVFIGLTSVKWNRTYTPLESVVEYYKRVKGDRLNV
phiIPLA-ROD1	phiIPLA-ROD1_ORF145	phiIPLA-ROD1|_111770_112537	111770	112537	+	Phage protein				atgtctaatgatgtagttaagttctatgaaaaagatattaaagaccttatcagaactaaaaaacacatgttcaaagacgatgaaataactagtgatataaacgatatacgaatctttaatgagaaagtcatttgtcaaggtaaatgcagaacagattgtttagtgttagaccgtaatggtacagtaatgggtatagagataaaaacagaacgagactctacacaaagattaaataaccagttaaagtattatagtctagtatgtaaatatgtatatgtaatgtgccatgacaaacatgtacctaaagtagaacaaatacttaaaaggtataaacataatcatgtaggtataatgagttacattagttttaaaggcaaacctgttgtaggcaaatacaaa…	MSNDVVKFYEKDIKDLIRTKKHMFKDDEITSDINDIRIFNEKVICQGKCRTDCLVLDRNGTVMGIEIKTERDSTQRLNNQLKYYSLVCKYVYVMCHDKHVPKVEQILKRYKHNHVGIMSYISFKGKPVVGKYKDATPSPHRSPYHTMNILWKTNLMTILRLIRDPHTYRTGYSYNASGRYSGGEGNFSQTTQSKRMKKPAIINQIIHYVGVDNTYKLFTRGVIYGYNNRWEVIEEDFFNTMKNGVRVINEQRQTK
phiIPLA-ROD1	phiIPLA-ROD1_ORF146	phiIPLA-ROD1|_112515_112961	112515	112961	+	Phage protein				atgagcaaagacaaaccaaatagacgtaaagagatacagcatcaacctgttaactttgcccctacgaatactttaacaggagctaataatagtttctttgctaaaaagccttcagagcctaaagatgcaacatctgttattgaatatcgtatactatttattaaaagatttgataacgtaacaagtacagatgtgaaattacagaaaaagtatgcactaaatcttattagtgaagcacttgatgttaaagaaacttacttgtctcttaagcaaaaaggaaaaaaaacagaatctattttgcatacagatagagtttattatgttcatagaggtaagaaacttattggaaagtgtagtatcagagaacaaagaacatttaagggtaaacatttgatattt…	MSKDKPNRRKEIQHQPVNFAPTNTLTGANNSFFAKKPSEPKDATSVIEYRILFIKRFDNVTSTDVKLQKKYALNLISEALDVKETYLSLKQKGKKTESILHTDRVYYVHRGKKLIGKCSIREQRTFKGKHLIFIFKTRHRVKAERKDK
phiIPLA-ROD1	phiIPLA-ROD1_ORF147	phiIPLA-ROD1|_112961_113824	112961	113824	+	Phage protein				atgttaaaaggattttcagaacatgtagacaaacctacaactattaagaccttatacaagaccttaacaagtggtaaagtagaattactaggtgtatcttacgatagtgattacttcccttcaggtgttacagtacaatcttacattgaggatataggtaatgaagatgagggtctacagtttgttaataaggtaaatgtagtagaatcaatgaaacaggctgtagtaggtatgaataatcaattaggttcttcaggtcttggctatgtgagaactgaacaacttaaaaaagagttggaagagactggactaatgacagatttacttgctagaggtactaacttaacctctactaagaaagtagatattgtaagtacttttattgagcctgaggtaaca…	MLKGFSEHVDKPTTIKTLYKTLTSGKVELLGVSYDSDYFPSGVTVQSYIEDIGNEDEGLQFVNKVNVVESMKQAVVGMNNQLGSSGLGYVRTEQLKKELEETGLMTDLLARGTNLTSTKKVDIVSTFIEPEVTYQNITIAKDIKLRLYKVEEESPLNGYTHIVYLLTTEKLYDGQTLFGMLSKKDKLSKGDTDKLLAFFRNNSLISKSVFCVKLLSKDYYFNLYNTHETGIFFLEDTDVITIACGQSYVKVNTKDIKSSYVKIEDKTHKLTELVINLKGDDTLTILF
phiIPLA-ROD1	phiIPLA-ROD1_ORF148	phiIPLA-ROD1|_114196_114927	114196	114927	+	Phage protein				atggctagaaaaaagaatttaagaaataaaaacagtgatataaaagttgttcctgataaagaaaaagaaagtatattatctaagttataccataataagttactacgttcaaaggtagataatgcattagatgaagacatgagctatgatgatattatagagttatgtaaagaatatgatttagagttgtctaaatcagctatcacaagatataagagtaagagaaaagaagctattgaaaatggatgggatttaggagaacttattgataaacgtaaaaaaacaagtgtaaaagatataaaagaaaaagaaactcctatattagaagaagagcaactttctccatttgagcaatcaaaacatcatacacagacgatttatgatgatatacaagtacta…	MARKKNLRNKNSDIKVVPDKEKESILSKLYHNKLLRSKVDNALDEDMSYDDIIELCKEYDLELSKSAITRYKSKRKEAIENGWDLGELIDKRKKTSVKDIKEKETPILEEEQLSPFEQSKHHTQTIYDDIQVLDMIISKGAKGLEFVETLDPALMIRAMETKDKITGNQLKGMSFIGLRELQLKQTAQDTAMSEVLLEFIPEEKHEEVLQRLEELQNEFYKNLDLDEESRKLKEALDRVGYTI
phiIPLA-ROD1	phiIPLA-ROD1_ORF149	phiIPLA-ROD1|_114945_115403	114945	115403	+	Phage protein				atggcagatgagattagtttaaatccaatacaagatgctaagccaattgacgatatagtagatatcatgacatacttaaaaaacgggaaagtactgagagttaaacaagacaaccaaggagatatccttgttagaatgagtccagggaaacacaaatttactgaagtatctagagacttagataaagaatcattctactataaaaggcattgggttctctataatgtatctgttaactctcttataacatttgatgtttatctagatgaagaatattcagaaacaactaaggttaagtatcctaaagatactattgtagaatatacaagagaagaccaagaaaaagatgttgctatgattaaagaaatacttacagataataatggtaattatttctat…	MADEISLNPIQDAKPIDDIVDIMTYLKNGKVLRVKQDNQGDILVRMSPGKHKFTEVSRDLDKESFYYKRHWVLYNVSVNSLITFDVYLDEEYSETTKVKYPKDTIVEYTREDQEKDVAMIKEILTDNNGNYFYALTGETMLFDENKLNKVKD
phiIPLA-ROD1	phiIPLA-ROD1_ORF150	phiIPLA-ROD1|_115468_115911	115468	115911	+	Phage protein				atgtttatttcattaaatcaagaagagaaagaattattaactaaagaggaaagtaaatacacaccattagaaacatcaagagagtttaacacacctaaagaagaattcattgtaacaagctataatgaaggtaaacctttagattacattgcaaaagaagctaaggtaagtatgggattaatttacacagttctaaactactataaagtaggtaagcgtaataagaaatcacctgtagaagaaagaattgcacatatcttaaaagataaaaacttagtcaaagagattattaaggattatcaatatatgaatttacaggacatttatagtaaatataatcttcataagaatggtttatattacatcttagatttataccatgtggagagaaaatctgaa…	MFISLNQEEKELLTKEESKYTPLETSREFNTPKEEFIVTSYNEGKPLDYIAKEAKVSMGLIYTVLNYYKVGKRNKKSPVEERIAHILKDKNLVKEIIKDYQYMNLQDIYSKYNLHKNGLYYILDLYHVERKSELKDKALEEDNIVVE
phiIPLA-ROD1	phiIPLA-ROD1_ORF151	phiIPLA-ROD1|_115928_116632	115928	116632	+	Phage protein				atgagaaataaaaaatcatttcaagagcagttaaatgatatgcgtaataaagagaaatgggtatctgaagaggagttcactgaagaagtggctcctcctgaagaacctgaagtagaagaagaaaaactatatactttaaatgagttaaaagagagcttactagatgctcaaggattaaaagatgttgtagctgattttcctgcatctaaagatttatatgaacctaataagttatatatctgtacaatacctaaaggatatcagtctaccgaagtacaaccaggacaatatattggtattagtactggattattatcagagtcagaagacttcagccatttaagaggtcaaatgcctagaaacttatatgaaacttctcatgttttaaaacctttgata…	MRNKKSFQEQLNDMRNKEKWVSEEEFTEEVAPPEEPEVEEEKLYTLNELKESLLDAQGLKDVVADFPASKDLYEPNKLYICTIPKGYQSTEVQPGQYIGISTGLLSESEDFSHLRGQMPRNLYETSHVLKPLIRINNTNIEYQQHELLEDIKDDKKIYDVELEDLRLATGEEVSHLEIVDNKFFESRINEVLDRYTELTDSDDLLKYYSKLRELVGSDKMIYCSLLDKCVKIID
phiIPLA-ROD1	phiIPLA-ROD1_ORF152	phiIPLA-ROD1|_116778_117092	116778	117092	+	Phage protein				atgtatcacgacaaagcaaaaaatgaagtctctactgagttatcgaacacaggaaagattaaagaagaaaagaacgtagaatttgtcggtgactacacattgaaaaaagtggaagataataaagcttattttatggaaacattacctacttacctaccaggtagaacaggagataacagcatagatatgaggtactacaaaacaagtagatttaaggaaggggtaaatttcaagcttattagggtatatactgaagatggagaagataatccaattcataagtataggtttgaagcagtaccaaccaaaaagtaa	MYHDKAKNEVSTELSNTGKIKEEKNVEFVGDYTLKKVEDNKAYFMETLPTYLPGRTGDNSIDMRYYKTSRFKEGVNFKLIRVYTEDGEDNPIHKYRFEAVPTKK
phiIPLA-ROD1	phiIPLA-ROD1_ORF153	phiIPLA-ROD1|_117239_117481	117239	117481	+	Phage protein				atggaaatggcagatttagaaagatttgatgcatttgtaagactaatttcagatgatgagctttcggaggaaagaatactggagttaagcgtagacttactaaacccgatactagaaggaggtacagcttacaaggctaaaaaacgtattaagagtaaatttggtaagttagaagcaaaaaattttaaacgaaactataaattcttacttaagtcgatagctcaaatagaccaaaggagatag	MEMADLERFDAFVRLISDDELSEERILELSVDLLNPILEGGTAYKAKKRIKSKFGKLEAKNFKRNYKFLLKSIAQIDQRR
phiIPLA-ROD1	phiIPLA-ROD1_ORF154	phiIPLA-ROD1|_117486_118043	117486	118043	+	Phage protein				atgacagaaagggaaaaattaattaaagatattgaagaggctaatagagacatacagttacagttaaaagaagtagataattataaggacagcatacgttctaaaggaacaagaaattatatctctacaaaggtattagattctattatggttggtttcgtagttagttttttaatactcattataatgcgtgtacttgaatactttgtaacaggtaatgctgtttattcacccttagcgcctgcagttatcattatgtttgttttagcactcggtacatggaaagtaagtaagatgaacaagatagtatcctacagaggaactattaagatgtactgggaactaagtaatgctgagcaaaaacaagctaaggtatttaagtatcctaatgatgaagta…	MTEREKLIKDIEEANRDIQLQLKEVDNYKDSIRSKGTRNYISTKVLDSIMVGFVVSFLILIIMRVLEYFVTGNAVYSPLAPAVIIMFVLALGTWKVSKMNKIVSYRGTIKMYWELSNAEQKQAKVFKYPNDEVDIVSKHNLRQITFSEINILHLKYMRYNKAVEQHTKLSKELFKKDKETVDKNK
phiIPLA-ROD1	phiIPLA-ROD1_ORF155	phiIPLA-ROD1|_118079_118255	118079	118255	+	Phage protein				atggttatacctagtattaaagcacaaaacaaattcaagaatgaattagagtattataagcaaggtcacattagtgaaagtaaaatgttagaattagcttttgattacattcaagaattagaacaaaataatgaatacgttactaatttgctagaagaggagagatacggtgagtaa	MVIPSIKAQNKFKNELEYYKQGHISESKMLELAFDYIQELEQNNEYVTNLLEEERYGE
phiIPLA-ROD1	phiIPLA-ROD1_ORF156	phiIPLA-ROD1|_118248_118496	118248	118496	+	hypothetical protein				gtgagtaaatttatcggagtgtacttatttaatttattagtagtagcactaatttatacaataggatttttgttcttttacggtgtagctagtttagttattattataactcatgctacaattgacccttttgtattagctactttcttaggaataggattcttagttattagaactgcacacagaatcatggcacgagtaattaatgatgcagtagcccaagccattaaggctaaagaaaatgaataa	MSKFIGVYLFNLLVVALIYTIGFLFFYGVASLVIIITHATIDPFVLATFLGIGFLVIRTAHRIMARVINDAVAQAIKAKENE
phiIPLA-ROD1	phiIPLA-ROD1_ORF157	phiIPLA-ROD1|_118510_118722	118510	118722	+	hypothetical protein				atggataaaacattaccaaagtttagtgtatatgaagttattgtaaagactgtaattatgacaccaacagaaggaagttctgaccgagaatcattttacttttcaactcaagagttagcagaaagatttgttaaagaaaatcaagtagaaacaaaagatggaaaacgtgtatctttttctattaaagagcataaagtaaatcaacccggctaa	MDKTLPKFSVYEVIVKTVIMTPTEGSSDRESFYFSTQELAERFVKENQVETKDGKRVSFSIKEHKVNQPG
phiIPLA-ROD1	phiIPLA-ROD1_ORF158	phiIPLA-ROD1|_118804_119448	118804	119448	+	Phage protein				atgaaagtttcagaagaagtaaaacagagctacttagagaataaagctaatactaaaatggataagataagttggtctgagttaaggtctagtcctgcaggtagaacaataggagacttaatatattttagtgtaattataataaataatatcatagctatagcattaacattaattctaggagacattatcaaagatttaacggatagtactctagtaaaaataataagtatattacttattattatcgttgtatatggtatactatcggctttaatacctatactaatatttaaatctgtatttcctggatgggaatatactgaatggaataattcttactatttgagattacctgaagaaaaagattataagtattatagttactggtatttaaat…	MKVSEEVKQSYLENKANTKMDKISWSELRSSPAGRTIGDLIYFSVIIINNIIAIALTLILGDIIKDLTDSTLVKIISILLIIIVVYGILSALIPILIFKSVFPGWEYTEWNNSYYLRLPEEKDYKYYSYWYLNLLGVTEFYRTNDEGKEIKETSLSWVFYTKVDRPADIDHWKNQLITNRPLTISEYKKLKKLDKESEIRKQEDLEEYKQYNSN
phiIPLA-ROD1	phiIPLA-ROD1_ORF159	phiIPLA-ROD1|_119464_119712	119464	119712	+	hypothetical protein				atgataagttcatttgatagtgtattacttgtaatatacattattatagcttttgcagtagctatggcaatactttatttagtatttaagggtttgactcttttactagataaattaatgatgatgttattaagtaaaactactttagatgtagaagcttgctctatgataatggcagttatcagtacaattgtgtttggtattattgtacttttaatatggttagcagtaaacaatattttattgtaa	MISSFDSVLLVIYIIIAFAVAMAILYLVFKGLTLLLDKLMMMLLSKTTLDVEACSMIMAVISTIVFGIIVLLIWLAVNNILL
phiIPLA-ROD1	phiIPLA-ROD1_ORF160	phiIPLA-ROD1|_119724_119900	119724	119900	+	Phage protein				atggattttaatgactttataaacagtgaatcagatagagtaggtaaacctaagcaaaaaaagaaggtagaaaataaactaccttcttctactcctattgaagagaaagaaaaaatgttgaaaagaataagggaaaaatcactatacattgatttaaggagaaaaggaaatgactaa	MDFNDFINSESDRVGKPKQKKKVENKLPSSTPIEEKEKMLKRIREKSLYIDLRRKGND
phiIPLA-ROD1	phiIPLA-ROD1_ORF161	phiIPLA-ROD1|_119893_120189	119893	120189	+	Phage protein				atgactaaagaaacaaatgtactttacaaagataagtatagggattatactatagttgtaagactagcaggtaatattattgttactgaagtagataagaaacataaaacaaaattttcacctatcatatttgataatggtcgagagggtgtagaattagtaatgcgtattggctcagaagaacttgacatgaaagaacttagggagtttactaaagaggtatcaacagctcagaaagctttagaatattttaataaaaaactttacattaaaggcttgacagatgaagcattttaa	MTKETNVLYKDKYRDYTIVVRLAGNIIVTEVDKKHKTKFSPIIFDNGREGVELVMRIGSEELDMKELREFTKEVSTAQKALEYFNKKLYIKGLTDEAF
phiIPLA-ROD1	phiIPLA-ROD1_ORF162	phiIPLA-ROD1|_120237_120419	120237	120419	+	Phage protein				atgttattaggaattttatggtttatatggggatttgtatcttattttgtagtgatgtttggaattgaattttggaaagatagatggatgcctggagttataggtgcaggagccttactactattcttattttggattatgaagtctattcataatgctatgacagtagtatacttgtattag	MLLGILWFIWGFVSYFVVMFGIEFWKDRWMPGVIGAGALLLFLFWIMKSIHNAMTVVYLY
phiIPLA-ROD1	phiIPLA-ROD1_ORF163	phiIPLA-ROD1|_120432_120803	120432	120803	+	Phage protein				atgattgatatactagttattcactatgaagaaacaaataaacgggttttaaaagaaacaatacaaacaatacaaaatcatttaaatgatgaacatggtttagttaagatgacagcaacaaaacttagcagagagaatatagaaaaaagatttaatgattataatatagttattgcagaaaatgaccctgatagtttttacagctattcagatgcagtagacgatgtatattttgttatagatataccaatttcatatttagatatacatgcaggtgtggagtgggatgttgataatcctgtagatatgttagataggaaccctgattttatagaagctatgggtcaattaaatgaagatttaatgttataa	MIDILVIHYEETNKRVLKETIQTIQNHLNDEHGLVKMTATKLSRENIEKRFNDYNIVIAENDPDSFYSYSDAVDDVYFVIDIPISYLDIHAGVEWDVDNPVDMLDRNPDFIEAMGQLNEDLML
phiIPLA-ROD1	phiIPLA-ROD1_ORF164	phiIPLA-ROD1|_120816_121163	120816	121163	+	Phage protein				atgttaaatgaaaaactaaaaaatttagaagatacgaaagtatatatgattaatagtattgcaagtttactaagtgcaagtacaggtaagtcaagtaaggtattttttgatgaaggaactattaaaattgtaagtggtgatacaaaagcggtagaagttattgataatttagttcaccctcattcaggacgtttacctattaaaacaacagaacgtattgctcttggtagactaacagattctttacagtttgttatttcagaaatagaagcggttaaagaccaaattatagatgaagaaaatgaagcttacattgattttgtgatggaagattggaattgggattaa	MLNEKLKNLEDTKVYMINSIASLLSASTGKSSKVFFDEGTIKIVSGDTKAVEVIDNLVHPHSGRLPIKTTERIALGRLTDSLQFVISEIEAVKDQIIDEENEAYIDFVMEDWNWD
phiIPLA-ROD1	phiIPLA-ROD1_ORF165	phiIPLA-ROD1|_121154_121441	121154	121441	+	Phage protein				ttgggattaacgcctatggacttaatgacaatagcttctgttgcctttatagctgtagttatcattgatttaattaatgatgatatgagctatatgttaactggtactgcaatattaataaacatttgggcaggtttttatggatggttctttttattacaagcaggtatgttacttttcttactcttagctagaaaagttaaagatgataaggagtcgattctatactccagtgcttcattaatatgtgcactaggaatgataataaatcttcttatattttcttaa	MGLTPMDLMTIASVAFIAVVIIDLINDDMSYMLTGTAILINIWAGFYGWFFLLQAGMLLFLLLARKVKDDKESILYSSASLICALGMIINLLIFS
phiIPLA-ROD1	phiIPLA-ROD1_ORF166	phiIPLA-ROD1|_121511_121816	121511	121816	+	Phage protein				atgagtaaagaaacaatcagaagacaattttcaaatgcaattgagattatggcaacaactaaagaatggtggaacttccctaaaagttttgatacgaataaagaatttaaaattaaaacttttaaaaatgatacacttgtatttgaagtcagagaaggcagtagaaatttaggaagctttgtagtttttacaaacattgattttgattatgataaactagaaggaacttcaacacaatatatgattaattactttgctaagaaattaactaaagatatgtttaactatcataagttacaattatag	MSKETIRRQFSNAIEIMATTKEWWNFPKSFDTNKEFKIKTFKNDTLVFEVREGSRNLGSFVVFTNIDFDYDKLEGTSTQYMINYFAKKLTKDMFNYHKLQL
phiIPLA-ROD1	phiIPLA-ROD1_ORF167	phiIPLA-ROD1|_121831_122181	121831	122181	+	Phage protein				atgagagaggaattaaaaccttttaatagaaaacaagtcaatgttaaagggtacttagatgatgttaagtactcaaagcgtagaagacataagggtaatcaacatggatgtgtaaaaataacagttactgatgtaaagattaatggtatatctattgaccatgttaatattgaagttggaatttctttttatgagaaattaaaggaattacagggaaaaagaattcaatttgtaggtactgtttacaaatatgttaaacatgctcgaggacataaaggtagaattaaaggattttataaagaggattatagtgtaactttagataagaagttacaaaaggaggaaaattaa	MREELKPFNRKQVNVKGYLDDVKYSKRRRHKGNQHGCVKITVTDVKINGISIDHVNIEVGISFYEKLKELQGKRIQFVGTVYKYVKHARGHKGRIKGFYKEDYSVTLDKKLQKEEN
phiIPLA-ROD1	phiIPLA-ROD1_ORF168	phiIPLA-ROD1|_122215_122394	122215	122394	+	Phage protein				atgaatgagtggtatgctctatgttactatgatagagtaggtaaaaagaaaatacctaggcaagttagagcacatagagatatttcagtattagaagaattaaaagaaagattagaagaaagaaatcctaatacagaatactctataaaaacaacaaaagaatttgatgaggagagataa	MNEWYALCYYDRVGKKKIPRQVRAHRDISVLEELKERLEERNPNTEYSIKTTKEFDEER
phiIPLA-ROD1	phiIPLA-ROD1_ORF169	phiIPLA-ROD1|_122620_123030	122620	123030	+	Phage protein				gtgaagttagaagataaagtattagaaagaattgattctcttggaggtaagttaggtgatattagccaacatgcttgggaagctttagtaaagtaccaaattatatatggtattatagaccttatagtaggtattgtagttatagcattaactttatttttatggaaggtatttattaaccaacataaaaaggtaaatgatatggatagagatgatgattatagtttactatttgaagattgtgaagatttatcaggcataggtttgttttatgtaatagttacatcattaatatcactatttgcatttatatacttaatctatggaatacctatggatattataaagatattaaaccctgaagtatttgcagtaaaagatttaatcgaacaagctaaa…	MKLEDKVLERIDSLGGKLGDISQHAWEALVKYQIIYGIIDLIVGIVVIALTLFLWKVFINQHKKVNDMDRDDDYSLLFEDCEDLSGIGLFYVIVTSLISLFAFIYLIYGIPMDIIKILNPEVFAVKDLIEQAKGGN
phiIPLA-ROD1	phiIPLA-ROD1_ORF170	phiIPLA-ROD1|_123032_123256	123032	123256	+	hypothetical protein				atgaactataaagaagtactagaagttattaaaaagaataagccatgtaaggttagatttaccggaagtattctagcaatcgttaataaggaatttaatgcagatactgataaaggtatactacaaattgatgtatcaaatattaataaagatgactatattaagatacaacagtattgtttagaaagagatgattatactgtagcaggagctattttattttaa	MNYKEVLEVIKKNKPCKVRFTGSILAIVNKEFNADTDKGILQIDVSNINKDDYIKIQQYCLERDDYTVAGAILF
phiIPLA-ROD1	phiIPLA-ROD1_ORF171	phiIPLA-ROD1|_123269_123469	123269	123469	+	Phage protein				atgaattatagagattttattacggattgtattagtggtggttataacgtccacattagtgttactgagaaaagagttcacattatttcagaaatgacatcagcatcttatccgaagaaagaaattaatttggatgaactacaagcttatgtttattatatgaataattttggaagtcagattacaacggagggattataa	MNYRDFITDCISGGYNVHISVTEKRVHIISEMTSASYPKKEINLDELQAYVYYMNNFGSQITTEGL
phiIPLA-ROD1	phiIPLA-ROD1_ORF172	phiIPLA-ROD1|_123470_123760	123470	123760	+	Phage protein				atggaattagttattaatattatagcagtattaattggtatgtatggtatttacttttatgttacaaaatttagtactggtctatcaggtattttaattgtactaggtatggctgtaggtctttacttttacttagattacttaaatgttagagagaatgttattcgattagtatctgtaatgtttggtgctttcttatttagtatcgagatgatttataataagattatgtttgaaattaaaaaatctaagtatgataagactgttagaacgtacagaggagaccaataa	MELVINIIAVLIGMYGIYFYVTKFSTGLSGILIVLGMAVGLYFYLDYLNVRENVIRLVSVMFGAFLFSIEMIYNKIMFEIKKSKYDKTVRTYRGDQ
phiIPLA-ROD1	phiIPLA-ROD1_ORF173	phiIPLA-ROD1|_123853_124146	123853	124146	+	Phage protein				atgtatcctgatataggtgagttagcttataaattaaaaagtactagagaaagactagaaggtattatgatggaggaagtttgggaaatacatcatagagaaacaggaaaactagtttttaaaggtggatacttagaagtaaaagaaatattaagaaaaatgtataaggagaatttaacattagtagatgtagacacaatgttaaatatcggtcaagggttttttgatgttgctaaaagtatatcagcagaaaatgtatttcaaataaactataaaaaggagttaccacgatga	MYPDIGELAYKLKSTRERLEGIMMEEVWEIHHRETGKLVFKGGYLEVKEILRKMYKENLTLVDVDTMLNIGQGFFDVAKSISAENVFQINYKKELPR
phiIPLA-ROD1	phiIPLA-ROD1_ORF174	phiIPLA-ROD1|_124143_125051	124143	125051	+	Phage ribose-phosphate pyrophosphokinase				atgattaaagtattttcagaaatggatacaaaatataaaacaattgtgcctgaaaagttccctaatggtgagattaattttaaatatgatgacttaaaatatttagtagaaggggaactatggtttgatgttttctttaaatgggaaaatgatgcagacttaatgcatttgtatatgtttactaagtacctagaacaattaggtattaaagataatgtttccttcttggaagttgcatacttaccctatagcagaatggatagagtagaagaaggtcacagtaatatgtttagtcttaagtatattgcagaatttgttaacaatcttaattataaatctgtattgatagcagaagctcatagccctgtaacaggaaaactaattaaaaattctgtttct…	MIKVFSEMDTKYKTIVPEKFPNGEINFKYDDLKYLVEGELWFDVFFKWENDADLMHLYMFTKYLEQLGIKDNVSFLEVAYLPYSRMDRVEEGHSNMFSLKYIAEFVNNLNYKSVLIAEAHSPVTGKLIKNSVSIDVTLKLLDQYIEMSEEPVTIVLPDKGAYDRYLSDVEDILKDSNIENYSIVYGEKKRDFETGKIKGIKIVKDKNTLYDNCIILDDLTSYGGTFVGCKKALDNLKVNSVSLILTHAEKVFQDGKLFKSGFKDIIVTDSMLPDNQWEKAIAKHRAQENGTELQIKSIERYL
phiIPLA-ROD1	phiIPLA-ROD1_ORF175	phiIPLA-ROD1|_125069_126538	125069	126538	+	Nicotinamide phosphoribosyltransferase (EC 2.4.2.12)		FIG00002848	ff	atgctaaatccaacattaatgtgtgatttctataaattaagtcacagagagcaatatccggaaggtacagaaattgtatacagtacacttgtacctagaagtaataaatactatgaacatagtgataatattgtagtatttggtattcaatcattagttaagaagtactttattgatatgtttaataaagaattctttaatagacctaaagaggaagttattaatgaatataaacgtacggttaagtttacattaggtcacgagaatcctgacgctaaacatttagaacaattacatgacctaggttacttacctattgatgtaagagctttaaaagaaggtacagtagttcatcctaatacacctgttatgacaattgaaaatactcattcagatttc…	MLNPTLMCDFYKLSHREQYPEGTEIVYSTLVPRSNKYYEHSDNIVVFGIQSLVKKYFIDMFNKEFFNRPKEEVINEYKRTVKFTLGHENPDAKHLEQLHDLGYLPIDVRALKEGTVVHPNTPVMTIENTHSDFFWLTNYLETIISTQTWQAMTSATLAYDMRKMLDKYALETVGNIEAVDFQGHDFSMRGMSSLETAQLSSAGHAISFKGSDTVPVVDFLESYYNADVEKEMVVASIPATEHSVMCANGDYETMDEYETYKRMLTEIYPTGVFSIVSDTWDFWGNMTKTLPRLKDIIMERDGKVVIRPDSGDPVKIICGDPDADTEYERKGAVEVLWDTFGGTETEKGYKVLDEHVGLIYGDSINYERAHQICEGLKEKGFASINVVLGVGSFSYQFNT…
phiIPLA-ROD1	phiIPLA-ROD1_ORF176	phiIPLA-ROD1|_126629_126940	126629	126940	+	hypothetical protein				atgaatgcatttcaagctaggacattatctatcataactaaactagaatcaaagaaagaatacgaagaaatggttcctgtgtacacgagaagtgccttagaagatattagtaaaagaattgagtactcagctagtataggtcagtcagaactaaaagtagaaacaatagattaccctaatcttaataaagaagcatttaagtgtattaaagcagagctaaagaaggaaggatttaaagtatcgtttaaaacttttaaagaaaattatggtacttgtatccttgtttctaaggggataattattaaatggtaa	MNAFQARTLSIITKLESKKEYEEMVPVYTRSALEDISKRIEYSASIGQSELKVETIDYPNLNKEAFKCIKAELKKEGFKVSFKTFKENYGTCILVSKGIIIKW
phiIPLA-ROD1	phiIPLA-ROD1_ORF177	phiIPLA-ROD1|_126957_127190	126957	127190	+	hypothetical protein				atgacatatataacacatagacaaattgactatatagtctacctacacaagatacttgaagaatttggttatgtagattttgagtttaaaacctattcagaatacagtaaactaaacactaaacaagcaggtgtatatattaggaaactagaaaatgaaatgactcctaatgtatatgatgctatggaagagaaggtatgtttagaagagatttatggtatagggcaagaataa	MTYITHRQIDYIVYLHKILEEFGYVDFEFKTYSEYSKLNTKQAGVYIRKLENEMTPNVYDAMEEKVCLEEIYGIGQE
phiIPLA-ROD1	phiIPLA-ROD1_ORF178	phiIPLA-ROD1|_127270_127464	127270	127464	+	hypothetical protein				atgaatagagaacaaattagtaaattagaagataaagtgaacgaggtagttagcaacgaggaaattatagatgacgtagcatatgtacaagcacataaattaattaaagaatatttagatttaccaatctcaaatcttgagaaaaaagatgttatgacagaagtattattgttacttaataaagctaataattag	MNREQISKLEDKVNEVVSNEEIIDDVAYVQAHKLIKEYLDLPISNLEKKDVMTEVLLLLNKANN
phiIPLA-ROD1	phiIPLA-ROD1_ORF179	phiIPLA-ROD1|_127478_127801	127478	127801	+	hypothetical protein				atggaaataaagtatatagctaaatattttggctcaggaacaaatagagggaagttaagcacgaacggttttgattttataggagtttctataaatgataacgaaacacacttaacttttcattttaggcaggattttcgtgttacaatagtggatgcacataatggaagtaaaaaagtaaatggtgttatatgtaaagattcagaagtgtttaagcaagtggtatatgaactagaaaaagaagcattaagaagaagagaacagaaagaaagagaagaagaagaatttaatgaaataagtagttatttacaaaaacttttataa	MEIKYIAKYFGSGTNRGKLSTNGFDFIGVSINDNETHLTFHFRQDFRVTIVDAHNGSKKVNGVICKDSEVFKQVVYELEKEALRRREQKEREEEEFNEISSYLQKLL
phiIPLA-ROD1	phiIPLA-ROD1_ORF180	phiIPLA-ROD1|_127814_128176	127814	128176	+	hypothetical protein				atggaagtagatggctcaagattattatatttagaaagttgtgagggtctagttggttctttaaaggcagaaaatgaacaactcaaaaatcgtaatacagatttaaatgagcaagtgatgaatatacaagaaaaatttgaggttactagaatgaaccttgacagtaagactgaaatgtataactatatcaaagctaatcttcactctcttgaagaagaaacttcaaaaattgagactgagaatacacaactaagaaaaatactaaaagaaacaagagagttctttgttgataaagagaaagagaacgcagagttgatagaacaaaacatacaactcaaaaaagataaagaggaggaattataa	MEVDGSRLLYLESCEGLVGSLKAENEQLKNRNTDLNEQVMNIQEKFEVTRMNLDSKTEMYNYIKANLHSLEEETSKIETENTQLRKILKETREFFVDKEKENAELIEQNIQLKKDKEEEL
phiIPLA-ROD1	phiIPLA-ROD1_ORF181	phiIPLA-ROD1|_128176_128415	128176	128415	+	hypothetical protein				atgtatagatttttattatttagttatcctgagtattaccctagtggtggattggacgatttgatattacagtttaatacaatagaagaacttaaagaagtagacacttctgatatatctgattacgttgaagtttatgattttaaagcaggaaaagaaatatttggagactattcaccatatagcagggaagataaagtagctaagttagtttctcatatggaagggtatttaaaataa	MYRFLLFSYPEYYPSGGLDDLILQFNTIEELKEVDTSDISDYVEVYDFKAGKEIFGDYSPYSREDKVAKLVSHMEGYLK
phiIPLA-ROD1	phiIPLA-ROD1_ORF182	phiIPLA-ROD1|_128488_128898	128488	128898	+	Phage protein				atgattaagcttatagataaactaaatggagttaaactggaaataggtggtcatgtcgtatcattcagtgttagagaatttaatacaattaatggtgagagacaattaatagactaccaccatattaaaagatgtaggcagaggtactttagaactactgaggaattttataatgaatacaaagaaattaaacctgataagaatgagatagatgaaatgtttgaatctcttggttacacagatactgagttagatgatgtagtaagaaaccaggaaaaggttactgaaatattaggagttagtgaacaatacttaaatcaattagcttataaggctatagaagagtatgtaagtaaagtagttacgcttgaaattgaagaattgaaatggtatgaaatg…	MIKLIDKLNGVKLEIGGHVVSFSVREFNTINGERQLIDYHHIKRCRQRYFRTTEEFYNEYKEIKPDKNEIDEMFESLGYTDTELDDVVRNQEKVTEILGVSEQYLNQLAYKAIEEYVSKVVTLEIEELKWYEMRGE
phiIPLA-ROD1	phiIPLA-ROD1_ORF183	phiIPLA-ROD1|_128903_129157	128903	129157	+	hypothetical protein				atgataaacattaacgtaactgagaaagaaaaattagttgtaggtgatttagtcaaggctaaagatgatggggcatggggaattatagtagaggataaacaagacttaaatgtatttatgttagatgatgaaccttggttgttttataaatcaggaattagaagaatagaaggtcaattagaagaagattttaaatttattaaaaataaaagagaatatagtatagatataggtaatgaaactcactatgattaa	MININVTEKEKLVVGDLVKAKDDGAWGIIVEDKQDLNVFMLDDEPWLFYKSGIRRIEGQLEEDFKFIKNKREYSIDIGNETHYD
phiIPLA-ROD1	phiIPLA-ROD1_ORF184	phiIPLA-ROD1|_129261_129659	129261	129659	+	hypothetical protein				atgaataaaatattaaagcaattggtacaggtattagatgaagagggcattcagcttgagaagatagagttacacgagaatagtattgttattaatggttatttacatctaagtaaaacagataactactacattcttagaaatagtgattctttcatgggagtaatatatagttctctaactcatgcgttagataatgtagctgaagagcttagtaaagtacaagaaggggctactttagtatcaggtaatggtatgtatacttataaagtaattaaacaccgtatctatgataagtataacttacttaatgtagagactaatcaattagagtatattgataatgtagaactaggattaattcagaagcaaattaatgcaggagtatatgttaaataa	MNKILKQLVQVLDEEGIQLEKIELHENSIVINGYLHLSKTDNYYILRNSDSFMGVIYSSLTHALDNVAEELSKVQEGATLVSGNGMYTYKVIKHRIYDKYNLLNVETNQLEYIDNVELGLIQKQINAGVYVK
phiIPLA-ROD1	phiIPLA-ROD1_ORF185	phiIPLA-ROD1|_129673_130101	129673	130101	+	hypothetical protein				atggcaaacacagtttaccaattagaatttataaataaattaggtacaagaagagataataaggtgtattcagacttagataatgttatttggtctcttaagcaagaaggttttgaagaggcaaatgaaggtgagaacacttatgtacttacggaggttatagatagttacgtaacagagaaaattaaaacattagtagtaatccacgaggttacacagtatgaaggtcgtaagttacctaaagaagacgtttatttaaaagaccctgtagaagataatgaggactctgctttacctgaattagtagtacttctttcagagttagtgtatgatgaccttactaaagaagaaagagacgataaaaaattaaaagtgttcgaaaaggctatggatgctaaa…	MANTVYQLEFINKLGTRRDNKVYSDLDNVIWSLKQEGFEEANEGENTYVLTEVIDSYVTEKIKTLVVIHEVTQYEGRKLPKEDVYLKDPVEDNEDSALPELVVLLSELVYDDLTKEERDDKKLKVFEKAMDAKKELENKGEL
phiIPLA-ROD1	phiIPLA-ROD1_ORF186	phiIPLA-ROD1|_130103_130378	130103	130378	+	hypothetical protein				atggcaacagaagctaaacagacagtaaatacattatttaagagatacaaaacagcattaagaagtaaacaaactatttttaacttaacaaatgaccaaattgaagaaatggatttagagataacccttaatacaaaatataataatcatgagacaagacaaataattaaaggtactgataaggatatttcaatgcttattatgattttaagtaaggaagattattacgatgagtctgttaatattgaaattgaagatgtaaatattattttataa	MATEAKQTVNTLFKRYKTALRSKQTIFNLTNDQIEEMDLEITLNTKYNNHETRQIIKGTDKDISMLIMILSKEDYYDESVNIEIEDVNIIL
phiIPLA-ROD1	phiIPLA-ROD1_ORF187	phiIPLA-ROD1|_130392_130781	130392	130781	+	hypothetical protein				atggcaaaagaaattattggagaattagaatttacacctggaggtattgcaaacttcctagaaggtaagattatagaatcagaaaattataaaggattatttactaatgtttatggtaatggaggtaaatcaaattcattcgagtttaacttagttgtagctaaaaaatcagatgaacttataaaatcttatgagtcttccaatgagcctggtaaacctgtacttaatactagaaatatcctatcttcacaaagtcactatataacagcaaaacaaatgaatttagcaatgacttgtgagatgtttgtagatacaatagaaagtgtcggttcaaagcaagagaagcttaatagtaaactatatgaacaatttactatgggtacaatgtag	MAKEIIGELEFTPGGIANFLEGKIIESENYKGLFTNVYGNGGKSNSFEFNLVVAKKSDELIKSYESSNEPGKPVLNTRNILSSQSHYITAKQMNLAMTCEMFVDTIESVGSKQEKLNSKLYEQFTMGTM
phiIPLA-ROD1	phiIPLA-ROD1_ORF188	phiIPLA-ROD1|_130897_131523	130897	131523	+	Phage protein				atgaaaactaaattattattagcaggagtattatcagcaacattactattaggggcttgtggcaacgaagataacaaagataaaccacaggataagaaatccgaatcagtagagaagaaaaaagaagcacctaagaagtctgaagctaaaaaagatacaactaagaaggataatgaatcaactgagcaaactgaacaagtagcaactgaagaaccacaatcacaagaacagcaacagcaacagcaaccagtacaacaggaaccaacagaccaagaaaaagctgaagcaaatgcagaggtagctaagcaaaatggttatacaggtattcctaatggtgatgcccatagtgatgttccagtaggacagcaagatgaaaactatgctaatcacgatgctgaa…	MKTKLLLAGVLSATLLLGACGNEDNKDKPQDKKSESVEKKKEAPKKSEAKKDTTKKDNESTEQTEQVATEEPQSQEQQQQQQPVQQEPTDQEKAEANAEVAKQNGYTGIPNGDAHSDVPVGQQDENYANHDAEFYDSLTEEEFNEMKAEAEKEALREKYNGGLSSGEIQTKHAIEQGYYDGDNADEVMADIEKSEQEIADGKYDQYKE
phiIPLA-ROD1	phiIPLA-ROD1_ORF189	phiIPLA-ROD1|_131604_131720	131604	131720	+	hypothetical protein				atgaatatagagaagttattaaaagcaacacatacacacgtaaatgtaaagcaatatgatattaagaaattaccaaaaccaagtatggtaagtaaagataaatatactagaaaataa	MNIEKLLKATHTHVNVKQYDIKKLPKPSMVSKDKYTRK
phiIPLA-ROD1	phiIPLA-ROD1_ORF190	phiIPLA-ROD1|_131734_132135	131734	132135	+	Phage protein				atgtttagaaaaagaaaagcaaagtatattactgatagtatccaagaaaaaataaatacagaacgtagtaaagagttaagtgaaaagcaagaacttagaaatagattaaatacagatacttataaaacatatgagttagatgaaattgtagaagagcatttaaataagttagaagatatcactgtagaggaactaggactagattctattagactaggtacacatttgattcactattatccaataggtaagagcatgaaggaacaagtgtacagtagaagagagctagaatacatgcaaaagcaatttaagaaattaggatttgagacacagatatcaaatagtcaagtaggatttacaccctatatctacttaagattaatatggagtgcaaatatg…	MFRKRKAKYITDSIQEKINTERSKELSEKQELRNRLNTDTYKTYELDEIVEEHLNKLEDITVEELGLDSIRLGTHLIHYYPIGKSMKEQVYSRRELEYMQKQFKKLGFETQISNSQVGFTPYIYLRLIWSANM
phiIPLA-ROD1	phiIPLA-ROD1_ORF191	phiIPLA-ROD1|_132167_132376	132167	132376	+	hypothetical protein				atggaacaccaaatttatattatcttatatactgagtacaataacgaagtggaagatgaggcatctgtaaatgaaaaatattttactaacaaggacgatgcaattcaccaattagaaaaagaaggatttaaacatgtatgtgatgatgaatattcattggcttggtatctacaggcagagatagtgttactagagaaggaggaattgtaa	MEHQIYIILYTEYNNEVEDEASVNEKYFTNKDDAIHQLEKEGFKHVCDDEYSLAWYLQAEIVLLEKEEL
phiIPLA-ROD1	phiIPLA-ROD1_ORF192	phiIPLA-ROD1|_132376_132732	132376	132732	+	hypothetical protein				atgagtctagaagaaataaagaggcagttagaaaatagattaggagcattaaacatagataataccaagatgtatataaaagatggtatagaacaattagtaataacatcagaagatacttatataatagtactagatgtcttaagcgtaaataagtcacttatagataagagacctacaatagtaagagaaggtatgtatgagaaagaaaatagtaaatatgttattcaagaagggttttatttaatagatggtattaagggtacacaaactatagaacaaaggagtactatagtagacacaataattgagtatttaaccggaagtagtaaaccaaaacttaaagtattaccttaa	MSLEEIKRQLENRLGALNIDNTKMYIKDGIEQLVITSEDTYIIVLDVLSVNKSLIDKRPTIVREGMYEKENSKYVIQEGFYLIDGIKGTQTIEQRSTIVDTIIEYLTGSSKPKLKVLP
phiIPLA-ROD1	phiIPLA-ROD1_ORF193	phiIPLA-ROD1|_133332_133631	133332	133631	+	Phage protein				atgattgatatatacttaggagaaggttataataaagaatacttgtctaaagcactcagattaatcaatgaccatgctcctagggagttaagttatgattttaataatgtagaagcggatgttaatattcacacaatgttatatgttaaacctgaagataggtatgtatataaggatatatcttatgacttcccgggtgatttaattatttgtgtagttgaagatgatgctattgtatatcaccaaggtgagcagatttcaggtattagtattttaagaatactagaagagatattttaa	MIDIYLGEGYNKEYLSKALRLINDHAPRELSYDFNNVEADVNIHTMLYVKPEDRYVYKDISYDFPGDLIICVVEDDAIVYHQGEQISGISILRILEEIF
phiIPLA-ROD1	phiIPLA-ROD1_ORF194	phiIPLA-ROD1|_133647_133832	133647	133832	+	Phage protein				atgataggaataacaatattaattacggtaatggttattttaactgtagctatgtatattcatgtactagtagacttgattcagtcaatcagatataatagttttgataaggtaattaacgtcatagcatttgtacttatgacagttataatagcatcaggtattttagctatacttggaatatag	MIGITILITVMVILTVAMYIHVLVDLIQSIRYNSFDKVINVIAFVLMTVIIASGILAILGI
phiIPLA-ROD1	phiIPLA-ROD1_ORF195	phiIPLA-ROD1|_133939_134226	133939	134226	+	Phage protein				atgattcatatattcttaactgagagttatgataataaagttttaaatactgtactcaggtatattaatactactagtgatagagagcttagttacttaatgggtaaaggtgaagcagatgtatgtatagaaaagggagtatttagtaatatagaagatgttaaaattgactctgagtttattgatagaggtaacttatgtatacttataaatgaagatggattagtatgtagttactacagaggagaatcatgtaatgttggttcctttgtaaaggagaggttataa	MIHIFLTESYDNKVLNTVLRYINTTSDRELSYLMGKGEADVCIEKGVFSNIEDVKIDSEFIDRGNLCILINEDGLVCSYYRGESCNVGSFVKERL
phiIPLA-ROD1	phiIPLA-ROD1_ORF196	phiIPLA-ROD1|_134226_134552	134226	134552	+	Phage protein				atgatagaaattaggttaactgaagattataatgacttgagtcttaaggcattactaaaacgtattaaaagggtagctcctagggaattaacttatggtttagaagcggatatggatactacagatgttaatattggagattcagttccttctagagggttatatgtagagtactcagaacgttttactagggacttatggataattgtacacccttcaggttatgatgcttattatcaaggagagaaatatggtggagagtctttagatgagattatacatgatatgttttatgatgatgcagacccttttgacttagattattag	MIEIRLTEDYNDLSLKALLKRIKRVAPRELTYGLEADMDTTDVNIGDSVPSRGLYVEYSERFTRDLWIIVHPSGYDAYYQGEKYGGESLDEIIHDMFYDDADPFDLDY
phiIPLA-ROD1	phiIPLA-ROD1_ORF197	phiIPLA-ROD1|_134567_134860	134567	134860	+	hypothetical protein				atgatagagatataccttagtgaaaattatgataagaatttattaaaagcagaattaaaatggattaaggagaccgcttcaagagaactaacttatgatattaataggaaacctggattggatgtttatgttaatccctataggtgtactaaagacgaagttgaagaatggagtacacttcctccatttgaagatgatatacttgtatttatagcggagacgtggatacatgaataccatagaggtaaatcaataggtgtagatagtatggaagagtatgtaaaggagatgtaa	MIEIYLSENYDKNLLKAELKWIKETASRELTYDINRKPGLDVYVNPYRCTKDEVEEWSTLPPFEDDILVFIAETWIHEYHRGKSIGVDSMEEYVKEM
phiIPLA-ROD1	phiIPLA-ROD1_ORF198	phiIPLA-ROD1|_134864_135049	134864	135049	+	Phage protein				atgtttaaagtatattatacagtctaccatagaggtagtatgaaaacaattaaggataagctagatagaagtagtttaatatacttcttgtatgacacttggtataaagatattagtaacgtattccctaatcactataataaagagtttgggagtaagagtgatgatatagatatagataaataa	MFKVYYTVYHRGSMKTIKDKLDRSSLIYFLYDTWYKDISNVFPNHYNKEFGSKSDDIDIDK
phiIPLA-ROD1	phiIPLA-ROD1_ORF199	phiIPLA-ROD1|_135186_135479	135186	135479	+	Phage protein				atgatagagatataccttagtgaaaattatgataagaatttattaaaagcagaattaaaatggattaaggagaccgcttcaagagaactaacttatgatattaataggaaacctggattggatgtttatgttaatccctataggtgtactaaagacgaagttgaagaatggagtacacttcctccatttgaagatgatatacttgtatttatagcggagacgtggatacatgaataccatagaggtaaatcaataggtgtagatagtatggaagagtatgtaaaggagatgtaa	MIEIYLSENYDKNLLKAELKWIKETASRELTYDINRKPGLDVYVNPYRCTKDEVEEWSTLPPFEDDILVFIAETWIHEYHRGKSIGVDSMEEYVKEM
phiIPLA-ROD1	phiIPLA-ROD1_ORF200	phiIPLA-ROD1|_135483_135740	135483	135740	+	Phage protein				atgtttaaagtatattatacagtctaccatagaggtagtatgaaaacaattaaggataagctagatagaagtagtttaatatacttcttgtatgacacttggtataaagatattagtaacgtattccctaatcactataataaagagtttgggagtaagagtgatgatatagatatagataaacttattgaagcggttaatgaggaaggtatattacttatcaatagaggtaattatgttacaataagagaatggtag	MFKVYYTVYHRGSMKTIKDKLDRSSLIYFLYDTWYKDISNVFPNHYNKEFGSKSDDIDIDKLIEAVNEEGILLINRGNYVTIREW
phiIPLA-ROD1	phiIPLA-ROD1_ORF201	phiIPLA-ROD1|_135828_136067	135828	136067	+	Phage protein				atggatactttaacatacactattattcataaagaatctgatagggtaatatctagcggtttaaatgagacagaaactatgaacttagttcaaaggatgataaatactaatctagttactgatatatcattagatgattatatacgcagaccaagtggagatatagatgtactcaatttactagtagatattagaagacaaggcgtatttgatttcaatcacacttggcacgtaggatag	MDTLTYTIIHKESDRVISSGLNETETMNLVQRMINTNLVTDISLDDYIRRPSGDIDVLNLLVDIRRQGVFDFNHTWHVG
phiIPLA-ROD1	phiIPLA-ROD1_ORF202	phiIPLA-ROD1|_136078_136425	136078	136425	+	Phage protein				atgatagttatatatacagatgtttctaaggattatttaaaagacgagttcttaccttggcttaatgatagagatagatatttagagtattataaggataagttacctgaagacatagactcttcttacattgtatcagttgtatactgtagaaatatggaaggtcttatgaatagaaaagatattcttattggtaatagttataatgaacctgtagctttattaggtgttcctgagttttttggtaattatagtagtcatttctactatagaggagaaagtattagtaaacatgacctaggagagattgttaggttaaaagcttggcaacgtatgggcggagattga	MIVIYTDVSKDYLKDEFLPWLNDRDRYLEYYKDKLPEDIDSSYIVSVVYCRNMEGLMNRKDILIGNSYNEPVALLGVPEFFGNYSSHFYYRGESISKHDLGEIVRLKAWQRMGGD
phiIPLA-ROD1	phiIPLA-ROD1_ORF203	phiIPLA-ROD1|_136968_136630	136968	136630	-	Phage protein				atgaaaataaactatattccaatgtgggacaatgaagacgtattacaatatgcaaaatcacaattattagtaaatgaattagaaacaaaagaaattgtattcaaaaattatcaaatatcagatgatttagatggcggaacagataaaaaatattatgaaatatatgaaagtaaattttatgtagatgaggaaacaacaaaagaagaatttaataatttaattatagaaaatgaaaaactagtaaaagagtataaaacacaaaacggattaattaaaaatttaattaaatcacaacatgaagtaaatgaatttgaatacaatgttataaatattctataa	MKINYIPMWDNEDVLQYAKSQLLVNELETKEIVFKNYQISDDLDGGTDKKYYEIYESKFYVDEETTKEEFNNLIIENEKLVKEYKTQNGLIKNLIKSQHEVNEFEYNVINIL
phiIPLA-ROD1	phiIPLA-ROD1_ORF204	phiIPLA-ROD1|_137279_137587	137279	137587	+	Phage protein				atggatgtaaaagaaattgcaaatactataatggagttgtggcaaatggatggttacagatgtgcagaacctccattatatgaaagcacactaaaccacacacgcacatacacggcgttaattgtttccattaaaggaaactatgacacagtgcagatgttccgtaaaacgcctataatgagcatgagagggcaaagccaaccggctagcatgttagtaaatgttattgatgatgtaattataatcgtatatgaaaatgtagtgtacggagttcaaaacaaagaaataaaatttattgaagaaatttaa	MDVKEIANTIMELWQMDGYRCAEPPLYESTLNHTRTYTALIVSIKGNYDTVQMFRKTPIMSMRGQSQPASMLVNVIDDVIIIVYENVVYGVQNKEIKFIEEI
phiIPLA-ROD1	phiIPLA-ROD1_ORF205	phiIPLA-ROD1|_137907_138077	137907	138077	+	Phage protein				atggatttagatattaaactagcagactatgacaacatcaataaactatacggctttaaaaaatatactgctaaatggtttggcggtggtgtagtattccaaagttataatatagcggacactctagaatatgcttacacacaagttaaaacaaatagaattagtaaataa	MDLDIKLADYDNINKLYGFKKYTAKWFGGGVVFQSYNIADTLEYAYTQVKTNRISK
phiIPLA-ROD1	phiIPLA-ROD1_ORF206	phiIPLA-ROD1|_138152_138343	138152	138343	+	Phage protein				atgaaatttaaaatagaaaaaaataacagtgatataaaaactttatggaatttagctaaaaatggatatatgagttatcaaactgtacacaatatatttaaaaatgaatcagatgaatttattatatttaacagtaaacaaacttataataaatttatggaattaagatataatagaagtgcaatccaatag	MKFKIEKNNSDIKTLWNLAKNGYMSYQTVHNIFKNESDEFIIFNSKQTYNKFMELRYNRSAIQ
phiIPLA-ROD1	phiIPLA-ROD1_ORF207	phiIPLA-ROD1|_139325_138843	139325	138843	-	HNH homing endonuclease # Phage intron			isu;Phage_introns	atggaagaaataaaagaaatttggaaacctataaaaaaagaatactttaataaatataatttttatgtttctaatttaggtagtgtaatgataaatgataggtttagtaaaatacatgtagaccgtgacggatatttaaccgtaaagataaataagaaacgtcacatggtgcataggcttgtgtatgagtattttggaacagactttaataaagattatcatatacaccatatagacggaaacaaacaaaataactgtattgataacctagaatgtataagcccatcagaacacaataaaaggcatcacaaggataacacgttcaataagtacaataggggttacgtattaacagaagatgaaagaaaagccatagcaagcaaatacaagccttataag…	MEEIKEIWKPIKKEYFNKYNFYVSNLGSVMINDRFSKIHVDRDGYLTVKINKKRHMVHRLVYEYFGTDFNKDYHIHHIDGNKQNNCIDNLECISPSEHNKRHHKDNTFNKYNRGYVLTEDERKAIASKYKPYKYTISMLAKEYNISESTVERIIKKYKKD
phiIPLA-ROD1	phiIPLA-ROD1_ORF208	phiIPLA-ROD1|_139724_139870	139724	139870	+	hypothetical protein				atgagtacactaatcaaaaaaatcaaaaaagaatatacactgtatgcaagcaatacaattattgaatatcttgccggaactagaaaaacattaccacaagacttagaaaacatcttgagaaaagaaattgaaattttatcaaaataa	MSTLIKKIKKEYTLYASNTIIEYLAGTRKTLPQDLENILRKEIEILSK
phiIPLA-ROD1	phiIPLA-ROD1_ORF209	phiIPLA-ROD1|_140036_140359	140036	140359	+	Phage protein				atgaaatctatcaaaactatcgaaaacttattagaaaaagcagaaaacaaagggcaagcaattttaaacggtcgttactttgacgggtacagtaaaggtgaactggaagaaaaatatgcaattgaaattgacggcaataaattaattatgagacactggggaacacaaacaattgagattgacttaacaagaaaggaaatagtttcatattacggtcaaagcaattcagaccgtgacagtttaaacacattagtagattgcttagggattgcaccaaactttagatacctaccaagcaaagacttattcatttacgaaaattaa	MKSIKTIENLLEKAENKGQAILNGRYFDGYSKGELEEKYAIEIDGNKLIMRHWGTQTIEIDLTRKEIVSYYGQSNSDRDSLNTLVDCLGIAPNFRYLPSKDLFIYEN
phiIPLA-ROD1	phiIPLA-ROD1_ORF210	phiIPLA-ROD1|_140445_140840	140445	140840	+	hypothetical protein				atgttcaaattacaaaataaagttgagataatcgtacctaaggaagataacaacggtaaacacatcatgaacaatcaattgaatgaatcacacaaaacaatcactagaatatgtggaggttgtacaatcactgatgttaaaggtcagtggtggtcagacgatgagcaacgtatcatgcaagataataacactaattacgaatggtactatgacaaggatatgcaagatataaacgaccaacaagggttattacaatccttatcaactatcactagaattctaataactgaatacaatcaagaagcggttagtatcaaagttaatggcacactatacattattgatgaaagtgatttaaatttcttatcttatgagttatacggtttaatgttctag	MFKLQNKVEIIVPKEDNNGKHIMNNQLNESHKTITRICGGCTITDVKGQWWSDDEQRIMQDNNTNYEWYYDKDMQDINDQQGLLQSLSTITRILITEYNQEAVSIKVNGTLYIIDESDLNFLSYELYGLMF
phiIPLA-ROD1	phiIPLA-ROD1_ORF211	phiIPLA-ROD1|_141309_141530	141309	141530	+	hypothetical protein				atgaacagattagaaatagtaaaagacacggcaatggaatacatcattatgatggataacggagttatggacggacaattgacacaagaagaatacaacgaagcagttagctttgaaaaggtttacgattacactttatcagaagcaaatcaagaatgtaaattcttaggaggtaaaattttaactttcctagtacatgaagcaattgaagaatacgcataa	MNRLEIVKDTAMEYIIMMDNGVMDGQLTQEEYNEAVSFEKVYDYTLSEANQECKFLGGKILTFLVHEAIEEYA
phiIPLA-ROD1	phiIPLA-ROD1_ORF212	phiIPLA-ROD1|_141789_141953	141789	141953	+	hypothetical protein				atgacaaaaacaattaaacaattagaaagccaacttgaaagactagaaagaaaatcagatgaggaactagcaaacggatattatgaagcctttgaaagaacttgcgcacagattagagaattagacctacaaatcgaattaaaaaagaattcagaaactgtttaa	MTKTIKQLESQLERLERKSDEELANGYYEAFERTCAQIRELDLQIELKKNSETV
