# Supplementary material for: Safety assessment of Staphylococcus phages of the family Myoviridae based on complete genome sequences
Source: Sci Rep. 2017 Jan 24;7:41259. doi: 10.1038/srep41259 (PMC5259776; doi:10.1038/srep41259)
Supplement: Supplementary Dataset 13 [file srep41259-s14.xls]

## Sheet: Sheet1
contig_id	feature_id	location	start	stop	strand	function	aliases	figfam	evidence_codes	nucleotide_sequence	aa_sequence
phiSA012	phiSA012_ORF1	phiSA012|_833_1165	833	1165	+	Phage protein				ttgaaatccctaaatattgattttgaacctcagaaaaaatttgaaggattaaaaaatataaacctattatcttatgatttttacttacctgaatataatgtcttgattgagtatcaaggacaacaacattatgaacctgtagagctttttggaggagaagattactttttaaaacaacaaaaaaatgataaaattaaaaaggaattttctaaaaacaacaatatttatttattagaaataccttatactaagtatacttttgatagtgttaaagaggaaatagaagtaatgttaagtaatgtaaagcaagggactactaaccaaaagaagtag	MKSLNIDFEPQKKFEGLKNINLLSYDFYLPEYNVLIEYQGQQHYEPVELFGGEDYFLKQQKNDKIKKEFSKNNNIYLLEIPYTKYTFDSVKEEIEVMLSNVKQGTTNQKK
phiSA013	phiSA012_ORF2	phiSA012|_1284_2144	1284	2144	+	Phage terminase, large subunit		FIG00017949	idu(2);Phage_packaging_machinery	atgaatgctgtctggatttcagctgaccaacttgtagaaaaagaacttaataccgattctaaacaagcattttacaattatgtactgggtatgccttatgaagatttaaaaatgcgtgtattaccagaagacatatttgaaaacaaatctaaaattgcaaaagaacaattatttgatagagatagatataagtatatatcctgtagtgttgactggggtaatttccactggtgctgtgtacatggtatgacagaagatggtcatgtagacttaatacgactatttaatgtaaagaaaaatagcagaccagatttagtagaggcagacttagaaagaattatattagagttttctaaatatgaccccgatattattatagctgacaacggagattcagga…	MNAVWISADQLVEKELNTDSKQAFYNYVLGMPYEDLKMRVLPEDIFENKSKIAKEQLFDRDRYKYISCSVDWGNFHWCCVHGMTEDGHVDLIRLFNVKKNSRPDLVEADLERIILEFSKYDPDIIIADNGDSGNNVLKLINFFGRERVFGCTYKSSPRSSGQLYAQFNENTNTVTVDKLMHNKNYIQGLKTGRISVYQKQDEELKTYLKHWQNVLIMDEEDEKTGEMYQVIKRKGDDHYAQSATIGYIGLTRIKELLETSKGTSFDSTFVSTDYNQGDGNTYYLND
phiSA014	phiSA012_ORF3	phiSA012|_2157_2948	2157	2948	+	Phage protein				atgttacaaaatattataaaaagtaaggacactgatataaatatcggtgtcttacactttttaacaaatagaacttttacgtatgaagaagtagcaaagaataataaacaattaacaaaagactataattttattgttaagtcttatggattcaatgacttttatgatatgtttctttatattaatagagacactattattaaaggaggtaataaggacgaatctaagttaaataaagtaaaacgtaaagttatacgtaatggtaaagaaatagaaatgacggtttatgaagaccctaacgcaggtaaccaacaacaagataaaaaacccaaagataatgaacaacaacctaaaacaacatcagctataggctctaaatctacaggaacggaagaagga…	MLQNIIKSKDTDINIGVLHFLTNRTFTYEEVAKNNKQLTKDYNFIVKSYGFNDFYDMFLYINRDTIIKGGNKDESKLNKVKRKVIRNGKEIEMTVYEDPNAGNQQQDKKPKDNEQQPKTTSAIGSKSTGTEEGQKVNPKRLSNTISKLGSNIDHIDTSLVNISREFTSTDGDLIGNALFEETEDTIKLHGYITKEDVTGVGVRSIIELLLLGIKKEKNIEVYDIQLPEAIQYLKMLGFTKKKDSFYMKKKDVLSFIGDLHEFL
phiSA015	phiSA012_ORF4	phiSA012|_2986_3570	2986	3570	+	Phage protein				gtgttaacactattagtagtatattatagaaaagaaattagatttaaaaaacttttattaaatatagaaaatttaaaatatgagttttatatagaaaaggaagatgttgaaatggaaaataaattaactttagaagaatctattacccctttaacaaaggaagaaaaagaagatgctattaaagaatttagtaatattttatgtgaaatgactaagaagttatattctacatacaatgtgttacgacaagacccagtagatgagacacaaaaattagatggtcatttaatggtttttcaaagtcgtttaggggacacacttactggtgatttacatgataagttattcagattagcgtttgataaacgattaaatatttttgaagtaaataaacaatat…	MLTLLVVYYRKEIRFKKLLLNIENLKYEFYIEKEDVEMENKLTLEESITPLTKEEKEDAIKEFSNILCEMTKKLYSTYNVLRQDPVDETQKLDGHLMVFQSRLGDTLTGDLHDKLFRLAFDKRLNIFEVNKQYKKDVQDNKAIELGDVVVTDTAISNILSSNELGFSISFMLKEDWEEKERIRKEEEEKLNKEK
phiSA016	phiSA012_ORF5	phiSA012|_3606_4577	3606	4577	+	Phage protein				atgaataaaaagttagacgtaaaagaagtagcaactgtaattatcataatactaataggtttttctatactatttaatcttttctttttatctcaattagataaagaaaaagaagagaaagataaatacaaaagattagttaatatttaccaaaaagacaataagatagatactaaagacaaaaaagaatatgttaaaaggttaaatgatgcagaagaggaacttgataaagtaaaacgggaaactaattataaaggttacaacgataagtctgataaaggcaaagaggaaatagataaagaacttaaagaggctattttcggtaaacttagagacgatgagataattgttaaaactaagattgaatacacagataaggttaaatcacctactatagaa…	MNKKLDVKEVATVIIIILIGFSILFNLFFLSQLDKEKEEKDKYKRLVNIYQKDNKIDTKDKKEYVKRLNDAEEELDKVKRETNYKGYNDKSDKGKEEIDKELKEAIFGKLRDDEIIVKTKIEYTDKVKSPTIEVDNEGVGKVLLPIETKPKNDNTEVKIVDSTNTPTTTPPVTSAPEVNNTPVPQQPPSVSDNNGNTVPTVPSDGGNLTPNVPSNPTPPVEEPPIVLPPPVEDPIKPTEPDRPTEPSQPEEPNSPVEPEDPNNPDNPNNPEEPSQPEEPSNPDNPDVPEETSNPSEPNSIPWAPLEPPLSMPLVPLEPATPIT
phiSA017	phiSA012_ORF6	phiSA012|_4666_5019	4666	5019	+	Phage protein				ttgaactttgatttaaatatactaacttctattttagttttaattataggtacttgtttacttacattagtaataacagaatgtctaggttatacaaaagaatttaaattgttacattatgcaatttatggtatagtaattataggaacttattttttaacagaaatgtttaaaaaaatatctagtataattaaagaagatgttattttatctgttcaaaatacagaaaaatataccggttttaatgacccaacctttatattcattattacaacgattggtgctattattggactaggtatttattatactcataaatatataaaagaaattaatttaaataagaaacggtga	MNFDLNILTSILVLIIGTCLLTLVITECLGYTKEFKLLHYAIYGIVIIGTYFLTEMFKKISSIIKEDVILSVQNTEKYTGFNDPTFIFIITTIGAIIGLGIYYTHKYIKEINLNKKR
phiSA018	phiSA012_ORF7	phiSA012|_5028_5408	5028	5408	+	Phage protein				ttgacctatgctaaagataaaaaatgggaagatgcaaagacttttataaaacaacagggtatgaaagataattggatagaaatagtagattattataggcaaataggtggtacgcacgttgctgtatttattgctctagaaaaagaaaagtatatgatactagaagcaactactgataatagggtaatattagtagataaaaataataatattgttttagaagattataatgtggttatggaatctaagaagatgttttattatatagaacaaccctttaaacataaaatagacttaaatagttctataagtagtattacctacaataacacagatacattaacaatgtacaaccataaggatggtgacacggttggctga	MTYAKDKKWEDAKTFIKQQGMKDNWIEIVDYYRQIGGTHVAVFIALEKEKYMILEATTDNRVILVDKNNNIVLEDYNVVMESKKMFYYIEQPFKHKIDLNSSISSITYNNTDTLTMYNHKDGDTVG
phiSA019	phiSA012_ORF8	phiSA012|_5401_7119	5401	7119	+	Phage protein				ttggctgatatttttaaacgtctaaggttaggtagagattatgaggacataattgatactgtacctatagatgatggattacaggcaaatattagaaacatagaagaaaaaagtaaggaacttaacaaatcattatatggtaaacaacaagcatatgcagaaccatttcttgaagtaatggatacaaaccctgaatttagaacaaagagaagttatatgaaaaattcagataatttacatgatgttctaaaacagtttgggaataacccaattttaaatgctatcattttaacaaggtcaaatcaagtagctatgtactgtcagccctcaagatataacgaaagaggattaggttttgaagtacgcatgcgtgatttagatgctgaacctggaaaaaaa…	MADIFKRLRLGRDYEDIIDTVPIDDGLQANIRNIEEKSKELNKSLYGKQQAYAEPFLEVMDTNPEFRTKRSYMKNSDNLHDVLKQFGNNPILNAIILTRSNQVAMYCQPSRYNERGLGFEVRMRDLDAEPGKKEKEEIKRIENFILNTGRDKDIDRDSFQSFCRKIVRDTYTYDQVNFEKVFNKKNATTMDKFIAVDPSTIFYATDKNGKIIKGGKRFVQVINKKVVASFTSREMAMGIRNPRTELSSSGYGLSEVEIAMKQFIAYNNTETFNDRFFSHGGTTRGILQIKSEQQQSQRALENFKREWKSSFSGINGSWQVPVVMADDIKFVNMTPTANDMQFEKWLTYLINIISALYGIDPAEIGFPNRGGATGGKGGNTLNEADPGKKQQQSQNKGLQ…
phiSA020	phiSA012_ORF9	phiSA012|_7280_8053	7280	8053	+	Phage protein				ttggaagaaattaagtttaatgcctttttagaagctgatttacaaaagtcagtagatgttaaaactgatgagaaaaattactactttaaaggatacgcaagcacacctagtagggatagacaaggtgaagttattaaccctaaaggtatgtcattagatatattcaaagcagatggatatgtaaactacgaacaccaaaaagacaaactaattggtatccctacagataattgttacatagacccagataaagggttatatatagaagtgcagttatttaaaggtaataagtatgctgaggaaatggtagaacttgcacagaatttagaaaagtctggtactggtagaaaaattgggttttctattgaaggtatggttaaaaaacgtaatacccaagac…	MEEIKFNAFLEADLQKSVDVKTDEKNYYFKGYASTPSRDRQGEVINPKGMSLDIFKADGYVNYEHQKDKLIGIPTDNCYIDPDKGLYIEVQLFKGNKYAEEMVELAQNLEKSGTGRKIGFSIEGMVKKRNTQDNTIIDEMVVTGVALTKLPANEQSRAEFVLKSFLTGTGTTPDTQVDAGALRRESLASSITNLTYVTKIKDLKEFNNTWNQVVEHLEKNNLMGYEESVVTLQLAKGLSRKDAELAVMEINKKQLED
phiSA021	phiSA012_ORF10	phiSA012|_8059_9054	8059	9054	+	Phage protein				atgagtaaattttcaaatattctagaagaatataataaattacaatcacaagatgttgaaaaatcattagaagaaaataaagatgaagaacctaaagaagaggctactgtagaatcagttacggaagaacaagtagttgaaacagatgcaccgcaaaaagaagaaccacaacaagtatctgaagaagacgctaaaaaagcacaagaagaatctaagaaattagaatcagaaaagcaagaagaagataaagaagtagagaagtctgttaaagattctaaagacccagtagaccataaagatactaaaactgaagacaaagacaatgagaaacgtaaaaacaaaaaagaagataaagaagacgagtctaaagaagaagatgaaaaagaatctaagaaagat…	MSKFSNILEEYNKLQSQDVEKSLEENKDEEPKEEATVESVTEEQVVETDAPQKEEPQQVSEEDAKKAQEESKKLESEKQEEDKEVEKSVKDSKDPVDHKDTKTEDKDNEKRKNKKEDKEDESKEEDEKESKKDKDKEDKKSENKKDSEKVKKSALSDEDIVEGFSTVLKSLQDLPKQFATKDDVKEIKKSLEELQDAFAEKEKKQEEKVETIKEEVNKEQEDKEEENTDESVEKSVTTSNTAQQDDVNYVSKSAVVEEEVQEEQPEEDKQEVNTITQEDREAFMNKFKSESQRRDKPTRQLNDAYLAYMDVRNNGENASPSSLKTVKDFIK
phiSA022	phiSA012_ORF11	phiSA012|_9146_10534	9146	10534	+	Phage major capsid protein		FIG00016372	isu;Phage_capsid_proteins	atgcataaagatactaacttgacagcggaacagaataagtacgctgataagttccaagaagaagtaatgaaatcctaccaaacaggatatggcattacacctgatacacaagtagacgcaggcgcattacgccgtgaaattttagatgaccaaattacaatgttaacatggacgcaagatgacttgattttctaccgtgaaatctcacgtcgtcccgctcaatctacagttcaaaaatatgatgtttacttacgtcatggtaatgtaggtcattcacgttttgttcgtgaggttggtgtagcaccagtatctgaccctaacattcgtcaaaagaccgttgaaatgaaatacgtttctgatactaaaaacttatcaatcgcatcaactcttgttaacaac…	MHKDTNLTAEQNKYADKFQEEVMKSYQTGYGITPDTQVDAGALRREILDDQITMLTWTQDDLIFYREISRRPAQSTVQKYDVYLRHGNVGHSRFVREVGVAPVSDPNIRQKTVEMKYVSDTKNLSIASTLVNNIQDPMQILTEDAIAVVAKTIEWASFYGDASLTADPTGQGLEFDGLAKLIDKDNVIDAKGESLTETLLNRSAVLIGKSFGTATDAYMPIGVHADFVNSVLGRQMQLMQDNSGNVNAGYNVQGFYSSRGFIKLHGSTVMENELILDESLQPLPNAPQPATVKATVETGKKGLFTDEHDRAELTYKVVVNSDDAQSAPSEAVTATVNNATDGVKLEISVNAMYQQQPQFVSIYRQGRKTGDFYLIKRLGMKEVNDEGKLVFYDLNETIP…
phiSA023	phiSA012_ORF12	phiSA012|_10621_10890	10621	10890	+	DNA topoisomerase I (EC 5.99.1.2)		FIG00000204	isu;DNA_topoisomerases,_Type_I,_ATP-independent	atgttacattatcataaacctaatttgactattgcaactatccatggagaaattacagtagatgagaatggaaaagttagtggactaacaaaaacacaagagaaagattttaaggacgttgtaggttatacatatgcagaggataaaaaaccacaaccaaagaaagaagaaccaaaagaagaaaataaagaagaagtaaaaacagaaccgaaaaagaaaacaacacgaaaaactacacgaaaaacaacaactaaaaaagatgaagagtaa	MLHYHKPNLTIATIHGEITVDENGKVSGLTKTQEKDFKDVVGYTYAEDKKPQPKKEEPKEENKEEVKTEPKKKTTRKTTRKTTTKKDEE
phiSA024	phiSA012_ORF13	phiSA012|_10902_11813	10902	11813	+	Phage protein				atggttaattccatgtttggaggaaatttagacccttacgaaaaatcactaaattatgagtacccttaccacccatcaggtaaccctaaacagatagataaaaaagatatagaaaacttaactttagcagactatgggtggactccagaggctattaaaaaccactacatgtttggtgttaccgtgcaaaatccagatacaggtcaacctatggatgactctttttataatcatgttttggagatagctatagacaaagctgaaaaagcattggatattattattctacccgatattaaaaaagagatgcgtgactactatgaaacagaatttaatagttatatgtttgttcatgcatttaataaacctattttacaagtagaaaagttacaattaggt…	MVNSMFGGNLDPYEKSLNYEYPYHPSGNPKQIDKKDIENLTLADYGWTPEAIKNHYMFGVTVQNPDTGQPMDDSFYNHVLEIAIDKAEKALDIIILPDIKKEMRDYYETEFNSYMFVHAFNKPILQVEKLQLGFNGRTIYDYPANWWKVSHVGGHVQLFPTALMQTGQSLAYDAVFNGYPQLAGVYPPSGANFAPQMIQLEYVAGMLPRKRAGVTKPWEVPPSLEQLVIKYALKEIYQVWGNLIIGAGIANKSLEVDGISETIGTTQSAMYGGASAQIIQIDADIKELLSGLRSYYGQNMVGI
phiSA025	phiSA012_ORF14	phiSA012|_11825_12712	11825	12712	+	Phage protein				atggaaaaaaggtatattctgggttcaactaataatgcagaagtatttaataaatctacacaatactcaacaaatacaggtagtatggagcaagataaaactaaatatactactagattagagtttgataccgttgatatgattagatttattaatgacagaggaattaaagttttgtgggaaagtgcttacttttgtccttgtttaaataaacagacagggcaacctaggatggactgtccacagtgtcatgggaaaggtattgcttatttaccacctaaagaaacaattatgatgatacaatcccaagaaaaaggcactaactatatggatataggattacttgatacaggaacagctattggtactacactacttgaaacaagagtttcctacaga…	MEKRYILGSTNNAEVFNKSTQYSTNTGSMEQDKTKYTTRLEFDTVDMIRFINDRGIKVLWESAYFCPCLNKQTGQPRMDCPQCHGKGIAYLPPKETIMMIQSQEKGTNYMDIGLLDTGTAIGTTLLETRVSYRDRFTVPEVLMPQASIHYVSEERIEKGIPMYYDVKEIEYIATQDGIVPNDDYKLENNRLFLDKKYQGQNITIKILMVLRYIVSDILKESRYQYTKFNQARPKFENLPQKLLLKREDVIVTPAPYKVESGIGNDIEAKVEDPKATPNKPNISNMGGFFGGAFES
phiSA026	phiSA012_ORF15	phiSA012|_12712_13356	12712	13356	+	Phage protein				atgggaaaaagagtacaagtaaaaggtaatagacctaacctattcaaaggtgaccaaccacgaaaagtaggtagaaaagctattaatgagatgaaagcagagattttagataacctacaagtagtagctcaatcagcatcagatgatgatgtctatattaaacgtatgcctaactacttagaggttacggaaaaaaagttagaaaagcacggtgttattgaccttaaaaaagcttttgccaaatctagtaaacgtagacctaaaaaagatggtggttggtaccttattgtacctataagaatcaaagcaaaaagccttaataaaaaagcatatcatgatttaagaaaagcacaaatacctagtggtgcaaaatctgttactaaagtaactgattactta…	MGKRVQVKGNRPNLFKGDQPRKVGRKAINEMKAEILDNLQVVAQSASDDDVYIKRMPNYLEVTEKKLEKHGVIDLKKAFAKSSKRRPKKDGGWYLIVPIRIKAKSLNKKAYHDLRKAQIPSGAKSVTKVTDYLDGRRKSVTHPALKPQPMSKNTTRFKTKNKKQSGYAIFRTVSNTSPANSWILNRDKVTNKNFSKTTIRNIERLMKWKLENMK
phiSA027	phiSA012_ORF16	phiSA012|_13387_14214	13387	14214	+	Phage protein				atggactcttatttacgaaaagaattagagccaaggctacgtacagtattacataattgttatattatagatgaagttttaaaagactttgatgaacaagctcgtgattcttttaaagaatcattttgtggtaaggatgcacctaatgaggttactataggatatgattttcctaagtttaaaaccaatcatggtgcgcattatttaatacaactagatgagggtagtgaaacacaaaactcactaggtaatgtacaaggttcttatacagaggctaacgatgataccaaaagggaattagtcacagcaaaaaaagtaaataataggttagtatttacagtatccaaacctatacatgaggttttatatgtagaggatatagcattttcctcatcagat…	MDSYLRKELEPRLRTVLHNCYIIDEVLKDFDEQARDSFKESFCGKDAPNEVTIGYDFPKFKTNHGAHYLIQLDEGSETQNSLGNVQGSYTEANDDTKRELVTAKKVNNRLVFTVSKPIHEVLYVEDIAFSSSDEVQIEDNTFSFNYEGNEDYENYNAIITYVEKTNNTKGIVKGFTAEERCIIVGLSYNVDVARCLDAILKMLLISMRDGIEEQQSLQLQNLSFGTMAPIIDDGESPIFGRPTTIKYTVSHDLDYTITQDINKLTFKERKDKNGK
phiSA028	phiSA012_ORF17	phiSA012|_14204_14413	14204	14413	+	Phage protein				atggcaagtaaaagaactacacctaaatataaacataatgggtatgttcatattgacactttcttagacacagcaaaaactgtgtttcatttatcagagggtcaatgcgaaggatttaaagcccttatgtctggaaagcattatcaatttcaagaaacagacttcttaccttacttagaagactacttaggtaagaaattagaagtttaa	MASKRTTPKYKHNGYVHIDTFLDTAKTVFHLSEGQCEGFKALMSGKHYQFQETDFLPYLEDYLGKKLEV
phiSA029	phiSA012_ORF18	phiSA012|_14434_16197	14434	16197	+	Phage major tail sheath				atggcaaaagatatatttccacgtagacctatccaacgtccccatgcttcaatcgaagtagattcatctggtattggtggttcagctagtaacagtgaaaaaattctatgtttgattggtaaagcagagggcggggagcctaatacagtctaccaagtacgaaattatgcacaagctaaatcagtatttcgttctggtgaattactagatgcaattgagttagcttggggttctaacccacaatacacagcaggtaaaatcctagctatgcgtgtagaagatgctaaagcatctcagttagaaaaaggtggactaagagtaacgtctaaaatctttggttccgtatctaatgacattcaagtagcattagaaaaaaatacaatcacagattctttacgt…	MAKDIFPRRPIQRPHASIEVDSSGIGGSASNSEKILCLIGKAEGGEPNTVYQVRNYAQAKSVFRSGELLDAIELAWGSNPQYTAGKILAMRVEDAKASQLEKGGLRVTSKIFGSVSNDIQVALEKNTITDSLRLRVVFQKDNYQEVFDNLGNIFSINYKGEGEKATFSVEKDKETQEAKRLVLKVDEKEVKAYELNGGAYSFTNEIITDINELPDFEAKLSPFGDKNLESRKLDEATDVDIKGKAVYVKAVFGDIENQTQYNQYVKFEQLPEQASEPSDVEVHAETESATVTATSKPKAIEPFELTKLSGGTNGEPPTSWSAKLEKFKNEGGYYIVPLTDRQSVHSEVATFVKNRSDAGEPMRAIVGGGTSETKEKLFGRQAILNNPRVALVANSGKFV…
phiSA030	phiSA012_ORF19	phiSA012|_16272_16637	16272	16637	+	Phage protein				atggcatctcaagctaaacagacagtccatactggtaataccgtaatgcttatgattaaaggtaaacctgtaggtagagctcaatcagcgtctggtacacgttcttacggtacagaaggggtatatgagattggttctatcatgccacaagaacacgtttaccttaagtatgaaggtgaattaacagtagaacgtctacgaatgaaaaaagagaactttgcaaaattaggatatgcttctcttggtgaagaaatccttaagaaagatattattgacattgttgttattgacaacttgactaaagaagtgcttgtgtcatatcacggttgtagtgctaataactatgaacttcgtagcttcacatag	MASQAKQTVHTGNTVMLMIKGKPVGRAQSASGTRSYGTEGVYEIGSIMPQEHVYLKYEGELTVERLRMKKENFAKLGYASLGEEILKKDIIDIVVIDNLTKEVLVSYHGCSANNYELRSFT
phiSA031	phiSA012_ORF20	phiSA012|_17654_18967	17654	18967	+	hypothetical protein				atggataagaaaatattaaaagaagctagtagattagggataaaaattattaaagaggataaaataacaagaaataaaacacatgtaggagtaattcttagaggtaagtttaaagggtgtgaatgccatgtatcttacgaatatttaaaaaacaagaataataacacagaatttgtaattaccattttaactgatagaggtaagaaacagtattttaataaagtagcagaagaaaggggatataaaatactagaataccccaaagagttactaacggtaaatagatgtaaacttttatcacccaaaggtaatacatgggatgtacaatggaactcctttgaaaacaataggaacagtaactgccctaaagataaattaaaaagcataggagagagaata…	MDKKILKEASRLGIKIIKEDKITRNKTHVGVILRGKFKGCECHVSYEYLKNKNNNTEFVITILTDRGKKQYFNKVAEERGYKILEYPKELLTVNRCKLLSPKGNTWDVQWNSFENNRNSNCPKDKLKSIGERIVATILRENNIDFTSEKGIYTGLKVRQRLDFYFIIGGQKYAIEYMGRQHTEEVKGGWGVSLDRIIFLDKLKEEYCRSNGIKLLQVWYPMEDKESIFTEIKEFLDIPLKYTPEVDYISRLNDNEEEILEYYKNHSAEETSNKYGITINQVKGILNRTKFTKRFKSVEGINIKSGEKLQFNTLKEAQEYFKDSKGVDTIRACVIGKRKTACGYIWRYKDEDFSELSTKITDKRIKVFKAIKGSEVITLPLQMLSIKTGLAIQTITKLAR…
phiSA032	phiSA012_ORF21	phiSA012|_19026_19184	19026	19184	+	Phage protein				atgaacaatagacaatctaaattaaaaggtcaaaaccaattccattaccatgacaaaccaacagataaaggttgttataaacgattaaagaaaaggaaaacaagaaatgagcttaaaaaatatttacaaaaagaaaggaagaaatacattgacaaatag	MNNRQSKLKGQNQFHYHDKPTDKGCYKRLKKRKTRNELKKYLQKERKKYIDK
phiSA033	phiSA012_ORF22	phiSA012|_19174_19311	19174	19311	+	Phage protein				ttgacaaatagaaaaacaataggtaaactaagtaaaactagagctacttggaacattaacccagtaacaagagtaaagaaagataaaactaaatacacaagaaaaaagaaacataaaaatgttgacagtgattattag	MTNRKTIGKLSKTRATWNINPVTRVKKDKTKYTRKKKHKNVDSDY
phiSA034	phiSA012_ORF23	phiSA012|_19347_19802	19347	19802	+	Phage protein				atgttttattcagaaagaagaacaacttgtaaggaaaggcaacgtaaaaaacattattcacaaatgacgttacaagaaaagaaagattgtgtttcacttttacaaaatgtttttgaacaatgtaaattctttaagatgacaccacattttaaagaaaaatcacttactaggatagattttgacttacttaaaaacttcatacttcataacaactatgcattcttaaatattatagaatacaatgaaacaaaaacacggtataatacacaaaaacgtattgtacttaaatatcctgagattgtgaaagtaaaaggtattccttgttttcaatatttagttatcacaaataatggtaagttagttactacatattataataagattaacgatgtacataaa…	MFYSERRTTCKERQRKKHYSQMTLQEKKDCVSLLQNVFEQCKFFKMTPHFKEKSLTRIDFDLLKNFILHNNYAFLNIIEYNETKTRYNTQKRIVLKYPEIVKVKGIPCFQYLVITNNGKLVTTYYNKINDVHKTLDLTYYDKNLKISVDIY
phiSA035	phiSA012_ORF24	phiSA012|_19849_20154	19849	20154	+	Phage protein				atgaacaaaaaacaagaagtattagaaagtatgaaaaaagaattaggatgcttacccccaagtgtaagtatgacaagtaagtatgatgcattacatattcacggagcgttagagaagtttaaagagttatcagatacaggaagtaagttaacaaaaaaatacttaaatgggtcagagatactaactattaattaccaagactttgattctatgcaagactactacttatatttattaagaaactattcaaaaattaaacaatgtttaggtgaaattactgaacattttgaacaacgaattgcatag	MNKKQEVLESMKKELGCLPPSVSMTSKYDALHIHGALEKFKELSDTGSKLTKKYLNGSEILTINYQDFDSMQDYYLYLLRNYSKIKQCLGEITEHFEQRIA
phiSA036	phiSA012_ORF25	phiSA012|_20237_20689	20237	20689	+	Phage protein				ttgacagaagaaaataaaaacgtagaagaagtaaaaaaggaaacacctaaggaagaatctaaaaagttaacaaaagaagaaattgataaacttaaatataaacaacaagaagaacgtgaggaagttattaataaagttattcgtggtgtaaacgatatttatgaaaaagaatttaagtttgataacttagatgagcctgtaacatttaaaattagataccctaatgctttagaacaaggtcaaattttaagtgtacgttcttcttactttaatggtacagatatgtaccaatcacaagaaattatttatgcgtttcatatgttagctacattaaatgtagtaggtattgatgtacctaaggaatttagaaatgcagaggagatttaccgactagagcca…	MTEENKNVEEVKKETPKEESKKLTKEEIDKLKYKQQEEREEVINKVIRGVNDIYEKEFKFDNLDEPVTFKIRYPNALEQGQILSVRSSYFNGTDMYQSQEIIYAFHMLATLNVVGIDVPKEFRNAEEIYRLEPLLELYYDWVAWLNTFRY
phiSA037	phiSA012_ORF26	phiSA012|_20763_21221	20763	21221	+	Phage protein				atgcgtgagtttaatgtactccctacagacgaaaggtttagaaatctaactgaccttcaaatagaatttatattatataatatggtacaagataataaagaacaagaacttattgctaaaggtaagagatttgatagtcattttgaagatgatgacaggtcttggatggaagctgatgaggaagactttgaagttgtaccagattatattgacttagaagatattaataaacaaattgaaaataaattatctgaagaagaaaaacaacgcagacaagaacgttttgattcagatgaccctgatgaaatggatagggtagatttagttttagaagagcaacgaagacgtatagaagaactagacagggaattaggaataactagtgataaacctgttgaa…	MREFNVLPTDERFRNLTDLQIEFILYNMVQDNKEQELIAKGKRFDSHFEDDDRSWMEADEEDFEVVPDYIDLEDINKQIENKLSEEEKQRRQERFDSDDPDEMDRVDLVLEEQRRRIEELDRELGITSDKPVEYSKDTIGQALDELDEDDWI
phiSA038	phiSA012_ORF27	phiSA012|_21272_25081	21272	25081	+	hypothetical protein				atgctcaatgataactataggttagtattgtccgctgatagttctgatttagaaaatgggcttaaggcaatacaggcatatatggatgcactagagaagagtaacatagatgcacccttagataaatttaatgaaaagttaagacaaattgctaaagagataaaaaatgttcaaaagattcaaaaaagtgtagaaggaacttcttttgttaaagctaaagatatgaatgagttagtaaactcatctaaaaaagcacacaaagaaattagtgatttacaagacgctttacaagatgttgctgaaactgataaaataaaagggttcattgaccccaaggttcttaagacattcagtagtttaaataatgcccttaaagaaacaggtaacattgttgatgaa…	MLNDNYRLVLSADSSDLENGLKAIQAYMDALEKSNIDAPLDKFNEKLRQIAKEIKNVQKIQKSVEGTSFVKAKDMNELVNSSKKAHKEISDLQDALQDVAETDKIKGFIDPKVLKTFSSLNNALKETGNIVDEVSGKSIGVDADIKQRMRDMKEFGTQTKKAMELQKQFDDISAHKKNLSATQRRVSGTLDRTRSTNRMTYIQSEKMKSDLSVLGSSKQRKTQAENTMNSLRDEQRKARQQYQDIQGRASRNEISESERRKLSAEIQNEIQIRSKVIQKYEELSKELDKSIGSYNKNSSEYSGRTVEARRGSFGSLVADRAPSIVSHAVMGALAPLTAMFFNGRSISQQNRPRKIALGQQLGTNIDNVGNYMNEGMKEKGLGYDRGATLEMAQGVASAT…
phiSA039	phiSA012_ORF28	phiSA012|_25129_27543	25129	27543	+	Secretory antigen SsaA-like protein				ttggctcacaaaatgcatagatttagaagacctaaagtaagatttgagtttcatacagatgaaaatatatttactttaaggtatgaaaatacaaaagaagtatcaggaggccaattaggagataagattataaattttgagactaaaaatgcaatggctgatgatagtgcagtatttgtcctcacactagcaggagatactcattgggataagttgttaatgataaatgatattgttaagatatttgttaaccctagcatggaggatgacacagaagggcaagtacttataggtatgatttcatctgtaaacaacgtaggtagttatggcaataaccaaaaggcatatagaattactggtcaatcattttctaaaccatttatgaagtttggattaggt…	MAHKMHRFRRPKVRFEFHTDENIFTLRYENTKEVSGGQLGDKIINFETKNAMADDSAVFVLTLAGDTHWDKLLMINDIVKIFVNPSMEDDTEGQVLIGMISSVNNVGSYGNNQKAYRITGQSFSKPFMKFGLGVMREVNAFLPMAGWLEDGEGEGKIKFTGSSSHEVMKQILDRFVPYMRYKYPNKQGKPISNLTEYFMWDNLESWDEYENIRDVTPFINFDGSLSDLMDFTTAKPFNEKFYRNNKEQGKTELVLRRTPFNPTQWRALEYTVVETEDLIEEDVGKNDVETYSIFNVTNSMMYKQIDAKVFSKPQYHKELVDRYGYSRLEVENPFIFDEDKSTTDEESNDNDTGQELGSYDKVVNDLNNMGRDNISRNTEKMVSKLARTYRNIRKDKAKK…
phiSA040	phiSA012_ORF29	phiSA012|_27556_28413	27556	28413	+	Phage protein				atgagaatagagcaattagtagaaatgtatatagataatatatataactacccttacccatatgatgaggctatgtttaataaaaagaatgaagaaataagaccgtatgtagataactcattgtataaagcaatacaacgattacgaccatattatgatgttatagagtatatgaatatttcaaaaaaagattacaatgtaaaagaagtaacaacaggacagtatgaagtagactttgaagttacgtctgtatctaaaacaaattttaatcactatgctgaatcaacatttaaagaaacaattaagattcagttaaaccctattaagattgaaagtttagatgatagtgcaacacagcactatgcaacatatcaagatttagaggatgattacaagtac…	MRIEQLVEMYIDNIYNYPYPYDEAMFNKKNEEIRPYVDNSLYKAIQRLRPYYDVIEYMNISKKDYNVKEVTTGQYEVDFEVTSVSKTNFNHYAESTFKETIKIQLNPIKIESLDDSATQHYATYQDLEDDYKYDLTLPHKASELVQKNINNKSIQYQFKGAPKDNPFESDTTSLLDSYNMVYWLYNDEETNLNYPLDYNSILNSGVFKDISVRHKYISDIDLLEDGDLLFFGKNNNEVGIYVGDKEYVTIKGKFPKDNTTIQKYNLEKDWELFNGKIYRLKDDYL
phiSA041	phiSA012_ORF30	phiSA012|_28410_30224	28410	30224	+	Glycerophosphoryl diester phosphodiesterase (EC 3.1.4.46), phage variant				atgatacaactacaatcatctctaggaaagggattaaagcaggttgattctgatgattttaaattacaagaattattaataggtaaagtagttaaagttaattatagaacacatactgtagaggtaaatgttaacaataatactttaggtacaaatccagtaaaaaaaggggatacgttttctgtaccttacccacgaagatttataggtacaacacctgaggggaatacttttggtagtaatgagcttattacacctggttctgttgttcttgttgggtttttagattcttcctataacaacccaataattgtaagtacatatggaacctccttacaaaataaacttttaagtacctcccctatggagacagggaattttaaagataataattatttt…	MIQLQSSLGKGLKQVDSDDFKLQELLIGKVVKVNYRTHTVEVNVNNNTLGTNPVKKGDTFSVPYPRRFIGTTPEGNTFGSNELITPGSVVLVGFLDSSYNNPIIVSTYGTSLQNKLLSTSPMETGNFKDNNYFKYFSVLHNIYPSMTYDFHDGDGSMIKTFNGKTFLSMTSNEEERPQATDYHVGTDYYDLYPTYYSNKKAKEPRNQKAPNVLFKHQGMFNNTNEPDKHITTFYIDQNGTIRFSVMEKDLQKRTFFEIDNEGNQKTVHQGDSLLLGEAQVWVEYGINSESNTFYVKNDKHKLEFTDRGLEINDRPILDNLDNSVEDALSNLETVRKGLEEINYLLDGVGKENIKELIDATKIAIEKSNKAELTTKGFQSSIDDVTSKLNSAIEKYDKFI…
phiSA042	phiSA012_ORF31	phiSA012|_30314_31093	30314	31093	+	Phage protein				atgccacagtctgatggaagaaacacattaatgagaatgagtttaataatcccagatagtaatggaaataaacatacatataggtttaaagtaaatccagaaagttatacaatagaacacccacaacgttctaatattattaaaacaaaatctgatattatttttgaggattatgggtctgatgtaaaaatgataaccttttctggaactactggttttaaatcagcaagaaacgtaaacggtgtcgtgcaaactggtaaagaacgtatggatgaattagaagaaagaatcatagaatattctaatatatctaattcaggtagtgtttctttatcaaaaatggaattatataactggacagataataagtattataaagtacatttatcaccacaagga…	MPQSDGRNTLMRMSLIIPDSNGNKHTYRFKVNPESYTIEHPQRSNIIKTKSDIIFEDYGSDVKMITFSGTTGFKSARNVNGVVQTGKERMDELEERIIEYSNISNSGSVSLSKMELYNWTDNKYYKVHLSPQGLKIERSADKPLLFNYELSLMVLGDAGEPDRSSQVDPEFGNVIKPGEEDVRNRLNNSNSEVTRNRDRNNQKYSVHDNTRENIRMKNGNNLSSNGKVIYNPRLTTNGLSGTLDSTALLIGYGDGGVQT
phiSA043	phiSA012_ORF32	phiSA012|_31090_31623	31090	31623	+	Phage protein				gtgaggcatataattgaacagccatctggtctattatcatatttaaattctattaataatgacactagacatttaaattttaacattttagatgaagagcttatgtttgtttctagattttatacacctagattacagctaagtgagttagcgttaaaaacgttaaaagaaatacaagaagacaagataccaaaaaaggaaagatattttaacacaaatacaataccagaaaaagtaaaaaattcctcattacagctacaaaaccctagagtatattatatccttcaaattataatcttagaggcttatgctattgtaaattgtttcttagaaaacccagaaaacttagtgtatttaacagacaaagatatggatatagttgtgagaaacattgcgtat…	MRHIIEQPSGLLSYLNSINNDTRHLNFNILDEELMFVSRFYTPRLQLSELALKTLKEIQEDKIPKKERYFNTNTIPEKVKNSSLQLQNPRVYYILQIIILEAYAIVNCFLENPENLVYLTDKDMDIVVRNIAYTIDYLTDFEEYNSLVLDLRQLEMNLNNVKLQLPLLKKEVVTNEV
phiSA044	phiSA012_ORF33	phiSA012|_31613_32317	31613	32317	+	Phage protein				atgaggtttaagaaacatgaagttacttatggtgaaaccatgcaagcaatatctcaaaagtattttaacactcctagctattggatagaccttatagaacacaataacttaaaatacccttatattgtagaaactgatgaggagaaaaaagaaaatccagagcatttagttacttacggggatacgctcatcataccttctgaagaagaattatctaatgtatctttacaggaattaaataaaaaagatatagatacattagtagaattgtctttaggtagagacttaaatattacatcagacgaatcatattttaatatgcatggaactagtgatgagattttatcttttaatgacaatggaaatggtgatttagatgttgttaagggtataagcaat…	MRFKKHEVTYGETMQAISQKYFNTPSYWIDLIEHNNLKYPYIVETDEEKKENPEHLVTYGDTLIIPSEEELSNVSLQELNKKDIDTLVELSLGRDLNITSDESYFNMHGTSDEILSFNDNGNGDLDVVKGISNIKQQLQTRLLTPQGSLLMHPDYGSNIHNLFTYNTVETATLIEMEVTRTLKVDTRVENVNLIDWTIKGNEYKGEFEVTIRSVENSIRFVLDMDDSGIVALFE
phiSA045	phiSA012_ORF34	phiSA012|_32331_33377	32331	33377	+	Phage baseplate		FIG01305804	isu;Phage_baseplate_proteins	atggaaacaaggaagtttacaaacatattatctaagcttatagacaaaacaatgattgctacacataagattactgactttactccagggtctgctgttcgttctttgtatgaggctatagcactagaaatagaacaattttatattttaacaaaagagaatatttactggggcattcaagaaggtgttattgagtcttttgattttaaacgtagacaagctagaaaagcacatggaaacgtaacacttagattttataatccaattgaagacgattatattattcctagaggtacaacttttacttctaccaatcaagaatatccttatcaatttgagacattagtggaatatagaatccctaaagattctactgaagctatactagaagtattctct…	METRKFTNILSKLIDKTMIATHKITDFTPGSAVRSLYEAIALEIEQFYILTKENIYWGIQEGVIESFDFKRRQARKAHGNVTLRFYNPIEDDYIIPRGTTFTSTNQEYPYQFETLVEYRIPKDSTEAILEVFSKQTGASSNIPENTLNVMTSAPPSLRSINNDSSFNTGTDLESLEDFKKRFQDFVETRGRATNKSVRYGAMQVPDVEGVYVYEQVGLVTAFVHDRNGNLPDTVKKNVEQELEDYRPSGIMLKVEPVIKTLTDISVRVTLSNKDRISDTLQHHIEQVIRTYLNNFKVSDDLILNDLIQVIMNIDDRLIYDVEFSTIHGNTITKPEEIIRAGKIDVTLI
phiSA046	phiSA012_ORF35	phiSA012|_33388_36519	33388	36519	+	Phage protein				gtgagtacatttttaaaaaatctacacccattgttaaaacgacaaaaagataaacgtgataaccaagaccctaactatgctttgattaaagttcttaatgaggaaatgaaccaaatagaacaagatgctattaaaagtaaattacaatcgtcattgaaaacagctactggggcataccttaataagtttggtgattggtttggtgtatatagaaaatctaatgaatctgatgatatatatcgtgacagaattatagagtatgttctactaaaacgaggaacgaataattctattgtaaaagctattaaagattacttagaaaaagaagatgcttatgtatccgtgtatgaaccgtataaaaatattttttatactaataaatctcatttaaatggggat…	MSTFLKNLHPLLKRQKDKRDNQDPNYALIKVLNEEMNQIEQDAIKSKLQSSLKTATGAYLNKFGDWFGVYRKSNESDDIYRDRIIEYVLLKRGTNNSIVKAIKDYLEKEDAYVSVYEPYKNIFYTNKSHLNGDDHLMGYYYRFAVINIKIGSYFPTEILDIVNKFKPAGVKVYLTYEGWYTNTGGYVTKMLEGLPKITNYTLLDRLSGFGDTFYGHLNLSERKESFDNSTSLFNVNRSKTNSKDVLSGSSSSGRTFYNYAYYSTHEYTLEDNSSVTSRDMYSAKEMPLEYYAYSKELDNYIVSYTLPKTQSVKFIHNNFNLEEYFLKYNPEIVTGDKKKNFVDFIGEARYDYYISALVPPEENIIVDLQIFDFVTKTWNTIKTTKVGSKEVNVGGSIGY…
phiSA047	phiSA012_ORF36	phiSA012|_36604_37113	36604	37113	+	Phage protein				atggctattgcgacaataaattcacatgtagaactagctaaattttatgctagtaaagactttcacttagtattaggtaaaacatcaccgtggtctaacgaacagagcccaccacaacctaaagatactacaacaacattagatgaggttattggttataagaaagctaaaaaagtagctttagttagacccgcacaaccaactacagatgacagtaaaactaaaattcagtatggtaatagagaatgggtagaagtatccccagaaaatgctattaaagaaggagctaaatatgtttaccttcaagcagaggtagttggagaggaattaccattaggaacatacagacaagtaggatttactatgggattaaaatcttctactgataaactaaactta…	MAIATINSHVELAKFYASKDFHLVLGKTSPWSNEQSPPQPKDTTTTLDEVIGYKKAKKVALVRPAQPTTDDSKTKIQYGNREWVEVSPENAIKEGAKYVYLQAEVVGEELPLGTYRQVGFTMGLKSSTDKLNLLPSEVQDAGTLIFYDNKQFQNRVAQTTVTESFIMEL
phiSA048	phiSA012_ORF37	phiSA012|_37130_40585	37130	40585	+	Phage virulence-associated protein				atggctttaaattttagtggttcaccctatttagatagattcgaccctactaagaatagaactagagtattgtttaatccagataggcctttacaacaatcggaattaaatgaattacaatctatccaaacttactatttaaagaactttggggatgctgtttttaaagatggagataaggtatctggtatgggatttactttagatactgggaatatactaaaagtgaatccaggttacgtgtatttaaatggtaaagtacgttactacgaaagtaatagttcagttaaacttacaaaagtaggtagagaagaagtaggtattaagctaacagaacgtattgttacagcagatgaagataataacttactagaccaaacaagtggtgtacctagttat…	MALNFSGSPYLDRFDPTKNRTRVLFNPDRPLQQSELNELQSIQTYYLKNFGDAVFKDGDKVSGMGFTLDTGNILKVNPGYVYLNGKVRYYESNSSVKLTKVGREEVGIKLTERIVTADEDNNLLDQTSGVPSYFSKGADRVQEDMVLTVNDPSSATIYVFQDGELYIQASNPEYDRINKVLAERTYEESGSYKVEGFEIFSDAEGKGGDTVPVTVDSGIAYVLGYRVNKPVSTRLNLQKSYDLGTAENESTIYNNSSKIITLANKPVKQVNRVTGQVLVEKESVSRDSVGDTVDYLANNTAFEIVKVWTETSPGVTTKEYKQGVDYRLTNGQSVDWSLGGEEPKGGTTYYVSYKYNRRMESGKDYALKTSGEGANKYWYLDFNTSGTKPIDQSVVLVDY…
phiSA049	phiSA012_ORF38	phiSA012|_40636_40803	40636	40803	+	hypothetical protein				atgcctaatgaatatagagacccttattcacaaacaaaaatatttatcccaacgccccaagaaaaaagtgttttggaaatgcatgataggttaaataaaaaagaaaaattattagatgagaagttaaaacaaatagatgaattaattagtagaggtggactaaaataa	MPNEYRDPYSQTKIFIPTPQEKSVLEMHDRLNKKEKLLDEKLKQIDELISRGGLK
phiSA050	phiSA012_ORF39	phiSA012|_40803_41852	40803	41852	+	Phage capsid and scaffold		FIG01304444	icw(1);Phage_capsid_proteins	atggctttcacttttaaacagctaaagggtacagattatttaagagatgcttaccctaaaataaatgaattaggtattaatagtgcttctctttcccaagaagtagacaaaattaaggaaatgttttctgacatacaatcctttaatatcacagataatacaggaaaaacaccagagggctctcaaataaatcaggattatcttaataattacattgatgtgtatggctccttaacttacccaccaagcaatacagctagcaatggttgggttaatgcaagaataactaattctggagagggaatacttattttcttacccgataattcagaaaagatatttaagaaaactaaacatagcggtcaatggtctgattggactagttttagttctgatgcg…	MAFTFKQLKGTDYLRDAYPKINELGINSASLSQEVDKIKEMFSDIQSFNITDNTGKTPEGSQINQDYLNNYIDVYGSLTYPPSNTASNGWVNARITNSGEGILIFLPDNSEKIFKKTKHSGQWSDWTSFSSDAELNKFIPGDINNNGDFDYKWDSGSGTLEEEISKVAPGLSLFYANQHMSNSKFTEPVRGTIQKDLVSNGYVAIVKAIGYSGKEYVIPVINGTAKPLQQTIMTTDLWKGSQDLATKSTLRLNDAVSNYDYLEFYVEFYVGGVNTFKAPSRLTTVYFRDFNLTNNDTNSGFDLFEGAVSIDSSGLTFTPYLSKKVTGSSIWFNQTGYITIKSITGIKHV
phiSA051	phiSA012_ORF40	phiSA012|_41868_42233	41868	42233	+	Phage protein				atgggaagacaaattaattttgcagtagatggttatgtgttacttttactagataaaaatcttattacaggatacgtaacttatgggcaagctgaaccaggtatgccacaagttattgtgcatgaagatttactacctaaagacttctttaaagaatttaaagtaaataaatacaaatattacagttcacctgaagaaattattattaatccagactataaagacccacaacaagaagagctcgaacaggaagagaaaccccaacaatctacaacaggttctaaatcagttgagcagttaatggatgaactacagagtattaaggatatgcaaaacaagattttagagttacttatgagaaagtag	MGRQINFAVDGYVLLLLDKNLITGYVTYGQAEPGMPQVIVHEDLLPKDFFKEFKVNKYKYYSSPEEIIINPDYKDPQQEELEQEEKPQQSTTGSKSVEQLMDELQSIKDMQNKILELLMRK
phiSA052	phiSA012_ORF41	phiSA012|_42242_43570	42242	43570	+	Phage capsid and scaffold		FIG01304444	icw(1);Phage_capsid_proteins	atggcattaataaattttaaagaaataacagaatctgacacactcaaagcactaacggaggctgttaataacataggtacagagttatctgaggacggtaatatttttgctaaggttgaaaagttagaaacacaatctgcaagtacccctaagtattacctagttcaagatagtggtaaagctaaacaagtatcaagtagaagctcattaagtagtattacacaaacaggattctattatgtatcatctaacgtatctttctatatatcagaattaccacaagagcttagaacagatttactgttaagtgtatatcaaacagaagtaggggtagttcagtttattaacactatatcaactgtcgagtcgaaaaaatactttgcctaccgtgtgaattat…	MALINFKEITESDTLKALTEAVNNIGTELSEDGNIFAKVEKLETQSASTPKYYLVQDSGKAKQVSSRSSLSSITQTGFYYVSSNVSFYISELPQELRTDLLLSVYQTEVGVVQFINTISTVESKKYFAYRVNYNGMAGSWRFIDSRINNRSTLVVGGSYKDIITPGNYIVNSLKDLPDSNSDGYLSVITNQSDERSYIYISPDNKMYHSVSNQSKDYEWVKEFETKDIEKYLLTNLDGSFNLLIYSNEGKSFETKVLEYLNSLDKPRTFTFYIQGGVSGNPSSGSCRGLFVIDSINYGNYYMIDNYGNLFTGSLNNGALLKAKPSTSSDVLWTGAKNFTDKGTVETLKFPIADYEYVKIFVTVPSQGPNTSDITNDLQNGAHEFYIKGQSRASVSGLVV…
phiSA053	phiSA012_ORF42	phiSA012|_43659_46673	43659	46673	+	DNA helicase, phage-associated		FIG01115708	icw(1);Phage_replication	atgaagttacgtataaaaaaccttttcacttatgttgaatttgaggaggatgataagtatttaaaggacatatttttaaaacgtgtacataaaacaattggcgcaagacaacaaggatttcagtttagtcctgcatataagagaggtagttgggatggatacattgatttctatgtttacgaggaggataaattccccacagggctcctacatagagtagagttattactaggagaattacaatcaagatataacttccaatattctaagattgatgaacgttctgaaagtttcttagctcctgaagatattgacaaagaaattaaattacttgataataagataggtcagattactttaagagaatatcaatatcaagctgtgtacgaaagtttggtt…	MKLRIKNLFTYVEFEEDDKYLKDIFLKRVHKTIGARQQGFQFSPAYKRGSWDGYIDFYVYEEDKFPTGLLHRVELLLGELQSRYNFQYSKIDERSESFLAPEDIDKEIKLLDNKIGQITLREYQYQAVYESLVNFNGVLKIATNGGKCISMDSMILTTEGYKSLQEIFETQGVKVDNKEKVIELKYPLINRYGDVEYTSHFTKNGEKPTKRIKTNKGIELVNTYNHPLLVREGFNLIWKKSEDIEVGDILVSRVGDHQFGNNNTVENEEEAYALGCMVADSYLGSYSRLSFSNDKKEILDKVSKFWNTFSNKEVYYDTYKESKGITIHLHDTNKTKEFHDKYKIEYGVAKDKKIPKCIMESPENIQLAFVSGYLECESSISEKNLEVTSASKDLLKDLQ…
phiSA054	phiSA012_ORF43	phiSA012|_46679_48166	46679	48166	+	Phage protein				atgagtaagataaagagaagattatatagttatttagaacagtattcattaaagcatgaatacatagcaacaacaaaaaaagaattagctgaaaaacttaatatctctttgtctgctcttacatctaaccttaagaccttagaaaatgaaggtaagattgttacttctactaaacgtggaaacaatggtgggtttattgttacccttaatttacctaatactgttaatgaggtagaaggtaatataatagagtctagtaaagactacgctaactatttaaaagaaaaagtatttcctacttaccaatacaactataaaggtaaacgtagaactaaagttgaaatggtaaaatataatgctattaaggataagcaaagaaaagttatatatgatatgaac…	MSKIKRRLYSYLEQYSLKHEYIATTKKELAEKLNISLSALTSNLKTLENEGKIVTSTKRGNNGGFIVTLNLPNTVNEVEGNIIESSKDYANYLKEKVFPTYQYNYKGKRRTKVEMVKYNAIKDKQRKVIYDMNYYLDGLLYPDKELFNLSYDPEGFYKAFILYKLYNQYSAMFCKHKFEETKKDFYTAKMQYYMNYPTPKNFFSTKEFTIFYKLQKLTKEYDINVFKYIQNVFKNVDYEYRNGYKKTYLPQPNYLISEKYIDRYLKYVKGVTKNVNTTQRHVGDLELLVDSSIFTEDLVVQQLHQLYIEGINISKVDINSIFNSALDVEDVMLGLSSNEKQLVLLNFNYEVEQKVSHLPDKNKLLITNYVKQLIINEYDSSIISNKALLSMFTLEREYF…
phiSA055	phiSA012_ORF44	phiSA012|_48159_49595	48159	49595	+	DNA helicase, phage-associated		FIG01115708	icw(1);Phage_replication	atgagtaaaaagattaaggagattattttacataattcattaaaagaccctaattttgctagagatattctaacacaactacctaagcatttgtttagttccgaatccgaaaagatggggtatatttataccgcaattaaaagactcacatacaccgttgataattactcaacagatacggttgctattaaagtagagggcttgatgaatacaaaccaagagtcagaagaagatgttacgaatgctctaaaatatttagatactttatacactgttaaagtagacaacaaagacgagtcattgaaaacagaaattaataaatacattaagaaagagttatctaaagaagcattggtaaagttcatttcagaaaataaacaagaagattctgataacttc…	MSKKIKEIILHNSLKDPNFARDILTQLPKHLFSSESEKMGYIYTAIKRLTYTVDNYSTDTVAIKVEGLMNTNQESEEDVTNALKYLDTLYTVKVDNKDESLKTEINKYIKKELSKEALVKFISENKQEDSDNFTELIEQLKQIEVNNLGDGDGEFLDFFNDVEKKKELLSKLSVNKYSTGYTSLDAQIEGGIARGEVGLVIAPSGRGKSLMASNLARNYVVNGLNVLYIGLEEKLDRMVLRTEQQILGVDKSALLKDKLQLNEQVFDAIQSKYKEYPTLGNLYMSKHMPGEVSPTKLEQIIINTMIRKDIQIDVVIIDYPKLMRNPYEKYASESESGGRLFEDIRRLSQQYNFVCWTLAQTNRNAYGSDVITSEHVEGSRKIINAVEVALVLNQKDIEF…
phiSA056	phiSA012_ORF45	phiSA012|_49656_50675	49656	50675	+	Phage recombination exonuclease				atgaaatttatattttttacagatagtcattttcatttatttacaaattacgcaaaacccgatgaagagtacgtaaatgacagatttaaggaacagatagaggcattacaagaagtatttaatattgctaggaaaaataaagcaaaggtcatcttcgggggtgacctcttccacaaaagaaatgctgtagatacacgtgtatacaatagagtatttgaaacctttgctagtaatcaagatatacaagtgtacatggttcgagggaatcacgatgcagtttctaactctttatacacaaattcaagtatagatatatttgaaacactacctaacgtaggggtaactaaatccttacgtagtgagtccttatctagtaaagtacaacttactatgtgtgct…	MKFIFFTDSHFHLFTNYAKPDEEYVNDRFKEQIEALQEVFNIARKNKAKVIFGGDLFHKRNAVDTRVYNRVFETFASNQDIQVYMVRGNHDAVSNSLYTNSSIDIFETLPNVGVTKSLRSESLSSKVQLTMCAYGDETQEIKDYIKSSYQDGKVNILVGHLGVEGSLTGNGSHRLEGAFGYKDLLPEQYDFILLGHYHRRQYLNNNHNHMYGGSLMQQSFSDEQESNGVHLIDTDKLTTEFIPINTRRFITLNEDSENIEEQLNSNNFIRWVGTPEQAKALELDDGLENVQFQIKKQYTMEKRVDSEVTDSPLQITEKYAKEYYPDSIIEIKECLKEVL
phiSA057	phiSA012_ORF46	phiSA012|_50732_51094	50732	51094	+	Phage protein				atggtatcgtataataacgaagattttaatactgtagagcttacagacattcttgataaagaccaactaatagagtttttagtaaaaaatcagaaagttaataatttagatattagtaaagtaaaacaagataaattcgatatgaatatggcggtattgcaatttcaagatgatgagaataatttaacaaatatttgtaatgtagaaaatttagatgaaggtttagataaaatacgtcaaatatttaaagattccgaattagaacatagactacattactttagagttgttgagcatgaagattattattggattgattacggttcacatcacacattctttagagtaacaaagagggggtag	MVSYNNEDFNTVELTDILDKDQLIEFLVKNQKVNNLDISKVKQDKFDMNMAVLQFQDDENNLTNICNVENLDEGLDKIRQIFKDSELEHRLHYFRVVEHEDYYWIDYGSHHTFFRVTKRG
phiSA058	phiSA012_ORF47	phiSA012|_51098_53008	51098	53008	+	Phage recombination related exonuclease (EC 3.1.11.-)				atggttaaatttaaaaaagtagagattaaaaactttatgtctataaaagatgcaacactagagttagacaaccaagggcttatacttatagaaggtataaataagacaaacgattcttttgaagccaatggcgtagggaaatcgacactagtatcggctatcacatattccctatatggaaaaacggaaaaaggtctaaaagccgatgatgtcatcaataaaaaagaaaagaaaaacacatctgttaaactttactttgatataggtgaagataattatattattgagcgttatagaaaagacgaagaaaacaaaaataaagtaaaactattctgtaatggtaaagaaattacaggctctacgaatgatgttacagataaacaaatactagatttattc…	MVKFKKVEIKNFMSIKDATLELDNQGLILIEGINKTNDSFEANGVGKSTLVSAITYSLYGKTEKGLKADDVINKKEKKNTSVKLYFDIGEDNYIIERYRKDEENKNKVKLFCNGKEITGSTNDVTDKQILDLFGIDFNTYLNAIVYGQGDMPMFSQATDKGKKEILESITKVEVYKKAQEVAKEKVKEVEDKQNKLQNSIQQLEYQIDSVQYKIEYEQNNYKEQLQRLEAIKEENTKKEQQKVEEEKKLKEQLYNLPDYRQVQDTFQYSEQYNKIQLALQKLEEKKKELLDSYNNTKVELSVETTKLNTEQNKLNSLDTSDKCPVCGSQIDNNHKLKEQENIKNTILSINERTDYLKTQEDLYKQAIQQLDAKATQLLEVAKREEEQEKQHDKLVYSTK…
phiSA059	phiSA012_ORF48	phiSA012|_53011_53598	53011	53598	+	Phage protein				atgaagttaaaaattaaaaataaatttatgggagtgttagaggttactaattctatgggtgtaactaagttagacgtacccttaagtaacatacatgaatggtatcctttttctaacgcttattcttacaagtataatgtaaaaacaaaagatttagtattaaaacgactacgttcatcactaccagtatcttatgggattgaacgagcgtctaaagagtatgacaaagataaagtatgtaacacagtaacatggataaaccattcagtaaaagacagtaatttacacattattaataaagctaaatcatatgggttacctgttattacagaaaagtatacatatgaagatgtggattatgggtttgcacagttaaatgttatcttttctgaattaaaa…	MKLKIKNKFMGVLEVTNSMGVTKLDVPLSNIHEWYPFSNAYSYKYNVKTKDLVLKRLRSSLPVSYGIERASKEYDKDKVCNTVTWINHSVKDSNLHIINKAKSYGLPVITEKYTYEDVDYGFAQLNVIFSELKSLIINRYLEDKDGSFIVKFKRHNPETQYHLAVQDADEVINNTYDELGQMYKMLLLMKKLSKY
phiSA060	phiSA012_ORF49	phiSA012|_53611_54672	53611	54672	+	Phage DNA primase/helicase				atgagattccaagactttttaacgcaagaactaggaacacctaaaataaataatggggagtatcagtactgctgtcctttctgtggtgaacaaaagtataagttctatgtaaaagactctttacaatccgataacggattgtatcactgtaagaagtgtgatgctacaggaaacccgattacatttatgaaaggctattattctgtatctgcaaaacaagctatagacttattagaaactaaaaatataacttttgagataagcccattagataactacagtaatgaactttcagaatcagataaacttatactacacctaagaaaaaagaatcataaacaggaaacaagaccaacaaaaccccctagattacctataggatttaaatacttaaaggat…	MRFQDFLTQELGTPKINNGEYQYCCPFCGEQKYKFYVKDSLQSDNGLYHCKKCDATGNPITFMKGYYSVSAKQAIDLLETKNITFEISPLDNYSNELSESDKLILHLRKKNHKQETRPTKPPRLPIGFKYLKDNLQNKESYPFLYYLKNRGITLDQIIEHNIAYVTDGYFYKTNGEKASLRNSVIFFTYDNNGKYKYWNTRSIEPNPYLKSINAPSKEQEYARKNCIFNFNVARNERVMIITEGVFDALTFGKSGVATFGKQVTQSQLDQIIQHTNKDTIIYIMLDSDALTNNIKLARRLHEHFTTFVVPHGVEDANDMGKEKAVKVLKENRILATPENLQNYLLQQKLTFNA
phiSA061	phiSA012_ORF50	phiSA012|_54727_55035	54727	55035	+	Phage protein				ttggaaaagaaaagtatttatacatttgtagatgaatacttaattttagaatctacaaaaaataaagaaaagctagaacagttagaagaagaaggtaacagattaactgctacatacacagatgtagcaaaggcaattactaacttaacttacggtattaatgagcaattaactgatgtacatagtatggtagcatccttattatccattttagtagaggctatgtacgaggaaaaggttattgaccaaaaagtattagacaaaattgaagaatatcaaaataaattatatgaaaaggaagatgaataa	MEKKSIYTFVDEYLILESTKNKEKLEQLEEEGNRLTATYTDVAKAITNLTYGINEQLTDVHSMVASLLSILVEAMYEEKVIDQKVLDKIEEYQNKLYEKEDE
phiSA062	phiSA012_ORF51	phiSA012|_55035_55466	55035	55466	+	Phage protein				atggaaaaaactgtatcaactcatgctaaggatatttcgactaatgatttaaataaatggttagaggctgttactactaaccgtcttaatggtaaagagattggagaaaaagaaactaaagagttacaacgtttaggtaatcgtgctgtatctttagaagtagctacacgtattgctatgtctttagcagaacacgaagtacaaaatgtagcatcacgtttattacaatccgtagaccttattcaacaaattatggaagatgaattaggtattgatgaagaaaaacttaataaagcggtagctaaattaaatgataagtatgaggcttacattaaagagcaacaagaaaaaattaaagaagcacaaaaaaaggaagtagaaacagacagtaatgagaaa…	MEKTVSTHAKDISTNDLNKWLEAVTTNRLNGKEIGEKETKELQRLGNRAVSLEVATRIAMSLAEHEVQNVASRLLQSVDLIQQIMEDELGIDEEKLNKAVAKLNDKYEAYIKEQQEKIKEAQKKEVETDSNEKVVSMKPKNEQ
phiSA063	phiSA012_ORF52	phiSA012|_55456_56055	55456	56055	+	Phage protein				atgagcagtaaaagtaaaggtgatacattcgaaagaaaaatagctaaagcactaggtgagtggtggggttataaatttaaccgtacaccacaatctggtggagctagttggggagctcaaaataatgcagtaggggatattgtaacacctcctgacgctgagtttcctttagttatagaatgtaagcatagagaaaattggaacatggataatgtattacttaataacaaagagcctcacacatggtggcaacaagttattagagattcagagcatgtaggtaaagtgccctgtcttatttttactagaaatagagcaagggattatgttgcattaccttatatagaatctgtatataatgaccttagagataaagattatcccgttatgagaacaagt…	MSSKSKGDTFERKIAKALGEWWGYKFNRTPQSGGASWGAQNNAVGDIVTPPDAEFPLVIECKHRENWNMDNVLLNNKEPHTWWQQVIRDSEHVGKVPCLIFTRNRARDYVALPYIESVYNDLRDKDYPVMRTSFITTNLKEEKFYYDVVITTIEGLTHFKPCYIKSCYNEFKVEPYKTTSKKTITKDENSLIDDILDNI
phiSA064	phiSA012_ORF53	phiSA012|_56071_56463	56071	56463	+	Ribonucleotide reduction protein NrdI		FIG00001039	icw(3);Ribonucleotide_reduction	atgacaaaagaggaaagacccataattgtatactacagtggtacaggacaaactaaaagattagtagataaaattaataatgattcatttgaggtaatgagaatgaaaacaggcaatgagatagtagagcaaccttacattcttattacccctacttatatgaaaggtgaaattcctaaacaagtacaaaaatttattagtaataatcatgcacctaaagaagttattggcacaggaaataaacagtggggagaacacttttgcggtgcaagtaaaaaaatagctgaaatgtttagtatacctcttgttgctaagattgaacaagcaggtcattttaatgaagtaaatactattaaagagtattttacaacagaatacaaagttagttattag	MTKEERPIIVYYSGTGQTKRLVDKINNDSFEVMRMKTGNEIVEQPYILITPTYMKGEIPKQVQKFISNNHAPKEVIGTGNKQWGEHFCGASKKIAEMFSIPLVAKIEQAGHFNEVNTIKEYFTTEYKVSY
phiSA065	phiSA012_ORF54	phiSA012|_56474_57217	56474	57217	+	Ribonucleotide reductase of class Ib (aerobic), alpha subunit (EC 1.17.4.1)		FIG00001069	icw(2);Ribonucleotide_reduction	atggcaacttatggtaagtggattgaccttaataatgaggtcactcaactagacgaaaatggaaaaaataaactctataaggacaaagaagccttagaagagtactcaaaatatattgaaaagaatacacgtaattttgataatgaagtagagcgtgtacgtaccttaactaaagagggtacttatgataaggtgtttgatagtattcctgatactattattgaagaaatgacaaagttagcttatagttttaactttcaatttcagagctttatggcatgtcaaaagttctatgaatcatatgctgtgacacagtatgataaagatgataatcctatttttgtagaagattatgaacaacataatgtacgtgttgcgctttatttatttcaagacgat…	MATYGKWIDLNNEVTQLDENGKNKLYKDKEALEEYSKYIEKNTRNFDNEVERVRTLTKEGTYDKVFDSIPDTIIEEMTKLAYSFNFQFQSFMACQKFYESYAVTQYDKDDNPIFVEDYEQHNVRVALYLFQDDYVKAREMLIQLMEQTLQPATPVYLNSGLGKRGELSSCYLFIVDDTIESINFITDSVRQASKNAGGCAVDLTRLRPRGTEVNGVPNASKGVIPFAKNIEQSVSYFNQGKQFCPLY
phiSA066	phiSA012_ORF55	phiSA012|_57620_58669	57620	58669	+	Ribonucleotide reductase of class Ib (aerobic), alpha subunit (EC 1.17.4.1)		FIG00001069	icw(2);Ribonucleotide_reduction	ttgggaaaacgtgaaggctctgcagtatgttatttaaatatattccacccagatattcatgaatttttaagttctaaaaaaattaatgctagtgataaagtaagattagacacattatctattggtgtaacaataccaaataagtttatggaattacttaaagaagataaatactactatacatttaatgtatatgatgttaaacaaaaatatgggtttacattaaatgaaataaacatgtccgagtattatgatatatttgtgaatgatgatgatattagaaaagaaaaatattatacaagagatataatgactgacattgcaagaacacaactagagtcaggatacccttatgttttctacattgataacgcaaatgacaatcaccctttgaagaaa…	MGKREGSAVCYLNIFHPDIHEFLSSKKINASDKVRLDTLSIGVTIPNKFMELLKEDKYYYTFNVYDVKQKYGFTLNEINMSEYYDIFVNDDDIRKEKYYTRDIMTDIARTQLESGYPYVFYIDNANDNHPLKKLGKVQMSNLCCEVTQLQEVSDIFPYLQSHNDTIGNDVVCTLGSLNLVNVVEKGLLKESVDSGIRSLSKVTDLMNVPFLPSVQKANDELRAIGLGAMNWHGLLAKNMLSYGSRESLDIANSLFSAIRYYSIKSSMELAKETGKVFKGFKESEYYTGEVFSSYIQKSHEPRTKKAKKVLEKVYIPTEEDWNSLSKDVKEYGMYNGYLNNLAPYILGRV
phiSA067	phiSA012_ORF56	phiSA012|_58883_59572	58883	59572	+	HNH homing endonuclease		FIG01108329	idu(1);Phage_introns	atgattagtaataaaggtcaggtttactcaagaaaaagaaataagatactagctttacgaacagataaaaatgggtataaaagaatatctatttttaacaatgaaggtaaaagaattctattaggagttcataagttagttctcttaggttttaaaggtattaatactgaaaagcctatacctcaccataagaataatattaaagatgataacagattagaaaatttggaatgggttacagttagtgaaaataccaagcatgcatatgatataggggctttaaaatcacctaggagagttacatgtactctttattataaaggagaacctttatcatgctatgactcgttgtttgacttagctaaggctttaaaagtaagtagaagtgtaatagagagt…	MISNKGQVYSRKRNKILALRTDKNGYKRISIFNNEGKRILLGVHKLVLLGFKGINTEKPIPHHKNNIKDDNRLENLEWVTVSENTKHAYDIGALKSPRRVTCTLYYKGEPLSCYDSLFDLAKALKVSRSVIESPRNGLVLSTFEVKREPTIQGLPLNKEIFEHSLIKGLGNPPLKVYNEDETYYFLTLMDISKYFNESYSKVQRGYYKGKWKSYIIEHIDFYEYYKQTH
phiSA068	phiSA012_ORF57	phiSA012|_59778_60104	59778	60104	+	Ribonucleotide reductase of class Ib (aerobic), alpha subunit (EC 1.17.4.1)		FIG00001069	icw(2);Ribonucleotide_reduction	atgccagtaccttcacctattgaaaatagacgctatggtaacatggacacatactatcctatgccgtttatgtcaccaattacacaatttttctacgagagtgaaacagcatataaattagataataaacgtattattaatacaagtgcggtgattcaaaaacacgtagaccaagctatttctactattctttacgtagagtctgaaataccaactaataaattagtaagtttatattattatgcttgggaaaaaggtttaaaatctttatactatacccgttcacaaacattaaaagttattgagtgtgaatcttgtagtgtataa	MPVPSPIENRRYGNMDTYYPMPFMSPITQFFYESETAYKLDNKRIINTSAVIQKHVDQAISTILYVESEIPTNKLVSLYYYAWEKGLKSLYYTRSQTLKVIECESCSV
phiSA069	phiSA012_ORF58	phiSA012|_60120_61169	60120	61169	+	Ribonucleotide reductase of class Ib (aerobic), beta subunit (EC 1.17.4.1)		FIG00000960	icw(4);Ribonucleotide_reduction	atggaacttaagagacaagtagataaatactataaagataaaattaaaaacttagaagctgttaactggaacgaggaagatgaaatggctaataacttttgggagttagccacaacttccttctggttaccagaagactttgatatttcacgagatgtaagctcatggaataaattaacagatattgaaaaagatacttataaaaaagttttagcaggtttaacagggttagatactaagcaaagtgttgaaggaatgtcattaattgcacatcatgaacctagaacaagatttgctcaagtatacacagcctttgatttttatgaatcaatccatgctaagtcctatagtcatatttttactactttattattaaataaagaaacaaattacttatta…	MELKRQVDKYYKDKIKNLEAVNWNEEDEMANNFWELATTSFWLPEDFDISRDVSSWNKLTDIEKDTYKKVLAGLTGLDTKQSVEGMSLIAHHEPRTRFAQVYTAFDFYESIHAKSYSHIFTTLLLNKETNYLLNEWVEQEPHLKKKAQYIGYFYEKLEQPNPSTFDRYMAKVASAFLESALFYSGFYYPLLLSGQGVMVQSGTTIYKITQDEAYHGVGVGYTAQLDYQELTEEEQSKADALMYELLEVLYENEVSYSHMLYDKLGLTEDVIRYVQYNFNRALANLGFDDYFNPEPFNPIVNNQTNVDKLSNADFFSTKNDYKRSMNTKDLKDEDFKFDDKESTLVDEFL
phiSA070	phiSA012_ORF59	phiSA012|_61182_61451	61182	61451	+	Phage protein				atggaaagattagatagagataaagcattagagattcttaacaaaacaagcattgttttacaaaatcaagaagactttaatgtttccgaagtacgagatgtttatggtgctaaatgtgtaactattggttatgatacagaagattattttcttatttatgataacaataagttaaccttaaattcaaagcctaatgattcagggtttgacaatacagtaactgtaaattcatttgaagatattttaaatacgattggggaagaagattaa	MERLDRDKALEILNKTSIVLQNQEDFNVSEVRDVYGAKCVTIGYDTEDYFLIYDNNKLTLNSKPNDSGFDNTVTVNSFEDILNTIGEED
phiSA071	phiSA012_ORF60	phiSA012|_61453_61761	61453	61761	+	Phage oxidoreductase				atggaagaagtaaaaagtttattagacttaaatgtacaagtaagacaaaagaaagatgctattgcgttattgacacaaaataattgtggtaaatgtgaaatcttaaaacaggtcattccacatttaaacttagctaaaccgttatttgttttaaacttagatggtaaggatgctgaccgtgaacaaattattaaccactttgaccttatgtctacgccagtacttgtaggatataaagatggggaactagttaagaagtttgaagatgatgttacaccacaacaattacaagaactagaagatttataa	MEEVKSLLDLNVQVRQKKDAIALLTQNNCGKCEILKQVIPHLNLAKPLFVLNLDGKDADREQIINHFDLMSTPVLVGYKDGELVKKFEDDVTPQQLQELEDL
phiSA072	phiSA012_ORF61	phiSA012|_61841_62563	61841	62563	+	Phage protein				ttggcaaagaataagactttaactatttataatagtgataggtactttaatatacatactaaaaagaagtcagaattagatgctattaaagtactttcttacaatgaaaaatctttagaaaatattatggacgatttagaatcaaaatcctctagatatgttatgagagatgacagacactacttattatttaatgaaaaatataataatgataagttaatagaaaaaatcattaaacatggtggtaaagtaacgtattacacagatactgttgtaccttactatgtatttaaagatttagctaaacaccaagattctacagtagtatatcgtatgcgtaaagattttactgataaagaaatagataatatagctttatcttttatgggtactaaagtt…	MAKNKTLTIYNSDRYFNIHTKKKSELDAIKVLSYNEKSLENIMDDLESKSSRYVMRDDRHYLLFNEKYNNDKLIEKIIKHGGKVTYYTDTVVPYYVFKDLAKHQDSTVVYRMRKDFTDKEIDNIALSFMGTKVVVDISVVLPNVNPYEIIRQLHSVKTNVDEVHLSFPRLKDVSDKQKKFYDFDGEAYTMKPEYKVDFADRLRVSLSVWKMYIYILTDARDHKGVQKVIDKIKKHRKVKI
phiSA073	phiSA012_ORF62	phiSA012|_62563_62859	62563	62859	+	Phage integration host factor				atggcaaatagaaaagacattgtaagaagaatatcagataaaactggttattatatgcaagatattgaagaaatacttaatgctgaagcagagtctatatatgaacttctaaaagaaggtaatgataaaataaaataccataagttttatcagatagaagtagaaactagggaacctaaagaagcatgggatggactaaataaaaggtattttcaaataccagaaaaaaaatatattaagtttaggcctatgtcggaactagagaaggtaataaaagaaattaacgaggaagagtaa	MANRKDIVRRISDKTGYYMQDIEEILNAEAESIYELLKEGNDKIKYHKFYQIEVETREPKEAWDGLNKRYFQIPEKKYIKFRPMSELEKVIKEINEEE
phiSA074	phiSA012_ORF63	phiSA012|_62939_63250	62939	63250	+	Phage protein				atggaagatttaattagttacttttactctatggaaagtaagatgttaaatgggtgtgagttaaaaaccactatgatagaagacaataaggatattacattatattttaaggtaaataaaaatgtagagattatttatgtaaatcaatacacagattctactttactagtacttgatgtagaggcaggagctgaatacgttacaactaaagaaggactaggggtttggttacatgagattactagaaacatgtataatagaaactaccttaaagtcattgataaattatatagattagattggagagggtaa	MEDLISYFYSMESKMLNGCELKTTMIEDNKDITLYFKVNKNVEIIYVNQYTDSTLLVLDVEAGAEYVTTKEGLGVWLHEITRNMYNRNYLKVIDKLYRLDWRG
phiSA075	phiSA012_ORF64	phiSA012|_63253_66456	63253	66456	+	DNA polymerase I (EC 2.7.7.7), phage-associated		FIG01969649	isu;Phage_replication	atgaaagcattaatattattcgaccatattagggaagaacattactcagtggttaacggtaaaccacaatttaagttactacaaacacctaatggtaaaatattaaaaagtatcttaagcaaatttgcaggtttagaacgaacaaaagaagttaagaattatgatattaatttcctttataatgctatcccacagcctatctataatgactatggtaaaattattaaatacaatgatgtaaaacaaagtgaagttaaaccatactatgaaagaatgaataatattattacagaaaataaatatgatattatcattccattaggtaaactaggtgttaagtatcttcttaatgtaagctctattggtaaagtaagaggtgtacctactaaggtagatatt…	MKALILFDHIREEHYSVVNGKPQFKLLQTPNGKILKSILSKFAGLERTKEVKNYDINFLYNAIPQPIYNDYGKIIKYNDVKQSEVKPYYERMNNIITENKYDIIIPLGKLGVKYLLNVSSIGKVRGVPTKVDIGTHQTWVLPTYSIEYTNVNKNAERHVVADLELVGKFVKNGEDAFTPKEVDYELVTNIERVREIFNKEVKNDNNDGVDITAWDLETNSLSPEKKGSKPLVLSMSWKNGQGVTIPLYKSDFTWENGQQDIDEILAMLKEWVASKEDIKVAHNGQYDINFLMSSQNFTEFNEHQDTKVGWYLAVTQEEAESLKLSDISYEVTDMGGYDKPLENFKKWFIQDLLKYLSDALNERKKENKKPVKKEYDIKAPDYDSWIKGKLQEPVDLDNH…
phiSA076	phiSA012_ORF65	phiSA012|_66506_66709	66506	66709	+	Phage protein				atgaggtttaagaaatataggaagaaagatgctattgaactcattaaaagcggtaaagtacatattatgtataactaccatacgaaagaacctattacattatttgaatgcgtatttagacctacctttctaaaagataaatctttatgggtagtaaaaaaggaaaatacgaaatggggtagaaagaaatggaaattcaagtag	MRFKKYRKKDAIELIKSGKVHIMYNYHTKEPITLFECVFRPTFLKDKSLWVVKKENTKWGRKKWKFK
phiSA077	phiSA012_ORF66	phiSA012|_66694_67176	66694	67176	+	Phage protein				atggaaattcaagtagatagtttagattttgacacgattaaaattaaagacaagaataataatgaaacaattctttctatccgagaggaacttaaaatagatgaggttaatttaaatgagtcttttatgactcaatctagtaagtttgcttattgggccaacttactagaaattgttcgtaggtatagtgaggctgaagaacggaagctagagacaatcggagcacaacttaatctatctattcgtgaatggtataaacaaaataaagaaaagcctactaaagatatgattgaagctagaattatgatagacaagaactaccaagaacagttaaaagtagtagaagaatggaattacaaaacaaaacagttacaatacgtagtaaaagcttttgagcaa…	MEIQVDSLDFDTIKIKDKNNNETILSIREELKIDEVNLNESFMTQSSKFAYWANLLEIVRRYSEAEERKLETIGAQLNLSIREWYKQNKEKPTKDMIEARIMIDKNYQEQLKVVEEWNYKTKQLQYVVKAFEQRVNALTHLGAEQRLTNKNKVITNPYSH
phiSA078	phiSA012_ORF67	phiSA012|_67248_68342	67248	68342	+	Phage protein				atgtcatttgcagattttttaagtcaagaacaaaagaaacaagaaggttttaataacgataatgtagaacgttacacacctaaacaaccagtattacgtttaggtaagcaaaaagatggttcacagaaagaacaagtattagtacgtatcttacctgcaacagatggtgggtttgcttttgctaaagcatttcgtactactttcattaactatactaaaaagaacggggagcaaacaggttctggattaacactacctgctgataatggttcatcagtgttagacccattcattacggattggatttctaaaaaagtacaatttagccgtttccctaataaaccctcattacgttactttattcatgttattgagtacgtaaataatggcggtcaatta…	MSFADFLSQEQKKQEGFNNDNVERYTPKQPVLRLGKQKDGSQKEQVLVRILPATDGGFAFAKAFRTTFINYTKKNGEQTGSGLTLPADNGSSVLDPFITDWISKKVQFSRFPNKPSLRYFIHVIEYVNNGGQLQPMKDDQGNLKVQPMEISGTAYTNIINALGDPMLAPKTETDLRFIAPDNAFIVNIRKAKKGEMQWGVTVYPTVELGALPNNWKELTSDLDKLATPTEEQNPKFVNFLINNVNNTELSTDNFKFNRETNTLGEEPTPKQESPSEQDISNMMPDNLTQQQPTQNNQPYQPTDNPFDVGDLSEPEPYEMPQQPTQQKQEQTKQQEQPKQAPTQQNNQSMPQDINSILGDLDIDI
phiSA079	phiSA012_ORF68	phiSA012|_68745_69968	68745	69968	+	Phage recombinase				ttggctagagctaaaaaaggacaggaagtagatttatcacaattaaatacaattgatttagggaaagaaatgggattaacattactttctgatacgaataaagctgatattaaaaacattttacctactatggttccacagtatgatagaatcttaggaggaggtattccactaggacgacttaccgaggtttacggtttaaatgcgagcggtaaatcgacatttgctgttcatttatcacgtatcaccactcagctaggtgtcattacagtatggattgatattgaaggtactgctgacaatagacgaatggagcagttaggtgtagatgtatctaaattattctctattcaagcaggtgaaggcagacttaaaaatacggtagaattatctattgaa…	MARAKKGQEVDLSQLNTIDLGKEMGLTLLSDTNKADIKNILPTMVPQYDRILGGGIPLGRLTEVYGLNASGKSTFAVHLSRITTQLGVITVWIDIEGTADNRRMEQLGVDVSKLFSIQAGEGRLKNTVELSIETVGKELEYWIDTFNEKLPGVPILFIWDSLGGTRTDEEIKGGIDTKKLGIRASSAQKVINAITPKLNETNTGVLIINQARDNLNMSNPYDDPIKSTGGRAFEHAASLRIKVNKGAQIKQAKASGKDEYSGHIMRIETKKSKLSRPNQKAEAHLLSEWELSDGTLLNGLDLHNVVYQEAVEKGLITKGAWRNYITLNGEEIKLRDAEWVPRLKEDYELYLELFKRTYVENFPNGYSPLENKTVDVTQLDEYQALEDYYTALKESDNEQ…
phiSA080	phiSA012_ORF69	phiSA012|_69961_70308	69961	70308	+	Phage protein				atgaataacttaattgatgacaatattaaaaaggttaaaagggcgttagttgatactaactcccttgatattgtacctgaaccttatcttgctattgctagtaagtttaagaaagtaagagaaaaaggtgaatccgttattcttgaagaagcaggatttcctcatactaattctactattatgtatattgattatgtttctgacagatgggttttaggttactcatatacaaaatctgaaagagaaactgtaaaaatacctagaactattcattattctgacatttatgtaacagacaaatcacataaagtaaatgtaatttttgaaggggagaatccttatgaatag	MNNLIDDNIKKVKRALVDTNSLDIVPEPYLAIASKFKKVREKGESVILEEAGFPHTNSTIMYIDYVSDRWVLGYSYTKSERETVKIPRTIHYSDIYVTDKSHKVNVIFEGENPYE
phiSA081	phiSA012_ORF70	phiSA012|_70301_70936	70301	70936	+	Phage protein				atgaatagatacgtagtagacccttcaatgaacgatttagaaagggatgtagataccttactttataagtataaaaacttaaggtggtcactctaccatagatatgcaggtgtattatctaatgaatcagaacgccaagagttacaagagtatatagatgagcaatttattaaacttgttaaagagtataatattagaagtggtgtagattttcctggctatattaaatcaaaacttacattaagagttagaaacagttatgtaaagaagaataagaaatataaaaaaacagaacttctaggtaataaagataatactgttgaaatgttatcagaacagttagttagtggtgttaatgagtctgatgtaattagttatgtgtttgaaggtgtagaattt…	MNRYVVDPSMNDLERDVDTLLYKYKNLRWSLYHRYAGVLSNESERQELQEYIDEQFIKLVKEYNIRSGVDFPGYIKSKLTLRVRNSYVKKNKKYKKTELLGNKDNTVEMLSEQLVSGVNESDVISYVFEGVEFNDIQKLLLYYLLDDGYHEDSAIIRLVSEELAVQRKEVSKELEELRTYIKFKIDAYHENFTKNLMEHGKVNTENTTWEL
phiSA082	phiSA012_ORF71	phiSA012|_71007_71645	71007	71645	+	Phage protein				atggctaaaaagaatgtaaacgagctacttaagcaagaaaaagtagaagtagcaaataaatatttacaagtagtaacacatagagatggctacacacgcacacatgaaggtcaatactcatacaaagtagttgacaagtctggggaactatttatttttcctgtacaaacagatgggtatggtaaattacaagtgatggtagattctcctatcgcatacacgaacgggaataacattcactttgtagtaaatacattaacagacccatatacgcaagcgtttattcgtacagaagaaatcaaaggtttagataaaggtaaacaacttattcaagccttcttagctttcattgaagaccgtttccgttttggtgtttataatgtatttgttgttggtaag…	MAKKNVNELLKQEKVEVANKYLQVVTHRDGYTRTHEGQYSYKVVDKSGELFIFPVQTDGYGKLQVMVDSPIAYTNGNNIHFVVNTLTDPYTQAFIRTEEIKGLDKGKQLIQAFLAFIEDRFRFGVYNVFVVGKEDAKTVADVAGTDAVKVEEVKGRAFEDLVVNYPTGNAREDVRHADQSEGMGDTSEPSAPESPTNVQVSPGETSADISAQ
phiSA083	phiSA012_ORF72	phiSA012|_71669_72187	71669	72187	+	Phage major tail protein				ttggcaactaaatttaatctttacaaagatgagaaacttgttaaaagtgtagacaaagaagaaattggtacaacagctattacaattgactctttagaggctgacacggattaccctgaaggtacttacactgtatctttctctaatgagtctggggaatctcaaaaagttaatgttcctcaatttaaaactaaagctattggacttatatctattacattagatgtagatactttagacttaacagttaaagaaacacatcaattaaatgttacttttgaacctagcacagcgtctaatcagaatgtaaaatatgaatcagatagtgaacatgcaacagttacaccagaagggttagtagaagcagtatccgttggttctgcaaacatcactgtaact…	MATKFNLYKDEKLVKSVDKEEIGTTAITIDSLEADTDYPEGTYTVSFSNESGESQKVNVPQFKTKAIGLISITLDVDTLDLTVKETHQLNVTFEPSTASNQNVKYESDSEHATVTPEGLVEAVSVGSANITVTSEDGSHTDVVAVTVKEPIPSEPTNVQVSPGETSADISVE
phiSA084	phiSA012_ORF73	phiSA012|_72199_72414	72199	72414	+	Phage protein				atgtctaaaacgttaaaagtatataaaaaagaaactggtgaggtagtaggacaaaaagaagtaactacaagtactactaaaatcacaattacaggtcttgagaaaggtactacatataatacaggaactttccaagtttcttacacaaatgagtctggagaatctcaaaaagtagatgttccagaatttactacaatcaattcagatattgtataa	MSKTLKVYKKETGEVVGQKEVTTSTTKITITGLEKGTTYNTGTFQVSYTNESGESQKVDVPEFTTINSDIV
phiSA085	phiSA012_ORF74	phiSA012|_72515_72757	72515	72757	+	Phage protein				gtggaacctattttattaagaagtgcgtatgattacttaaaagttaagtacgcaatggaaaataaagaaaagtatgttgcagtagcgttcgatgatatttctgtagagtcgttaaatgttatgagtatgatgaatgttattcaagactacttacacatttacggttataaggtatcggagtatggtaaaatgaatgcggatgaggatgttaaaggttacttatacgaaaggattgaagattaa	MEPILLRSAYDYLKVKYAMENKEKYVAVAFDDISVESLNVMSMMNVIQDYLHIYGYKVSEYGKMNADEDVKGYLYERIED
phiSA086	phiSA012_ORF75	phiSA012|_72757_73491	72757	73491	+	Phage protein				atgcttattatttacaataagaaccatatacaatcaaaagaagttcacaagcatttaggatatagtgtaaatgagaatgtttgtgctgtagtaaataaccaagatgctattaaagtagttaaagagtcacaagatactgatattatgttagtagggtttatttacacaaaagaccttgagtgtttagtagaattaggtaaaactatctattgggtatctaacataggtactatacctagcttatttaaacacgtggataatagtaaaataaaatctttattagagcaagcagtagaacttctaccagaagaatacggtgtttttgagtacactaaagaatctatgaagaaagctactgactactataactttaaaaacgatgactacttagaagaagta…	MLIIYNKNHIQSKEVHKHLGYSVNENVCAVVNNQDAIKVVKESQDTDIMLVGFIYTKDLECLVELGKTIYWVSNIGTIPSLFKHVDNSKIKSLLEQAVELLPEEYGVFEYTKESMKKATDYYNFKNDDYLEEVDIDKDLIDMLAKKCYTNGDLHFLYELDPKLRLPIAYSITRGKDKAIVVIGSQTASDNDMLSFYVKGYDVSKLANTFNAEYEVGNNTFTTFIPSHINVVGKSIKKYMEDSDV
phiSA087	phiSA012_ORF76	phiSA012|_73484_74719	73484	74719	+	Phage protein				atgtataagtcagtagaagaagtttatgcaattgtctttggtgttttagctaaagacgaaggtaaaattgtaagtagcaagtttaataaaattttaaatgaaattggtattgatagagtttcagttaatgacttaaaagatatttctgaaatgattcatgaagatgattatttaaatgggttgaaaaatgacgctattttaggtaaagtatccttaaaagacctagaaagcgtagaaggtaaaaaagtattcaaagataataactatctagatacagtttctacttatgtagtagagaacgagaaaagattatctaacttacgtgaattacgtaagcaccaaaaaaatggtgcttatatggaaatgcttatggaaggtcttaaaaaagatttagttaag…	MYKSVEEVYAIVFGVLAKDEGKIVSSKFNKILNEIGIDRVSVNDLKDISEMIHEDDYLNGLKNDAILGKVSLKDLESVEGKKVFKDNNYLDTVSTYVVENEKRLSNLRELRKHQKNGAYMEMLMEGLKKDLVKELKNPIIEDRDILLGHTDKELVLLLSDFHVGFTSRDLDNKYNFEVLTNRLTKYLDEVQTMVLEHDIDDVSIFFVGDLVEHINMRDVNQAFDTEFTMSEQISKGTRLLIDIIKNVSEMVDGKVTFGIVAGNHDRLQGNKNHKIYNDSVAYIVLDTLLCMQENGVINDIDIIDNREDIYKFYHKVNNTNICVTHGDSLKGKGKNISKVEVKENIDVLVTGHVHHFSATQEDFHKTHVVASSPIGFNNYSKELNLSRTSPSQQMLLVDS…
phiSA088	phiSA012_ORF77	phiSA012|_74729_75094	74729	75094	+	Phage protein				atgagtaatttattaattatttgtatcgtatacgcagtaattgtgactattaatgtagttactaaggttttagaaatttggagttttgagaagcgtagtgttgctatgggtaaaagcccatttagtaactttatttactactacgaaatcattccttatacagtaggattaattacccttgtagtaatttcctattttagctacatgttacctaacccaaatacagtaggtcacattattgtatttacaggattagttgctttcttttacttcttatcaggaattattactgtatttattatatcagtagtagaggcaaatattgtacgtaaaagaactaaggaaaacgagagtcaagacgaatag	MSNLLIICIVYAVIVTINVVTKVLEIWSFEKRSVAMGKSPFSNFIYYYEIIPYTVGLITLVVISYFSYMLPNPNTVGHIIVFTGLVAFFYFLSGIITVFIISVVEANIVRKRTKENESQDE
phiSA089	phiSA012_ORF78	phiSA012|_75147_75683	75147	75683	+	Phage protein				atggacttttcatttacaagttttgaagatgaacgaattgcaatgcgtatatctgaaggtatttattattttaaggaagagcctatctattggatagagcatattgaagaaaattcagatgagtatgtttttgtatacgctatacaagataaaaaagaagaaaagccacaaaaggcttataaggtagaggaagtaactaagacattaaaaggtgggacataccttagtaataggattaaaagccttatacctgttaaaaagcaatataaaaaagtatacaaagagcctttgtttgttgctaacattattcctagtggtattggtatagatactattactggaagaagtggtaaaggattctttgaaagacaacgtgaagaacgtatcactacatctaaa…	MDFSFTSFEDERIAMRISEGIYYFKEEPIYWIEHIEENSDEYVFVYAIQDKKEEKPQKAYKVEEVTKTLKGGTYLSNRIKSLIPVKKQYKKVYKEPLFVANIIPSGIGIDTITGRSGKGFFERQREERITTSKGVTVKGGDYTGVFITLENIKWNRSYTPLESVVEYYKQTKEGRINV
phiSA090	phiSA012_ORF79	phiSA012|_75676_76422	75676	76422	+	Phage protein				atgtctgaaatgttttatgagcaagatattaaagatttaattaggactaaaaaacatttatttcataaggatgagataacaagtaatatagatgatattaaaatatttaatgaaaaggtaatttgtcaaggaaagtgtagaaccgattgtttagtactagaccgtaacggtactgttatgggaatagaaataaaaactgagagggattctacacaaagattaaataaacagctttactattatagcttagtatgtaaatatgtttatgtattttgtcatgataaacatgtccctaaggtagaaaaaatactaaaagaacataaacatgaccacgtaggtattataagttacattaatttcagaggtaaacctacagtaggtaaatataaacaagcaaca…	MSEMFYEQDIKDLIRTKKHLFHKDEITSNIDDIKIFNEKVICQGKCRTDCLVLDRNGTVMGIEIKTERDSTQRLNKQLYYYSLVCKYVYVFCHDKHVPKVEKILKEHKHDHVGIISYINFRGKPTVGKYKQATPSPFRSPYHTLNILWKYSLLTMLRIIRDYTKYYNKKVTFNKNGHQNELATKSTQSYRMKKPAIINQIIGFIGVEKTYQLFCRVVIYGYSDRWKLIDETFFDVVKNGVIGIYEEER
phiSA091	phiSA012_ORF80	phiSA012|_76406_76825	76406	76825	+	Phage protein				atgaagaagaaagataaaccaaaaagaatatggcaccaaccagtaaactttgcgcctacaaataacttagcgggtgcaaaccctacatttttccctaaaaaagggcaacaacctaaggaatctaagggatatgagtatcgtatacaatttataaagaggtttgacaatgtaacgaatactgatgttagtatgcaaaagaagtatatgttaaatcttattagtagggacttgaatttacctgaaaaatatattacactaacacaaaaaggtaagaaaaaagaagatattttacatacaaatagaatatattacgtttataggtctaaaaaacttataggtaagtgtgctatacaagaacaaagaacgtttacaacgacaaacttattgtttatttttaaa…	MKKKDKPKRIWHQPVNFAPTNNLAGANPTFFPKKGQQPKESKGYEYRIQFIKRFDNVTNTDVSMQKKYMLNLISRDLNLPEKYITLTQKGKKKEDILHTNRIYYVYRSKKLIGKCAIQEQRTFTTTNLLFIFKLRKRKR
phiSA092	phiSA012_ORF81	phiSA012|_76827_77633	76827	77633	+	Phage protein				atggagattattaataaagaaacaactattagtgtaaaaacattattaaagaaattaaagaaagaacctactattgtaggggtaggttatggttctgagttatttccctaccaactattaacggagccttatgtagagatagaggaatcggaagatggttttcttaagatttataataaagtatttgttcctcattttagagtaacagactttaataattttagtattgtcctagaaagtgctatgctaggttacactactaagttacaagaacctagtaagaatacttttgatattatgactacgtataaggaagataagactgtacaagagtatgctgtttctagcgtatttgaagaacccactatcactaaatcttcttttactattaataaaaaa…	MEIINKETTISVKTLLKKLKKEPTIVGVGYGSELFPYQLLTEPYVEIEESEDGFLKIYNKVFVPHFRVTDFNNFSIVLESAMLGYTTKLQEPSKNTFDIMTTYKEDKTVQEYAVSSVFEEPTITKSSFTINKKRFTIYKITETQITSLDFKDFTHTMYLVTTEEQNFEVSKLLKGRLSKTETHHLLNLFSGTKVLPETVIAVSSSRSNVSFDMYEPNGFILIFKANIYELGSKNHNISFHKDLIKGSTLEDNSLTLHIKNKHDLQLFW
phiSA093	phiSA012_ORF82	phiSA012|_77972_78700	77972	78700	+	Phage protein				atggctagaaaaaagatgagaaataaaaatgataagaatcttaaagttgtaccagagaaaaagagtatattagtagaactttacgaaaataagttattacgtactaaggtagataatgcaattgatgaagacttaggttatgattatattatagaactatgtaaagaatatggattagaattatctaaatctgctattagtcgttataaaacaaaacgtagagaagctatacaaaatggttgggatttaggagaatatattgatggtagaaagaaaaataatgtttcttccattgaagacaaagaagtagatgtagctagtaaagtagacccaacacatcctttcgaagtagctaagaaaaaaacgcaagacatttatgatgacattgaagtacttgat…	MARKKMRNKNDKNLKVVPEKKSILVELYENKLLRTKVDNAIDEDLGYDYIIELCKEYGLELSKSAISRYKTKRREAIQNGWDLGEYIDGRKKNNVSSIEDKEVDVASKVDPTHPFEVAKKKTQDIYDDIEVLDSIIQAGALGLQYVDTVDPALALKAMETKHKITGGQLQGMSLVGMRELLVKQNARDTAITQVILEYIPEEKHEEVMERLEETEKEFYENLDLDEEDMRLKQALDRVGYSI
phiSA094	phiSA012_ORF83	phiSA012|_78716_79180	78716	79180	+	Phage protein				atggtagaagaaatcgtatttaaacagttagaagaggcaaagcctattaaagaccttgggacaattatcaggtacttagaagaaggtaaagtactacttgttagacaagaaaatcaaggtgacattattgtaaagttaacggacaatagtacaaatggtcataagatgacttatattagtagagacattaaagaagaatctagttattataaaagacattgggctccattcgacattagtattaatgcattccttgcttttgatgtttacttagctgaggatgtgaataagtataattataataataaatttaatattaaggatattgttgagtttgtagcaggagacaataatgacattgcttatatacatgatgtgtatactgatggtactaagttt…	MVEEIVFKQLEEAKPIKDLGTIIRYLEEGKVLLVRQENQGDIIVKLTDNSTNGHKMTYISRDIKEESSYYKRHWAPFDISINAFLAFDVYLAEDVNKYNYNNKFNIKDIVEFVAGDNNDIAYIHDVYTDGTKFMYSLTGEERLFEESELRKINR
phiSA095	phiSA012_ORF84	phiSA012|_79238_79669	79238	79669	+	Phage protein				atgattatttacttaaacaatgaggaaaagaatttagtaaaggaaaataaatatacaccattagaaagtaagtttaaaacgaaaaaagaaaaagacattgtagaaatgtatcgtaaaggtcatccagttaatgacatttgtaatgtacataacattagtatgggtatgttatatactgttgttaataaccataaactaggtaaacgtaatgttactaaaggattattaagtaaaattaaacatatactgaataataaaaataaactagagaacttgattaatgattatggtaaattaacgaataaggaaatctatagtaagtatcaaattcataagaatggtttgtattatatcttagacttgtataacattgaaagaaaacaagacactaaagatgag…	MIIYLNNEEKNLVKENKYTPLESKFKTKKEKDIVEMYRKGHPVNDICNVHNISMGMLYTVVNNHKLGKRNVTKGLLSKIKHILNNKNKLENLINDYGKLTNKEIYSKYQIHKNGLYYILDLYNIERKQDTKDEVLSDNIVIEE
phiSA096	phiSA012_ORF85	phiSA012|_79679_80353	79679	80353	+	Phage protein				atgagttaccaagaaagattaaaagagattaggaaacaaagtgatacacataaagaaattaataatagtaagaagaaatatacaatggatgagttagagctatctttatttgatagggatagtgatgttattaaaccatttacaagtattagtaaagatgatgagattagcagtaatgacttatttattgcaaccctacctaataatattgtccttgctgatggaactactttagaaaaaggtcagtatattggtaatagtatgggtaaattatcagaccttgaagatatggaagattcgggtatatcttctaaaaccctctatgaaaatggccatagaattaacttacttgctgttgttaataatcctaaggcagtatacactcaaaaagatttagtt…	MSYQERLKEIRKQSDTHKEINNSKKKYTMDELELSLFDRDSDVIKPFTSISKDDEISSNDLFIATLPNNIVLADGTTLEKGQYIGNSMGKLSDLEDMEDSGISSKTLYENGHRINLLAVVNNPKAVYTQKDLVVDIKDGVEVRDVTTKSSSVISKQKIDYISLVDESYFDNLIDDVLKDYNNLSNPNTLLKRYIKNKEMLGEGKKMIYCSLLDKEVLVVGGKDE
phiSA097	phiSA012_ORF86	phiSA012|_80346_80741	80346	80741	+	Phage protein				atgagtagtaagaaatggctattttatgtattactttttgctgttctattaagcgctgtatttgcatattcttggacttctatttactatgagaaaaatgcgtatgattcaggtgtagtccaagacagtgaaagtaataatactaaaaataatggagatatagaatatgttacaacagtaacattaaaaaaggatacagataagaaagctacatttatggatgagttaccaaactttttacctggaagaacggatggtaaaactatagataaaagtttttacaaatctagtgactttcgtgaaggtgagagatttaaattatatagaatttacacaagagataataatggtgaggtaacacataagtatcgttttgaaaaggaagtagataattag	MSSKKWLFYVLLFAVLLSAVFAYSWTSIYYEKNAYDSGVVQDSESNNTKNNGDIEYVTTVTLKKDTDKKATFMDELPNFLPGRTDGKTIDKSFYKSSDFREGERFKLYRIYTRDNNGEVTHKYRFEKEVDN
phiSA098	phiSA012_ORF87	phiSA012|_80880_81116	80880	81116	+	Phage protein				atgaatttaaaaatattttatgaagaggttaaacaattagaaaatagaaagattgccaaggagcaggtattactagaatcaatgaaaacatttagtaagttaagaggaactttaacaaatagtcaattaagtcttgacattcttttaaattatggtatagttgaatatatcaaatataaaaggtatttaggaagattacaaaattgtgtagtaaaagcatataaggaggagtattaa	MNLKIFYEEVKQLENRKIAKEQVLLESMKTFSKLRGTLTNSQLSLDILLNYGIVEYIKYKRYLGRLQNCVVKAYKEEY
phiSA099	phiSA012_ORF88	phiSA012|_81116_81340	81116	81340	+	Phage protein				atgttattttttaaagaaaagttttataatgaattaagttattatagaggtggacacaaggatttagaaagtatgtttgagttagcgttagagtatattgagaaattagaagaagaagatgaacagcaggtaactgattatgagaacgctatggaagaagaattaagggatgctgttgatgtaattgagagtcagttagaaattattaaggatatagttcgatga	MLFFKEKFYNELSYYRGGHKDLESMFELALEYIEKLEEEDEQQVTDYENAMEEELRDAVDVIESQLEIIKDIVR
phiSA100	phiSA012_ORF89	phiSA012|_81337_81501	81337	81501	+	hypothetical protein				atgagtgggtttaatgattttcttaaacaagaatctaaaagggttaataaaccactcaagaaacagagaaagaagaaagaaacacctatagaagaagtgcaagaaaagttagctaaaataagaagtaaatcaaagtatatggatttaggtaggagatataaatga	MSGFNDFLKQESKRVNKPLKKQRKKKETPIEEVQEKLAKIRSKSKYMDLGRRYK
phiSA101	phiSA012_ORF90	phiSA012|_81498_81704	81498	81704	+	Phage protein				atgaaaacctatacatgcaatagggtatcggctagtgttgaagaacttaaacagtacaaagatttcaggttattattcgggtttgatgatgttgtattatatttacttagtgagcaagatgaagcaaaaacatttaaaatggaaaagaaagaattagaaaaaatagaaaagaaatatagtaatgaacctttcttttcttacttatag	MKTYTCNRVSASVEELKQYKDFRLLFGFDDVVLYLLSEQDEAKTFKMEKKELEKIEKKYSNEPFFSYL
phiSA102	phiSA012_ORF91	phiSA012|_81885_82994	81885	82994	+	Mobile element protein		FIG01306568	ff	atgataacgaaaaaagttagacttaaacctactaaacaacaggagttaaaattacgtaaatcagcagatatagcacgatttatatataattggactttagcaaaacaacaagaaaattataaacaaggcaataaatttatacaagattctgtgttaagaaaagaaataacacaattaaagaaaactgaagagtttagatggttaaatgaagtaagtaataatattcctaagcaagcagttaaagatgcttgtaatgcttacaaaagattttttaaaaaacaatctggttttcctaaatttaaatctaaaaagaaaacaagacctagtttctataatgatacacaaaaactaaaagtaaaagaaaaatcagtattattagaaaaagtgggttgggttaga…	MITKKVRLKPTKQQELKLRKSADIARFIYNWTLAKQQENYKQGNKFIQDSVLRKEITQLKKTEEFRWLNEVSNNIPKQAVKDACNAYKRFFKKQSGFPKFKSKKKTRPSFYNDTQKLKVKEKSVLLEKVGWVRTSEQLPVGTKYYNPRITFDGKYWYISVSIEEENKYEELTNESLGIDLGIKELAVCSDGSIYENINKTIRVKKLEKRLRRLQRKVSRKYQNNKEGSTFVKTCNIIKLEKQIKLLQRRLSNIRKNYLHQTTTSIVKTKPRRIVIEDLNVSGMMKNRHLAKAIQKQGFYEFRKQLEYKCGRKGIELVIADRFFPSSKTCSNCGNIHKNLKLSDRIFKCDCGFSIDRDLNASINLANYNI
phiSA103	phiSA012_ORF92	phiSA012|_83366_83644	83366	83644	+	Phage protein				atggtaaaaggaaacattaaagaacttttaaattgtatttgtggttgtgtagattcatttatggatgaaggtaaaagttatgtagtgtattcagacaaaaaagtatttgttaagtataaaggtgttgttattgcaagtattgaagatgatgttgttcatagtaatgtataccaacttaagactggtactatagaaaaacaaaccttatatactttagttaaagcacttcagtatttagttagtctggagtatagagaacgagaagatataaatatttaa	MVKGNIKELLNCICGCVDSFMDEGKSYVVYSDKKVFVKYKGVVIASIEDDVVHSNVYQLKTGTIEKQTLYTLVKALQYLVSLEYREREDINI
phiSA104	phiSA012_ORF93	phiSA012|_83723_84286	83723	84286	+	Phage protein				atgaaaaaattatttatggtaggaagtttaggtctgatgttattcgtaggaggttgtggtactacagagcataaagaaggttctctggaatctaacactaatgaagttgtaacaacagaacaaagtacaacacaagagtataatggaagtagtgaaggtggaaacggaaaccctaatgcaaatgtaacaactgacccaagtgaaaaatatttatctgacttttttgagtctagggcacaaggaacaatattagatagattagaccgctatgcagaattagtaggtaaaattaataacccagaggaaaacgtagaagcagaaacattacaatatgctattaagaatatggacacttatgtagaagagttacctgttgaaacagaagacgatgctaaggca…	MKKLFMVGSLGLMLFVGGCGTTEHKEGSLESNTNEVVTTEQSTTQEYNGSSEGGNGNPNANVTTDPSEKYLSDFFESRAQGTILDRLDRYAELVGKINNPEENVEAETLQYAIKNMDTYVEELPVETEDDAKAQEQLRQMVQYYKQANENFKEYQDTGDINKLNKGNEMYNEGYTLEVEVKRGTNLI
phiSA105	phiSA012_ORF94	phiSA012|_84303_84659	84303	84659	+	Phage protein				atggaaagagttacatgggaagatattaaaagattaataatacgcaatggaacactagtaccaccgaatctgcatgtttatacaataggcaactatcaaattaattatcatatactagaagataaaatatgtttatgcaaggataatgtagaagtagcagtcataaaaggacatatgccttgtcatatcacagagttagaggaggttactaataaagcactaaggttaaataagggtattacaagtgtaattgattactataagaaacaatacttgtattataataaattagaaaatgaaagaaaagagcaggaagaagagaaactagaaaagttacaatcttttatgaataaataa	MERVTWEDIKRLIIRNGTLVPPNLHVYTIGNYQINYHILEDKICLCKDNVEVAVIKGHMPCHITELEEVTNKALRLNKGITSVIDYYKKQYLYYNKLENERKEQEEEKLEKLQSFMNK
phiSA106	phiSA012_ORF95	phiSA012|_84673_84873	84673	84873	+	Phage protein				atgcgccatgtagaaattagggaaaaaataaacgggaaacaggttattgtattctttaaaaaccatttctttaatagaactgttgtggtacttgatttagatacaggagaacttatcaatttacctaaaaaatctatagaggaagtgtatcctattttagtagggaacttagatacaaaagaattaaaaaaatatatttaa	MRHVEIREKINGKQVIVFFKNHFFNRTVVVLDLDTGELINLPKKSIEEVYPILVGNLDTKELKKYI
phiSA107	phiSA012_ORF96	phiSA012|_84887_85339	84887	85339	+	Phage protein				atgagtaaattagatttattaaaagatattgatattgttgagtatttagaggaacgagatgtagtagaaggtgtcgtaggtaaacataatgttactgttaggaaggtactagatagtgagtatgttataactgtagagggtgtaaaatatgaaaaagtagaggggttcgaccttctagtagaactatatcaaattaagtactttactaaagaagatatgaataaaaagttagaaaaaatatcttcagatattcaaaaagtaaaattagaaaaagaattaagagaagaattaaatagcttactaaagggtattgaagagaatttagtacatattaaagccttattattaactagtgaagaacaagggtatacccaaaacctatttaaacttaatactgga…	MSKLDLLKDIDIVEYLEERDVVEGVVGKHNVTVRKVLDSEYVITVEGVKYEKVEGFDLLVELYQIKYFTKEDMNKKLEKISSDIQKVKLEKELREELNSLLKGIEENLVHIKALLLTSEEQGYTQNLFKLNTGYESIKIMNDIIKFIKHK
phiSA108	phiSA012_ORF97	phiSA012|_85420_85794	85420	85794	+	Phage protein				atgaaaaacacatatgaaaaagtaattgaatttattgaagaagagtttaaaggagattatacacatgttgtagaaggaaagagatatattatcaatatgctagaggaagaagagcgtattaataggaataaatatattggtaaacagagtaaattagatattatttcaattcttgattcctttaaatttattttaagagtattaaacaataaagaaactaaacctaatttagaccaagcaacagaaaaatacgtagttaagactgtaaatacaatgatgcaagcagtaaatgaaagcaagaaatatgggaatgacagttatgaaagtgattataaattaaggagtgaagataaattatggaatatgaaaaggtag	MKNTYEKVIEFIEEEFKGDYTHVVEGKRYIINMLEEEERINRNKYIGKQSKLDIISILDSFKFILRVLNNKETKPNLDQATEKYVVKTVNTMMQAVNESKKYGNDSYESDYKLRSEDKLWNMKR
phiSA109	phiSA012_ORF98	phiSA012|_85776_86069	85776	86069	+	Phage protein				atggaatatgaaaaggtagtacaatacgttaaggactatgggatttacttcaagacctctaacacatggaaactaaatttaaatagtgggtattacattaagtatcagactcttgaaaatgaagaaatgttgtttattagtaatggacttattaaaggggtactaatagatatttacttacaaagttttaaactagaccttttaaaatatactaatatttatgatgttattgattatcatctaggaataaaaccagataattctaatattgaaaaatttatgtggggaagataa	MEYEKVVQYVKDYGIYFKTSNTWKLNLNSGYYIKYQTLENEEMLFISNGLIKGVLIDIYLQSFKLDLLKYTNIYDVIDYHLGIKPDNSNIEKFMWGR
phiSA110	phiSA012_ORF99	phiSA012|_86438_86893	86438	86893	+	Phage protein				atggataaaaaacaattagaagatttacgtaataaatggtttggattgttagttgataatattatggattatgatgatacaattcatattcaagatatttataaattagtagaaaagacggaaagtattaatatcttagattccttttatagaactagaaatagtgttaacatgtttaaagattggatagaagataatagtgaaagttctattgaaaagatattagaaaagagaaatatagggtatgaaaagaaagaagtaggaaatgaaactcactacatattcttcttggatgataatactaatttttatacaattgagaaaacccctcattcaattttcttaaatatatttgatattaatacctctgaatttgagacttatatagacataaatgat…	MDKKQLEDLRNKWFGLLVDNIMDYDDTIHIQDIYKLVEKTESINILDSFYRTRNSVNMFKDWIEDNSESSIEKILEKRNIGYEKKEVGNETHYIFFLDDNTNFYTIEKTPHSIFLNIFDINTSEFETYIDINDYKELSMHIDKLMRYEDEN
phiSA111	phiSA012_ORF100	phiSA012|_86883_87095	86883	87095	+	Phage protein				atgaaaattaaagtagatgatgaacagtggatatatgaaagagataaataccctatgattaaaacaagaaattgtggtattggagagagctcacttggttattactttacttacaaacccgttgtagaaatagagggtaaggatgttcctatagaggatggggatattttaattgtagagaatgataaagtgacacaaatatataaaaattag	MKIKVDDEQWIYERDKYPMIKTRNCGIGESSLGYYFTYKPVVEIEGKDVPIEDGDILIVENDKVTQIYKN
phiSA112	phiSA012_ORF101	phiSA012|_87158_87490	87158	87490	+	Phage protein				atggcaagagtaaaaatttataacgtaattgagaaaatgtgtatagaaaaactaaaggaagaggtgtatgatgaaaatattgatgctttttctaacttgaatagacataagtttcagttaactttacactactggaaaaatacaaatgacccacattataataacttacctgataaactcgtatttaaaggtacttataaagagttatatgaaaaggcgtatggtagtgggttaattgaatctgaatatgcttttgcaagttcacttaaaaaagaagaaaagtatgactcactaattcaaatagaaataaaagaagtagaaatattagaataa	MARVKIYNVIEKMCIEKLKEEVYDENIDAFSNLNRHKFQLTLHYWKNTNDPHYNNLPDKLVFKGTYKELYEKAYGSGLIESEYAFASSLKKEEKYDSLIQIEIKEVEILE
phiSA113	phiSA012_ORF102	phiSA012|_88523_89269	88523	89269	+	ORF_ID:tll0709 hypothetical protein				atgtttaatgaagaaactacaaatagaactagattaagtaaggaagatatagataataggataaaagagcgtaagttgtggatgagaactaaatgtaaggaaggtaaacacacaacattcagcaattgtattatcgagaatatagacttaagtggttattacttacgtggattagatttccatgggtctaggttagaaaatgttaatttaagtaacgtagacttgtcagttgcagacctatcaggtactgagattattaattgtaatttacatggtactaacttcaaggaatctaatataaataatagtgagatatttgcatgtagaattgaagatgtagatatgagttatactgaccttcgtaattctactataattactgaaatatataatactaat…	MFNEETTNRTRLSKEDIDNRIKERKLWMRTKCKEGKHTTFSNCIIENIDLSGYYLRGLDFHGSRLENVNLSNVDLSVADLSGTEIINCNLHGTNFKESNINNSEIFACRIEDVDMSYTDLRNSTIITEIYNTNFNYTNMNHSHLKCATLVGCTFKDTSLRHAVLDYVRVADTELSKASLNSAVILDIEGLNVYSVGNNGNPIIYIPKYDKVFAEHWTSTLDGFLKQGLEMEEEKGKIEKIYEFFKVCR
phiSA114	phiSA012_ORF103	phiSA012|_89367_89774	89367	89774	+	Phage protein				atgaaaattaaaaagcaagtaacatttaaagaactaatggggttatactataaaggagaattagaacagggagattatgaagccgaacaaggcaatactattgtaaaggtatcttgtggtatcataggaatatctttctcacaattctataaaaataaagatatgtttgattcatttccatatataaagaatgatacactgtttactatagaacaagaaataggtttaaatactaagttagataaagtggttgtagtttatgaagatacggctgatatagaatatgatataagtgttaacaatattttaagacgctatgattttgatgcggaagactatattgtatctatcaacgtagaagtaaataatgaattacagacagtatggaaagatgggaag…	MKIKKQVTFKELMGLYYKGELEQGDYEAEQGNTIVKVSCGIIGISFSQFYKNKDMFDSFPYIKNDTLFTIEQEIGLNTKLDKVVVVYEDTADIEYDISVNNILRRYDFDAEDYIVSINVEVNNELQTVWKDGKLL
phiSA115	phiSA012_ORF104	phiSA012|_90005_90502	90005	90502	+	Phage protein				atggtaaataaaaatttgtcagaatcaattactaaagaagttaaagataagttacatgaattggtagataatttagatattgaggtagaatataaatttaatcatgcaggcagtgtagaagtagatgttaagtttgatattaaagaaaaaccttttacattagatagagatattcctgtaataaacacggcttatagtaaactaattggtacgctagaagaagataataagaaattaatgggaaatattatcgaggagaataaaaagaaatatcctaaggaattagataagtatgatttaagtaagtataattttgagtttaatgatatagataaggatactagggaagatactagaactgtatatattagatttaacgatggtagggtactccctata…	MVNKNLSESITKEVKDKLHELVDNLDIEVEYKFNHAGSVEVDVKFDIKEKPFTLDRDIPVINTAYSKLIGTLEEDNKKLMGNIIEENKKKYPKELDKYDLSKYNFEFNDIDKDTREDTRTVYIRFNDGRVLPIFLEDLIFYLSISKEGDTLSFNYEDVDIVELMG
phiSA116	phiSA012_ORF105	phiSA012|_90560_90793	90560	90793	+	Phage protein				atggacttaattagttatttagagaatgaaggatttgaagtaagtaaagaacatgggtatgaaggagattgttatttagtaaaaagtattgaaggtaatgaagtacctattgaaattatcagtgacactgttattattactgatgataatgggacagatattcatgttgatgctaataaacctaaagctattgtagatgtacttttagatttaacaagcactgattatgagtaa	MDLISYLENEGFEVSKEHGYEGDCYLVKSIEGNEVPIEIISDTVIITDDNGTDIHVDANKPKAIVDVLLDLTSTDYE
phiSA117	phiSA012_ORF106	phiSA012|_90817_91119	90817	91119	+	Phage protein				atgtttaaaaagtcaaaagaaaagaataaagtagaatatggtagaaacgaaggtagccatgtaccacaaaataaggcattagttcagttagttagagatattactggtggttttgttttacctcttacagatggtcatgagtatgtagtagtaattcgtggtactaagacgctagtatttaatgttgtaggtgaaagaatttacttaagtggttcattattaggtaaagatttttcttgtgctgacaacaaaaataatcctgtttctattgaagtagttaaattaatttctaaattagtataa	MFKKSKEKNKVEYGRNEGSHVPQNKALVQLVRDITGGFVLPLTDGHEYVVVIRGTKTLVFNVVGERIYLSGSLLGKDFSCADNKNNPVSIEVVKLISKLV
phiSA118	phiSA012_ORF107	phiSA012|_91387_91731	91387	91731	+	Phage protein				atggaagtttttgatttaaaaaagtttgttgttgataacggcttacatatacaagaaggttctatgtcatattatgagtataaggtagattctagctattctattagggttgttagtagattggcatattgtgatgttattgtgtttgtgtataagagtaaatacatccatagtattaatactacctatgaggaagataaggtagaagaattagaaaagctattagaagaaagtaagaatatttcagtagttatggactattacttaattaaacgtatggaaaggaaacgtattgaagcggaagaacaaagaaaattagataaatttatgttaaaaggagaatag	MEVFDLKKFVVDNGLHIQEGSMSYYEYKVDSSYSIRVVSRLAYCDVIVFVYKSKYIHSINTTYEEDKVEELEKLLEESKNISVVMDYYLIKRMERKRIEAEEQRKLDKFMLKGE
phiSA119	phiSA012_ORF108	phiSA012|_92010_92126	92010	92126	+	Phage protein				atgtggtatgcagtattttatactaaggataaagtattactttcagttgctatactactaacagttattcttggattatctgggcttggtgctacattagattactttggattgtag	MWYAVFYTKDKVLLSVAILLTVILGLSGLGATLDYFGL
phiSA120	phiSA012_ORF109	phiSA012|_92137_92352	92137	92352	+	Phage protein				atgattgatgttattatgttaattctagctattatcagtatacctttgtatatatggttaggtaatgagtattataattgggtgcttaataactataataagagtagtgatatagtacaagcatgtatatttggtggtttatttatggctattgttataagtttacttgctatatgtggaagtattagtaatataataggagggtttataatatga	MIDVIMLILAIISIPLYIWLGNEYYNWVLNNYNKSSDIVQACIFGGLFMAIVISLLAICGSISNIIGGFII
phiSA121	phiSA012_ORF110	phiSA012|_92349_92567	92349	92567	+	Phage protein				atgagtagttatgtacatcatgtaccagtcgttacacctcataatgatggtggtgcttctactgtagatagtagtaatggtaatcatactgtagaccataaagaacaatgggaacctggtatgagtgagcaggaggctatgtatactgtatttggtattgcattatttattatgatagttgttcttgtttttattatcgtggttaaacttaaaagatag	MSSYVHHVPVVTPHNDGGASTVDSSNGNHTVDHKEQWEPGMSEQEAMYTVFGIALFIMIVVLVFIIVVKLKR
phiSA122	phiSA012_ORF111	phiSA012|_92964_93914	92964	93914	+	Phage protein				atggataaacattttaaaggtagagaagttaatgttgaaactggggaaactagatatatgaaccctatttggaggcctttatttgacccttctgagtacatatctaaagatattattagtggtaaactagaacgtaaagaatttgaagaaaagttttttaattttattacagagtttcaaagtaacctaagaaataagtataatgctagttttgatgaaataggtagattactagttctaatgacttatacaaattatagggatatagagacgggtcatcattatctgctaacggataataataaagacatgtcaattaaaaatctaagtaaaatatggaaattagagttacaacaaacaaggaatgttaaaagtataatgaagaagaaaggtattata…	MDKHFKGREVNVETGETRYMNPIWRPLFDPSEYISKDIISGKLERKEFEEKFFNFITEFQSNLRNKYNASFDEIGRLLVLMTYTNYRDIETGHHYLLTDNNKDMSIKNLSKIWKLELQQTRNVKSIMKKKGIIGEDDEGLYIPDDILIRGKIYPKEKKELNYYIIYDKPIRDLYNGLTESNKRDSAKVVGLFLSLVPFIKVSSRKKKNNEKGSNNTLVMSEWDNENKQYKPISKVKLSEELGISRTTMDRYLGILNAKSKEVTGRYLLYDIKPTGLNELDKSIMVINPYYTYTQGTGSNSFNILEEWINEAEENSK
phiSA123	phiSA012_ORF112	phiSA012|_94575_94847	94575	94847	+	Phage protein				atgaaaattgtagataaaggttattcaagagaagaaatggaaacaacttgtaattatgattatattaatggggaatgggatatttacactactgtaccaaaacatattacaaaactacttaaacaatatggagataaggtagaagtattagaaaagattgatggaggaagagaagtagcagtcagggttactattcaagaagatattattacatttagaaaagtccttactcaagaagagaaggataaaaaggcaaaaggattaaagaaataa	MKIVDKGYSREEMETTCNYDYINGEWDIYTTVPKHITKLLKQYGDKVEVLEKIDGGREVAVRVTIQEDIITFRKVLTQEEKDKKAKGLKK
phiSA124	phiSA012_ORF113	phiSA012|_95037_95234	95037	95234	+	Phage protein				atgaatattcaagaggcaaaggataagttgtttgaattatttttatcagatttaaagaattatgataatgatgtaattgatagtgatttatgtaagttgattgatgatatggatgagttgtttgatacacaaaaccttagatatacggatagtcaaggaatcgttttatttattgaagattggttagagggtagataa	MNIQEAKDKLFELFLSDLKNYDNDVIDSDLCKLIDDMDELFDTQNLRYTDSQGIVLFIEDWLEGR
phiSA125	phiSA012_ORF114	phiSA012|_95378_95794	95378	95794	+	Phage protein				atgaatgaagaacaagcaaaggataagatatattatgagttactttacacagtacgtgagtatggaggtacagaagcggatttattaaagcttattgatagttttagttatttagatggtaaagctcccatgtttatgaatccagaaatggaaagctactcaattgaacaatttcttaatgaacaaaagagtaacttagaaaagtatttagaagctctagatataaaatataataaagtaattgatattacaggagcagagtataaaatattcggtggtaagttagtaatacaagaaggagataattattatactttgtctatcaatgtagataatagtcatgatattaccttatataagttacctttttactctatgttaagtattatcattgacaat…	MNEEQAKDKIYYELLYTVREYGGTEADLLKLIDSFSYLDGKAPMFMNPEMESYSIEQFLNEQKSNLEKYLEALDIKYNKVIDITGAEYKIFGGKLVIQEGDNYYTLSINVDNSHDITLYKLPFYSMLSIIIDNKYKFQ
phiSA126	phiSA012_ORF115	phiSA012|_96373_96020	96373	96020	-	Phage protein				atgaaaacaattaacggaattaaaggattaaacaatttaccaagatgggaatcacaagacatttatgcaacaattcaaagctacctacgttataacgacatggatagcgcaagaatcattgtgaacaactttcaggtacatgactatgaagactcaaacgacatgtattatgaagtgtatacaagtgaatttgtatttgatattgattcaactttagaagaatttgaatatgatattattagaaatgaaaaattaacaaaagaatataaaacaattaaaggtttaattaatgcttgtattagagaaaattctaaaaaagaaatgttcacatacaacatgtttactatcatataa	MKTINGIKGLNNLPRWESQDIYATIQSYLRYNDMDSARIIVNNFQVHDYEDSNDMYYEVYTSEFVFDIDSTLEEFEYDIIRNEKLTKEYKTIKGLINACIRENSKKEMFTYNMFTII
phiSA127	phiSA012_ORF116	phiSA012|_96697_96900	96697	96900	+	Phage protein				atgaaacaagcacaagcaattaaaaaatttatcgaattacgtaaggaactaaaagaagaagggtacacaattagtaaacaacaattgttgtctaatatggaaatataccacttaaatttaaaaatagattcacaaattgaatggtttctagaaacaccaaacaatgaaataatagaagaaatgaaagacttgggggatttataa	MKQAQAIKKFIELRKELKEEGYTISKQQLLSNMEIYHLNLKIDSQIEWFLETPNNEIIEEMKDLGDL
phiSA128	phiSA012_ORF117	phiSA012|_97072_97260	97072	97260	+	Phage protein				atgattatgacagtaggacgagctaaagaatacggaaacaaaatggttgagctaggacattgtgaccttgcagggcaatggttcgatattgcagacgacattcgagttattggtgttgaatgttttaataaagattggttaaaacaaaaagaaaaagaaacattagaaattattaaagagggaaaataa	MIMTVGRAKEYGNKMVELGHCDLAGQWFDIADDIRVIGVECFNKDWLKQKEKETLEIIKEGK
phiSA129	phiSA012_ORF118	phiSA012|_98432_97830	98432	97830	-	Phage protein				atgaatataaattatattgatttagtattagaaaattgtgatgttattcgtctagctccaaaagatattgactacttatatatagaaggaattacggaaacctttacatctcaaccctcttcagaaggaaatttctacacagataaaacaaaacattgtagccacttaggacttcttatcaataacccgaaagagttaacttttgatagcctagacggagagattacagtgtacgagagagtagaaaacttccatgacattacagctatagatattatctacgaggataaaacacatgaatatatctacgtggattggaatgattacaatgataattacaacttaaaccaaaagaccgattattattataatatactagaagtaactataggtaaggaa…	MNINYIDLVLENCDVIRLAPKDIDYLYIEGITETFTSQPSSEGNFYTDKTKHCSHLGLLINNPKELTFDSLDGEITVYERVENFHDITAIDIIYEDKTHEYIYVDWNDYNDNYNLNQKTDYYYNILEVTIGKENAKEFLEEPRKETDNETTMNIQPTLQEKKAKAFDEIVYNCYYQLKSYNELDRIECNTLLEIIEESFE
phiSA130	phiSA012_ORF119	phiSA012|_98746_98492	98746	98492	-	Phage protein				atgggtaatttagtatctttaggtatggtagcaatcatagtactcattataatctctattctatatacagtattctttgtattaatgtgtaaacttgtaaagaaagatagagaagaatttaaagagtttgaagtaaagataaataaagactttcaggatttcactaactatactgaaaaggtaatggaagataaacgtaaaaacagtaagataaaaaatcatgtattaaaagaactaagtaaacataaaaaatag	MGNLVSLGMVAIIVLIIISILYTVFFVLMCKLVKKDREEFKEFEVKINKDFQDFTNYTEKVMEDKRKNSKIKNHVLKELSKHKK
phiSA131	phiSA012_ORF120	phiSA012|_99049_98828	99049	98828	-	Phage protein				atgaaactatatcaagtagagcatgacaattgtgaaccttatgaagaaaattatcactatagggaagataaggtctataaagataaagaaaaacttgttcaaagacttacagaagaaggatatgaagaagaacaagactctttctttgggcaacaatttgttaaagattttgtaatcggtatagatgtagttaggattcatgaactaacgatagaggactaa	MKLYQVEHDNCEPYEENYHYREDKVYKDKEKLVQRLTEEGYEEEQDSFFGQQFVKDFVIGIDVVRIHELTIED
phiSA132	phiSA012_ORF121	phiSA012|_99431_99060	99431	99060	-	Phage protein				atgaagtttaatgaaacatatgctaaatatatatccgacacattttataaagttaaagaattatatacatcttcagagtctaccagaagaacggtaaatgacattaattataaagtttcatatatttacgatgttagtaaagagactgactatgtaaatagctttatcttaggtgatttttgtaaaacaacaaatcaaaacaatcgcatatttgaagaaaagttagataagattatagagcttgtagaacctgcaaaagagaataagtatataaaagaaaaagtattagagaagttagatacattagttgtagatgtagaccaagaacctaccttacaactaatcaaagaattaattaaagatattaagtga	MKFNETYAKYISDTFYKVKELYTSSESTRRTVNDINYKVSYIYDVSKETDYVNSFILGDFCKTTNQNNRIFEEKLDKIIELVEPAKENKYIKEKVLEKLDTLVVDVDQEPTLQLIKELIKDIK
phiSA133	phiSA012_ORF122	phiSA012|_101685_99421	101685	99421	-	FIG01242870: hypothetical protein		FIG01242868	ff	atgagacaattagtacttttacggggagttcctggtgtaggtaaatccacctacatcaaagaaaatggactagaacaattcacgctttctccagatgttttaagaacgcaatgtggctcaccagtttacaacacaaaaggacaacaagtaactacacaagaaaatgataattatatatggacacttttacttgaaattttagaacagcgtatgattcgtggagattttactgttattgatgctactcactcaacaagtaaactaatcaaaaaatatgaaaaacttgcaagaaaataccgatatagaacttatgttgtaacattggaagaggacttagatactttattagaaagaaataaaaacagagagtctcataagcaagtcccagaagaagttatt…	MRQLVLLRGVPGVGKSTYIKENGLEQFTLSPDVLRTQCGSPVYNTKGQQVTTQENDNYIWTLLLEILEQRMIRGDFTVIDATHSTSKLIKKYEKLARKYRYRTYVVTLEEDLDTLLERNKNRESHKQVPEEVIENMYDRLQHENIPSYAKSVDKDNLLDTLKWDKDFMKVDHYNKIHVIGDVHSCFTVLSAFASVNKILDNPNELFIFVGDYFDRGIETKEVFEYLELICKQPNVILLEGNHERHLRNFIYLDNQELEELTDIYEDKDEFFNKAMKVFRARGFISTLRSFIKFGITQKRIKTVVEKLQQLAYFTYKGQDYVITHGGIMPQMLDNLNMVSTHQIINGVGGYEFDIDSEWDNSDTIQIHGHRNLYRQPLDTYKDSINLEGRVEKGGHLRAV…
phiSA134	phiSA012_ORF123	phiSA012|_101992_101687	101992	101687	-	Phage protein				atgaataaagaacaagcaaaacttaaattaaaaacagatattattaattatgaaaatcaaataaagtttttagacccttcaagcatgtatacaagatggttaattgatgcgaagatatatgctgagatggctttaaacaatcttgaagaaacaggagaacacaattataaagatgtagaatgggaagaagaatatacaaaaattttcacggataaagagatacttgaatttatattatctagcaaaaatcctgctttaaagaaaaaatatgagaactatctcaaagaaggtagggaggactgttaa	MNKEQAKLKLKTDIINYENQIKFLDPSSMYTRWLIDAKIYAEMALNNLEETGEHNYKDVEWEEEYTKIFTDKEILEFILSSKNPALKKKYENYLKEGREDC
phiSA135	phiSA012_ORF124	phiSA012|_102249_101992	102249	101992	-	Phage protein				atgattcagaaagctaggaagaaaccagtagaaattgaatttgttcagtttacagatttggaaagtgcagaagaaatagagaattggtctaatggtcaagttaggtattgcgtttcaaggcatcaagggtatttaattataaaaactttagaaggcaatttagaggctagattgaatgattatattgtccaaggcgtacatggtgaattctatccagttaaacctgaaatattccataaaacgtatgaggtgctataa	MIQKARKKPVEIEFVQFTDLESAEEIENWSNGQVRYCVSRHQGYLIIKTLEGNLEARLNDYIVQGVHGEFYPVKPEIFHKTYEVL
phiSA136	phiSA012_ORF125	phiSA012|_102953_102246	102953	102246	-	Serine/threonine protein phosphatase (EC 3.1.3.16)		FIG01323010	ff	atgagcatatttgtaatcccagatatacatggagagtatgataaacttatgagactaatgaataaaataattgaagagcgtaaaccagaagatacaatagtattcttaggagattatatagacagaggtgataggtctaaggatgttgtgaactatctatttgatttattattaaatgatgaaaatgtagtagccctactaggaaatcatgatgatgagttatataggattatagagaatatagaccgattaggtatttatgatattgagtggctatcaagatattgcatggaaacacttgactcttacggtgttgatattgcaactttaacatgtaacattgtagaagatgttttaaggaacgattatgattttattaaaaatgaactaaataaactt…	MSIFVIPDIHGEYDKLMRLMNKIIEERKPEDTIVFLGDYIDRGDRSKDVVNYLFDLLLNDENVVALLGNHDDELYRIIENIDRLGIYDIEWLSRYCMETLDSYGVDIATLTCNIVEDVLRNDYDFIKNELNKLKESEDYRKFKVFMTNCRRYYKKDKYIFTHSGGVSWKPVEGQTVDQLMWSRDFQPRKDGFIHVCGHTPTSSGQVEKHNDMLLCDVGAVFRDIELPFIKLEELE
phiSA137	phiSA012_ORF126	phiSA012|_103259_103077	103259	103077	-	Phage protein				atggaaaccgtgtatatagagaaagaaagacttaaagaattagagttaattgaattactctataaaaataaacaagatttattaaatagtaacattaaaaaaatgaagttattaaaagagcaaaaccaaagattgaagaactggaataaagtattgatggaaaaattggaggagttaacgtga	METVYIEKERLKELELIELLYKNKQDLLNSNIKKMKLLKEQNQRLKNWNKVLMEKLEELT
phiSA138	phiSA012_ORF127	phiSA012|_103824_103267	103824	103267	-	Phage protein				atggcaaaattatatgcattaataaaggtaagtgaatatactcatacaaatgttggttgggatgagtattttgaatataccacagataatactgaaatacttggatattctaccaacctagaagaattagagtatatacaatcaaactatgatttagaagtgtatgaagaattgtttgttcgggagattaatgaaataactaaagaagattttatcaaagagcaaagatacatcaaatacagttcttggatagaacttaaaaggaataatggacattttgtccatgataatataataaaaaatgagccatatgaagtatttagtgtagataaaaattcttactctttagacactattataattgacgttcatatctcagatagaaacactataactata…	MAKLYALIKVSEYTHTNVGWDEYFEYTTDNTEILGYSTNLEELEYIQSNYDLEVYEELFVREINEITKEDFIKEQRYIKYSSWIELKRNNGHFVHDNIIKNEPYEVFSVDKNSYSLDTIIIDVHISDRNTITIFVEMRSEYSDMEDVFISTVDSYVNKLNFLLSNLKNADVRSTRKVVESIKKLK
phiSA139	phiSA012_ORF128	phiSA012|_104270_103887	104270	103887	-	Phage protein				atgaaaaaaattataatattattgctcggctctgttttcattttaagtgcttgtaatcaagcagatagagttagtgagaacctgtcagaagaggcagacaattttaatacagtaagaaaagttacggttatcaatgctattaaacaagacattatttttcaaatgtcgggaagaatgtctattaaagcagatgataaagaccgacagttagaagttgtagtagaaaagaaagacggagagtatcaaaaacatattattggattatctgataacgtatcttacgttgtggaagatgtgactactaaaaatgtaagcaaataccaatatgaaataaattataaccctaaaatgtggattcctgccaaaccagattacaaagattaa	MKKIIILLLGSVFILSACNQADRVSENLSEEADNFNTVRKVTVINAIKQDIIFQMSGRMSIKADDKDRQLEVVVEKKDGEYQKHIIGLSDNVSYVVEDVTTKNVSKYQYEINYNPKMWIPAKPDYKD
phiSA140	phiSA012_ORF129	phiSA012|_104720_104280	104720	104280	-	Phage protein				atgtatgatatattaatgggtattgcgtttattggtctggcattccttctacttttcatggttagtgaaagtttaatggttcgtataaagagaatcaaaagaagtaattttcctaaagaaatagatatgaatgatatagagatattaagtaaggaaaaaattgttagattaattacagtatcaggtaaagagtattggttggatatggaagaatataaaaaagaaagagagaatggttctgattttataggagctgagggaactgctattaataagtataaagtagaatctgtaactatgtatgttacgggagatttaaaatacaataatattaccatgagttactatataaaaaacaataagatggttgcttggaaaaagatagacggacttaaagac…	MYDILMGIAFIGLAFLLLFMVSESLMVRIKRIKRSNFPKEIDMNDIEILSKEKIVRLITVSGKEYWLDMEEYKKERENGSDFIGAEGTAINKYKVESVTMYVTGDLKYNNITMSYYIKNNKMVAWKKIDGLKDIDYIQEGDKLIKE
phiSA141	phiSA012_ORF130	phiSA012|_105412_104729	105412	104729	-	Phage protein				atggaattaaaaaaatggaaagatattattgaaagtatggatactttaaatggttatgaatttacttctaatggttttacgtttaacaaagaaagtagttttaagaaagtatcagagtttgaatcagacgaagaacatagtatcctttttaaaattaaagatacagatttagatttaacagtaacatttactatgattgaggaaactaataaacttgtaatcatattttcacaagaaatcatgtactcttttgatattccagaaggtgtagaaaatccagaagtattcttagaagaatgttatgtaggtgctaaaagtaaatactttgaacttaaagataaaattgaaaatggtactagggaagtaaataagctaccaggtattattgggttatgtagc…	MELKKWKDIIESMDTLNGYEFTSNGFTFNKESSFKKVSEFESDEEHSILFKIKDTDLDLTVTFTMIEETNKLVIIFSQEIMYSFDIPEGVENPEVFLEECYVGAKSKYFELKDKIENGTREVNKLPGIIGLCSSYVESYIPKTTVQVNLLSKEVKQINGDVFESVILHLDCNYKLVLYYNQKTHLITIKLYSPDKEAVTVINNVSTTVKSIENNLVKAVEPISIGHL
phiSA142	phiSA012_ORF131	phiSA012|_105711_105505	105711	105505	-	Phage protein				gtgaatattaatcttgagtgtttacagggtactacgattcctattgaaggaataacttttaagacacagaaagaactaaatgattttcttaatagggtacataaaagttaccctaaattaacatcagaacaatggagggcagtgctgtttattgcttttgatgggttggctattggatttactaatgtagataataaacgtgtataa	MNINLECLQGTTIPIEGITFKTQKELNDFLNRVHKSYPKLTSEQWRAVLFIAFDGLAIGFTNVDNKRV
phiSA143	phiSA012_ORF132	phiSA012|_105955_105719	105955	105719	-	Phage protein				atgacaacactagaatttataaagaaagttaatgaactaggatataaagtaaatgtttcacataaaaatatatcgaaatataaaactaaaatcctaatttcttataagagtgctaaacatcctcattgttgggtgttcactgaaaaacaatattcattcagggctttaggagcagataagaaattatttaatctcatggttaaatatgctaatacggatttagatgctaggaggtaa	MTTLEFIKKVNELGYKVNVSHKNISKYKTKILISYKSAKHPHCWVFTEKQYSFRALGADKKLFNLMVKYANTDLDARR
phiSA144	phiSA012_ORF133	phiSA012|_106320_105952	106320	105952	-	Phage protein				atgataccgaaatttagagtgtgggataaaagaaagaatgaaatgtataaccatgatgaactgaccattcaaattaacgggtcgaaaattctagtagcactagcaagctctttgcatcaaatatttaattatgaacttatgcagtcgacaggatttaaagacaaaaacggcgttgagatttatgggaaagacgttgttagaggtttactcgacgatttgtttttagttgaatggctagacggtggatttgtattaacagaatattgtaactggggatacgaccactatcacatctatgactggtcgaatttagaagttataggcaacttatatgaaaatcctgaattaatggaggagatggtagaatga	MIPKFRVWDKRKNEMYNHDELTIQINGSKILVALASSLHQIFNYELMQSTGFKDKNGVEIYGKDVVRGLLDDLFLVEWLDGGFVLTEYCNWGYDHYHIYDWSNLEVIGNLYENPELMEEMVE
phiSA145	phiSA012_ORF134	phiSA012|_106616_106317	106616	106317	-	Phage protein				atgaatagtggatatgataacactttaacactagatagaattgataatgatgatgattacaaacctaataattgcaggtgggctgattatacacaacaagagagaaatagaaggaataaccatattttagaatacaataatgaaaagcatagcatagccgaatggtctgatataacaggtatcccttatagttctttgtggtcaagaattaaaaaaggatggagtgtagaaaaagctttaacacaaccattaagaggacaaaaagaacttatttggaaaaatggaggaatggtagaatga	MNSGYDNTLTLDRIDNDDDYKPNNCRWADYTQQERNRRNNHILEYNNEKHSIAEWSDITGIPYSSLWSRIKKGWSVEKALTQPLRGQKELIWKNGGMVE
phiSA146	phiSA012_ORF135	phiSA012|_106975_106727	106975	106727	-	hypothetical protein				atgggtaaacttaaagacatgacaaactataaatttaatgggtgtactgttttaaaaagagttgaaaacaaagggaaacatgtttgttggttgtgtgtttgtaaatgtggaaatgaattcgtagttagaggaacagatataagaacaggcaatactaaatcatgtggttgcttaaacaaaaaattagctggagacagaaaaaacatggaaatagaaatagtagattgtataacatttggaacaatatga	MGKLKDMTNYKFNGCTVLKRVENKGKHVCWLCVCKCGNEFVVRGTDIRTGNTKSCGCLNKKLAGDRKNMEIEIVDCITFGTI
phiSA147	phiSA012_ORF136	phiSA012|_107563_107492	107563	107492	-	tRNA-Met-CAT				ggactcttagcttaatggtaaagcaaacgcctcataagcgttggagtgtaggttcaatccctacagagtcca
phiSA148	phiSA012_ORF137	phiSA012|_108139_107765	108139	107765	-	Staphylococcal nuclease family protein				atggactttagtaatttggacgaacaattatatatgttcaaagcaaagtgcacaaaggttattgatggagatactattgatattacactagaccatgggatgcgcatgtactcagaacaaagagttaggttaatagatgtagatacaccagaaagaggagcaaataattataaagaagctacagaatttacacagagtaaagttttaaataaagacattattgtccagacatataaaagtgatgtatttggtagatacctagctagagtatggtataaagagggtactgaatataaacaacttaatacttctctaatagaaaaaggtttaattaaaccaaactctaaatggaataaaagtattgacaagagttag	MDFSNLDEQLYMFKAKCTKVIDGDTIDITLDHGMRMYSEQRVRLIDVDTPERGANNYKEATEFTQSKVLNKDIIVQTYKSDVFGRYLARVWYKEGTEYKQLNTSLIEKGLIKPNSKWNKSIDKS
phiSA149	phiSA012_ORF138	phiSA012|_108497_108180	108497	108180	-	Phage protein				ttgattattatgaataaggacacggctaaaagacaatttagtaacgcagtagagattatgtatgaaaaaggttggatgaagttccctaaaaatttaaacactaataaagaatttaaaataactggattcaaaaatactgacactataacttttgaggttagagaaggcaagaaaaaatcacaacatgtaatattttatgcttatgatttagttcatagtctatacttaaaagatagtgatgacagtaattatgctattcgttgctatgctaagagtatttgtaaaaatttattcggatattcagagctacagaagtag	MIIMNKDTAKRQFSNAVEIMYEKGWMKFPKNLNTNKEFKITGFKNTDTITFEVREGKKKSQHVIFYAYDLVHSLYLKDSDDSNYAIRCYAKSICKNLFGYSELQK
phiSA150	phiSA012_ORF139	phiSA012|_112707_108565	112707	108565	-	Phage tail assembly				ttggaaaaagagttactattgtataataagaataatgaaatcatagacagaactagtgtctcaacaaatctaggagaggtagtagcccgtaacctagcaccaggttcaaaatatgatactggtgaatttaaagtatcatggttgataaagggcgttgaaactacaaaagtaaacgtgccttcattcactactgacaaacagcaatttgagcaggtattcattgttcagtttagtgatataaacgatgataatctagattctctaaaaggagattcagcatataagatatggctagaccaaggtaataaagggactattgatgagttcttaaactcactaaaaggtgataaaggggaaaagggagaaccaggtataaatattatagatggtgcttcagca…	MEKELLLYNKNNEIIDRTSVSTNLGEVVARNLAPGSKYDTGEFKVSWLIKGVETTKVNVPSFTTDKQQFEQVFIVQFSDINDDNLDSLKGDSAYKIWLDQGNKGTIDEFLNSLKGDKGEKGEPGINIIDGASAYDVWLGQGNEGTKEDFLNSLKGEDGLDGKDGESITVLSSEVQEDNVKVSFSDGSVTLIPNGKQGADGLSAYQLAVKSGFEGTYNEWLESLKGANGLSSYQLAVKQGFTGTLQDYLDSGKVPQVLSKNFPKLTNDTSDVQILTRAINATEEGNTLYISAQESPIYLDSTLIINKNINLVSDAKIVYRGNRDRTAVKIDSISFSSIKIKGIYDNGSYPGWGGGYHGFENSDYVGIEFVNCKNVTTHISEIIGFTTGSKHRATEGKGHW…
phiSA151	phiSA012_ORF140	phiSA012|_113172_112708	113172	112708	-	Phage protein				atggacaataaagaaataaaaagattgtttgattacttaataaatagtagtaggttttggcatctagagtacgctaagaaaactcttataccctctgagtacaacaaaatagtaaaagaatgtgataaatttgataatcttttacgtaaaagagtagataacttaattaataacaactataaaggaaaacctacagatatagataattataaccaaatatttagtaaggatgttttgatgataaaagaaataaagatttacacagatgtagactgtattactatatcaaaggaagactataccaaagaagaactagataatactataaagttattaaaagatggtgaagatatagagttaaattctttttataaaaatttatttttatcttcaagtatt…	MDNKEIKRLFDYLINSSRFWHLEYAKKTLIPSEYNKIVKECDKFDNLLRKRVDNLINNNYKGKPTDIDNYNQIFSKDVLMIKEIKIYTDVDCITISKEDYTKEELDNTIKLLKDGEDIELNSFYKNLFLSSSIIKGYEVEYTSSYEDAIKKGGI
phiSA152	phiSA012_ORF141	phiSA012|_113360_113241	113360	113241	-	Phage protein				atggataaatttattatttattttatgttaatattactatcattggtgatagttaaaaagtataaagactactacaaagatgatgaaatagaattaccaaatgaatatattgcatactag	MDKFIIYFMLILLSLVIVKKYKDYYKDDEIELPNEYIAY
phiSA153	phiSA012_ORF142	phiSA012|_113667_113353	113667	113353	-	hypothetical protein				atgaataaagggttaattgaatacttttgtgagcagtattatgagcatgtaagtaatgcagaagtactagaccataataaaacagcacatttaggattagatgagttagagcattattatgttgctcgagtaaaagtagatggggaaattattctagtatctactaattttaaagagttttcatcatgtaacagtctttatgatatgtatgatttactaaaccataaattagataaatccatatttgataataaggaatatactaaaaaagatattgatgatttttttgaattaataggggaacttaatggataa	MNKGLIEYFCEQYYEHVSNAEVLDHNKTAHLGLDELEHYYVARVKVDGEIILVSTNFKEFSSCNSLYDMYDLLNHKLDKSIFDNKEYTKKDIDDFFELIGELNG
phiSA154	phiSA012_ORF143	phiSA012|_114061_113660	114061	113660	-	Phage protein				atggaatctaaagaatttattttatttcatcaaaataacggggaagatgtagatttattacttattaagcaagaattagtagaagcttgtactaatgtatctcaacaccctagacactttaaaaaactagaagaaagtgtaaaagatttattaaacgaatttgaaattgaacctaaagtagaaacacctaaacattattccgattcttctgataataatgtagatgttattagttttacagaagaacaattaaatggttttgtagatgctatgttatttaatattattaaatacactgttcgtttaggtcgcaaggacaatgaagaaaaagaagttaataagatttataattactacttcagactaaaagaacatttagtgaatgagggattttatgaa…	MESKEFILFHQNNGEDVDLLLIKQELVEACTNVSQHPRHFKKLEESVKDLLNEFEIEPKVETPKHYSDSSDNNVDVISFTEEQLNGFVDAMLFNIIKYTVRLGRKDNEEKEVNKIYNYYFRLKEHLVNEGFYE
phiSA155	phiSA012_ORF144	phiSA012|_114637_114212	114637	114212	-	Deoxyuridine 5'-triphosphate nucleotidohydrolase (EC 3.6.1.23)		FIG00000388	isu;Nudix_proteins_(nucleoside_triphosphate_hydrolases) isu;Housecleaning_nucleoside_triphosphate_pyrophosphatases	atggaaaatttagaaattaaattattacataaagatgcaaaagtaccagttagagctaatatgtatgatagcgggttagatttatatgcagtagaggatattgatattaaaccttgtagtaaaacgttagtatctactggcatcgctattaacctaccaacagggtatgaagcacaagtaagacctaagtcaggtatcacagcaaaaacaaatttacgtgttcagtttggaagtatagactttggttacaatttagaaattaaagttatggtagataatataggaggtacaacacaaaaaattgaaaagggtaaaaagattgcgcagttagttattgcacctgtagtataccctaaacctgttgttgtagaggaatttgataagactagtgaacgtggt…	MENLEIKLLHKDAKVPVRANMYDSGLDLYAVEDIDIKPCSKTLVSTGIAINLPTGYEAQVRPKSGITAKTNLRVQFGSIDFGYNLEIKVMVDNIGGTTQKIEKGKKIAQLVIAPVVYPKPVVVEEFDKTSERGGFGSTGLD
phiSA156	phiSA012_ORF145	phiSA012|_114814_114647	114814	114647	-	Phage protein				atggaagaaacttacattgttactattaaagcaaaagtaagagtgaatgtagaaaatgaggatgaaacacaagaaattaaagataaattagaaaaatctttagtattgcattctgattattttgaagatgtatcattaattgattatgacattaaggattttacttag	MEETYIVTIKAKVRVNVENEDETQEIKDKLEKSLVLHSDYFEDVSLIDYDIKDFT
phiSA157	phiSA012_ORF146	phiSA012|_114957_114814	114957	114814	-	Phage protein				atggaaaaagttattgtattaagtgaagaagaagtagaaaaacttattaattacctagaaagtaaggacttagatgatagtatgattagtctttacaatgaaatactagaaagatattatttattgaaaggaataattaaataa	MEKVIVLSEEEVEKLINYLESKDLDDSMISLYNEILERYYLLKGIIK
phiSA158	phiSA012_ORF147	phiSA012|_115255_115004	115255	115004	-	hypothetical protein				atgattcttaaaaggactgaggtagaaaatgaaaacgttatagtttttaaagatggtaacatgtacatcaaagcaacagattacttaggtgagcctacagaatttacaccaaatgtagaacttgctttatctttccctaatactattaattttaaaaatagtagacgtgtactactattagtagataaaggatataaacctataaatttaactaaaaaaactatatacgaaattcatgaagaggacgcttga	MILKRTEVENENVIVFKDGNMYIKATDYLGEPTEFTPNVELALSFPNTINFKNSRRVLLLVDKGYKPINLTKKTIYEIHEEDA
phiSA159	phiSA012_ORF148	phiSA012|_115584_115267	115584	115267	-	hypothetical protein				gtggatttaataaaggatttaaaaagggttggtaataaattttaccatgaagtaaaaccaggggaaacattatggactttaagtaaaaagtatggagtgtgtatcgacagattacaagaacttaatggtattaaatcggtatctttaacaggttttaagtattgtctaatatataggtatcctattgtgcatatagtagatgaaaatgataccttaaaatcaatagcagaagaatataatactactgttaaagaattagaaaaactaaataaagatattagtttaatagtaggaagtaaaataatagtagggtattag	MDLIKDLKRVGNKFYHEVKPGETLWTLSKKYGVCIDRLQELNGIKSVSLTGFKYCLIYRYPIVHIVDENDTLKSIAEEYNTTVKELEKLNKDISLIVGSKIIVGY
phiSA160	phiSA012_ORF149	phiSA012|_116167_115550	116167	115550	-	Phage protein				atggatattgctctattttttagtacaatgtatgctatattaattacgattgggtatattcctggtttaaaatctctagtaaaagatagaaatgttgatggggtatctagatggttctggtatcttatcataactactgtaggtattagtttttataacttactacatacagaatcaacgaattttcaaataatatcggtaggtattaatttactattaggtattgtttgtctacttgtagtagtatttagaaagaaagatttgtttatatttgtatttatagttattctttctctctttttatttacgtttggctctaaagtagaagtaacacagacagtagctacattatccattatactagcttatataagccagattatacagttctataaaact…	MDIALFFSTMYAILITIGYIPGLKSLVKDRNVDGVSRWFWYLIITTVGISFYNLLHTESTNFQIISVGINLLLGIVCLLVVVFRKKDLFIFVFIVILSLFLFTFGSKVEVTQTVATLSIILAYISQIIQFYKTKQSDGTNKWLYLIIGFAIGLLSVSMVLTNTTPHIVITELVNMLLILICYFQADFYEKRGRNRGFNKGFKKGW
phiSA161	phiSA012_ORF150	phiSA012|_116787_116167	116787	116167	-	Phage protein		FIG01319482	ff	atggcaaatgagattaaagataaagtagtatacttaggaggtcacctactcaaccaagcaatgattgagtacagagaaaaacaacatgatagggtagaaggtattgttgggataactccgtatagcccgcataaggacaaatcaattaatgataaagaaaatgcagttcaagaaggtttagcagagcgcattttaaacaatgactttaaagcaatgcaagagtcagatgtatttgtgtttgatatacttaatgagggactaggaacaattgcagaacttggtattttactaggtatgaaacatcaagcacaaaaaactataaaacaattagaagaacaggctgatatttttatgcttaatgaatttgatgaactatcagaggagtatgacattctacaa…	MANEIKDKVVYLGGHLLNQAMIEYREKQHDRVEGIVGITPYSPHKDKSINDKENAVQEGLAERILNNDFKAMQESDVFVFDILNEGLGTIAELGILLGMKHQAQKTIKQLEEQADIFMLNEFDELSEEYDILQGLIAEQKIILNKPVLIYCSDIRQGHGKPYNDPDRAEFSTNQFIFGMILSLTNGKGFISWEEVLEELEKLGAES
phiSA162	phiSA012_ORF151	phiSA012|_117260_116793	117260	116793	-	Phage protein				atggacgataagttacaatatttaattaatgagcttaaacaagagttagaagaagaaaaaatgttagagaataaaattaaaaataatgattataatttagatagtatactaccatttgaaacaaatgatttaaattatgaaaactcttacaaaagaaaacaaggtaaatttctaataaaaatattagaacataataaaattaaactatctagatataatactttattcttagaatatactgattttgggtatgatttattctttacttataaagaagtatactataggtatagtattatgcaaggacaaggtacagaagagggaataacaatagtagataaaaaatataatgactactatatggatttaagaaaacaaaaagtagtaaatagtaatgga…	MDDKLQYLINELKQELEEEKMLENKIKNNDYNLDSILPFETNDLNYENSYKRKQGKFLIKILEHNKIKLSRYNTLFLEYTDFGYDLFFTYKEVYYRYSIMQGQGTEEGITIVDKKYNDYYMDLRKQKVVNSNGNKITTITKIKTYIKILHKVKKG
phiSA163	phiSA012_ORF152	phiSA012|_117536_117273	117536	117273	-	Phage protein				atgaaaaaattatctaagaaaatacaacgttctgatttactaacaaagttttttattcttatagtactatcttttgttatagctattttatatataacattagatgctttaattttcttcttaaatactacggtaggttttatagggttattaactgtattaccatttgttagtttgggtattatgggattactagttattaagtaccccgatagaaaagaattaaatgaatatagtaactatgttaaaaaatatgttaagtaa	MKKLSKKIQRSDLLTKFFILIVLSFVIAILYITLDALIFFLNTTVGFIGLLTVLPFVSLGIMGLLVIKYPDRKELNEYSNYVKKYVK
phiSA164	phiSA012_ORF153	phiSA012|_118344_117607	118344	117607	-	Phosphate starvation-inducible protein PhoH, predicted ATPase				atgacaaaaacggctaaagaattagagtacaaattaagagattatccaaatgtaaagtataacatggtacaacatagtgtattccatgattttttaagcaaggctagtgatgaacagttagattttgcagaagatttttttgatgatgaagtagagattatatggtcagactcacgagcaggaactgggaaatcttttctatcaattgctttggcttatgcagaatacttaaataaaggaaagacaatgtattatattatttcacctgtttcagatgacatcggggcactcccaggctcaaaattttcaaaagagagcgtttactttggggctttatatgatgcattattagaacttggggttatacctgaaagagctatttatgaaatggcagaagaa…	MTKTAKELEYKLRDYPNVKYNMVQHSVFHDFLSKASDEQLDFAEDFFDDEVEIIWSDSRAGTGKSFLSIALAYAEYLNKGKTMYYIISPVSDDIGALPGSKFSKESVYFGALYDALLELGVIPERAIYEMAEETLENFNEKSFDDCWIHAVSHIHLRGVNISSTMILDETQNFKRNDIKKTLTRFKKGNKALCIGSSVQIDLKNESKSGFVPYLEYFRGYEKSREHTLTRNFRSELSNYADNFKW
phiSA165	phiSA012_ORF154	phiSA012|_118343_118459	118343	118459	+	Phage protein				atggttacatttaccaactttcaagagttttatagtacttcacttactaatataagatttattttagtataccataaattagtaattaatgcaataaaaaactacctaactcaatag	MVTFTNFQEFYSTSLTNIRFILVYHKLVINAIKNYLTQ
phiSA166	phiSA012_ORF155	phiSA012|_119140_118472	119140	118472	-	Immunodominant antigen A		FIG01336228	ff	ttgaagaagacaattttagcatcattagttttaggaacagccttaacgtttggaggtatttcagataaagctagtgctgatgaaattgattatgcaactctagcaaataaggctcaaacaaactcagaggacttagtaactaaacctattcaagaaggtaactatgacttctcatttgtattagaagggttcacttaccacttctacagttataatggatactttggttatgattaccaccaaggtacagatggacaagtaaacaatacaagttctcagttagcatccttagaacaaaataacacaaagaataatgtagagtatactactgaaaataaagaacaacatacacaaccaattacaatacaagaaccacaaaataagagtacacaagtaggt…	MKKTILASLVLGTALTFGGISDKASADEIDYATLANKAQTNSEDLVTKPIQEGNYDFSFVLEGFTYHFYSYNGYFGYDYHQGTDGQVNNTSSQLASLEQNNTKNNVEYTTENKEQHTQPITIQEPQNKSTQVGTVKLGNGNTAGETGLSASKEMEARTGVPASTWEAIIARESNGQVNAQNPSGARGLFQTMPGWGSTATVQDQINSATKAYKAQGLSAWGM
phiSA167	phiSA012_ORF156	phiSA012|_119768_119232	119768	119232	-	Phage protein				atgaaaccttatatgtatactacaaaagaaactattactaacgatgtaaaacaaatttcagaatatttaaagaatgaaagtacatcactatgtgtttattctgactataaaccagaagaattagatgtttatttagaatctaactgtggtaactatatggcaatttactataaagataaaaatgctgttggattctttaccaaaattagttcaaaaaatggtaaaacctacaacttacgtcatgtacctaatataagtgatttagaagaagtagaatttactattgaggagcaagtaaaattaaatttattaacagaggatttgcctatgggtgaccttcttatatttatgaaagatggggaagtaaaagtaccttttgatagttttattaatcatgtt…	MKPYMYTTKETITNDVKQISEYLKNESTSLCVYSDYKPEELDVYLESNCGNYMAIYYKDKNAVGFFTKISSKNGKTYNLRHVPNISDLEEVEFTIEEQVKLNLLTEDLPMGDLLIFMKDGEVKVPFDSFINHVKYILDNDYTKVDKIIYTGISRGIKEHMELDFVHDTIDILAKDSLL
phiSA168	phiSA012_ORF157	phiSA012|_120199_119774	120199	119774	-	Phage ribonuclease H (EC 3.1.26.4)		FIG01305245	isu;Phage_replication	atgagtaatacaataacaatatatactgatggtagcagtgactataagaaaaaacaagtaggttgtggtgcagtattactagatgataataaaatcatacacacaatttctaataacgtatctaacgaaaaactagcaaaatttaataatgtatcaggggaaatactagctgtatgctatgcattagaaaaggctatacagttaggatacaaagttgctgttgttcatatagactacataggtcttattaactggtatgaaggttcttgggttgctaggaattggctaagtcaattatatgtagaaagaataagagaatactctaaatatactcaaatagagtttaaaaaagttaaagctcacagtaatgataaatttaatgatttagctgatgagctt…	MSNTITIYTDGSSDYKKKQVGCGAVLLDDNKIIHTISNNVSNEKLAKFNNVSGEILAVCYALEKAIQLGYKVAVVHIDYIGLINWYEGSWVARNWLSQLYVERIREYSKYTQIEFKKVKAHSNDKFNDLADELAKKSIGKG
phiSA169	phiSA012_ORF158	phiSA012|_120381_120196	120381	120196	-	Phage protein				atgaaaaatctatttgaagttaagttagatgactttattgtaaaagttgtagcggataatgaagatgaggctcttgagttttgttataagtgttttgactttgataaagctgtaattaagtttgtagaaaatgtatattgtgcttgttcctatccttacttctcatgcaaaggtaaacaagtatga	MKNLFEVKLDDFIVKVVADNEDEALEFCYKCFDFDKAVIKFVENVYCACSYPYFSCKGKQV
phiSA170	phiSA012_ORF159	phiSA012|_120965_120393	120965	120393	-	Phage protein				atgagtaaatatttaacacctagtgatttagaagaactgttagaattgattgatacttttgaattacaagatatttataaagtaataggagaagataacttctttgatatactttctattattaataaattagatgatattgatgacaggattgtcatgtttggtgctttagacaagttactaaatacaaataaaaatggattggtggaatttgacgaggtatttttaactcgtaaaaaaacaacgagagatgaaaaaagtgagttattagacctaatgttatcagaaaaaactaaggattgcttatataactttatagaaagcaatcctcatttagacgatttagataatgttaaaattgcatttaatttagttaatttagctaatctttttgattta…	MSKYLTPSDLEELLELIDTFELQDIYKVIGEDNFFDILSIINKLDDIDDRIVMFGALDKLLNTNKNGLVEFDEVFLTRKKTTRDEKSELLDLMLSEKTKDCLYNFIESNPHLDDLDNVKIAFNLVNLANLFDLSSGNSMKSVYKEDEEIIEYLQEVDIDIEEFIEELEDTEYSILETLETPLDVIKFILG
phiSA171	phiSA012_ORF160	phiSA012|_121170_120958	121170	120958	-	Phage protein				atggaagaaaaacaaatgctaaaacttcaaagaattagaattgaaaaaggatatactttaagaagtcttgctaaagaattaggtgtgaattactctactattagttactgggaacaaggacttaagacacctagaagtggtaataaaattaatttagaaaaaatcttagaaacaccaagtcacattttatttgaggtggatgataatgagtaa	MEEKQMLKLQRIRIEKGYTLRSLAKELGVNYSTISYWEQGLKTPRSGNKINLEKILETPSHILFEVDDNE
phiSA172	phiSA012_ORF161	phiSA012|_121458_121234	121458	121234	-	hypothetical protein				atgaataaatttaaaaaatggtttaataaaaaggtattaggtaaaaataattcagtatataaagtaacatataagtatactagcacaacaggaaaagaagaaacattctatattagggttatagaacttaacaaggttagagctaaacataaggcagatgaacatgtattttctaaaattgcctataaagataaccttaaatttgtaaatattagagaagaatag	MNKFKKWFNKKVLGKNNSVYKVTYKYTSTTGKEETFYIRVIELNKVRAKHKADEHVFSKIAYKDNLKFVNIREE
phiSA173	phiSA012_ORF162	phiSA012|_121601_122128	121601	122128	+	HNH homing endonuclease		FIG01108329	idu(1);Phage_introns	atgaactacaaatatttaattaagttagtagaaaaaggaattgctaaagagatagaaggggatggttacaagaattattatgttacaaaaaatgggcgtgtttatagttgctcaaagaaaaagggaaatagcaaagtaacaaaattaacacctcaaaaaaataataaaggttacttgcgtatccaaattaatggtagaagtaaacttttacataggttagttgctttgtattttgtacctaatattaataattacgaaacagtagaccatattgatggtaataaattaaataacaatcatacaaatttacaatggtgtactaatttagaaaacatgaggaatgctagaaaaaatggactatttaaagataccccattaagaaaattaagtaataaagaa…	MNYKYLIKLVEKGIAKEIEGDGYKNYYVTKNGRVYSCSKKKGNSKVTKLTPQKNNKGYLRIQINGRSKLLHRLVALYFVPNINNYETVDHIDGNKLNNNHTNLQWCTNLENMRNARKNGLFKDTPLRKLSNKEVVDIRHRYKNEDITHHELADEYNVSRATIGAIIRRQLYKNIQ
phiSA174	phiSA012_ORF163	phiSA012|_123559_122156	123559	122156	-	Phage lysin, N-acetylmuramoyl-L-alanine amidase (EC 3.5.1.28)			isu;Phage_lysis_modules	atgaaaaccctgaaacaagcagagtcctacattaagagtaaagtaaatacaggaactgattttgatggtttatatgggtatcagtgtatggacttagcagtagattatatttaccatgtaacagatggtaaaataagaatgtggggtaatgctaaggatgcgataaataactcttttggtggtactgctacggtatataaaaactaccctgcttttagacctaagtacggtgatgtagtcgtatggactactggtaattttgcaacttatggtcatatcgcaatagttactaaccctgacccttatggagaccttcaatatgttacagttcttgaacaaaactggaacggtaacgggatttataaaaccgagttagctacaatcagaacacacgattac…	MKTLKQAESYIKSKVNTGTDFDGLYGYQCMDLAVDYIYHVTDGKIRMWGNAKDAINNSFGGTATVYKNYPAFRPKYGDVVVWTTGNFATYGHIAIVTNPDPYGDLQYVTVLEQNWNGNGIYKTELATIRTHDYTGITHFIRPNFATESSVKKKDTKKKPKPSNRDGINKDKIVYDRTNINYNMVKRGYNPVGVILHNDAGSMTGLQYKNNLQNAGYNRWAQGIAHSYISEGQVWQALGESRIAWHCANQWGNKNLYGIEICQSMTASDEQFLKNEQTAFYEASRMLKKWGLKPDKNTVRLHMEYYQTACPHRSMKLHVGKDPTKTSITQADIEKLKEYFIKQIKMYYEGKTPVPTVVNQKAKTKPVKQSSTSGWNVNNYGTYYKSESATFKCTARQGIV…
phiSA175	phiSA012_ORF164	phiSA012|_124082_123525	124082	123525	-	Phage holin		FIG00640889	icw(1);Phage_lysis_modules	ttggataaaaaagataaaacacctacagttgttggtggaattaacttaagtacccgttttaaaagtaaaacgttttgggtagctactgtatctgcactagcagtatttaccaatcaattaacaggtgcttttggtttagactattctagtcaagtagagcaaggtgttaatattgttggttctatcttaacactgcttgcaggtttaggtattttagtagataacaatactaaaggtattaaagatagtgttattgttcaaacagattaccatgaaccacgtgattctaaagacccagaaaaagcattgacttgggaacataataaagttgaggacaatgtggttgacaatactaaaactcctaaggaatatggtactgatgaagacttttcagatgta…	MDKKDKTPTVVGGINLSTRFKSKTFWVATVSALAVFTNQLTGAFGLDYSSQVEQGVNIVGSILTLLAGLGILVDNNTKGIKDSVIVQTDYHEPRDSKDPEKALTWEHNKVEDNVVDNTKTPKEYGTDEDFSDVDPHVYDADEEPFKDQAKPYGVNWDETVDTTKNIDTKEEGVIDENPETSRVLH
phiSA176	phiSA012_ORF165	phiSA012|_124334_124155	124334	124155	-	Phage protein				atggctagtcaaaaacaaatttattttactcaaagtttagtaggtaaagcattactagaagataagctatctactaaagaagaattatgggaaaagctagaactattaccagaaacaaaactagaagacctagataataaacaaatgtctcaagttattaatacattaaaagaactttaa	MASQKQIYFTQSLVGKALLEDKLSTKEELWEKLELLPETKLEDLDNKQMSQVINTLKEL
phiSA177	phiSA012_ORF166	phiSA012|_125499_125284	125499	125284	-	Phage protein				atgaaaaagcaagtttatgtaatctcaaatttagtatgtgaagaatgtggttcaagttttaaattaccaagaaaaagagcaaaaagaagagaagaagggcatattaaacatatgcattgtgtcaaatgtaataaaatcactgctcatgtagaggataatagaagtgatgctgaaaaatattgggactcacttcaagaagaattacaaaataagtag	MKKQVYVISNLVCEECGSSFKLPRKRAKRREEGHIKHMHCVKCNKITAHVEDNRSDAEKYWDSLQEELQNK
phiSA178	phiSA012_ORF167	phiSA012|_126037_125834	126037	125834	-	hypothetical protein				ttgattaagtatgttgaaataacaatggcaagtggtaaaaagtattttttaattggtactgaagataacccagtttatgatactgatttaaatgcatatatgtctagtgcaaggttatttaaagtttatactgaaaatagtttaacatctggtagaatttatataaatccaaatagaattgaaagtttcaaattgttttattaa	MIKYVEITMASGKKYFLIGTEDNPVYDTDLNAYMSSARLFKVYTENSLTSGRIYINPNRIESFKLFY
phiSA179	phiSA012_ORF168	phiSA012|_126388_126056	126388	126056	-	Phage protein				ttgacaaataatgtagatgaactatttaaaaaagttgaatcaataagcaatacaatacaagaaaaagggtatattgacagtgatacatttaagaagttagaagatgaagttgatgaattgaagagtatagttgctactctagataaagacttagcagttaatgttgaaagacagacacctatttatatacagttagaatcattagatgaaaaagtaaaagagttagctgaaagtacaaaagacaaagatgataagaaaagtgaaagagttgagaaagtgttgttacttgtacttggtgctattgtatcttttgtatttaataagtttacttag	MTNNVDELFKKVESISNTIQEKGYIDSDTFKKLEDEVDELKSIVATLDKDLAVNVERQTPIYIQLESLDEKVKELAESTKDKDDKKSERVEKVLLLVLGAIVSFVFNKFT
phiSA180	phiSA012_ORF169	phiSA012|_126722_126402	126722	126402	-	Phage protein				ttgactaagcataaagatattctaaaagttgaatttaaagatgccttaactcactttaaaagagatagggatacttttcacatgtatagaataaacagacttttgactaatggttctattatatcttttgattactcttacttaccatgtaatgaccctagtaaagttaagtgccgtatagaccttcaagagtttggtgctatagatttcgagattgacataaaaacttcgtatggaaagattattactaaaaattatacccagattattgataagtttatagataactttgatgtatattctgagtcggcctaccattaa	MTKHKDILKVEFKDALTHFKRDRDTFHMYRINRLLTNGSIISFDYSYLPCNDPSKVKCRIDLQEFGAIDFEIDIKTSYGKIITKNYTQIIDKFIDNFDVYSESAYH
phiSA181	phiSA012_ORF170	phiSA012|_127288_127533	127288	127533	+	Phage protein				atgatttactttatgtttggtgctataatatcttacgtagctttaacgtactatgataagtttatacaaagaaaagaagaccctttaccagattatatattaaaagaagttcaagtaattaagaatgaggtagatgttcttcaggagatgttatcagaagagcaaggaactacaaaagaagaagtaaaagtaagagcaaaagcaagacgaaaggttaaccatgaaaaagcacgaagtaaaagataa	MIYFMFGAIISYVALTYYDKFIQRKEDPLPDYILKEVQVIKNEVDVLQEMLSEEQGTTKEEVKVRAKARRKVNHEKARSKR
phiSA182	phiSA012_ORF171	phiSA012|_127508_127786	127508	127786	+	Phage protein				atgaaaaagcacgaagtaaaagataaacgtagacttgttaagaagaatggaaccaaagtaactgttattaataagaatgataagaggattacaagccctagtcgtatatgttgtatatgcggtgaacaattgtcaaaaataaattatagtaatggtactgtacttgcaaaagaagaccacatacatatacaatacggaagtcttgtatacttagatatgtgtaagaacgtatctaactgctataagaaccttaaagaaaggggtgagcttgatgagtag	MKKHEVKDKRRLVKKNGTKVTVINKNDKRITSPSRICCICGEQLSKINYSNGTVLAKEDHIHIQYGSLVYLDMCKNVSNCYKNLKERGELDE
phiSA183	phiSA012_ORF172	phiSA012|_127779_128192	127779	128192	+	Phage protein				atgagtagggcaggaagattacgtagacgaatggaaaagaagaaagtagaacaagaagataagtctaagtacattcaagacggatttatgaatagtatccaaactttaatgtttgatttccaaaataaagttaatgcaggtcaggtagagataaaagacccaaatgacttatacaaactatttgtaatatattcacaaatgcaacagcttgtaggagaccaaactgaaggtggcggtgttttaccacaactatcaggaaagcaacaaaaagttttcgatgaaatcatcactgaaaacagtgaagatggagaaatagatatgaaaaagttatctgagttatcagaagatgacattactaatatgattgcagataaagaaaaagcaatgaataatgataat…	MSRAGRLRRRMEKKKVEQEDKSKYIQDGFMNSIQTLMFDFQNKVNAGQVEIKDPNDLYKLFVIYSQMQQLVGDQTEGGGVLPQLSGKQQKVFDEIITENSEDGEIDMKKLSELSEDDITNMIADKEKAMNNDNSETF
phiSA184	phiSA012_ORF173	phiSA012|_128207_128446	128207	128446	+	Phage terminase, large subunit		FIG00017949	icw(1);Phage_packaging_machinery	ttggatggtaaagagttattaaagattactcaagaaacatttcaaacggaacaagtaacaaaagaacaagtagaccatattattaatatgttaaacccatctacttatatgctgaagtatcatacactccgtggacatcctattacattctctattccaaatagagatagaagtaaagcgcaagcgcatagaccttggcaagtccgtaaactacatatgcggactataaaccttttctaa	MDGKELLKITQETFQTEQVTKEQVDHIINMLNPSTYMLKYHTLRGHPITFSIPNRDRSKAQAHRPWQVRKLHMRTINLF
phiSA185	phiSA012_ORF174	phiSA012|_128937_129887	128937	129887	+	Phage protein				atgagaaagaagacgcataaagaatttattaaagaagtatataaccttgtaggtacagaatatacgatactaactgaatatgaattgtctagtaaaaagttactaataagacataataaatgtaatactgagtattgggtgagacctaatctatttttaaaaggtagaagatgtcctaattgtaatggaaataaagctaagcataaaactactacacagtataaaaaagaagtttttgatttagtaggtgatgaatatacagtacttgaagattacattaatagagcaacacctatacttatgagacacaacaagtgcggtagggaatataaagtatcacctggtaattttttgtaccgttctagatgtatagaatgttactaccaaagtaaaaggtta…	MRKKTHKEFIKEVYNLVGTEYTILTEYELSSKKLLIRHNKCNTEYWVRPNLFLKGRRCPNCNGNKAKHKTTTQYKKEVFDLVGDEYTVLEDYINRATPILMRHNKCGREYKVSPGNFLYRSRCIECYYQSKRLTPQEIDSNIKEHLGSNYKLVSDYNGAGNKVELLHKDCNKTFEVRYTDIIQHHSGCPYCKKSRGEEYIETYLKENNIRYEEQKKFEGLVNIFQLSYDFYLPDYNILIEYQGEQHFKPKTFGGISKELAQDRFKRQQNNDNIKKKFAKENNYTLWEPTYKINSYSKMKCYLDEKFSLIEVKQGNI
phiSA186	phiSA012_ORF175	phiSA012|_130000_130623	130000	130623	+	Phage terminase, large subunit		FIG00017949	icw(1);Phage_packaging_machinery	atggagatggtacattttgcggatttacatagctatgcctctgtaaagtgtatgtacacatttcatacccaagaccaagttaagaaatttgtacaatcaaggttaaatccagtattacaaaaaccctattttaactctattgtagattgggaacaagattcacaaggctttaaaaaactaagaaattctagtatgttctttagaactagcagtaagccaggggctttagaaggtgttgacgtagattttttagtttttgatgaatacgaacgtgtgcctaaattatcagagtcttctggattggaggccatgtctagttccccttttaaagtagttcgtagattttctacaccttcagcacctggtataggaatacatagattataccaacaatctgac…	MEMVHFADLHSYASVKCMYTFHTQDQVKKFVQSRLNPVLQKPYFNSIVDWEQDSQGFKKLRNSSMFFRTSSKPGALEGVDVDFLVFDEYERVPKLSESSGLEAMSSSPFKVVRRFSTPSAPGIGIHRLYQQSDQWYYAHVCQHCGHENEMKYADYDPDDLSKSGNLLCVNPDGIDEMAKTVQDGTYQYVCQKCGKPLDRWYNGVLIF
