# Supplementary material for: Safety assessment of Staphylococcus phages of the family Myoviridae based on complete genome sequences
Source: Sci Rep. 2017 Jan 24;7:41259. doi: 10.1038/srep41259 (PMC5259776; doi:10.1038/srep41259)
Supplement: Supplementary Dataset 14 [file srep41259-s15.xls]

## Sheet: Sheet1
contig_id	feature_id	location	start	stop	strand	function	aliases	figfam	evidence_codes	nucleotide_sequence	aa_sequence
S25-4	S25-4_ORF1	S25-4|_851_1060	851	1060	+	hypothetical protein				atggataaagtattagagtttgtagtaaattttattaaaagtattttaattgtattattaggtgcattagtagttagtatatgttgtggtataggaatattcttaagtagcttatttttatcagggggtgatatgttaggtgtaggattattcttcggttcacttataatgcttagtattacattagcaatatttaaaacttggtcataa	MDKVLEFVVNFIKSILIVLLGALVVSICCGIGIFLSSLFLSGGDMLGVGLFFGSLIMLSITLAIFKTWS
S25-4	S25-4_ORF2	S25-4|_1074_1379	1074	1379	+	hypothetical protein				atgattagtatttacttacacagtggatatagtaaagataagttgaaagatatactcaagacaataagggattttgctcctagggagttaacctatgattttaggaatccaaaagcggatgttaatattgaggagctactaggagatgatgtagacatatttgaatctatagcattagattactctaatgatattaatatccttgtaggagatagtggatacacgatagtttatcagaatgactttcttacaattaatggattgagtatggctataagggaggtagtaagatggataaagtattag	MISIYLHSGYSKDKLKDILKTIRDFAPRELTYDFRNPKADVNIEELLGDDVDIFESIALDYSNDINILVGDSGYTIVYQNDFLTINGLSMAIREVVRWIKY
S25-4	S25-4_ORF3	S25-4|_1364_1552	1364	1552	+	hypothetical protein				atggataaagtattagagtttgttatgagttatttactgtatcttataatgggatttataggtgtatggttaggaagtttaattatagggatgaatattaacccttttacaagttgggtaccttatgtagttgctctaatagtatctgtatcagagtatatatttaaatattatttagagctcatttaa	MDKVLEFVMSYLLYLIMGFIGVWLGSLIIGMNINPFTSWVPYVVALIVSVSEYIFKYYLELI
S25-4	S25-4_ORF4	S25-4|_1649_1939	1649	1939	+	Phage protein				atgattcatatatttgtaaaagaagattataataaagaaacattaaggaatttacttgagtatattaatactactgtaggtagggaattaacttatggtattaatacagactatgataaggatgtcgtgattgaaaccgatgaccccatagatgaggagaatacgattgatttatcaaatcttcctcactttaaagatgacttatgtattcttatagaagaggtatactgtaaggcatttgttaatggggaacctgttattatacgtaagtatgtagaggggatgttataa	MIHIFVKEDYNKETLRNLLEYINTTVGRELTYGINTDYDKDVVIETDDPIDEENTIDLSNLPHFKDDLCILIEEVYCKAFVNGEPVIIRKYVEGML
S25-4	S25-4_ORF5	S25-4|_1939_2226	1939	2226	+	Phage protein				atgattataatatttttaactgaaaaatatgattccaaagctttaaagaaagtattagaacatattgataattgtagtagtagaggtcttagctatttaatgggaaaaggagaagcggatgtatgtatagagaaaaatgtattcagagaaagagatgatgtaaggattaactcaaacattattgatgaaggtaaactctgtgtgttaataaatagacatggtttagaatgtagttactatagaggtgtatcctgtaatattggtgccttcgtaaaggagagattataa	MIIIFLTEKYDSKALKKVLEHIDNCSSRGLSYLMGKGEADVCIEKNVFRERDDVRINSNIIDEGKLCVLINRHGLECSYYRGVSCNIGAFVKERL
S25-4	S25-4_ORF6	S25-4|_2226_2522	2226	2522	+	Phage protein				atgatagaaatataccttagtgagaattatgataaggatttgctcaaagcagaattgaagtggattaaagagaccgcttcaagagaactaacttatgatgttaatagaagtccaggattagatgtacatattaatacttactataaatgtactaaagatgaagtagaagaaatgagcttacatcctcagtttgaagatgatatatgtgtatttatagctgaaacatggatacatgagtatcgtaatggtaaatcaataggtgtagatagcatggaggagtatgtaaaggagatgtag	MIEIYLSENYDKDLLKAELKWIKETASRELTYDVNRSPGLDVHINTYYKCTKDEVEEMSLHPQFEDDICVFIAETWIHEYRNGKSIGVDSMEEYVKEM
S25-4	S25-4_ORF7	S25-4|_2526_2783	2526	2783	+	Phage protein				atgcttaaagtatattatacagtttatcataggcagagtatgaaaacgattaaggataagttagatagaagtgatttaattgacttcctatataagacttggcataaggatataagtaatatatacccaacagattatactacgtatgaaacaaaattctgtatagacatagatgtagatagattaattgaagcggttaatagagaaggcatattacttattaaccgtagtaattatattacactaagagagtggtag	MLKVYYTVYHRQSMKTIKDKLDRSDLIDFLYKTWHKDISNIYPTDYTTYETKFCIDIDVDRLIEAVNREGILLINRSNYITLREW
S25-4	S25-4_ORF8	S25-4|_2890_3498	2890	3498	+	hypothetical protein				atgaataatagggttaggatgagggatactttagatagggtttgcttaatacctaaggtaaaatttaggttgaaggatgaccctgatgaagtttgggttgatatgatgttacataatgacaaaaagcctaatgatagttactatatatctaataaaggtagaatagcaacttataaatataaacaagataagtatgatattctatattcagaagagagaactaggcaacaatctctttacggttactggagtttaaataaaggtagattctctattcataggttagtagcatgttatttcaattataaaccttatagttatgatatggatgtacatcatataaacggagataaaagagacaataggttagagaacctggagttcctaagtagaactgag…	MNNRVRMRDTLDRVCLIPKVKFRLKDDPDEVWVDMMLHNDKKPNDSYYISNKGRIATYKYKQDKYDILYSEERTRQQSLYGYWSLNKGRFSIHRLVACYFNYKPYSYDMDVHHINGDKRDNRLENLEFLSRTEHYYRELELGGRPSTHEMRIQERKYSEADVKNMRKMHSEGYSMSHIAREYDDRFGTIRQIIKRITYKDIE
S25-4	S25-4_ORF9	S25-4|_4064_3726	4064	3726	-	Phage protein				atgaaaataaactatattccaatgtgggacaatgaagatgtattacaatatgcaaaatcacaactattagtaaatgaattagaaacaaaagaaattgtattcaaaaattatcaaatatcagatgatattgataacggaacagataaaaaatattatgaaatatatgaaagtaaattttatgtagatgagaatacaacagaagaggaatttaataatttaattatagaaaatgaaaaactaataaaagactataaaacacaaaacggattaattaaaaatttaattaaatcacaacatgaagtaaatgaatttgaatacaatgttataaatattctataa	MKINYIPMWDNEDVLQYAKSQLLVNELETKEIVFKNYQISDDIDNGTDKKYYEIYESKFYVDENTTEEEFNNLIIENEKLIKDYKTQNGLIKNLIKSQHEVNEFEYNVINIL
S25-4	S25-4_ORF10	S25-4|_4374_4682	4374	4682	+	Phage protein				atggatgtaaaagaaattgcagacactataatggagttgtggcaaatggacggctacagatgtacagaaccgccattatatgaaagcacattaaaccatacacgcacatatacggctttaatagtaagcattaaaggaaactatgacactgttcaaatgttccgcaaaacgcctataatgagcatgagagagcaagcccaaccggctagcatgttagtaaatgtaattgatgatgtgattataatcgtatatgaaaatgttgtttatggagtacagaataaagaaataaaatttgttgaagaaatttaa	MDVKEIADTIMELWQMDGYRCTEPPLYESTLNHTRTYTALIVSIKGNYDTVQMFRKTPIMSMREQAQPASMLVNVIDDVIIIVYENVVYGVQNKEIKFVEEI
S25-4	S25-4_ORF11	S25-4|_4888_5172	4888	5172	+	Phage protein				atgacaaacaaaaattacttatacgaagaaactcacacagtacaagggaacgaaattacggctttcagaattccaaatgatgtaaacggaaacccacgttatgtagtgcatttcatggatttagatattaaactagcagactatgacaacatcaataagctatacggctttaataaatatcgtgccaaatggtttggcggtggtgtagtattccaaagctataatatagcggacactttagaatatgcttacacacaagttaaaacaaataaaattagtcaataa	MTNKNYLYEETHTVQGNEITAFRIPNDVNGNPRYVVHFMDLDIKLADYDNINKLYGFNKYRAKWFGGGVVFQSYNIADTLEYAYTQVKTNKISQ
S25-4	S25-4_ORF12	S25-4|_5247_5438	5247	5438	+	Phage protein				atgaaatttaaaatagaaaaaaataacagtgatataaaaactttatggaatttagctaaaaatggatatatgagttatcaaactgtacacaatatatttaaaaatgaatcagatgaatttattatatttaacagtaaacaaacttataataaatttatggaattaagatataatagaagtgcaatccaatag	MKFKIEKNNSDIKTLWNLAKNGYMSYQTVHNIFKNESDEFIIFNSKQTYNKFMELRYNRSAIQ
S25-4	S25-4_ORF13	S25-4|_6282_6605	6282	6605	+	Phage protein				atgaaatttatcaaaactatcgaaaacttattagaaaaagcagaaaacaaagggcaagcaattttaaatggtcgttactttgacggatacagtaaaggtgaacttgaagaaaaatatgcaattgaaattgatggcaacaaattagttatgcgtcattggggtacacaaacaattgagattgacttaagcataaatgagattgtttcatattacggtgaaagcaactcagaccgtgacagtttaaacacacttgtatatttcttaggaattgaaccaaattttagatacctaccaagcaaagacttattcatttacgaaaattaa	MKFIKTIENLLEKAENKGQAILNGRYFDGYSKGELEEKYAIEIDGNKLVMRHWGTQTIEIDLSINEIVSYYGESNSDRDSLNTLVYFLGIEPNFRYLPSKDLFIYEN
S25-4	S25-4_ORF14	S25-4|_6705_7211	6705	7211	+	hypothetical protein				atgacaaataataaggattttaataaaaatttcttaagactactaaaagttaaaaatgtaaatgacaaaagggtgcaaggtttcataaacaagcatgatattaaacttaaagacaaagaagaaagctcacaaggatatgttaacgtattatacaaaggttatgactttgtaatatcaaaagactatgaaggtcaaacggcgttatatgttaacatgcgtaatttaggggttgactacaaacattttaaacatttagattttaataatattgttcaagcgttagacagaaaaaataataatcgtgttgaatgtaaggaaacaaaaacacaacaatataaagaatttaaacaccgtcaaaaaacagaaaaagaaatgttaacatactatgaaaaggatatc…	MTNNKDFNKNFLRLLKVKNVNDKRVQGFINKHDIKLKDKEESSQGYVNVLYKGYDFVISKDYEGQTALYVNMRNLGVDYKHFKHLDFNNIVQALDRKNNNRVECKETKTQQYKEFKHRQKTEKEMLTYYEKDIEKLKEELERTQKIYNDKVKKIENYDKKISRLKKSK
S25-4	S25-4_ORF15	S25-4|_7281_7661	7281	7661	+	hypothetical protein				atgttcaaattacaaaataaagtggaaattatcgtacctaaggaagataacaacggcgttgagattgcagacaaacgtattaaagaatatgtaaacagtatcacaatggaagcgggcggttgtactattacagaaattaaggggcaatggtactcagaagatgaaaagcgtatcatggaagataataacttaaatcttgaatggtattatatgaaagacagtgcaaaatttatgacagttgaactaaaaggcattgtaagacgcttaattgaagtttacggacaagaagcaataagcattaaagttaatggcacattgtacattgtagaccaatcagacattgaagaattacacacaacattattaaatatcatgaaataa	MFKLQNKVEIIVPKEDNNGVEIADKRIKEYVNSITMEAGGCTITEIKGQWYSEDEKRIMEDNNLNLEWYYMKDSAKFMTVELKGIVRRLIEVYGQEAISIKVNGTLYIVDQSDIEELHTTLLNIMK
S25-4	S25-4_ORF16	S25-4|_8106_8327	8106	8327	+	hypothetical protein				atgaacagattagaaatagtaaaagacacagcaatggaatacatcattatgatggataacggagttatggacggacaattaacacaagaagaatacaacgaagcggttagctttgaaaaggtttacgattacactttatcagaagcaaatcaagaatgtaaattcttaggcggtaaaattttaactttcctagtacatgaagcaattgaagaatacgcataa	MNRLEIVKDTAMEYIIMMDNGVMDGQLTQEEYNEAVSFEKVYDYTLSEANQECKFLGGKILTFLVHEAIEEYA
S25-4	S25-4_ORF17	S25-4|_8408_8545	8408	8545	+	hypothetical protein				atgagatacgaaatcgtaacattagttaatggagaattattcatgtttgcaacatttaagaaagcagaggcagaaaataaatatcaagaatggtgtgacttgtacggtcaagaaaatgtgagcatggaaaaaaattaa	MRYEIVTLVNGELFMFATFKKAEAENKYQEWCDLYGQENVSMEKN
S25-4	S25-4_ORF18	S25-4|_8616_8780	8616	8780	+	hypothetical protein				atgacaaaaacaatcaaacaattagaaagccaacttgaaagactagaaagaaaatcagatgagcaactagcaaacggatattatgaagcctttgaaagaacttgcgcacaaattagagaattagacctacaaatcgaattaaaaaagaactcagaaactgtttaa	MTKTIKQLESQLERLERKSDEQLANGYYEAFERTCAQIRELDLQIELKKNSETV
S25-4	S25-4_ORF19	S25-4|_9346_9690	9346	9690	+	hypothetical protein				atgacaaacttactaaacactattgagatggattttgaatactatggagtacaatttgaaaatggatggaaacacaatgcctacactgtagagctaacacataatggagttaccgaagaatttgattggaaacaaggaatgggaattcatgaagaacctgaactagaaagcatcttagaaagcttaatgctagatattcattactatgaggaagatatttattcaatgtatgaggacgaagaacaggcagaaaaaataattgagaagttagaagaacaaactaaaaaggtaaataaactatttacagatgaggaacaagcagaattagttgaatactttgaatag	MTNLLNTIEMDFEYYGVQFENGWKHNAYTVELTHNGVTEEFDWKQGMGIHEEPELESILESLMLDIHYYEEDIYSMYEDEEQAEKIIEKLEEQTKKVNKLFTDEEQAELVEYFE
S25-4	S25-4_ORF20	S25-4|_9765_9953	9765	9953	+	hypothetical protein				atgaataaatacggtatttggaacgctatagaggacgtacaagaggttaagaactataatattgagcaaattattgagtttgctaatattgaacgtgtagcagttacaggagtacaaaaagaaataacaacactagaggaagcggaagactttttattaacactaggctatatagtagaagaaatgtaa	MNKYGIWNAIEDVQEVKNYNIEQIIEFANIERVAVTGVQKEITTLEEAEDFLLTLGYIVEEM
S25-4	S25-4_ORF21	S25-4|_9968_10132	9968	10132	+	Phage protein				atgaacacaagaagggtaaacaaagctttaaatgaagcagttagattattagacaagcaaatagcagacacacagaaaacaatgcaggagttaaataaccaacagataagagctaagcaggagctaatgacattagttgatgctatgactggtgatgatgagtaa	MNTRRVNKALNEAVRLLDKQIADTQKTMQELNNQQIRAKQELMTLVDAMTGDDE
S25-4	S25-4_ORF22	S25-4|_10476_10697	10476	10697	+	hypothetical protein				atgagagacttacaagaaagaaaaagagaattgaaaacattactatttaacttagctatagagaagaacagagcaactgacgagacactaagaagtgtattagaagaagcccatcaagaggtaggaaaccaactaagaaaagtaagaaaagaaattgaaattttagtcgaagaaaaagaaagagaattttggaacgatttcgaatttaatggattagactaa	MRDLQERKRELKTLLFNLAIEKNRATDETLRSVLEEAHQEVGNQLRKVRKEIEILVEEKEREFWNDFEFNGLD
S25-4	S25-4_ORF23	S25-4|_11312_11022	11312	11022	-	hypothetical protein				atgaatgaattacaaggtatacaaacactatttaataaactagagaagaagttagaagatacagcttattgcgggagtaaacaattaggatataaagatatattaaaaattcaaataggtcttgacgacacatcttttgatgttttatactatgatgaactagaagcgtatttagaaaaccctcaagactttcatctttattatgatgattcaagagtaaactggattgaggtttgggagcatttgaatatagttgagaaggaattaactaatagaagcgtacttatatag	MNELQGIQTLFNKLEKKLEDTAYCGSKQLGYKDILKIQIGLDDTSFDVLYYDELEAYLENPQDFHLYYDDSRVNWIEVWEHLNIVEKELTNRSVLI
S25-4	S25-4_ORF24	S25-4|_11650_11402	11650	11402	-	Phage protein				atgaaactatatcaagtagaacatgataattgtgaaccctatgaagataatttttattttagagaagacaaggtatatacgaataaggaaaaattaattaaacgtattaaagaagaagggtatatggaagagactaatcatagaggagaacaagagttcattaaaggagacccaagaggattcgatagaatggatatgattactatccatgaattagaaattatcaataataccttagaggaagaataa	MKLYQVEHDNCEPYEDNFYFREDKVYTNKEKLIKRIKEEGYMEETNHRGEQEFIKGDPRGFDRMDMITIHELEIINNTLEEE
S25-4	S25-4_ORF25	S25-4|_11908_11663	11908	11663	-	hypothetical protein				atggaattttttatagatagaacaagcacaattaataaaaagcctatagaaggtgcctatataaaggaattagaacgtgtagaccaaaaaggtaatccatttactatagaacgttggtgtgtagaaattaatagcttagaagagcttatagagttaagtaaccaagagggtgaagttattattaatactagaggtgactcaccgttttcaccttacttagaagtatatgactattatagagaatag	MEFFIDRTSTINKKPIEGAYIKELERVDQKGNPFTIERWCVEINSLEELIELSNQEGEVIINTRGDSPFSPYLEVYDYYRE
S25-4	S25-4_ORF26	S25-4|_12324_11908	12324	11908	-	Phage protein				atggtttatgagtataaaaataaaattcaagatattataactgacaacgagaactactggtgtattgataatgaaaaagaattaaaagagttacaagaagtctatcaaaaagcagaagccttcgatgaaattgtaaatgaattttattatcaattacaaaatttaaagagttgggacaccctagaccaaaaagattgtcagacgttaaaacaaatattagaagagaatataaaggaggaaaaacatatggaaagatttaaagtaaaacgtaccatcactacagaagaaataagatatatagatgcagaaacagaagaggatgcatggtatagtgtagaatatgaagacgagggtacggatacagcccattttaacgcagaatatggtgaatggtcttat…	MVYEYKNKIQDIITDNENYWCIDNEKELKELQEVYQKAEAFDEIVNEFYYQLQNLKSWDTLDQKDCQTLKQILEENIKEEKHMERFKVKRTITTEEIRYIDAETEEDAWYSVEYEDEGTDTAHFNAEYGEWSYEKEDN
S25-4	S25-4_ORF27	S25-4|_12515_12324	12515	12324	-	Phage protein				atgatagaaatcagtatttcatggacttacctaatatcattcttattactatggtcagccggaacattatatattaactaccttatttatagaatcagattaacaaataaggaacgtaaagaaatgagtaaagaacaccaccgcaatagagaagagataaaacagaggatagaaaataggagggataaataa	MIEISISWTYLISFLLLWSAGTLYINYLIYRIRLTNKERKEMSKEHHRNREEIKQRIENRRDK
S25-4	S25-4_ORF28	S25-4|_12997_12512	12997	12512	-	Phage protein				atgaataaaacattttttaaagccttaggaaagaatacattagagtactcaatacaaggtttaggattacttgtagctcttcctataatgctaattatattctctgtatttttagcattcattattggtattcctgcaggtatcatttatggtttatatgtattaggcataaacaatgactttataactcagctcatacctgttgcatggtttataattctatacggtataacaagaacacaagataataaaaaaccttttgttaaactaaaattaaaggattacttgttatctatcttatatctcacaattattacagctacaagtgttttagaaagtgttctactatttaaagtattaccttttacaggagacattagagcagttataattttgtta…	MNKTFFKALGKNTLEYSIQGLGLLVALPIMLIIFSVFLAFIIGIPAGIIYGLYVLGINNDFITQLIPVAWFIILYGITRTQDNKKPFVKLKLKDYLLSILYLTIITATSVLESVLLFKVLPFTGDIRAVIILLSFILFLAVNRGICKIIIKSYKEYKENSQ
S25-4	S25-4_ORF29	S25-4|_13430_12990	13430	12990	-	Phage protein				atgaatataaaatatatagacttagtattagaaaattgtgatgtagtaagactagagcctaaagatgtaaacaggttccatatagaaggtattacagaaggtatagattactatggtacatataaagggacttcacatataaatagaacacgtcattgtacttattttggtattcttattgataagcctaaagaaatacctcaagtcggttttgcttaccccgataatacaaatgcttatgaaatgattacagcgtactcagatattacagctatagatattatttatgaagatggaacaaatgaatacatttatgtagactttaatgagtacaatgataactataatattaatcaaaagaacgagtattacaataacatgttagaagtaactattaca…	MNIKYIDLVLENCDVVRLEPKDVNRFHIEGITEGIDYYGTYKGTSHINRTRHCTYFGILIDKPKEIPQVGFAYPDNTNAYEMITAYSDITAIDIIYEDGTNEYIYVDFNEYNDNYNINQKNEYYNNMLEVTITESNSIEEEEETDE
S25-4	S25-4_ORF30	S25-4|_13986_13444	13986	13444	-	Phage protein				atggataagataaatcttaataaaaaacatgatggttctaccgtaattaacatatcaaataatattacgttaaagatacaatgtacagacctaagaaaagaatgtgatgactcagaggcacctacttcttacacccattttaaagcttatattatttataatatatttatcgtagtcaatgatagaaaacaaaagaaaaaagctaagtacgattactataatgaccatgtaggcagaggtaatgttaaagacctattaaaagtaaaagatattatcttccagttatccactcaattaaatactaatgaaattattaaaatatcaggagcagatgaaagaagatataaaatatataaatactttattgaaaaagatataagatttgaagataacatgtat…	MDKINLNKKHDGSTVINISNNITLKIQCTDLRKECDDSEAPTSYTHFKAYIIYNIFIVVNDRKQKKKAKYDYYNDHVGRGNVKDLLKVKDIIFQLSTQLNTNEIIKISGADERRYKIYKYFIEKDIRFEDNMYYSKSNIWIINNFSLLQKFQWNAVTTKDGDYNKKELKKIDKEWKELLI
S25-4	S25-4_ORF31	S25-4|_14486_13998	14486	13998	-	Phage protein @ Uncharacterized protein COG3236			isu;Riboflavin,_FMN_and_FAD_metabolism_in_plants	atgagagaaacaagtagatacattatgttttggggtaaggaagatatttattctaatttttacccaataacatttaaacataaagggagaacatttaataactcagaacaagcttttatgtggcgcaaagctcagtattttaaagactggcaaatagcaggagaaatattaaatgctaagaatccgaaccatgctaaaagtctaggtcgtaaagttcgtaattttaatgaagagcaatggaataaggtaagatatgacattatggtagaagtggttaaagataaatttatgactacaccgttaaaacaaaaaatattagatacagatgtatgtaaagatttcgtagaagcatcaccttatgataaaatatggggagcaggtcttaaagcaagtgaccct…	MRETSRYIMFWGKEDIYSNFYPITFKHKGRTFNNSEQAFMWRKAQYFKDWQIAGEILNAKNPNHAKSLGRKVRNFNEEQWNKVRYDIMVEVVKDKFMTTPLKQKILDTDVCKDFVEASPYDKIWGAGLKASDPKILEQSNWKGQNLLGKVMEDVRVHCIYNK
S25-4	S25-4_ORF32	S25-4|_14903_14499	14903	14499	-	Phage protein				atgaagaaaaaatattttaaaggtcttaaacttaatgattttgagaaagaagtttttgggttaaagagaaatagaagatataaaaaaatgaataaaaaattaggaagaaatgaacctaagtattggaactatgatatgtctttctttgttcaattatatgctgatttaaatgcctttatagaaagtagtgaacgttcttgtatagatatggaatggaatacttttgtagatgtagatggtgaagaaagaacacaaatagacatgataaaacatattctaagtttaatacaatactaccatgaagaaatggatgactttgatatggataaatatgatgagcttgaacaggtacaaagtaaaatattagataattttaaaattgtgttaccatcattatgg…	MKKKYFKGLKLNDFEKEVFGLKRNRRYKKMNKKLGRNEPKYWNYDMSFFVQLYADLNAFIESSERSCIDMEWNTFVDVDGEERTQIDMIKHILSLIQYYHEEMDDFDMDKYDELEQVQSKILDNFKIVLPSLWN
S25-4	S25-4_ORF33	S25-4|_15607_14906	15607	14906	-	Serine/threonine protein phosphatase (EC 3.1.3.16)				atggctatatacgtggttcctgatattcatggggagtataataaattactaacattaatgggtaagataaatgaagaaagaatacccgaagatactattgtatttctaggtgattatgtagatagaggcaaaaggtctaaagatgttgtaaactacatgtttgattttatatcaaatgatgacaatgcagtagctttactaggaaatcacgatgatgaattttataatataatggagaatgtagaccgattaagtatctatgatattgaatggttatcaaggtattgtatagaaacacttaactcttatggtgttagtactgtaactttaaaatataaaagtgtagaagataatttaagaaatcattatgattttattaaaagtgaactaaagaaactt…	MAIYVVPDIHGEYNKLLTLMGKINEERIPEDTIVFLGDYVDRGKRSKDVVNYMFDFISNDDNAVALLGNHDDEFYNIMENVDRLSIYDIEWLSRYCIETLNSYGVSTVTLKYKSVEDNLRNHYDFIKSELKKLKESEDYRKFKILMVNCRKYYKEGKYIFSHSGGVSWKPIEEQTVDQLIWSRDFQPRKDGFIYVCGHTPTSSGEVEEHNDILLCDVGSVFRDIDLPLIKLED
S25-4	S25-4_ORF34	S25-4|_17572_15704	17572	15704	-	Autotransporter adhesin				atgtcaaaaaaacttaaaatttataataaaaataatgaactactaaaagaaagtccatatattgagggttctatgggagagataactatagacaacttaacacctgatactgaatataaagaaggtgattttaaagtatgttgggatataaacggtaaagaatcaatacatgttaatgttccagggttttctactttaaaaaattctactgagaaaatacttatagtaagttataatgtagaaagtccgacaacaataactgcgcaaaatatagaagggttagaaaatagcatagatgactatttttatagtaatctttactatgatgttttagacattgtaaaaaatagtactggggagaaaataattgaccttaaaagtgagattagagataaacgt…	MSKKLKIYNKNNELLKESPYIEGSMGEITIDNLTPDTEYKEGDFKVCWDINGKESIHVNVPGFSTLKNSTEKILIVSYNVESPTTITAQNIEGLENSIDDYFYSNLYYDVLDIVKNSTGEKIIDLKSEIRDKRISPLENKVGLFIGDSITEINGRTRNNYHGFIADRTGLEVHNMGISGTGYQDRKNVAYGITEQPDFICIMLGTNDYGVVGGNNRELGNSKEHRYGTVAGSIYYTYLQLSREFPTTPIVVLTPTPRIESNPYKENKNSKGYTLGELVQVIKDIAKLFSFPVLDLYNNSNLRVWDSNVNNVFFSSDNSPADGLHPNTTGHEWLSNLIQPFLELKAVLGSRIEKPIVNHEIQDLGNNVFTKVIRPTGIFHKEDQSFIINIDKSDLDLSEN…
S25-4	S25-4_ORF35	S25-4|_18823_18275	18823	18275	-	Phage protein				atgaaaaaaatttatatactagaggaagaaatagaagaaatggattatgacttgtgggaagaagatactgtgtatacaacaagttatgaagttttaggttatactgattccttagaagatgctgagtatattaaagataactatggaacaagtaaccctatatttataaatgaatatccttacctaacaaaagagaagttaatagagaaacaacgttattataggtacaatagctatcttgaacttaaaagagttgatggatactttgaggtatatgaaataaatgacttagatgttactgaatgttttagtattaataaagatgatacaaattttgattcaccattctttatacatattctttcaaataataggaatagtataggaatagaatttatg…	MKKIYILEEEIEEMDYDLWEEDTVYTTSYEVLGYTDSLEDAEYIKDNYGTSNPIFINEYPYLTKEKLIEKQRYYRYNSYLELKRVDGYFEVYEINDLDVTECFSINKDDTNFDSPFFIHILSNNRNSIGIEFMMYSEYDNKKDTIEKEKNSFLMKLKYLLKHSKEADIRSTSKIMDSIDKLT
S25-4	S25-4_ORF36	S25-4|_19045_18827	19045	18827	-	Phage protein				atgaaaaaaattattaattttttagtggactataatataaattttagttactcggaggatagtttaaatgttatgggtaactcatatctagtagacaaacatggtacacaggattatgaaattataggtaactatgaacacattacaggagtattttcttatcaaacagaagaagaagttatagctaaacttaaaaatcttatcggtgtttgggagtaa	MKKIINFLVDYNINFSYSEDSLNVMGNSYLVDKHGTQDYEIIGNYEHITGVFSYQTEEEVIAKLKNLIGVWE
S25-4	S25-4_ORF37	S25-4|_19240_19046	19240	19046	-	Phage protein				atgagagataaaagaatacactctgaattattatataatattataggtaaacacatacaagaagaagagaatattacaccttatatagaagctatatatgtcgatatgatgaatattattgtagtagaatatactttctataatgaaaatggaacaagaatgttaggacaatatccgataggagaggttatgtaa	MRDKRIHSELLYNIIGKHIQEEENITPYIEAIYVDMMNIIVVEYTFYNENGTRMLGQYPIGEVM
S25-4	S25-4_ORF38	S25-4|_19967_19230	19967	19230	-	Phage protein				atgaatttagaaaaaagttttttattatctacaatagaatttgggagcacctatcaaggaacatcagatgaatactcagataaggattatatgagtttagtagttcaacctttatcagatactatttttagaaataatgaaaaagcaagcaaacatactgaagtatctaggtactatgcagtggaaagatttatctctttggtattaaagagtgggtttgataatgttcttaatttatgtgcgcaattagagcaagctaaaaatactagattcaataaaactgttttagatttgttttatgatgattttatatttttaacttatgttagagctaattttaagcctatagcatattctgttattggtaatatcaataatatactaaaaaaagaagagcta…	MNLEKSFLLSTIEFGSTYQGTSDEYSDKDYMSLVVQPLSDTIFRNNEKASKHTEVSRYYAVERFISLVLKSGFDNVLNLCAQLEQAKNTRFNKTVLDLFYDDFIFLTYVRANFKPIAYSVIGNINNILKKEELTGKDLVKFYTFYNHLEYYNDLLDDLDNLNVSYKDFAKVKYMPKEVLDNKRSNVSIESKKDLVTKVEPLIQEVKDKLKSNESNIKHYKDAMELVEKSLKDKTVAFLTEVYNER
S25-4	S25-4_ORF39	S25-4|_20383_20156	20383	20156	-	Phage protein				atggacttctatcaatttttaaatcacgaaaacgtacgagttaattctataacattaggacaaaagaactttattagagaaaatattgattatacaaatttagatacagtagatattgattttatgaactctaaacaagcaaaaaaagaaatagagaaaattataagaactaaaaatgaagaagagtatgatatggctatggatgctttatcaggatgggaaggataa	MDFYQFLNHENVRVNSITLGQKNFIRENIDYTNLDTVDIDFMNSKQAKKEIEKIIRTKNEEEYDMAMDALSGWEG
S25-4	S25-4_ORF40	S25-4|_20771_20385	20771	20385	-	Phage protein				atgtttggaaaagcgccggaacatattatggaaattatagaaaaagagaataacatcttaggagatgatttaagtattgatattaattataaaaatgttacattaactgttaaacgtcaccctcaatcagggcacctaaatggctatattaatgtacctactaatataaccaaagaacagtttaatagtatagaagattgttctcatggaggtataacatatgatgaacatgaaggtgactatagagtattaggttttgattgtgcgcactatagtgatatgacaccgtatgctgttattagtttttctgatagttattatagagatttgaaatatgtacttaatactttaaaagatatggcagactgtttaaaagaaggtgaatag	MFGKAPEHIMEIIEKENNILGDDLSIDINYKNVTLTVKRHPQSGHLNGYINVPTNITKEQFNSIEDCSHGGITYDEHEGDYRVLGFDCAHYSDMTPYAVISFSDSYYRDLKYVLNTLKDMADCLKEGE
S25-4	S25-4_ORF41	S25-4|_21041_20868	21041	20868	-	Phage protein				atggaaaaagtaaatcatgagtttctagcagaattggcaaagagtaatagtcctgtactaaattcaaaaccacttcaagatggagactacaatattgaatttgactatgatggttttcactttgagttctcacagaaaaatggttattggcaatggaaatataatgctaaataa	MEKVNHEFLAELAKSNSPVLNSKPLQDGDYNIEFDYDGFHFEFSQKNGYWQWKYNAK
S25-4	S25-4_ORF42	S25-4|_21564_21082	21564	21082	-	Phage protein				atggcaaatgagaaggaacttataagaatggttaattatcttattgataatatgtctatgtggcatataaactacgctagagctgttctaataccaagtgaagtagaaaagataattaaagagcatgagaaatttgatgacctccttaagaagagaggagaatggttagtaaaaggttcagacacagataacattgatgacttagaaacttataatcaaataatgaataatcaaaaggatgaaatgatgatacaagaaattgatatctatacccaaggaaaaacaataaaagttgataatgaacattactcttcggatgagctaaatgaagttatcaataaaatagaacaatcagaggatattaaaataaagtccaattataaattactttgcatagat…	MANEKELIRMVNYLIDNMSMWHINYARAVLIPSEVEKIIKEHEKFDDLLKKRGEWLVKGSDTDNIDDLETYNQIMNNQKDEMMIQEIDIYTQGKTIKVDNEHYSSDELNEVINKIEQSEDIKIKSNYKLLCIDYTKIIGYEVTYASSYEEKFKNDLEKDL
S25-4	S25-4_ORF43	S25-4|_22156_21614	22156	21614	-	Phage protein				atgaatagaattattggtaaacataacttaactcaagatttgagattaggtgacaaagtagaagtatatgatgctcataaatttaaagaaaatgaagatgggactattgagttaggtgacaaagtaactgaaggtattgttgtagattgtaaaggtgactttacaggtaatacaagtggattagtaacacttgattcttctggggaagaattaatcataggtgaacataactttaaacttattgaagaaggtaatttacaagcagtttatgattctgtatctaaaaataaagtagaaagtctttctgaagattatgatatgtatagaaagttacttggagttaaatcaggagaactatcaggtatagaagatgaactagagtacttagtcagacaatat…	MNRIIGKHNLTQDLRLGDKVEVYDAHKFKENEDGTIELGDKVTEGIVVDCKGDFTGNTSGLVTLDSSGEELIIGEHNFKLIEEGNLQAVYDSVSKNKVESLSEDYDMYRKLLGVKSGELSGIEDELEYLVRQYNNKVDNYNGLLTLSKEKARELSLLTGDRKTIPHMKNRRLELGTEADF
S25-4	S25-4_ORF44	S25-4|_22683_22156	22683	22156	-	Phage protein				atggtatatgatagtattatttctagaacaatggcagtatcaattttaaataaatggattgcagaattaattacagatgttgatttagataaatgtaattttacagaagaagaatatggagcagtagttacaaattcaataaataaaatacaagatgtattaattgaaaagaattacgaggttacagatggtgagttgtatgatattgtttgtacagaattaattaatccaattaaaaataatacagaagaaaaaaatgaaaagaatgatttattagagcacttagaagatttagcttttagacatgatattgatttagggtatgttagtgatggttcatataacctaactgtaacgcattggttaatgcaggatgagtttacagatgttaatattaaa…	MVYDSIISRTMAVSILNKWIAELITDVDLDKCNFTEEEYGAVVTNSINKIQDVLIEKNYEVTDGELYDIVCTELINPIKNNTEEKNEKNDLLEHLEDLAFRHDIDLGYVSDGSYNLTVTHWLMQDEFTDVNIKVNNDEDFYTVTIPESKYFWLPITKENLEMFLTQDPINKGDIE
S25-4	S25-4_ORF45	S25-4|_22850_22686	22850	22686	-	Phage protein				atgaagaatatgattaaacttttattaatggttgtagtaactatcttgactttttcactaacttatgttatacttaaaaaagaaacaaacaataaaagaaacggtgtagcgccttttgatttttcattagaagaccacattcacctaaataaggagattaaataa	MKNMIKLLLMVVVTILTFSLTYVILKKETNNKRNGVAPFDFSLEDHIHLNKEIK
S25-4	S25-4_ORF46	S25-4|_23044_22853	23044	22853	-	Phage protein				gtgagtggcggtagtagtaaaaatgtagaaattcaaaaagcagaagcaggtaaagataataaggaacaagatgtagaagaagctcaatacagagaacttaatgaagaagagaaagaaaaaaatgaaaactcagataaagactataagtatgataaagaaaaagtaaaaaataaacttaaggagttagagtaa	MSGGSSKNVEIQKAEAGKDNKEQDVEEAQYRELNEEEKEKNENSDKDYKYDKEKVKNKLKELE
S25-4	S25-4_ORF47	S25-4|_23976_23131	23976	23131	-	Phage protein				atgggtagacgattaatagataactcagaattaaatataattaaatatgatggtctacctgatttcttttctgctttaaaaaagaatagagtttcaggtagggacaattcatcagatacaggtagctatgacttcacaggtactcagagctttaatgaagcctataacttaatggttaaaggagatagagagtcctatgatatggttgttaagcttaaaaagatgacagatgcattattcagaatggataaatctgtaaaaagaaaaccagttgtagctcctgagggttaccaacctcatgtacctaatgctataaaaggtttacctaattctatgatgtctcaacaaagagttaaagtagagaaaaaagtcattgatgtattctataattctagtata…	MGRRLIDNSELNIIKYDGLPDFFSALKKNRVSGRDNSSDTGSYDFTGTQSFNEAYNLMVKGDRESYDMVVKLKKMTDALFRMDKSVKRKPVVAPEGYQPHVPNAIKGLPNSMMSQQRVKVEKKVIDVFYNSSISWMEDPENLAYRGAILLSAIQTLETKGYSINLYLGKLSNSSYNDKLTGFVVNIKHSYQRLNVFKSSFYLVNPSFLRRVSFRVLEVESDMTDLTHDGYGSVVSKGSYENELKKHLLDNAVIFDSSTGIHINNESSENLRAVKKLFGGRL
S25-4	S25-4_ORF48	S25-4|_25107_23989	25107	23989	-	Phage protein				atggcaaagcaagatactattgaaagattagaaagattagtagaacaacaaatgcagacaacgaaagacttagcagataaactaggagagaaaaactctaacccttatgaacaagcaattgtagatgcaattgtagagaaagcaggaactgagagtagagaaataattattactgatgttaaaaaacaaattgaagaatatgtagaggagcaacttaataatttaccagttaagattgaattacaacaagaaggtaaaacaattaaagatatctcaggaatcttccattatagatatcaagatatattaaaactagttaatcaaaatattccagtgtttttaaaaggtggagcaggttcaggaaagaaccatgtattagaacaagtagcagaagcttta…	MAKQDTIERLERLVEQQMQTTKDLADKLGEKNSNPYEQAIVDAIVEKAGTESREIIITDVKKQIEEYVEEQLNNLPVKIELQQEGKTIKDISGIFHYRYQDILKLVNQNIPVFLKGGAGSGKNHVLEQVAEALDLDFYFSNAITQEFKLTGFIDANGKFHETQFYKAFTNGGLFFLDEMDASIPEVLLILNSAIANKYFDFPIGRVTAHEDFRVVSAGNTMGTGADHIYVGRQQLDGATLDRFAQVEFDYDNKVEHQLSSNEDLVNFVQKLRYENNEKGLPYVFSMRAIINGSKLDGVMDDEFVVESIIFKSVPKDEINQFISSLPEDNRYTEATKNLLGIKQEPKQEPRKTQSSSSDSMDFDTIMDKLGLE
S25-4	S25-4_ORF49	S25-4|_25584_25258	25584	25258	-	Phage protein				gtgtctaaaagaacagacaattttatatatttctgcaaatactatttttcagattatttaccttcactaggtatagaagttcttaatcataatgaaacttcccacgggacaatggaaggtgttaaaacatactatatagcaaacatactttatgaaggtcaagaacttacaataactattgatttagaggaattcaataatgcaacttctatgcacaatatgctagaaatagtgaataaacatacatataattgtatgtttatgtatgatatggatacacacagtactaaagatattgacgatttttttaaattaatgtatttttaa	MSKRTDNFIYFCKYYFSDYLPSLGIEVLNHNETSHGTMEGVKTYYIANILYEGQELTITIDLEEFNNATSMHNMLEIVNKHTYNCMFMYDMDTHSTKDIDDFFKLMYF
S25-4	S25-4_ORF50	S25-4|_25993_25577	25993	25577	-	Phage protein				atgaatgcaaaagaatttatgaaaacacaagctcaagtagaggattacttagataaattaaaaataacaattatagaagatgcgttatcagtatctaaagaatggtctaatgattctaatgatttaggttatgctttatctagtcttggtgaaagtataagtcttttagaagattattataatatacaagtagatgcacatttacctgagcattacaaaggtagtaaagatgttatttcttttttagaggaacatttttcttatgatggttttgttgattctatgatatttaatattgtaaaatatactacaagattaggaagaaaagatgcagtagataaagaagttcaaaagattaaaacatattatgtaagattagaaagaaatataaagtatgga…	MNAKEFMKTQAQVEDYLDKLKITIIEDALSVSKEWSNDSNDLGYALSSLGESISLLEDYYNIQVDAHLPEHYKGSKDVISFLEEHFSYDGFVDSMIFNIVKYTTRLGRKDAVDKEVQKIKTYYVRLERNIKYGDSTRV
S25-4	S25-4_ORF51	S25-4|_26429_26127	26429	26127	-	Phage DNA-binding protein		FIG00756862	isu;Phage_packaging_machinery	atggaaaaagtagaacttattaagcaatgggcaaaagacagaaatttacaaacaggtaaacctgaaggtcaaatgttaaagttattagaagaagcaggagaattagcttcaggtattgctaaaagtaatgaccatgtaacaagagatagtgttggggatatttttgtagtactaacagtactatgtttacagttagatatagatattgaagagtgcattgacatggcatatgatgagataaaagatagaaaaggaaaacttattaacggagtatttgttaaagaagaagaccttaacaaataa	MEKVELIKQWAKDRNLQTGKPEGQMLKLLEEAGELASGIAKSNDHVTRDSVGDIFVVLTVLCLQLDIDIEECIDMAYDEIKDRKGKLINGVFVKEEDLNK
S25-4	S25-4_ORF52	S25-4|_26617_26429	26617	26429	-	Phage protein				atggaaaaattccaagaagattatgttaatatagatgtcagggtgaaagcttatgttcgtgtaggttataggtatgaagaagatattactaataacctatatgaattagtcgaagataacttaactgtaataagtgattctgataatctaattataaaagatacagaaattaaaggagatatagaataa	MEKFQEDYVNIDVRVKAYVRVGYRYEEDITNNLYELVEDNLTVISDSDNLIIKDTEIKGDIE
S25-4	S25-4_ORF53	S25-4|_26822_26661	26822	26661	-	Phage protein				atggtaaagccagttataactttagagcctgaagatgtaaaagtattattagattatcttagtttcttggaagatgatatgagaaactatgaaggtatgagagaattatatgaagaattacacaaaaagtatcaacttgccaaaggaaactactcagattaa	MVKPVITLEPEDVKVLLDYLSFLEDDMRNYEGMRELYEELHKKYQLAKGNYSD
S25-4	S25-4_ORF54	S25-4|_28873_26822	28873	26822	-	Phage protein				atggcaataacatataaacaaaaaggattaacagaacaagaaattattaatttacctaaggttaataaaggatgtatctatataggagaagaagatgtatttcttaagaaaaagaaaaataatataattaacttaggttctaaggaactatttagagatattcataacatatttagttttgatactgctacagaaatacatttatttctagcattatgcggtaataaagaagtaacgaacttcgaaggtaatccttatgaaacaattgaaaaattagttgaaggtgtaattgaagaaaataaaggaaaaaattacaaagaatatattgaatccaatagagaagaaagaaaagaatttcctttatatggtagtaagagcagaagacaaataaaatctaaa…	MAITYKQKGLTEQEIINLPKVNKGCIYIGEEDVFLKKKKNNIINLGSKELFRDIHNIFSFDTATEIHLFLALCGNKEVTNFEGNPYETIEKLVEGVIEENKGKNYKEYIESNREERKEFPLYGSKSRRQIKSKGYVEEKIKELEGNARLWGHESRQLEEYREVVESLNNDIMDILDQGKYSLINSSITSYMNEDTEKGSSKYYKEMSDSLYSNAWYMHPSTENYSSFGLKVKHIRDKHNMGNKWTLENKSSFDVKTGEVKVFLTDSLVNKEITLNLYKDDISKSEYKNELTLAVLLNVILKNYSTPNLSKHVISKIIDETLRNDDFGFSSWCPDDFDVYSRVNYGGDKYRPFKGEKATSNYLTTLTEVVKNIDKINNLEEYSLFERNSLLFSIPNNPKW…
S25-4	S25-4_ORF55	S25-4|_29215_28952	29215	28952	-	Phage protein				atgagcatagaaaaaaaagaagaagttatagcacataatgaggtaatatttagaagtttaactcaaggtctatatgtaaaagaagtagatatctattcagatgttgtaagctatactaaagacgttgacgaagctcttgctatgccaaatactattaattttaaaaattcaagaaagtatgaaaaacttattaggaatttggatttagaacctctaaataaaattcaaaaagttatatatgaaactcatttagaaggactttaa	MSIEKKEEVIAHNEVIFRSLTQGLYVKEVDIYSDVVSYTKDVDEALAMPNTINFKNSRKYEKLIRNLDLEPLNKIQKVIYETHLEGL
S25-4	S25-4_ORF56	S25-4|_29405_29232	29405	29232	-	Phage protein				ttgaatgaccttattaaagagggaaataaatattatcacaaagtaagagcaggagagacattatggactataagtaagaactatgatgtggaaattaagaaattacaagaattaaacaatattaagtcagtttctttaactaatttagagtacgtacttgtttgtgtagaatag	MNDLIKEGNKYYHKVRAGETLWTISKNYDVEIKKLQELNNIKSVSLTNLEYVLVCVE
S25-4	S25-4_ORF57	S25-4|_29990_29412	29990	29412	-	Phage protein				atggataatttatcacattacttgagtatattatatgctatattagttacagtaggttatataccaggtctaatagccttagttaaatcggatagtgttaaaggtgttagtagttatttttggtatttaattgtagctacagtaggtattagtttttacaatttactattaactgatgctacaatgtttcaagtagtctcagtcggtcttaatttaactctaggtattgtttgcttattagtagcttcatatagaaaaaaggattatttctctataccttttattattgtgttctcattgttactatttttattaagtgactttacagccttaacacaaactgtagcaactattactattatccttgcgtatgtaactcagataacaaccttttataaa…	MDNLSHYLSILYAILVTVGYIPGLIALVKSDSVKGVSSYFWYLIVATVGISFYNLLLTDATMFQVVSVGLNLTLGIVCLLVASYRKKDYFSIPFIIVFSLLLFLLSDFTALTQTVATITIILAYVTQITTFYKTKSSEGTNRFLFLIIGLGLASLIASMVLTHTYVHIIATEFVNFVLILICYLQANYYSRR
S25-4	S25-4_ORF58	S25-4|_30573_29983	30573	29983	-	Phage protein		FIG01319482	ff	gtgaataaaattaaagacaaagtaatttatatgggtggacatattttaaatgatgcaatggtagaatatagagacaaacagcataagcaagtagaaggtattgtaggagtcactccttatagccctcataaagataaatcaattaatgataaggctaatgcaaaacaaactggtttagcagagcgcattttaaacaatgactttaaatctatgcaagactcagatatatttgtgtttgatattcttaatgaagggctaggaacaattgcagaactcggtattttattaggtatgaaacatcaagcgcagaaattagtggaagcatatgaaaactcgatttatacaacaacctcagagaatattgccgaaaatattaaagaagcaagaagaattgtaaat…	MNKIKDKVIYMGGHILNDAMVEYRDKQHKQVEGIVGVTPYSPHKDKSINDKANAKQTGLAERILNNDFKSMQDSDIFVFDILNEGLGTIAELGILLGMKHQAQKLVEAYENSIYTTTSENIAENIKEARRIVNKPVLVYCSDIRQGHGKSYIDPDRAEFSTNQFVYGMVLELTDGEGFISWEEVLERLEKLGEQDG
S25-4	S25-4_ORF59	S25-4|_30718_30566	30718	30566	-	Phage protein				atgaaacaagtaggtcaaaattttgttgatgatatcatggaagaagaaaaagaaaatatactgaaaatagtagacaaacaaattaagaaaaaaatgccacatattttaagagaaattttagaagaaaaaggagacactataaacggtgaataa	MKQVGQNFVDDIMEEEKENILKIVDKQIKKKMPHILREILEEKGDTINGE
S25-4	S25-4_ORF60	S25-4|_31462_30770	31462	30770	-	Phage protein				atgaaatcttatactaaagtaaaaaataaaggattatctttagacaaatttaaagatagaggttttgtagttcaagaaaaattagatggaagtaacgcaagctttactacagagaatggtgagttagtttgtttctctcgtagaaaaaaattaaatgaaaatgaaacattaaatggtttttataattgggtacatgaaaacatgacagataagttggatttatctatattagaaggtattattatatttggagaatggttagttaaacataaggtaaattataaagaagattgttataatgatttttatgtattcgatgtatacgataaggatagtgaaacctacttacctcactcagaagtactttccttagcggaaacattaggtttgaaaactgta…	MKSYTKVKNKGLSLDKFKDRGFVVQEKLDGSNASFTTENGELVCFSRRKKLNENETLNGFYNWVHENMTDKLDLSILEGIIIFGEWLVKHKVNYKEDCYNDFYVFDVYDKDSETYLPHSEVLSLAETLGLKTVKTLMIVEPSIYLNDLNTQEIKDLVGKSDMTVKPNTGEGIVIKYLDGKSEYDDYFKLVSKEFKEFSRQKMKTEIRSNDSVADYAITKSRMEKMIFRAI
S25-4	S25-4_ORF61	S25-4|_32499_31759	32499	31759	-	Phosphate starvation-inducible protein PhoH, predicted ATPase				atggcaatacaactaaaagagttagactttaagttaaaggattatcctaatgtaagatataacatgggagaacatctagtattcaatgaattccttgaaaaagctacaactgagcaattagatttctgtgaggatttctttaatgataatgttgaaatactttggaatgaaagtcaagccggtacaggtaaaacaatgtgttcagtagcttgtgcttatgcagattaccttaataaaaatagaaagctagtatttataatttcaccagtatcagaggatttagggagtagacctggtaatcagacagagaaagaaatggcttacttcatggggttacatgacgctcttattgaacttaatatgaaccccgagcaacaaataactgaaatgttaatgatg…	MAIQLKELDFKLKDYPNVRYNMGEHLVFNEFLEKATTEQLDFCEDFFNDNVEILWNESQAGTGKTMCSVACAYADYLNKNRKLVFIISPVSEDLGSRPGNQTEKEMAYFMGLHDALIELNMNPEQQITEMLMMEDNVKEDKLGDCWVSQISHLFLRGGNLRDATIIVNEAQNFKRSELKKVLTRVHTKNSTVIVEGNFKQIDLKNESKSGFGDYMEYFKNYDGAVFHNFTVNFRSKLAQYADNFKW
S25-4	S25-4_ORF62	S25-4|_33165_32551	33165	32551	-	Phage protein				atgaaaaaaattaattcagtaattaaaggtgaaggaaagaaaattcaaacaacagatgttagaaaaattagttattatgttaaagaccacaacccatctatgactttagaagatgcagaagattataatgcaagcagtcaatatttagtcagtgataatggtaaatttattgcaaagtataacaaagaaatgaatgcagtaggattttatgaagaatcaggggaagatgttaaacatttaacacatactactcctgaaaaactagaaggaactgtttttactattgaagaagatacaaaaattgatttaattaatgatgtccttcctcaaggagatattttaattaagtttacagatggtgatatctatttacctgataatgattcaatatcaaatact…	MKKINSVIKGEGKKIQTTDVRKISYYVKDHNPSMTLEDAEDYNASSQYLVSDNGKFIAKYNKEMNAVGFYEESGEDVKHLTHTTPEKLEGTVFTIEEDTKIDLINDVLPQGDILIKFTDGDIYLPDNDSISNTVNYLAGNDWDMVDEVIYTGISKGKGENCIVDFDSSIYHDDLFDDEDEEVCENYPECNCSNYCSSTGEYIGN
S25-4	S25-4_ORF63	S25-4|_33606_33181	33606	33181	-	Phage ribonuclease H (EC 3.1.26.4)		FIG01305245	isu;Phage_replication	atgcaggatagtgtaaatatatacacagatggtagttcctcatataataagggtaaggtaggttcaggagctgtcttagtaagtaaagaaggaaatataatatcagaaattagtaaaagtgttgacaaaccaggattaataaagtataataatgttgcaggtgaaatattggcttgttgctatggcattgaagaggctataaaactagggtataatcaggcaatagtttatatagattacattggcttaatacattggtatgagggtacttggtctgcaaggaatattctaagtaaaacatatattaatatgatacgagaataccaaaaagtaatagatataaactttgtaaaagtaaaaagccactcaaatgataaatggaatgactatgctgataat…	MQDSVNIYTDGSSSYNKGKVGSGAVLVSKEGNIISEISKSVDKPGLIKYNNVAGEILACCYGIEEAIKLGYNQAIVYIDYIGLIHWYEGTWSARNILSKTYINMIREYQKVIDINFVKVKSHSNDKWNDYADNLAKKSIDI
S25-4	S25-4_ORF64	S25-4|_33787_33596	33787	33596	-	Phage protein				atgaaaaaaggagtatttacagtaatagctgatggttttaaatttaatgtgattgctaaagacaaaaaagaagtacaggagcactgtttcaagtgttttgattttaactatatctcagtatctttttgcagagaagtatattcagattgtgaatttcctcaatttatggaggattataaatatgcaggatag	MKKGVFTVIADGFKFNVIAKDKKEVQEHCFKCFDFNYISVSFCREVYSDCEFPQFMEDYKYAG
S25-4	S25-4_ORF65	S25-4|_34451_33810	34451	33810	-	Phage protein				atggagaataataatttagttaattttttaatgactacagatgacatagatgatactattgaaatggtagattcatttgaattacaggatataaataaagttttaggtgaagatacttttttaactattatggaaattacagatagtctaccggacaatcaatataaaatagtattattgtcttctttagataagttattgaatacagatagaaaagaattagtagaatatgacgaagaattccctactatacgaaaacataatgtatctgaattaaaaagagacacagttaattctgtcattgatagttatatgaatactaatattgaaatactttacacagagtaccctactattagtaattatagtgtagttatagattctgttaaggtattaaat…	MENNNLVNFLMTTDDIDDTIEMVDSFELQDINKVLGEDTFLTIMEITDSLPDNQYKIVLLSSLDKLLNTDRKELVEYDEEFPTIRKHNVSELKRDTVNSVIDSYMNTNIEILYTEYPTISNYSVVIDSVKVLNTLYLIESKNGKIEATLSEDGEDLHDYISKEGYSVTDILNKFDDVEDLFDEDDSLINFFSDIDEGKNKTIKSFIELVINLK
S25-4	S25-4_ORF66	S25-4|_34671_34441	34671	34441	-	Phage protein				atggatgaaaaaaaggaaagtaaacctcttaaccttcaaaaaattagagtagaaaaaggacatacattaagaagcctagcttctgaaataggggttcattactctcttatatcttattgggagtatggtaaaaagaaaccaagaagtgctaatttaatgaggttagagaaggcgttaaatactccaggaaaagagctatttaaggaattggaggaagacgatggagaataa	MDEKKESKPLNLQKIRVEKGHTLRSLASEIGVHYSLISYWEYGKKKPRSANLMRLEKALNTPGKELFKELEEDDGE
S25-4	S25-4_ORF67	S25-4|_34901_34674	34901	34674	-	hypothetical protein				atgaataaatttaaaagatggtttaggattaatgttctaaaaaaagaaacgctactttttaaagtttattggagatatgaatcaccatctttaaaaaaacctcatgtatttcatatagagttatatgctaaaagtaaagcagaggcaagaaataaatcacaagagtatatactaaaaaatgcaaaagcatctgaggattttaaatttttaaaagtagaggagaaatag	MNKFKRWFRINVLKKETLLFKVYWRYESPSLKKPHVFHIELYAKSKAEARNKSQEYILKNAKASEDFKFLKVEEK
S25-4	S25-4_ORF68	S25-4|_35702_35010	35702	35010	-	Immunodominant staphylococcal antigen A precursor				atgaagaaaacaatttttgcaacattagcattaggtacggctattacttttggaggtattgctacaaacgaagctagtgcagacgaaattgattataataagttagcagaacaagctaaatcaaattcagtagaagtaaatacaaaaccaattcaagaaggtaactatgatttctcattcagtgacggagaatttacttatcatttctataattataatggtaattttggatatgaatatcactcaggttcaactcaagtagataatacagtatctagattagcaggagaagaacaaacacctgaacaaaaagtagaccaacaacaagcgcaatttgatactcaaaataaacaagatactaaaaaagaagtacaaccaacatcagcaccagttcaaaaa…	MKKTIFATLALGTAITFGGIATNEASADEIDYNKLAEQAKSNSVEVNTKPIQEGNYDFSFSDGEFTYHFYNYNGNFGYEYHSGSTQVDNTVSRLAGEEQTPEQKVDQQQAQFDTQNKQDTKKEVQPTSAPVQKETKQPEQSTSSTGGSVAEQIRQAGGDEAMIEIAMRESTMNPNAVNASSGAQGLFQGLGKSWSGGSIAEQTKGAKQYMIDRYGSTSGALAYHNAHNSY
S25-4	S25-4_ORF69	S25-4|_36865_35918	36865	35918	-	Phage protein				atgggtagaaaattaactcaagaagaatttattaaaaaacttagaaataaatttcctaatgatactttagaactcatggatgattataaaaacaaaagaactaaagttatgattaaacatggtgaatgtggtaggattatagacactagaacagcaggtaactggttgcacacagcaatcagtccttgccctttttgtaatgaccctagaaataaaccattagaagaatttttaaaagaaattgatgaacatagtaaaaatactctaaaatatatagagggatttgaacataaaaatggttccaatattaaattacaatgtttaaaatgcagtaatatatttaaaaagacacaacaaaatataaaaagaaatattaaacgtaatggtagtatttgccct…	MGRKLTQEEFIKKLRNKFPNDTLELMDDYKNKRTKVMIKHGECGRIIDTRTAGNWLHTAISPCPFCNDPRNKPLEEFLKEIDEHSKNTLKYIEGFEHKNGSNIKLQCLKCSNIFKKTQQNIKRNIKRNGSICPYCNKLRSLSTEEFNNKLLQETDNSYSIFGEYNNVSTRINVIHSKCGKITKSITPKRALRGLCCNHCYPRSASYKERFIIDILDKNSIEYTREKIFKDLKSAGGYSLRFDFCLFKENDIILIEYDGEHHSNEEGYLSNNTVKNDKIKNDYCYNNNIKLYRIKDCSDEDLEIKINSILSEMELS
S25-4	S25-4_ORF70	S25-4|_37688_36894	37688	36894	-	Phage protein				atgagaaagtcagtagttatttcaggagtattagggtttttagcaattatagggtttattattttattaatgtgtattactaagattccacaaggtcatgttggagttgtatactcagtaaatggggttaaggaaaatactaaatcaccaggttggcatttaacagcaccttttgataaggtaaataaatacccaactaaaacacaaacacataaatataaagatttaaatgtagcaacttcagatggtaaaaatttacaaatggatattgatgtatcttataaagtagatgcaactaaagctgtagatttatttaatcgttttggtagcgcagatatcgaagaactagaaaaaggatacttacgctcacgtgtacaagataatgtccgtcaagcagta…	MRKSVVISGVLGFLAIIGFIILLMCITKIPQGHVGVVYSVNGVKENTKSPGWHLTAPFDKVNKYPTKTQTHKYKDLNVATSDGKNLQMDIDVSYKVDATKAVDLFNRFGSADIEELEKGYLRSRVQDNVRQAVSKYSVIDAFGVKTGEIKKDTLDSLNDNLEKQGFVIEDIALSSPKADKNTQKAIDSRVKANQELERTKVDKQIAEQNAKKKEVEANGDKKANEIRESSLSDKILRQQLIEKWDGKQPITYPNSNGVILDMKK
S25-4	S25-4_ORF71	S25-4|_37996_37688	37996	37688	-	Phage protein				atggcactacttttaacatattttgctatttttattgtttttctagtccttgtaggttttggtataagttatttatttgattttctttcattgaaagaaaagaaaagtaacataagaaaacaatacagggaattagttaggcaaggtacattagatgaatacggtttagaacaatatgtaaagtataaaaaacaattcttaaatgaccgtaggcaatcaattgtaactagagccgataaacaagaaatagaccaagaggaaaaagctttaaatagcttaataaaagaaatagaaaaaggagaaatgtaa	MALLLTYFAIFIVFLVLVGFGISYLFDFLSLKEKKSNIRKQYRELVRQGTLDEYGLEQYVKYKKQFLNDRRQSIVTRADKQEIDQEEKALNSLIKEIEKGEM
S25-4	S25-4_ORF72	S25-4|_39596_38109	39596	38109	-	Phage lysin, N-acetylmuramoyl-L-alanine amidase (EC 3.5.1.28)		FIG01303979	isu;Phage_lysis_modules	atggctaagactcaagcagaaataaataaacgtttagatgcttatgcaaaaggaacagtagatagcccttacagagttaaaaaagctacaagttatgacccatcatttggtgtaatggaagcaggagccattgacgcagatggttactatcacgctcaatgtcaagaccttattacagactatgttttatggttaacagataataaagttagaacttggggtaatgctaaagaccaaattaaacagaattatggtactggatttaaaatacatgaaaataaaccttctactgtacctaaaaaaggttggattgcggtatttacatccggtagttatgaacagtggggtcacataggtattgtatatgatggaggtaatacttctacgtttactatttta…	MAKTQAEINKRLDAYAKGTVDSPYRVKKATSYDPSFGVMEAGAIDADGYYHAQCQDLITDYVLWLTDNKVRTWGNAKDQIKQNYGTGFKIHENKPSTVPKKGWIAVFTSGSYEQWGHIGIVYDGGNTSTFTILEQNWNGYANKKPTKRVDNYYGLTHFIEIPVKEGTTVKKETAKKSASKTPAPKKKATLKVSKNHINYTMDKRGKKPEGMVIHNDAGRSSGQQYENSLANAGYARYANGIAHYYGSEGYVWEAIDAKNQIAWHTGDGTGANSGNFRFAGIEVCQSMSASDAQFLKNEQTVFQFTAEKFKEWGLTPNRKTVRLHMEFVPTACPHRSMVLHTGFNPVTQGRPSQAIMNKLKDYFIKQIKNYMDKGTSSSTVVKDGKTSSASTPATRPVTG…
S25-4	S25-4_ORF73	S25-4|_40099_39596	40099	39596	-	Phage holin		FIG00640889	icw(1);Phage_lysis_modules	atggctaatgaaactaaacaacctaaagttgttggaggaataaaccttagcacaagaactaagagcaaaacattttgggtagcaattatctcagcagtagcattatttgctaaccaaattacaggtgctttcggtttagactactcagctcaaattgagcaaggtgtaaatattgtaggttctatactaacactattagcaggtttaggtattattgttgataataatactaaaggtcttaaagatagtgatattgttcaaacagactatcttaaacctcgtgatagtaaagaccctaatgaattcgttcaatggcaagcaaatgcaaataacgctagtacttttgagatagacagctacgaaaacaatgcagaacctgacacagatgatagtgatgaa…	MANETKQPKVVGGINLSTRTKSKTFWVAIISAVALFANQITGAFGLDYSAQIEQGVNIVGSILTLLAGLGIIVDNNTKGLKDSDIVQTDYLKPRDSKDPNEFVQWQANANNASTFEIDSYENNAEPDTDDSDEVPAIEDEIDGGSAPSQDEEDTEEHGKVFAEEEVK
S25-4	S25-4_ORF74	S25-4|_40369_40184	40369	40184	-	Phage protein				atggcatcagcaaaacaattatattatacggaaagtttagttggtaaggcaattattaataataaagtatctaataaagaagaagtttgggataagttagagctacttcctgaaactaaattagaagatttagataacaaacaaatgtctgaagttatcaaaaaactaaaccaaattaatgagtaa	MASAKQLYYTESLVGKAIINNKVSNKEEVWDKLELLPETKLEDLDNKQMSEVIKKLNQINE
S25-4	S25-4_ORF75	S25-4|_40602_40531	40602	40531	-	tRNA-Pseudo-CCA				acacccttagtataattagtagtacaagggtctccaaaacccttagtctttgtgcaaatcaaagagggtgtg
S25-4	S25-4_ORF76	S25-4|_40681_40609	40681	40609	-	tRNA-Phe-GAA				ggtttcttagctcagatggtagagcactagattgaagctctaggtgtcattggttcaaatccaatagaaacca
S25-4	S25-4_ORF77	S25-4|_40761_40688	40761	40688	-	tRNA-Asp-GTC				ggctcattggtgtaactggttaacacactgccctgtcacggcagagagtacgagttcgagtctcgtatgagtcg
S25-4	S25-4_ORF78	S25-4|_42133_41915	42133	41915	-	Phage protein				atgaaaagacaaaaaatgttttactcaagtttaatatgtaaagaatgtggtaatgtattcaaagtaccaagaaaaagagcaaataaaagagaagaaggtcatatcaaagatatatactgtatcaaatgttgtaaaactacaaaacatatagaagataatcgtagtgaagcagaaagaagatgggatgctattcaggaagaactaacaaaagataactaa	MKRQKMFYSSLICKECGNVFKVPRKRANKREEGHIKDIYCIKCCKTTKHIEDNRSEAERRWDAIQEELTKDN
S25-4	S25-4_ORF79	S25-4|_42819_42610	42819	42610	-	Phage protein				atgtcaaaacatattgaaataacaatgtcaagtggagctaaatactttttagtatctactgatgaaaagagttataataggaaagatatagattatatgttaagaggaatggatgaaacctctataaaagtatatactgaaagtgctataacttcacctcaagtatatattaatccaaacagaatagaatcttttaaaatagtattctaa	MSKHIEITMSSGAKYFLVSTDEKSYNRKDIDYMLRGMDETSIKVYTESAITSPQVYINPNRIESFKIVF
S25-4	S25-4_ORF80	S25-4|_43164_42832	43164	42832	-	Phage protein				ttggataaggagataaacaaccttgtttctcaagtagaaactattaagtctaaaatacaagaaggtaattatatagatagaggaactttcaaagatttagaagttgaggtagctgaactaagaaaaatgatagttagtatagataaagatgtagctgtcaatagtgaaaaacaatcagcaatttacgtccaattagaaagacttgatgaaaagatttcagaacttgctgaaagtacaaaaactaaggatactaagaaaaaggatacaactgagaaggttcttttacttgttctaggagctatattatcctttgtctttaacaaatttgcatag	MDKEINNLVSQVETIKSKIQEGNYIDRGTFKDLEVEVAELRKMIVSIDKDVAVNSEKQSAIYVQLERLDEKISELAESTKTKDTKKKDTTEKVLLLVLGAILSFVFNKFA
S25-4	S25-4_ORF81	S25-4|_43503_43177	43503	43177	-	Phage protein				ttgactaaatataaggatatccttaagttagagtttaaagatgcgctagcccattttaaaagagacagacgctatttccacgtctatagaatagacagagtattaataaatggctcaattatatacttcgactattattaccttccttctgatgaccctaatattgtaataaaagaattagacctccaaagttttggtaatcttaggttcgaaattgatacaaaaacatcttacggaaaagtcgttacggataattatatggagattatcaatgatttcttagaaaattatgatatccattctgaatctgaaacggttagaccttag	MTKYKDILKLEFKDALAHFKRDRRYFHVYRIDRVLINGSIIYFDYYYLPSDDPNIVIKELDLQSFGNLRFEIDTKTSYGKVVTDNYMEIINDFLENYDIHSESETVRP
S25-4	S25-4_ORF82	S25-4|_44063_44329	44063	44329	+	Phage protein				atgacatactttatctttggtggtattgtttctaatgtcgcacttactgtaacagataagttcttactgaagaaagaagaccccctacctgaatatgttcttaaaaaagtagagataaatgataaagaaataagaataatcaagaaaatcatagaaagtaattacggtataacagcagaagagataaaagttagggctaaagcacaaagaagagtagaggaagatagtaaaaaggaagattacgatgaaaacaaagaaagaaattaa	MTYFIFGGIVSNVALTVTDKFLLKKEDPLPEYVLKKVEINDKEIRIIKKIIESNYGITAEEIKVRAKAQRRVEEDSKKEDYDENKERN
S25-4	S25-4_ORF83	S25-4|_44307_44585	44307	44585	+	Phage protein				atgaaaacaaagaaagaaattaaagaacaaaggaaagaacttaaggatggtgctacatctgtttctttagtaaaaaaaggagataagagaatagctagccctagtagaatctgtagtctatgtggtcagcagttatcaggtatgaattacactaaaggaaaagcattatcaaaagttaatcattttcatttacagtattctaagtatatttattttgatatttgcgcagatatcaacaattgttataaaaatttaagaaaacgaggtgaaatggattga	MKTKKEIKEQRKELKDGATSVSLVKKGDKRIASPSRICSLCGQQLSGMNYTKGKALSKVNHFHLQYSKYIYFDICADINNCYKNLRKRGEMD
S25-4	S25-4_ORF84	S25-4|_44582_44992	44582	44992	+	Phage protein				ttgagtgcagaaaatattagagatataattaataagaaaaagttagaagaagaggatacaagaaaatatatagctgatggatttatgaatggtatcggtaaattaatgtacgaattcaataagaaagtagataataaagaaatagaagttaaagacccgaatgatttatataaattatttgtgatattctctcaaatgcaaaatatggtcaatgaaacttctgaaggaggagcaatacctcaactatctagacctcaacaggaattatttgatgagattacaacagaagatagtaatggagaatctacagttgatttacagaagatatcagaaatgtcagcggaagatattacagcaatgatttctgaaaaggaaaaagtaatgaatgaggaaaattca…	MSAENIRDIINKKKLEEEDTRKYIADGFMNGIGKLMYEFNKKVDNKEIEVKDPNDLYKLFVIFSQMQNMVNETSEGGAIPQLSRPQQELFDEITTEDSNGESTVDLQKISEMSAEDITAMISEKEKVMNEENSETF
S25-4	S25-4_ORF85	S25-4|_45007_46824	45007	46824	+	Phage terminase, large subunit		FIG00017949	isu;Phage_packaging_machinery	atggatggaaaagaactaattaagatagcacaagaaacatttcaaactgaaaaaataacaagagaacagatagaccatataatcaatatgctaaacccttctacctatatgcttaagtatcatacactgagaggtcatcctataacttttagtattcctaatagggatagaagtaaagcacaggctcatagaccttggcaaactaggattgtaaatgatactcatcctaataaggctgtaataaaatcacgtcagttaggtcttagtgaaatgggtgtaatggaaatggttcattttgcagatatgcatagttatgctaacgcaaagtgtctgtatacattccctacaaatgaacaaatgaaaaaatttgttcagtcacgtttgaaccctgttttagag…	MDGKELIKIAQETFQTEKITREQIDHIINMLNPSTYMLKYHTLRGHPITFSIPNRDRSKAQAHRPWQTRIVNDTHPNKAVIKSRQLGLSEMGVMEMVHFADMHSYANAKCLYTFPTNEQMKKFVQSRLNPVLEKEYFRDIVDWDKDSLGFKKIRNSSLFFRTSSKASTVEGVDIDYLSLDEYDRVNLLAESSALESMSSSPFKIVRRWSTPSVPGMGIHKLYQQSDQWYYGHRCQHCDYLNEMSYNDYNPDNLEESGNMLCVNPEGVDEQAKTVQNGSYQFVCQKCGKPLDRWYNGEWHCKYPERTKGNKGVRGYLITQMNAVWISADELKEKEMNTESKQAFYNYILGYPFEDVKLRVNEEDVYGNKSPIAETQLMKRDRYSHIAIGIDWGNTHWITV…
S25-4	S25-4_ORF86	S25-4|_46838_47638	46838	47638	+	Phage protein				ttgacagataaattattttatggtacaattagtaatgaagaaattaataaaagtgtattgaatttgttattgggtgaggaattatccttagattatgtttctaaaaatagtgatactttagatgttaaatatgaacatgtttataaatctctaggattcgataatttctttgattgttttttatatgctaatagagagcctgaaatagtccataaaggtggagataaaaatcttggtggactaaataaggttaaacgtactgttattcgtaatggtaaagaaatggaaatgacagtttacgaagatggtaataaagagaacgatagtaaagaaaaacaagaaggaaaagaagaagttagtagaagtgcagtaggagcaagagctatttctaatggtgaa…	MTDKLFYGTISNEEINKSVLNLLLGEELSLDYVSKNSDTLDVKYEHVYKSLGFDNFFDCFLYANREPEIVHKGGDKNLGGLNKVKRTVIRNGKEMEMTVYEDGNKENDSKEKQEGKEEVSRSAVGARAISNGEEGKVNPKKVANSLSNLSKKGVDVSHINTNSSLYKEFVDNNGDTIGITSFKRTENDIILESYASSPDSDGVGARAIMELLRLSIKENKNAVVYDIELPEAIEYLKTLGFKPNKDGYILRKKDVKQFLGDYSDFI
S25-4	S25-4_ORF87	S25-4|_47625_47798	47625	47798	+	Phage protein				gtgattttatttagcactatagtcatctattctattgtatttattttatatattgtattaaaaacaatttatataaagtctaatatgagtagaatagataacacaactgaattattaaaaatattacaggaagatattgaaggtaagataaaaaaggaaggaagaaataaatga	MILFSTIVIYSIVFILYIVLKTIYIKSNMSRIDNTTELLKILQEDIEGKIKKEGRNK
S25-4	S25-4_ORF88	S25-4|_47795_48274	47795	48274	+	Phage protein				atgactttagaagaaaataaattaacattagaagaatcaataactccacttagtaaagaggagaaagaagatagtattaaagaatttagtagtttattatgtgaaatggtaaatagactatacaagtcttataatgtatttagacaagaccctatggatgaaactcaacgtctagatggctctttaatggtctttcaaagtagattaaatgaccctttaacaggagatttacatgataagatgtataaacttgctttttcaaaacgcattgatattttcgaagctaataagcaatttagaaaagatgtagaagcaggtaaagcaattgagttaggtgatgtagctattatagatacagcattaagtaacatcctttcaggcaatgagttccaaggaagt…	MTLEENKLTLEESITPLSKEEKEDSIKEFSSLLCEMVNRLYKSYNVFRQDPMDETQRLDGSLMVFQSRLNDPLTGDLHDKMYKLAFSKRIDIFEANKQFRKDVEAGKAIELGDVAIIDTALSNILSGNEFQGSISFMLRKDFEEKERIRKEEEEKLNNL
S25-4	S25-4_ORF89	S25-4|_48391_49533	48391	49533	+	Phage protein				atgaccatattttttaataaatatcaagatgctaaagaagataaagatagatatcaaagattagtagagatttataaaaaagcagatgataatgatggtgagactaaaaagaaatatgttaaaagattaaataaggctgaagaagaacttaaaaaagtaaaaaaagaaacaaattataaagattataataagaagtcaaataaagaaagacaaaaagaagataaagagactagagagaaaatatatgatgtaaccggtgatgatgacttaatattagtaaaaaataatattgagtttagtgataaagtagacaagcctgaaatacttattagtgaagatggaataggtacgataactgtccctgtagatagcgggtatgaaaaacaaacagtaggttct…	MTIFFNKYQDAKEDKDRYQRLVEIYKKADDNDGETKKKYVKRLNKAEEELKKVKKETNYKDYNKKSNKERQKEDKETREKIYDVTGDDDLILVKNNIEFSDKVDKPEILISEDGIGTITVPVDSGYEKQTVGSIITSVLGSPFLSPDSNSIDGLSVINDNVYPNTVDSIVEDTKPSIDLPTDNPIITNPVEPTIPSDIIPPIDNPSVPVFPENPVDNNQGNTDNPNPPPPGYTDEDGGRGSGGGGNSEPPSTEEPSDNGNTGGGDWEEKPDPGEEPSDNGNTGGNGGEVTPEPNPTPSEPEPEQPNENPDEGNEEKPSEPSDNPDENGGWETEPTEPESPSEPDDKADEEDKNEDTVDDKQPTEQPDDNNIDNEDKTEEE
S25-4	S25-4_ORF90	S25-4|_49771_49959	49771	49959	+	Phage protein				atgtttcaaacaacatctgtacttattaaaaatgatgtaatagattccatagaaaatactgaacattatattggattcaatgaccctataattatatttactataagttttataggtgcaatacttggaggaatttggtacaagatgatgaaaattattaaaaagagtaactttaaagataaaaaataa	MFQTTSVLIKNDVIDSIENTEHYIGFNDPIIIFTISFIGAILGGIWYKMMKIIKKSNFKDKK
S25-4	S25-4_ORF91	S25-4|_49977_50348	49977	50348	+	Phage protein				ttgatattctctaaagataaaaaatgggatgaagcaaaagatttcatcaaaggtcaaggtatgcaagataattggatagagattgtagattattatagacagataggtggaaaacacgtagctgtttttattgctttaaacaaagtaaaatatatgattctagaagcaacaaaagacaataaagtaatattagtagataaagataataatatactattagaagattatgatattgttatggaaagtaagaagatgttttattacattgaagaaccgtttgaggttaaaataaatatccctcaacatattagagatgtaacttataataatactgttgtattaactacagtaagagggagtagaggtgactag	MIFSKDKKWDEAKDFIKGQGMQDNWIEIVDYYRQIGGKHVAVFIALNKVKYMILEATKDNKVILVDKDNNILLEDYDIVMESKKMFYYIEEPFEVKINIPQHIRDVTYNNTVVLTTVRGSRGD
S25-4	S25-4_ORF92	S25-4|_50352_52043	50352	52043	+	Phage protein				ttggcagatttatttaagcaattcagattaggtaaagactatggtaataatagtaccattgcccaagttcctattgatgaaggattacaagctaacattaaaaaaatagaacaagacaataaagagtatcaagatttaactaagtctttatacggacagcaacaggcttatgcagagccatttatagaaatgatggatacgaatcctgaatttagagataagagaagttacatgaaaaacgaacataacttacatgatgttttgaaaaagtttggtaataaccctatccttaatgctatcatacttacacgttcaaatcaagtagctatgtattgtcaacctgcaagatattcagagaaaggtttaggttttgaggtaagattaagagacctagatgcg…	MADLFKQFRLGKDYGNNSTIAQVPIDEGLQANIKKIEQDNKEYQDLTKSLYGQQQAYAEPFIEMMDTNPEFRDKRSYMKNEHNLHDVLKKFGNNPILNAIILTRSNQVAMYCQPARYSEKGLGFEVRLRDLDAEPGRKEKEEMKRIEDFIVNTGKDKDVDRDSFQTFCKKIVRDTYIYDQVNFEKVFNKNNKTKLEKFIAVDPSTIFYATDKKGKIIKGGKRFVQVVDKRVVASFTSRELAMGIRNPRTELSSSGYGLSEVEIAMKEFIAYNNTESFNDRFFSHGGTTRGILQIRSDQQQSQHALENFKREWKSSLSGINGSWQIPVVMADDIKFVNMTPTANDMQFEKWLNYLINIISALYGIDPAEIGFPNRGGATGSKGGSTLNEADPGKKQQQSQ…
S25-4	S25-4_ORF93	S25-4|_52237_53010	52237	53010	+	Phage protein				ttggaagaaataaaatttaatgcttttgtacctatggatttgaagaaatctgtatcaacagcttctgatactaatgagtattctatcgtttcaggatgggctagtactccaagtatggatttacagaatgatatagttaatcctaaaggaatagatatagagtattttaagtcacaagggtacattaattatgagcatcaaagtgataaagttgtagggatacctacagagaattgctatgtggatatagaaaaaggtttatttattgaagcaaagctatggaagaatgacgaaaatgttgttaagatgcttgatttagctgagaaattagaaaaatcaggtagtggaagacgtttaggtttttctattgaaggtgcagttaaaaaacgtaatataaat…	MEEIKFNAFVPMDLKKSVSTASDTNEYSIVSGWASTPSMDLQNDIVNPKGIDIEYFKSQGYINYEHQSDKVVGIPTENCYVDIEKGLFIEAKLWKNDENVVKMLDLAEKLEKSGSGRRLGFSIEGAVKKRNINDNRVIDEVMITGVALVKNPANPEATWESFMKSFLTGHGTSPDTQVDAGALRKEEIASSITNLAYVTKIKDLKEFNDVWNGVVEDLSKSNSMGYEESVLTLQLAKGLSRKDAELAVMDINKQKLE
S25-4	S25-4_ORF94	S25-4|_53029_53985	53029	53985	+	Phage protein				atgagtaaagaaatgcaaaatattttagaagagtatgataagttaaatgctcaagaggcagtttcgaaatctgtagaagatgatgaaaagaatacagtagaatctaccgaagagcaagtagcagaaacaactgaagaacctgctaaagaacctgaaaaagtatctgaggaagatgctaaagaagcacaagagcaaggtgaaaaagttgaatctgaagaggtagcagaggacaatgaagatgaggaagttgaaaaatcagctaaagaatcaaaagaccctgtagaccaaaaagatactaagacagaaaataaagacaacgagaaacgtaaaaataaaaaagataaaaaagaagattctgattctgacgatgaagataaagatactgacgatgataaagat…	MSKEMQNILEEYDKLNAQEAVSKSVEDDEKNTVESTEEQVAETTEEPAKEPEKVSEEDAKEAQEQGEKVESEEVAEDNEDEEVEKSAKESKDPVDQKDTKTENKDNEKRKNKKDKKEDSDSDDEDKDTDDDKDKKEDKKEKTSKSISDEDITTVFKSILTSFENLNKEKENFATKEDLSEVSKSINELSAKISEIQAEDVSKSVDTDEEAVEKSVTSTNGEQEKVEGYVSKSVDTEEQAETGEAKSEETEEVQEDNTFKGLSQEERTKFMDSYKAQAKDPRASKHDLQSAYQSYLNINTDPTNASEKDIKTVKDFAQI
S25-4	S25-4_ORF95	S25-4|_54101_55492	54101	55492	+	Phage major capsid protein		FIG00016372	isu;Phage_capsid_proteins	atgactatcgaaaagaacctgtcagacgttcaacaaaagtacgctgaccaattccaagaagacgtagtaaagtcattccaaactggttatggaatcactcctgatacacaaattgacgcaggagctttacgtagagaaattttagatgaccaaatcacaatgttaacatggactaatgaagatttaatcttctatcgtgatatctcacgccgtcctgctcaatctacagtagtaaaatacgaccaatatttacgtcatggtaacgtaggtcactctcgtttcgttaaagaaatcggagtagcaccagtatctgacccaaatatccgtcaaaaaactgtatcaatgaaatacgtttctgatactaaaaacatgtcaattgcatcaggtttagtaaataac…	MTIEKNLSDVQQKYADQFQEDVVKSFQTGYGITPDTQIDAGALRREILDDQITMLTWTNEDLIFYRDISRRPAQSTVVKYDQYLRHGNVGHSRFVKEIGVAPVSDPNIRQKTVSMKYVSDTKNMSIASGLVNNIADPSQILTEDAIAVVAKTIEWASFYGDASLTSEVEGEGLEFDGLAKLIDKNNVINAKGNQLTEKHLNEAAVRIGKGFGTATDAYMPIGVHADFVNSILGRQMQLMQDNSGNVNTGYSVNGFYSSRGFIKLHGSTVMENELILDESLQPLPNAPQPAKVTATVETKQKGAFENEEDRAGLSYKVVVNSDDAQSAPSEEVTATVSNVDDGVKLSISVNAMYQQQPQFVSIYRQGKETGMYFLIKRVPVKDAQEDGTIVFVDKNETLP…
S25-4	S25-4_ORF96	S25-4|_55584_55880	55584	55880	+	Phage protein				atgttatactataagaaactattagataaaaaaatggctactgtttatggtacagttgagattgacaaagatggagtagttaaaggattaactaaagagcaagaaaaagaatttgcaaatgttccaggttttgaatttgaagaagaaaagaaaactactagaaaacaatcagcttctactagtaaagaagaagagcctaaggaagaggaaaagaaagcctctactagaaaaactacaagtactactagaaaatctacagcacgtaaaacaacagccaaaaaagatgaaaataagtaa	MLYYKKLLDKKMATVYGTVEIDKDGVVKGLTKEQEKEFANVPGFEFEEEKKTTRKQSASTSKEEEPKEEEKKASTRKTTSTTRKSTARKTTAKKDENK
S25-4	S25-4_ORF97	S25-4|_55893_56801	55893	56801	+	Phage protein				atggttaactcaatgtttggaggggacttagacccttatgaaaaatcattaaactatgaatatccttatcatcctagtggtaatcctaaacatatagacgtaagtgagatagataatttaacattagctgattatggatggtcaccggatgcagttaaagcatatatgttcggtatcatagttcaaaatcctgatacaggacaacctatgggtgatgagttttataaccatatattagaaagagcggtaggtaaagctgaaagagcattagatatatctatactacctgacactcaacatgagatgagagattatcatgagacagagtttaatagttatatgtttgtacatgcttatagaaaacctatattacaggtagagaacttacagctacagttt…	MVNSMFGGDLDPYEKSLNYEYPYHPSGNPKHIDVSEIDNLTLADYGWSPDAVKAYMFGIIVQNPDTGQPMGDEFYNHILERAVGKAERALDISILPDTQHEMRDYHETEFNSYMFVHAYRKPILQVENLQLQFNGRPIYKYPANWWKVEHLAGHVQLFPTALMQTGQSMSYDAVFNGYPQLAGVYPPSGATFAPQMIRLEYVSGMLPRKKAGRNKPWEMPPELEQLVIKYALKEIYQVWGNLIIGAGIANKTLEVDGITETIGTTQSAMYGGASAQILQINEDIKELLDGLRAYFGYNMIGL
S25-4	S25-4_ORF98	S25-4|_56815_57693	56815	57693	+	Phage protein				atggaaaaaccgtatatgataggagccaactctaaccctaatgttattaataagtcaacaacatatactactacaacacaagcagatgaacaagataaacctaagtatactactagactagagtttgatacgattgacatgattaggtttattaatgacagaggtataaaagtattatgggaagaggcatatttctgtccttgtcttaatcctgatacaggacatcctagagtagattgccctagatgtcatggtaaaggtattgcatatctacctcctaaagagactataatggcaatacagtctcaagagaaaggaactaaccagttagatataggtatactagatacaggaactgcaataggtaccactcaattagaaaagaggatttcctataga…	MEKPYMIGANSNPNVINKSTTYTTTTQADEQDKPKYTTRLEFDTIDMIRFINDRGIKVLWEEAYFCPCLNPDTGHPRVDCPRCHGKGIAYLPPKETIMAIQSQEKGTNQLDIGILDTGTAIGTTQLEKRISYRDRFTVPEVLMPQQMIYFVNKDRIKKGIPLYYDVKEVTYIATQDGTVYEEDYEIKNNRLYLNEKYENHTVTLKILMTLRYVVSDILKESRYQYTKFNQPKSKFENLPQKLLLKREDVIVLQDPYKVNDGIEEDLEIQVDDPKASASNPSNLGGFFGGAFK
S25-4	S25-4_ORF99	S25-4|_57693_58313	57693	58313	+	Phage protein				atgccagttcacggaaagagacctaatttatttaaaaataaaaactataagcaggtaggtaagagaacaattgatggtatgcgttcagaagttcttgataaattacaagcaacagcacagcaagtagagaatactagtattaaacggatgcctacttacctacaaataacagagaaaaagcttgaaaaagaaggagtagtagaccttaaaaaagcttttgctcactcatctaaaaagaaaactagtaaagatggcggatggtatttaactgtaccaatccgcatcaaaactagtagaatgaataacagtacttaccaagatatgagaactttaaaagtagataaaggaacaggttcagtctctaagataactgattacctagaaggacgtagaaagaat…	MPVHGKRPNLFKNKNYKQVGKRTIDGMRSEVLDKLQATAQQVENTSIKRMPTYLQITEKKLEKEGVVDLKKAFAHSSKKKTSKDGGWYLTVPIRIKTSRMNNSTYQDMRTLKVDKGTGSVSKITDYLEGRRKNVSHPSMKPEPMTHNMTKVKRGKQSSYFIFRTVSSKSPASSWILNRDKVNEDNFSKTTLKTVKQLMNWKMKNLN
S25-4	S25-4_ORF100	S25-4|_58332_59168	58332	59168	+	Phage protein				atggcaataacatcagttgattcatatttattatcagaaataaagcctagacttaacactgtgctagagaattgttatattatagatgaagttttaaaagactttgattatcaaactagagagagctttaaagaagctttctgtggtaagaatgcacaacatgaagtaacggtaggatttaacttcccaaaatttaaaaataactatgaagctcattacttgatacaattaggtcaaggacaagagacaaaaaactctttagggagtattcagtcatcttactttgaggcaacaggagataccttagtcgaatcttctacagcaataagagaagatgataagttagtttttactgtttctaaaccaataggagaattaataaaggtagaagatatagag…	MAITSVDSYLLSEIKPRLNTVLENCYIIDEVLKDFDYQTRESFKEAFCGKNAQHEVTVGFNFPKFKNNYEAHYLIQLGQGQETKNSLGSIQSSYFEATGDTLVESSTAIREDDKLVFTVSKPIGELIKVEDIEFAKYDNLQVEGNKVSFKYQTNEDYENYNANIIFTEKKNDSKGLVKGFTVEEQVTVVGLSFNVDVARCLDAVLKMILISMRDSIEEQQTFQLQNLSFGDIAPIIEDGDSMIFGRPTIIKYTSSLDLDYTITQDINKLTFKERKDWK
S25-4	S25-4_ORF101	S25-4|_59170_59385	59170	59385	+	Phage protein				atggctagaaaaaagacacctgaaaataacactcctaaatttaatggttatgttcatatagatacattccttgatactgcaaaaaccctttttaatatgagggattcacaagtagcaggatttaaggcttatatggaaggtagtcattatttgtttagtgagcaagaattcttaccatcattagagaagtatctaggtaggaaattagatatataa	MARKKTPENNTPKFNGYVHIDTFLDTAKTLFNMRDSQVAGFKAYMEGSHYLFSEQEFLPSLEKYLGRKLDI
S25-4	S25-4_ORF102	S25-4|_59412_61175	59412	61175	+	Phage major tail sheath				atggcagtagaaccattcccaagaagacctattacccgtcctcatgcatctattgaagtagatacttcaggtatcggtggctcagcaggttcaagtgaaaaagtattttgcttaatcggtcaggctgaaggcggagaaccaaatacagtttatgaattacgtaactatgcacaagctaaacgtttattccgttcaggagaattacttgatgcaatagaattagcatggggttctaaccctaactatacagcaggacgtattttagctatgcgtatagaagatgctaaacctgcttcagcggaaattggcggattaaaaataacatctaaaatctacggtaatgttgctaacaacattcaagtaggattagaaaagaatacattaagtgattcattacgc…	MAVEPFPRRPITRPHASIEVDTSGIGGSAGSSEKVFCLIGQAEGGEPNTVYELRNYAQAKRLFRSGELLDAIELAWGSNPNYTAGRILAMRIEDAKPASAEIGGLKITSKIYGNVANNIQVGLEKNTLSDSLRLRVIFQDDRFNEVYDNIGNIFTIKYKGEEANATFSVEHDEETQKASRLVLKVGDQEVKSYDLTGGAYDYTNAIITDINQLPDFEAKLSPFGDKNLESSKLDKIENANIKDKAVYVKAVFGDLEKQTAYNGIVSFEQLNAEGEVPSNVEVEAGEESATVTATSPIKAIEPFELTKLKGGTNGEPPATWADKLDKFAHEGGYYIVPLSSKQSVHAEVASFVKERSDAGEPMRAIVGGGFNESKEQLFGRQASLSNPRVSLVANSGTFV…
S25-4	S25-4_ORF103	S25-4|_61248_61676	61248	61676	+	Phage protein				atggcatcagaagctaaacaaaccgtccatactggtaataccgtcctacttatgattaaaggtaaaccggtaggaagagcacaatcagcatcaggtcaacgtgaatacggtacaactggtgtatacgaaatcggttctatcatgcctcaagaacacgtatacttacgttatgaaggtacaattacagtagaacgtttacgtatgaaaaaagagaactttgcagatttaggatatgcttcacttggtgaagaaattcttaagaaagatatcattgatattttagtggtagataacttaacgaaacaagttattatctcatatcatggttgttctgcaaataactacaatgaaacttggcagacaaatgaaattgtaacagaagaaatcgagtttagttac…	MASEAKQTVHTGNTVLLMIKGKPVGRAQSASGQREYGTTGVYEIGSIMPQEHVYLRYEGTITVERLRMKKENFADLGYASLGEEILKKDIIDILVVDNLTKQVIISYHGCSANNYNETWQTNEIVTEEIEFSYLTASDKART
S25-4	S25-4_ORF104	S25-4|_61765_61923	61765	61923	+	Phage protein				atgaataataggcaagctaaaataaaaggatataaccaatttcattattatgattttccaacaactaaaggtaagtttaaagatataatgaaaagaaaatctagaacagaacttaaaaaagatttacaaaaagaaaggaagtattatcttgacaaataa	MNNRQAKIKGYNQFHYYDFPTTKGKFKDIMKRKSRTELKKDLQKERKYYLDK
S25-4	S25-4_ORF105	S25-4|_61913_62053	61913	62053	+	Phage protein				ttgacaaataagagaaaaacgataggtaagatgagtaacacaagagcaacatggaatattaatccggtaactaaagttaaaaaagataaaacaaaatattctagaaaaaataaacataaaggtcttgacaattataattaa	MTNKRKTIGKMSNTRATWNINPVTKVKKDKTKYSRKNKHKGLDNYN
S25-4	S25-4_ORF106	S25-4|_62436_62549	62436	62549	+	Phage protein				ttgacaattagtcttgaagatgctagagttattacagtatggtacaacagtgtagatgatacacatagaacactagatttaaattattatagtaaagatttgacaattcaataa	MTISLEDARVITVWYNSVDDTHRTLDLNYYSKDLTIQ
S25-4	S25-4_ORF107	S25-4|_62826_63137	62826	63137	+	Phage protein				atgtcacaagataaattaagagcaatttacacagaaatgaaagtagaattacacaaatttcctaaagaggtagatataacaagtaaatcaactgcaattgcaatcaatcagattttagataaattcaaaacattaacagaacaagcaggaaagattactagaaaatatttagaaggtcaagaaatattaactattgattatgagtactatgattcattacaagaatactatatttacctacttagaaatagtgaaaagattgaacaaagtttacaagaaattactaagcgtacaggtgaatatgtaaagtaa	MSQDKLRAIYTEMKVELHKFPKEVDITSKSTAIAINQILDKFKTLTEQAGKITRKYLEGQEILTIDYEYYDSLQEYYIYLLRNSEKIEQSLQEITKRTGEYVK
S25-4	S25-4_ORF108	S25-4|_63269_63727	63269	63727	+	Phage protein				atggcagaagaaattaaaaaggaacaagatgtacaagaaacaactaaagaagaaaaaaaagatgttagtaaaatgacaccggaagaaatagataaattaaaatatcaagacaaacaagaaaaagaacaagttattaacaaagttattaaaggagttaatgatacttgggaaaaagaatataactttgaagaactagacttaagatttaaagttaagattaaattacctaatgcacgagaacaaggtaatatctttgcgttacgttctgcttacttaggtggtatggatatgtaccaaacagaccaagtaattagagcatatcaaatgttagctacattacaggaagtaggtattgaagttcctaaggaattccaagaccctgacgatatttataactta…	MAEEIKKEQDVQETTKEEKKDVSKMTPEEIDKLKYQDKQEKEQVINKVIKGVNDTWEKEYNFEELDLRFKVKIKLPNAREQGNIFALRSAYLGGMDMYQTDQVIRAYQMLATLQEVGIEVPKEFQDPDDIYNLYPLTVMYEDWLGFLNSFRY
S25-4	S25-4_ORF109	S25-4|_63771_64307	63771	64307	+	Phage protein				atggaatcaattgttaaacaacctttatctagaaatctatgggctattatgaaagagtttaatgttttacctactgagcaaagatttaaggacttagatgattatcagatagagtttattattgggaatatgaacagagatgtttatgaacataacaaacaacttaaacaagctcaaaaaggtggaaaattcgatagtcaattcgaagatgatgatagtagttggtggaatgaatctcatgaagactttgacccagtacctgatttcttagatgctgatgatttagcacaacagatggaagctaaattatctgatagagataaggaagaaagagctaagagaaacgatgcagagttaaatgatgaaacagaaggacttactacacaacatctagccatg…	MESIVKQPLSRNLWAIMKEFNVLPTEQRFKDLDDYQIEFIIGNMNRDVYEHNKQLKQAQKGGKFDSQFEDDDSSWWNESHEDFDPVPDFLDADDLAQQMEAKLSDRDKEERAKRNDAELNDETEGLTTQHLAMMEYIRQKQQELDDEVGNGKTSEDDATISQDSVNKALEDLDDDWYM
S25-4	S25-4_ORF110	S25-4|_64363_68418	64363	68418	+	Phage DNA transfer protein				atggcaatgaatgacgattatagattggtcttgtccggtgatagttcggatttagagaatagtctgaaggcaatagaactttatatggattctttagagtctaagaatattgatgctcctttagataatttcttaaaaaaattaaaagtaattgctaaagaagttaaaaatgtacagaacgcaatggataaacaagatggtaaatctgttatatcttctaaagacatggatgaatctattaaatccactcaatctgctacaaagaatataaatgaattaaagaaagctttagatgaccttcaaaaagagaatatatctaaaggtattgcacctgaccctgaagttgaaaaagcatatgctaagatgggtaaagttgtagatgaaactcaagaaaaactt…	MAMNDDYRLVLSGDSSDLENSLKAIELYMDSLESKNIDAPLDNFLKKLKVIAKEVKNVQNAMDKQDGKSVISSKDMDESIKSTQSATKNINELKKALDDLQKENISKGIAPDPEVEKAYAKMGKVVDETQEKLEKMSSQKIGSDASIQNRIKEMKTLNQVTEEYNKISKDSSATKDYTKRLRANRNMTRGYMERSEGTGRLTYDQGARVRSELGKISSYESQRKQNQRNLGQAREQYSNYRNQQQDLTKRRASGQINKAQYEQELASIKQEMKAREELISNYEKLGAELDKTVQYYKGSVQKDFQSRDVDQQRGTFGRMVQERLPSIGSHAIMGTTAMATGLYMKGASLSETNRPMVTSLGQNSDNMDIDSVRNAYGDLSIDNKLGYNSTDMLKMATSY…
S25-4	S25-4_ORF111	S25-4|_68498_70924	68498	70924	+	Secretory antigen SsaA-like protein				atgcgtagaataagaagacctaaggtaagaatagaaatcgttacagatgataatacatttacattgagatttgaagatacacgtgactataatggtgatgagtttggagctaaacttttaggattccaaactaaaaactctatggaagatgatagttcagttttccaaataaatatggcaggagatacttattgggataagctagttatggctaatgatatcataagaatatttattacacctaatgatgaccccaacgataaagaaggaagacaagaacgacttatccaggtaggtatggtttctcaagtatcaaaagtaggtagttacggtaatgaccaaactcaatttagaataacaggtcaatcttttgtaaaaccttttatgaaatttggatta…	MRRIRRPKVRIEIVTDDNTFTLRFEDTRDYNGDEFGAKLLGFQTKNSMEDDSSVFQINMAGDTYWDKLVMANDIIRIFITPNDDPNDKEGRQERLIQVGMVSQVSKVGSYGNDQTQFRITGQSFVKPFMKFGLGVIQEVQSVLPEVGWLIDGDGDNEVKFTGSSAHEVMTGIIRRFIPYMKYNYTEKTYNTIDNYLDYDDLSSWDEFEKLTEVSAFTNFDGSLKQLMDMVTARPFNELFFKNSEKTPGKAQLVLRKTPFNPTEWRALDMIKVPTEDFIEEDVGKSDVETYSIFTATPAGMLKELNGDVFSKPQFHPELTDRYGYTKFEVENIYLSTKSGSATEDSDSSGDDNGTERGTYSKIMKDLSNYGRDNISKGIDKYTSKLSSKYKNLKKAQAKK…
S25-4	S25-4_ORF112	S25-4|_70938_71825	70938	71825	+	Phage protein				atggcaacagataaagaagctaaagatgttattgataaatttatagacaatgtatttaattttgatgtacttacaaaagaaagaataaaagaaaaagatgaagaaattaaaaaaataactacagatgatatgtatgaaaaggttgtgtatatacgaccctacgttggagtaatacaaagccttaaccctcaacatgttcagtatgaatcattttctaataatggttatgatatagaggcagaattaagtttcaggaaagtaagttatttagttgataaagggtctatacctacagattctttatctactttaacagttcacttagtagaaagaaatcaagaactattaatagattactttgatgagatacaagatgtgttgtatggagaatatatggaa…	MATDKEAKDVIDKFIDNVFNFDVLTKERIKEKDEEIKKITTDDMYEKVVYIRPYVGVIQSLNPQHVQYESFSNNGYDIEAELSFRKVSYLVDKGSIPTDSLSTLTVHLVERNQELLIDYFDEIQDVLYGEYMEEEYVFDEDVPLSTILALDLNDNLKSLSNIKYMFKGAPKENPFGTDKDVYIDTYNLLYWLYLGEDEELAYPMNINYFFTEGRFFTIFGKGHKYKVDVSKFIVGDILFFGRSDTNIGIYVGDGEFISMMGKFPKDETPIGKYKLDDYWNEFNGRVMRFDEEVYI
S25-4	S25-4_ORF113	S25-4|_71911_72171	71911	72171	+	Transcriptional regulator, MerR family		FIG00003460	isu;Cobalt-zinc-cadmium_resistance	atggctaaacaaaaaatagcttattctattggagattttgctaaagctataggtaaaacagaacaaactttaagaaattggcataaggaaggtaaattaatacctttccatgtaagtgaatcaggtcatcgttactattcagaaagacagctatatgagtataaaagtagattttttaataatagtagagaagacaaaatagatactcttattaaagaagtacaagagcttattagtgtgttgaagaaaaatgataactaa	MAKQKIAYSIGDFAKAIGKTEQTLRNWHKEGKLIPFHVSESGHRYYSERQLYEYKSRFFNNSREDKIDTLIKEVQELISVLKKNDN
S25-4	S25-4_ORF114	S25-4|_72161_73270	72161	73270	+	Mobile element protein		FIG01306568	ff	atgataactaaaaaagtaagactcagacctacgaagcaacaaaaatctcaattatataaatcatcaggaacagcaaggtttatctacaattgggttttagggaaacaaaaagaaaattataagaaaggtaataagtttatatctgattctgtactaagaaaagaaattactcaactaaagaaaactgaagaatttaattggttaaatgaagtaagtaacaatgtacctaaacaagctgtcaaagatgcttgtaattcttataagagattttttaaagggcaagctaaatttcctaagtttaaatctaaaaagaaaactaaacctagtttctacaatgatacacaaaaattaaaggtaaaagaaaaactagtattactagaaaaagtaggatgggttagg…	MITKKVRLRPTKQQKSQLYKSSGTARFIYNWVLGKQKENYKKGNKFISDSVLRKEITQLKKTEEFNWLNEVSNNVPKQAVKDACNSYKRFFKGQAKFPKFKSKKKTKPSFYNDTQKLKVKEKLVLLEKVGWVRTSEQLPIDTKYYNPRITFDGKYWYLSVSIEEENKYEKLTEESLGIDLGIKELAICSDGTIYGNINKTVKVKKLEKRLRRLQRKVSRKYQNNKEGSTFVKTCNIIKLEKQIKLLQRRLSNIRKNHLHQTTTSIVKTKPRRIVIEDLNVSGMMKNRHLAKAIQKQSFYEFRRQLEYKCKRKGIELITADRFFPSSKTCSSCGIINKNLKLSDRVFNCECGFSIDRDFNASVNLANYNI
S25-4	S25-4_ORF115	S25-4|_73466_76012	73466	76012	+	Glycerophosphoryl diester phosphodiesterase (EC 3.1.4.46)		FIG00002239	isu;Glycerol_and_Glycerol-3-phosphate_Uptake_and_Utilization	atggtagtaagattccaatcttccatggggagaagtttaaaaagagtagattcagatgatttaaatgtaaaaggattagttttagctacagttagtaaaattaattataaatatcaatcagtagaagttaaagttaacaacttaactctaggaagccgtataggtgacgatggtagcttagctgtaccttatcctaaatctttcataggaagaacacctgaaggaagcgtattcggtacaaaacctcttattactgaaggttctgtagtattaataggatttctaaatgatgatataaatagtcctattattttaagtgtttatggtgataatgaacaaaataaaatgattaatactaatcctttagatgggggtaagtttgatacagaaagtgtctat…	MVVRFQSSMGRSLKRVDSDDLNVKGLVLATVSKINYKYQSVEVKVNNLTLGSRIGDDGSLAVPYPKSFIGRTPEGSVFGTKPLITEGSVVLIGFLNDDINSPIILSVYGDNEQNKMINTNPLDGGKFDTESVYKYSSSLYEILPSLNYKYDDGEGTSIRTYNGKSFFSMTSGEEEKPQATDFYTGTEYQDLFTSYYGNKTLIEPRIQKAPNMLFKHQGVFYDDGTPDNHITTLFISERGDIRASVLNTETQKRTTQEMSSDGSYRVIKQDDDLMLDEAQVWIEYGISEDNKFYIKNDKHKFEFTDEGIYIDDKPMLENLDESIAEAMKNLNEIQKELDDINYLLEGVGKDNLEELIESTKESIEASKKATSDVNRLTTQIAEVSGRTEGIITQFQKFRD…
S25-4	S25-4_ORF116	S25-4|_76119_76910	76119	76910	+	Phage protein				atgccacaatcagatggaataagtaatcttcatagaatagctttacgttttcctaaagaaggcggtggttatgatatgtatagatttaaagttaaccctgagaactacacaatagattcaccacaacgtacgacagcaattaaaacaaaatcagatatcgtaatagaagattatggtaaagatatagaagttattaacttcacaggtacaactggttttagacctgttagagaagcagatggattaaaaacaggtaagcagaaaatggaagagttacaaagtagagttagtgaatatgctatgcaaggtggcagtggtaatgtaagtggttcttacttacaattttttaactttacagatgatagttattataaagttcatttagctcctcaggggtta…	MPQSDGISNLHRIALRFPKEGGGYDMYRFKVNPENYTIDSPQRTTAIKTKSDIVIEDYGKDIEVINFTGTTGFRPVREADGLKTGKQKMEELQSRVSEYAMQGGSGNVSGSYLQFFNFTDDSYYKVHLAPQGLKITRSKDEPLLFRYEITLVVIGSLTEADRSAVTTEEFGNVKPNASQRVDEGIKELDKNARKTRDRNNQEISRRENTIPKSTGDNTNEGNRLKQSFPSSSIYNPRQSTNGLKGNIDNMALIIGYGDGGVSS
S25-4	S25-4_ORF117	S25-4|_76910_77434	76910	77434	+	Phage protein				atgaataattttataccacaacctcaaggtctacttagatttttaaatgccctagatacagatttaacttcttctcatatgaatttactggatgaagaggtatcatttgtatctaaattttatacaccacagttacaattaagtgaattagcaaaaaaagtattgacaaatataaagacagatgatatacctgtattagaaagggaatttaatgataatacaattatccataaagctaacgatacattactaaaagtacaggctccaagaatgtatatgattctacagtctattgtacttgaagcatatgctattgttaattgctttgtagaaaatccaagttctttaaaatacttaactgaagaagatgttagtataacacgagaaaacttaaattat…	MNNFIPQPQGLLRFLNALDTDLTSSHMNLLDEEVSFVSKFYTPQLQLSELAKKVLTNIKTDDIPVLEREFNDNTIIHKANDTLLKVQAPRMYMILQSIVLEAYAIVNCFVENPSSLKYLTEEDVSITRENLNYVADYLGNYDDYNSVVLDLRDLDLCFSAIELQLPLIKKEANV
S25-4	S25-4_ORF118	S25-4|_77434_78138	77434	78138	+	Phage protein				atgagatttaagaagcacgtagttcaacatgaagaaacgatgcaagcaatagcacagagatactatggtgatgttagttattggatagacctagtagagcataataatttaaagtatccttatttagtagaaactgatgaagaaaaaatgaaagaccctgaacgattagcttctaccggtgatacactgattatacctatagaatctgatttaacagatgtatcagcaaaagaaattaattctagagataaagatgtactagttgaattagctttaggaagagatttaaatattactgcagatgaaaagtattttaatgaacatggtactagtgataatatactagcattcagcacaaatggtaatggagatttagatactgtaaaaggcatagataat…	MRFKKHVVQHEETMQAIAQRYYGDVSYWIDLVEHNNLKYPYLVETDEEKMKDPERLASTGDTLIIPIESDLTDVSAKEINSRDKDVLVELALGRDLNITADEKYFNEHGTSDNILAFSTNGNGDLDTVKGIDNMKQQLQARLLTPRGSLMLHPNYGSDLHNLFGLNIPEQATLIEMEVLRTLTSDNRVKSANLIDWKIQGNVYSGQFSVEIKSVEESINFVLGQDEEGIFALFE
S25-4	S25-4_ORF119	S25-4|_78153_79199	78153	79199	+	Phage baseplate		FIG01305804	isu;Phage_baseplate_proteins	atgaaaactagaaaattaactaacatactatcaaaattaatagataagacaatggcaggtacaagcaagataacagactttactcctggttcagcttctcgttcattattagaagctgtatcattagagatagagcaattctatattctaacaaaagaaaatattgattggggtatacaagagggtatcattgaagcttttgattttcaaaaaagacaatctaaaagagcttatggtgatgttactattcaattctaccaacccttagatatgagaatgtatatacctgcaggaacaacttttacttcaacacgacaagaataccctcagcaatttgaaacattagttgattattatgcagagcccgattctactgagattgttgttgaggtttattgt…	MKTRKLTNILSKLIDKTMAGTSKITDFTPGSASRSLLEAVSLEIEQFYILTKENIDWGIQEGIIEAFDFQKRQSKRAYGDVTIQFYQPLDMRMYIPAGTTFTSTRQEYPQQFETLVDYYAEPDSTEIVVEVYCKETGVAGNVPEGTINTIASGSSLIRSVNNEYSFNTGTKEESQEDFKRRFHSFVESRGRATNKSVRYGALQIPDVEGVYVYEETGHITVFAHDRNGNLSDTLKEDIIDALQDYRPSGIMLDVTGVEKEEVNVSATVTISNKSRIGDTLQKHIESVIRSYLNNLKTSDDLIITDLIQAIMNIDDVLIYDVSFDNLDENIIVPPQGIIRAGEIKVELK
S25-4	S25-4_ORF120	S25-4|_79220_81778	79220	81778	+	Phage protein				gtggctaattttttaaagaatcttcatccactattaagaagagatagaaataaaaaagataatcaagaccctaactttgctctcatagatgcactcaatgaagagatgaatcaagtagagaaagatgctatagaaagtaaactacaatcttctctaaagacatctacaagtgaatatttagataagtttggggattggtttggagtttatcgtaagaccgatgagaacgatgatgtttatagagcaagaattataaaatatttactcttgaaaagagggactaataatgctataatagatgctataaaagattatttaggtagagatgatattgatgtaagtgtatatgagccttttacaaatattttctatactaacaaatcacatttaaatggtgaa…	MANFLKNLHPLLRRDRNKKDNQDPNFALIDALNEEMNQVEKDAIESKLQSSLKTSTSEYLDKFGDWFGVYRKTDENDDVYRARIIKYLLLKRGTNNAIIDAIKDYLGRDDIDVSVYEPFTNIFYTNKSHLNGEDHLMGYYYRFAVINVSIGDYFPVEIIDVINEFKPAGVTLYVTYDGASTIRGGAIIKWLEGLPKIETYQEFDRFTGYDDTFYGHINMNQSKDTDNSSSDIFKTNHSLINSLDVLTGSSSVGRQYINYGYVTSYVYNPGMTSSVNQISASTEGRGQEVPTDYYMYTSTKNNNTVELSMQTTSGVSYLYNNFNFRDYMSKYRPQVDLQSDEARRIVSDYIKELSIDYYLSAVIPPDESIEIKLQVYDFSINRWLTVSISNLSFYEKNIG…
S25-4	S25-4_ORF121	S25-4|_81889_82410	81889	82410	+	Phage protein				atggcaattgcaacgtataattctcatgttgagttagcaaaatatctagttagtaaagctgattcagtttacttaacaattggaaagagcacaccgtggtctaatgaaacaaacccaccgcaacctgatgaaaatgcaacagtattacaggaggttattggatacaaaaaagctactaaagttactttagttagaccttctaaatcacctgaagatgataataagaatttaatttcttacggtaataaatcatgggtagaagtaacacctgaaaatgctaaagctgaaggagctaaatgggtttacttagaaagtagtattgttggtgacgaactgcctcttggaacatatagacaagtaggatttgttatggacttagtagcaaaaagtggtattagt…	MAIATYNSHVELAKYLVSKADSVYLTIGKSTPWSNETNPPQPDENATVLQEVIGYKKATKVTLVRPSKSPEDDNKNLISYGNKSWVEVTPENAKAEGAKWVYLESSIVGDELPLGTYRQVGFVMDLVAKSGISKFNLVPSEVESTGTLLFFDNKQFQNRSEQTTAKERFIVEV
S25-4	S25-4_ORF122	S25-4|_82431_85889	82431	85889	+	Phage virulence-associated protein				atggcaattaattttaaaggttcaccttatttagatagatttgacccgtctaaagatagaacaaaagtattatttaatcctgatagacctctacaacaggcagaattaaatgaaatgcagtctatagaccaatattatttaaaaaatctaggagacgctatttttaaagacggagataaacagtcaggacttggattcacattgtctgaagataatgtattgacagtaaatcctggttatgtatatatcaacggtaaaataagatattacgataatgacgattcagttaaaataactggcgtaggtaaagaaactatcggtattaagttaacagaacgtattgttacacctgatgaagatgctagtctattagaccaaactagtggagtaccaagttac…	MAINFKGSPYLDRFDPSKDRTKVLFNPDRPLQQAELNEMQSIDQYYLKNLGDAIFKDGDKQSGLGFTLSEDNVLTVNPGYVYINGKIRYYDNDDSVKITGVGKETIGIKLTERIVTPDEDASLLDQTSGVPSYFSKGADRLEEKMSLTVNDPTSATIYTFMDGDLYIQSTNAEMDKINKVLAERTYDESGSYKVNGFELFSEGNAEDDDHVSVVVDAGKAYVKGFKVDKPVSTRISVPKSYDLGTAENESTIFNKSNNSISLANSPVKEIRRVTGQVLIEKERVTRGAQGDGQDYLSNNTAFEIVKVWTETSPGQTTKEYKQGEDFRLTDGQTIDWSPQGQEPSGGTSYYVSYKYNKRMEVGKDYEVTTQGEGLGKKWYINFTPSKGAKPIDQTVVLVD…
S25-4	S25-4_ORF123	S25-4|_85938_86096	85938	86096	+	Phage protein				atgcctagagaagttagagacccttattctcaagctaaattatttatacctacagttgaggaaaaatcaattaaggaattagaaaaaacatataaggaaaaaattaatgaggttgatagacttcttaatgaattaaagaaagagagaggagaaaaatag	MPREVRDPYSQAKLFIPTVEEKSIKELEKTYKEKINEVDRLLNELKKERGEK
S25-4	S25-4_ORF124	S25-4|_86097_88019	86097	88019	+	Phage capsid and scaffold		FIG01304444	icw(1);Phage_capsid_proteins	atggcatttaactacacgcctcttactgaaacacagaagttaaaagatatgtatcctaaagttaatgatataggtaattttttaaaaacagaggttaatcttagtgatttaaaagtagtaactagtgttgattttaataatattctagacaagattcctgatagtggtaactattatgttacaacttctaaaaaccaaccatcaggagaaaattggaatggttttgtaagattggataaacgaaatgtaaattattataaaatttactattcaccatatagcagtaataaaatgtatataaagacttatgctaatggaacagtatatgattggattagttttaaattagatgaaggtaacttatacaatgaaggtaatactttgaatgtaaaggaactt…	MAFNYTPLTETQKLKDMYPKVNDIGNFLKTEVNLSDLKVVTSVDFNNILDKIPDSGNYYVTTSKNQPSGENWNGFVRLDKRNVNYYKIYYSPYSSNKMYIKTYANGTVYDWISFKLDEGNLYNEGNTLNVKELTESTTQYATLVNPPKENLNTGWVNYKESKNGVSSLVEFNPVNSTSTFKMIRKLPVQEQKPNLLKDSLFVYPETSYSNIKTDNWDTPPFWGYSSNSGRSGVRFRGENTVQIDDGSNTYPSVVSNRFKMGKELSVGDTVTVSVYAKINDPALLKDNLVYFELAGYDTVDDTSKNPYTGGRREITASEITTEWKKYSFTFTIPENTIGASGVKVNYVSLLLRMNCSSSKGNGAVVYYALPKLEKSSKVTPFITHENDVRKYDEIWSNWQ…
S25-4	S25-4_ORF125	S25-4|_88042_88413	88042	88413	+	Phage protein				atggctgttaaatatgatataggtaataatgagatagtattacatttaagagaaggtaaatatataacagggtttacaacagtaggagggtatgataaggagttaggacaagtaaaagttaatagagaaatcttacctgcttacttctttgataattttgcctatgaaagatatttgtattatagtaaacctgaagaggttatagaaaataaaaactatgtaccaccacaaatcaatgatgatgaggaatcccaacaaattactgtacctaaagaacaatatgatagtttaaaagaagaactagagcttatgagaaaacaacaagaagctatgatggaaatgcttcaaaaactcttaggtcaaaaggggtaa	MAVKYDIGNNEIVLHLREGKYITGFTTVGGYDKELGQVKVNREILPAYFFDNFAYERYLYYSKPEEVIENKNYVPPQINDDEESQQITVPKEQYDSLKEELELMRKQQEAMMEMLQKLLGQKG
S25-4	S25-4_ORF126	S25-4|_88420_89796	88420	89796	+	Phage capsid and scaffold		FIG01304444	icw(1);Phage_capsid_proteins	atggcattaaattttactacaataacggaaaacaatgttattagagacctgactactcaggtcaataacattggagaagaattaacaaaagaaagaaatatatttgacattaccgatgatttagtttataattttaataaatcacagaaaattaaactaactgatgataaaggattaactaaatcttatggaaacataacagcccttagagatataaaagaacctggttattactatataggtgctagaacattagcaacattattagatagacctgatatggaatctcttgatgttgttttacatgtagtacctcttgatacttctaataaggtagttcaacatttatatacgctatctactaacaataaccaaattaaaatgttatatagatttgtc…	MALNFTTITENNVIRDLTTQVNNIGEELTKERNIFDITDDLVYNFNKSQKIKLTDDKGLTKSYGNITALRDIKEPGYYYIGARTLATLLDRPDMESLDVVLHVVPLDTSNKVVQHLYTLSTNNNQIKMLYRFVSGNSSSEWQFIQGLPSNKNAVISGTNILDIASPGVYFVMGMTGGMPSGVSSGFLDLSVDANDNRLARLTDAETGKEYTSIKKPTGTYTAWKKEFEPKDMEKYLLSSIRDDGSASFPLLVYTSDNKTFQQAVIDHIDRTGQTTFTFYVQGGVSGSPMSNSCRGLFMSDTPNTSSLHGVYNAVGTDGRNVTGSVVGSNWTSPKTSPSHKELWTGAQSFLSTGTTKNLSDDISNYSYVEVYTKHKTTEKTKGNDDTGTICHKFYLDGSG…
S25-4	S25-4_ORF127	S25-4|_89886_92888	89886	92888	+	DNA helicase, phage-associated		FIG01115708	icw(1);Phage_replication	atgagattaagaattaagaacttatatacctatgtagaatttgaggaggatgataaatacttaaaagatatatttttaaagagagtccatactactataggagcaaggcaagaaggttttcaatatagccctgcgtacaaaagaggtagttgggatggttatgtagacttttatgtttatgaggaagataaattccctactggacttttatttaaaattgagttattactaggtgagctacaatcaaggtataacttccagtttgaaacaattgatgagcgtgatgaaagtttcttatctgaagaagatattgatgatgagataacattgcttgataataatgtcggtcaaattaccttaagagattaccaatatgaagcagtgtacaatagcttaaca…	MRLRIKNLYTYVEFEEDDKYLKDIFLKRVHTTIGARQEGFQYSPAYKRGSWDGYVDFYVYEEDKFPTGLLFKIELLLGELQSRYNFQFETIDERDESFLSEEDIDDEITLLDNNVGQITLRDYQYEAVYNSLTFYNGIAHLATNGGKCISKDSVILTTEGYKTLEEIFNEKGISLDNKEEVVPIKYPLINRYGEVEYTSYFTKNGLRKTKKIKTDRGIEVVNTYNHPLLVREGHNFVWKNTEDIKEGDILVSRKGDNQFGTDKTIVSTEEAYVLGCMIADSYMGVDHRLSFSNDKEELLKAVSDYWSTISSKETYYDTHKKSKGITIHLHDKKATKDFYNKYDIELGVAKDKKVPKCILKSPKDIQLSFLSGYLECESSIREDGRDMEVTSASKELLKQ…
S25-4	S25-4_ORF128	S25-4|_92900_94513	92900	94513	+	Phage protein				atggtaacaaaaacacaaagaaagctataccaatatctagaggaaaatgctacagaaaataaatttcatatttctactaagaaagagttagcagattctctaggtgtttccatctctgctttatccaataaccttaaaaagttagaagaagaaaataaagttgttactgtttctaaaagaggaaaaaatggaggagtaataataactttagttagagagtatgacacagaagaattgaaagaatttaataattctacagataatattattacttccgatttacagtatgctaaggcattaagagaaaagcacttcccttcttatagatatgagagaaaagaacaacgtagacgtactaaaatagaaatggcacaatacaatgccgttaaggatgagaag…	MVTKTQRKLYQYLEENATENKFHISTKKELADSLGVSISALSNNLKKLEEENKVVTVSKRGKNGGVIITLVREYDTEELKEFNNSTDNIITSDLQYAKALREKHFPSYRYERKEQRRRTKIEMAQYNAVKDEKRRIIADMNFYSEGLPYPSKDIFNMSYDPEGFYKAYILCKLYDQYAISHMDAKYTSHLKAMSKATTKDEYDYHQHMSEYYRNKMIQNLPRNSVSDNFFGSKMFNTFYNFYLKIKDKNINVFKYMQNVFKNVTFYYENGMQPNPIPSPNFFSSDKYFKNYNNYIKGIKKGVNSTNRHLGDTDSIINSSDYVKNPAVLHLHQLYTTGLNSTLHDIDTMFEQALDLENASYGLFGDMKHIILLQYNSMIEEEIKNLPREEKDIINKYVKQ…
S25-4	S25-4_ORF129	S25-4|_94506_95948	94506	95948	+	DNA helicase, phage-associated		FIG01115708	icw(1);Phage_replication	atgagtaagaagataaaggagcttatccttcataaatcaatgaaggatatacattttgcaagagaagtattagataacttacctaagaatctattttcagcagagtctgaggacatgggttacttatttacagctataaagagaacagcacatatttccgataagatgtcaaatgaagcattagcaattaaagtagaacagcttatgggtaataataaggaagatgaagagaaagtaaccaagacattaacttacttagaagatttatataaagtagacgttaatgaaaaagatgaatctgttaattatgaaatagagaagtatattaaaacagaaatgtcaaaagaagttttagttaaatttattgcagaaaataaacaagaagactctgataatcta…	MSKKIKELILHKSMKDIHFAREVLDNLPKNLFSAESEDMGYLFTAIKRTAHISDKMSNEALAIKVEQLMGNNKEDEEKVTKTLTYLEDLYKVDVNEKDESVNYEIEKYIKTEMSKEVLVKFIAENKQEDSDNLHELVDKLKQIEVSDISGGNGEFIDFFEDREKKQELLSNLATNKFSTGFTSIDNHIEGGIARGEVGLIIAPTGRGKSLMASNLAKNYVKSGLSVLYIALEEKMDRMVLRAEQQMAGAEKSQIVNQDMSLNNKVYDAIQNHYQKNRKLLGDFYISKHMPGEVTPNQLEQIIVNTTIKKDKNIDVVIIDYPHLMRNPYAKYHSESDAGGKLFEDIRRLSQQYGFVCWTLAQTNRSAYGSDVITSEHVEGSRKIVNAVEVSLAVNQKDEE…
S25-4	S25-4_ORF130	S25-4|_96027_97052	96027	97052	+	Phage recombination exonuclease				atgaaatttgtattctttacagatagtcattttcacctatttactaactacgctaaacctgataatgaatttgtgaatgatagatttaaagaacagatagaagcattacagaaagtttttgatattgctaaaaaagaagaagcaacagttatatttggtggagatttattccataaacgtaactcggtagatactagagtatataacaaagtatttagcacatttgccaaaaatgatgaggttcctgtattattacttagaggtaatcatgatgctacaactaattcattatatactgattcaagtatagatacatttgagtatctccctaatgtaagtgtaataaaatcattaaatacaattttaaaagataatgttaatattgtgtttactgcttat…	MKFVFFTDSHFHLFTNYAKPDNEFVNDRFKEQIEALQKVFDIAKKEEATVIFGGDLFHKRNSVDTRVYNKVFSTFAKNDEVPVLLLRGNHDATTNSLYTDSSIDTFEYLPNVSVIKSLNTILKDNVNIVFTAYGDETEEIKTYINSNYDKDMVNILVGHLGVEGSLTGKGSHRLEGAFGYQDLLPDKYDFILLGHYHRRQYFQNPNHFYGGSLMQQSFSDEQEANGVHLIDTEKMTTEFIPIHTRRFITIQGEDIPENFEQLIEEDNFIRVIGTANHAKVLEMDDSMKDKNVEVQIKKEYTVEKRIDSDVSDDPLTIASTYAKQYSPESEQEILECLKEVL
S25-4	S25-4_ORF131	S25-4|_97052_97429	97052	97429	+	Phage protein				atgaaaaaatatagagaatacctaaataagacagatgcagaaaatttagcagaggattgggagaaagtaaccgaagatttatggaaagtgtttaaagatatgaaacctaaaattaatacattagatattagtaatgtagaaagtaaaaacttagataaaagtaaacctatactacaattccaagattcagatggagtaatagagaatatttgtaatgttgagggtttagaagatggtttaagtaaaatgaaaaaggtttttgatgatagtaactttgaaaagcattattatagtagagtcgtagaccatgatgagtattactggattgattatggttctcatcattgtttctttagagttacgaaaggggataagtaa	MKKYREYLNKTDAENLAEDWEKVTEDLWKVFKDMKPKINTLDISNVESKNLDKSKPILQFQDSDGVIENICNVEGLEDGLSKMKKVFDDSNFEKHYYSRVVDHDEYYWIDYGSHHCFFRVTKGDK
S25-4	S25-4_ORF132	S25-4|_97429_99348	97429	99348	+	Phage recombination related exonuclease (EC 3.1.11.-)				atggttgtatttaaacaagtagaagttaataattttttagcaattaaagaagctacgctagagttagacaatagaggattaattctaattgaaggtgagaataaatccaatgagtcatttcattcaaacggttcaggaaaatcaactttaatatctgccattacttacgctttatatggtaaaactgaaaaaggactaaaagcagatgatgtagtaaataatattgagaagaaaaatacatctgttaaacttaagtttgatattggggaagatagctatttaattgaacgttatcgtaaggacaaagagaataagaataaagtaaaattatttgttaatgaaaaagagattacaggttcaacaaatgacgttactgataaacaaatacaagacttattt…	MVVFKQVEVNNFLAIKEATLELDNRGLILIEGENKSNESFHSNGSGKSTLISAITYALYGKTEKGLKADDVVNNIEKKNTSVKLKFDIGEDSYLIERYRKDKENKNKVKLFVNEKEITGSTNDVTDKQIQDLFGIEFNTYVNAIMYGQGDIPMFSQATDKGKKEILESITKTDVYKQAQDVAKEKVKEVEEQQNNIRQEIYKLGYQLSTKDEYFQREIEQYNQYKEQLVQIENSNKEKDRLREQEEKQIEAQIEQLASQIPTIPEDEFKHSEEYNKASQSLDLLSNKLTELNQVYSEYNTKEQVLKSEIATLSNSLNQLDTNDHCPVCGSPIDNSHKLKEQENINNQIENKKQEITSVLEMKDTYKEAIDKVKDKSQEIKDKMSQEDQQEREHNNKINS…
S25-4	S25-4_ORF133	S25-4|_99348_99944	99348	99944	+	Phage protein				atgaaattaaaaattttagataaagataatgcaacacttaatgtgtttcatcgtaataaggagcataaaacgatagataatgtaccgactgctaatttagttgattggtaccctctaagtaatgcttatgaatacaagttaagtagaaatggagaatatttagaattaaaaagattacgttctactttaccttcatcttatggtttagatgataataaccaagatattattagagataataaccatagatgtaaaataggttattggtacaaccctgcagtacgtaaagataatttaaagattatagagaaagctaaacaatatggattacctgttataacagaagaatatgatgctaatactgtagagcaaggatttagagatattggagttatattc…	MKLKILDKDNATLNVFHRNKEHKTIDNVPTANLVDWYPLSNAYEYKLSRNGEYLELKRLRSTLPSSYGLDDNNQDIIRDNNHRCKIGYWYNPAVRKDNLKIIEKAKQYGLPVITEEYDANTVEQGFRDIGVIFQSLKTIVVTRYLEGKTEEELRIFNMKSEESQLNEALKESDFSVDLTYSDLGQIYNMLLLMKKISK
S25-4	S25-4_ORF134	S25-4|_99959_101026	99959	101026	+	DNA primase (EC 2.7.7.-) / DNA helicase (EC 3.6.1.-), phage-associated		FIG01301908	isu;Phage_replication	atgaggtttgaagactttttaacccaagaattaggagaaccaaaagaaaatactataggtgagctaagatactgttgtccgttttgtggagaaaaaagttataagttctatgttaagcaagcactagactctagtaatggtcagtatcattgtaaaaaatgtgatgaatcaggtaatcctattacatttatgaagacttattataacattacaggtaagcaagcttttgatttattagagtctaagaatatagatatagagagagcccctttacttacaactaataataaggatttaacagaatcagagaaacttatattaatgcttagaggtgtgcaccaagataagggaactactagtattaaacctcctagattacctgaaggatataaattatta…	MRFEDFLTQELGEPKENTIGELRYCCPFCGEKSYKFYVKQALDSSNGQYHCKKCDESGNPITFMKTYYNITGKQAFDLLESKNIDIERAPLLTTNNKDLTESEKLILMLRGVHQDKGTTSIKPPRLPEGYKLLKDNLNNKEIIPFLKYLKGRGITLEQIINNNIGYVINGSFYKVDGESKVSLRNSIIFFTYDNDGNYQYWNTRSIEKNPYIKSINAPAKQDEVGRKDVIFNLNIARKKKFLVITEGVFDALTFHEYGVATLGKQVTENQIKKIIDYVSIDTSIYIMLDTDALDNNIDLAYKLKTHFNKVYFVPHGDEDANDMGTRKAFELLKQNRVLVTPESIQSYKIQQKLKL
S25-4	S25-4_ORF135	S25-4|_101092_101430	101092	101430	+	Phage protein				atgtcaaataataaaaaagatattttagaatttgtagatgaatacattacagctttaagagttggtaatgagcaacgacaacatcaattagaagaaatgggtaaagaagaaacagcaacactaacagatgtagctaaagctattactaaccttatgttaggtgttaatgagcagatgacagacttagaatataataacgagttaaacttaaatattttaattgatgctttatataaagcagagcttattaatgaagatgtattagactacattcaagaatcaattgataaatcacaagaagaacctaaaaatgaagaagaaaaaggagaacaagaataa	MSNNKKDILEFVDEYITALRVGNEQRQHQLEEMGKEETATLTDVAKAITNLMLGVNEQMTDLEYNNELNLNILIDALYKAELINEDVLDYIQESIDKSQEEPKNEEEKGEQE
S25-4	S25-4_ORF136	S25-4|_101430_101882	101430	101882	+	Phage protein				atggaaaaaaatattagcacacacacaaaaggtattagtcaagcagacatggagaaatggattgaagctgtagtacaaggaactgttgatggtaaacaagttgatgagaaaacagctaaacaattagatagaattggttcacgaagtgtttctttagaagaagcaactcgtattgctaaagttcttaatgctgtaacagctcaagaggttacaggagactttaatgatgcatttaatgcaattgacttaatgatgattatcatggaagatgagttaggagtaactcaagaaaaagtaggtaaagctaaagataaactaaatgaaaaacgagaagcttacctaaaagagaaacaagaagaattacgtcaaaaacaacaagaagaagcacaaaaagaaact…	MEKNISTHTKGISQADMEKWIEAVVQGTVDGKQVDEKTAKQLDRIGSRSVSLEEATRIAKVLNAVTAQEVTGDFNDAFNAIDLMMIIMEDELGVTQEKVGKAKDKLNEKREAYLKEKQEELRQKQQEEAQKETESDSNEKVIQLKKNDEQ
S25-4	S25-4_ORF137	S25-4|_101869_102477	101869	102477	+	Phage protein				atgacgaacagtaagaaaaaaggggatacattcgaacgtaaaatagctaaagaattaactgcttggtggggataccaattcaataggtctcctcaatcaggtggtgcttcatggggtaaagataataatgctgtcggagatatagtagtacctcaggaagctaattttcctttagtagtagaatgtaaacatagagaagaatggactatagataacgttcttttaaacaacagagagccacacacatggtgggagcaagtcattaatgatagtagtaaggtgaataagacaccttgcttaatatttactagaaatagagctcagagttatgttgctttaccttatgatgagaaagtatatgaagatttaagaaataatgaataccctgtcatgagaaca…	MTNSKKKGDTFERKIAKELTAWWGYQFNRSPQSGGASWGKDNNAVGDIVVPQEANFPLVVECKHREEWTIDNVLLNNREPHTWWEQVINDSSKVNKTPCLIFTRNRAQSYVALPYDEKVYEDLRNNEYPVMRTDFIIDNIRKDKFFYDVLITTMNGLTSFTPSYIISCYDKKDIKPYKKVESNLSEVSKHEDELINDLLSDI
S25-4	S25-4_ORF138	S25-4|_102494_102886	102494	102886	+	Ribonucleotide reduction protein NrdI		FIG00001039	icw(1);Ribonucleotide_reduction	atgacaagcaaagaaagaccattaatcgtatatttttcaggtacaggacaaacagaaagattagtaaacaaaattaatattaataattcatttgaaacatttagggttaagagtggaaaagaaaaagtaaataaaccttttatactaataacacctacttataagaaaggtgcaatacctaaacaaatagaaagattcctagaaattaatgggagccctaaagaagttattggcacaggaaataaacaatggggctctaatttctgtggagcaagtaaaaagatttcagagatgtttaagattcctttaattgctaaagtagagcaatcaggacactttaacgagatacaaccaatattagaacactttagtaataaatataaagtagcgtaa	MTSKERPLIVYFSGTGQTERLVNKININNSFETFRVKSGKEKVNKPFILITPTYKKGAIPKQIERFLEINGSPKEVIGTGNKQWGSNFCGASKKISEMFKIPLIAKVEQSGHFNEIQPILEHFSNKYKVA
S25-4	S25-4_ORF139	S25-4|_102901_105015	102901	105015	+	Ribonucleotide reductase of class Ib (aerobic), alpha subunit (EC 1.17.4.1)		FIG00001069	isu;Ribonucleotide_reduction	atggcaacatatggaaaatggattgagttaaataatgaaataactcaattagatgacaatggaaaaaataaactctataaagaccaagaagctttagatgagtatttaaaatatattgaagacaatacaagaaagtttaatagtgaagtagaaagaattagagtattgacaaaagaaggaacatatgataaaatatttgacaaggttcctgacactattattgatgagatgactaagttagcttacagttttaattttaaattccctagtttcatggcaggacaaaagttttatgaatcttacgcatcaaaacagtatgatgaaaacaaaaaacctatttttgttgaagactatgaacaacataatgttcgagtagctttatatttatttcaaaatgac…	MATYGKWIELNNEITQLDDNGKNKLYKDQEALDEYLKYIEDNTRKFNSEVERIRVLTKEGTYDKIFDKVPDTIIDEMTKLAYSFNFKFPSFMAGQKFYESYASKQYDENKKPIFVEDYEQHNVRVALYLFQNDYVKARELLVQLMEQTFQPSTPTYNNSGQANRGELSSCYLFVVDDSIESLNFVEDSVANASSNGGGVAIDLTRIRPKGAPVRNRPNSSKGVIAFAKAIEHKVSIYDQGGVRQGSGAVYLNIFHNDILDLLSSKKINASESVRLDKLSIGVTIPNKFMELVKEGKPFYTFDTYDINKVYGKYLDELNIDEWYDKLLDNDSIGKVKHDAREVMTDIAKTQLESGYPYVFYIDNANDNHPLKNLGKVKMSNLCTEISQLQEVSEIYPYSY…
S25-4	S25-4_ORF140	S25-4|_105029_106078	105029	106078	+	Ribonucleotide reductase of class Ib (aerobic), beta subunit (EC 1.17.4.1)		FIG00000960	icw(2);Ribonucleotide_reduction	atggatattacacaaaaagtaaaacaacataataaaaatgctgtattaaaagcaacaaactggaatattgaagatgacgggatgtctgatatttattgggagcaaggaatctcccaattttggactcctgaagagtttgatgtatcaagagatttaagttcttggaatagtttaactgaaagtgaaaagaacacttataagaaagtccttgcagggctcacagggctcgatacaaagcaaggaggagaaggtatgaacttagtatcctaccacgaaccaagacctaaatatcaagctgtatttgcgtttatgggtggtatggaagagatacatgctaaatcttatagtcatatttttacaacattactaagtaataaagaaacaagctatctattagat…	MDITQKVKQHNKNAVLKATNWNIEDDGMSDIYWEQGISQFWTPEEFDVSRDLSSWNSLTESEKNTYKKVLAGLTGLDTKQGGEGMNLVSYHEPRPKYQAVFAFMGGMEEIHAKSYSHIFTTLLSNKETSYLLDTWVEENDFLKVKAQFIGYYYDQLLKPDPTIFDRYMAKVASAFLESALFYSGFYYPLLLAGRGQMTQSGAIIYKITQDEAYHGSAVGLTAQYDYNLLTEEEKKQADKETYELLDILYTNEVAYTHSLYDPLELSEDVINYVQYNFNRALQNLGREDYFNPEPYNPIVENQTNVDRLRNVDFFSGKADYEKSTNIKDIKDEDFSFLDSKEYSTAKEFL
S25-4	S25-4_ORF141	S25-4|_106096_106425	106096	106425	+	Phage protein				atggatagaaaagaagcaatggatttactaagtaaagcagaaatattatttaaaaaacatgatgagttttcatgtgtaagtgatatcaatgaccctatgaagttattcagtaactctaaagatgctaaagctgatgatacgtctaagtcttttcagctagagtttatgcatgatatgaccatgtatactttatcttatggctcaggacagttaaaacttattgatttagcagaaggttatgaagcacaaaaagctacagtagttaactcatttcccgaaattattaaaacattagaaaaggatgattcagaagatggaaaaaatgaatag	MDRKEAMDLLSKAEILFKKHDEFSCVSDINDPMKLFSNSKDAKADDTSKSFQLEFMHDMTMYTLSYGSGQLKLIDLAEGYEAQKATVVNSFPEIIKTLEKDDSEDGKNE
S25-4	S25-4_ORF142	S25-4|_106409_106729	106409	106729	+	Phage oxidoreductase				atggaaaaaatgaatagtttagtagatttaaatacagcaattagacaaaagaaagatgttattgtcatgattacacaagataattgtggtaagtgtgagattttaaaaagtgtaatccctatgtttcaagagtcaggtgacattaaaaaacctatcttaacattaaatctagatgctgaagatgtagatagagaaaaagctgttaagttattcgatatcatgagtacaccagtattaattgggtataaagatggtcagttagttaaaaagtatgaagaccaagttacacctatgcaattacaagaattagagtcactttaa	MEKMNSLVDLNTAIRQKKDVIVMITQDNCGKCEILKSVIPMFQESGDIKKPILTLNLDAEDVDREKAVKLFDIMSTPVLIGYKDGQLVKKYEDQVTPMQLQELESL
S25-4	S25-4_ORF143	S25-4|_106993_107532	106993	107532	+	Phage protein				atgttatttaatgaaaagtacaataatgatagacttatagaaaaagtatgtaaacacggtggcaaagttacatactatactgattcagtattaccctattatgttttaaaagacttatctagtcaccctgactcagaagtcgtttatcgtatgcgcaatggttttactgcaaaagaagtagataatatagctttgtcatttatgggtacaaaagttattattgatatttctgtagtatttccttatgtaaacccttatgatattattagaagtttacatgatattaaaacaaatgtagatgaagttcatttatcatttccacgaatattagaagtagatgaaaaacaagaaaaattttatttctttgatggtgaagcttatgatttaaaacctgagtat…	MLFNEKYNNDRLIEKVCKHGGKVTYYTDSVLPYYVLKDLSSHPDSEVVYRMRNGFTAKEVDNIALSFMGTKVIIDISVVFPYVNPYDIIRSLHDIKTNVDEVHLSFPRILEVDEKQEKFYFFDGEAYDLKPEYKVDFADKIRVSLSVWKMYIYILTSSRDFEDVDNVITKLKQQRKIKI
S25-4	S25-4_ORF144	S25-4|_107542_107847	107542	107847	+	Phage integration host factor				atgagtacagcaaatagaagagatatagcaagaaagatatcagagaatacaggttactatatccaagatgtagaggaaatactaagtgcagagacaaatgctatttctgacttactagaagaaggatatactaaagtaaagaatcataaatttatgcaaatagaagttattgaaagaaaaggtaaaaaagcgtgggatggtctgaataaagaatacttccatttacctaatagaaaagctataaaattcaaaccactaaaagaactagaagaggttatttataggcttaatgaagaagagaaataa	MSTANRRDIARKISENTGYYIQDVEEILSAETNAISDLLEEGYTKVKNHKFMQIEVIERKGKKAWDGLNKEYFHLPNRKAIKFKPLKELEEVIYRLNEEEK
S25-4	S25-4_ORF145	S25-4|_107923_111141	107923	111141	+	DNA polymerase I (EC 2.7.7.7), phage-associated			isu;Phage_replication	atgaaagtattaatcttatttgaccacattagagaagagcatttttctgtaagtaaagatgggagtgtgaaatctaatgtactaaatacacctaatggaaaaacacttaagaaattacttgagaagtgttctaatttaaagagagataaaacaaacagagattatgatattgattttctctacaatgcagtacctacacctatcagaaatgactacggtaaaatcattaaatatcaagatgttaaacaagcagaagtaaagccatactatgagagaatgaataatattattattgataattcttatgatatgataattcctgtaggtaaactaggtgttaaatacctgttaaatgttacagctattggtaaagtaagaggtgtaccaagtaaagtaact…	MKVLILFDHIREEHFSVSKDGSVKSNVLNTPNGKTLKKLLEKCSNLKRDKTNRDYDIDFLYNAVPTPIRNDYGKIIKYQDVKQAEVKPYYERMNNIIIDNSYDMIIPVGKLGVKYLLNVTAIGKVRGVPSKVTIENETSSHDVWVLPTYSIEYTNVNKNSERHVVSDLQTVGKFVEQGEEAFKPKEVSYELVDNIERVREIFNKEVKNDNYDGVDITAWDLETNSLKPDKEGSKPLVLSLSWRNGQGVTIPLYKSDFNWENGQDDIDEVLELLKNWLASKEDIKVAHNGKYDIKFLMSTENFKDFESIQDTKVGWYLAVTQEVKESLRLSDLAYEVTDVGGYDKPLEDFKLWFVTKLLRFFSDKIKEIQKENKKIAKKEYDVKAPEYKEWLENKLNETV…
S25-4	S25-4_ORF146	S25-4|_111211_111453	111211	111453	+	Phage protein				gtgaatacaggagagattagatttaatcgttctatggatgaatggattataacaagtatgtaccaggatgagctaggtgagatgaatattgttgttacattctataatagagaagaaaataaacatggttctacagttttaccaacagagtcatctactggagaagtagcagaggaattggcaagtcttgaagaagaatatcctctagctttacctttaagtagtatctcagttaatatttaa	MNTGEIRFNRSMDEWIITSMYQDELGEMNIVVTFYNREENKHGSTVLPTESSTGEVAEELASLEEEYPLALPLSSISVNI
S25-4	S25-4_ORF147	S25-4|_111470_111952	111470	111952	+	Phage protein				atggaaatacacattgattccctggattttacaaactttactattaaagatagaaatgggaactcacaagagtttgatattacagatgaattaagaattacagagtatacaatacaagaggactttatgcaacaatcatctaaatatgctttttgggcttctatattagagaaggtaagagcatattctgaaatggaacaaagaaacctagaaacaattggtagtaagctaaaccttacaattagacaagagtacgaacaacaaggtaaaaagcctactaaagatatgattgaatctagtgtttatattcacgattcttaccaacaacaacttaaagttgttgaggcttggaattataaagttaaacaacttcaatatgttgtaaaagcttttgagaca…	MEIHIDSLDFTNFTIKDRNGNSQEFDITDELRITEYTIQEDFMQQSSKYAFWASILEKVRAYSEMEQRNLETIGSKLNLTIRQEYEQQGKKPTKDMIESSVYIHDSYQQQLKVVEAWNYKVKQLQYVVKAFETRRDMMIQLGAELRQTNKNGGITNPFSH
S25-4	S25-4_ORF148	S25-4|_112039_113310	112039	113310	+	Phage protein				atggatttcaatcaatttattaacaatgaggcaagcaaattagaaagcaataacagttcttttaacaataatgtagagagctacaaacctaaaaaccctgtactacgtttaggtaatattaaagatgcaaacggaaataaggttgttaaagaaaatgcttttgtacgagtattacctcctgcccaaggaacaaatgttttctttaaagaatttagaacaacaggtattaactattctaagaaagatggttctcaaggattcacagggttaacattacctgcagaagaaggttcatctgtccttgacccatacattcaggattggataacaaatggtgttcagtttagtagattccctaataaaccaggagtacgctattatattcacgttattgaatac…	MDFNQFINNEASKLESNNSSFNNNVESYKPKNPVLRLGNIKDANGNKVVKENAFVRVLPPAQGTNVFFKEFRTTGINYSKKDGSQGFTGLTLPAEEGSSVLDPYIQDWITNGVQFSRFPNKPGVRYYIHVIEYFNNNGQIQPKKDAQGNVMIQPMELSNTGYKELLANLKDTMLKPSPNAPHSFISANEAFLVNIVKAKKGEMSWKVSVYPNAPLGALPQGWEQQLSDLDQLAKPTEEQNPNFVNFLINNVNNTELSHDNFKFNRETNVLGEEPSEPKQAPTQQDVDSQMPSNMGGQPNQPQQGQVGQYAQQGQSNGQGQQLQGTQQPINNTQFGQGTPSGQQPSNTGSVDWDNLAQQQSQPDSNPFNDFDVSSVDDSQVPFETQPQNTQQAPEPQQTT…
S25-4	S25-4_ORF149	S25-4|_113370_114626	113370	114626	+	RecA protein			isu;DNA_repair,_bacterial_UmuCD_system	atggcaagagcaaaaaaaggtaaagaagtagatttaacagatttaaatacaattgatttaggtaaagaattaggattaacattactatcagatacaaacagagcagatattaaaaacgttatacctacaatggttcctcagtatgactatattttaggtggaggtattccattaggtcggttaacagaagtttacggtttaactggtagtggtaaatctacttttgcagttcacttatctagaattgcaacacaattaggtgttatcactatttggattgacattgaaggaacagcagataacaatcgtatggaacaacttggtgtagatgtttcaaaactattctctattcaatcaggagaaggtagacttaaaaatacagtagaattatctgtagag…	MARAKKGKEVDLTDLNTIDLGKELGLTLLSDTNRADIKNVIPTMVPQYDYILGGGIPLGRLTEVYGLTGSGKSTFAVHLSRIATQLGVITIWIDIEGTADNNRMEQLGVDVSKLFSIQSGEGRLKNTVELSVEQVGKELEYWIDTFNEKIPGVPIVFIWDSLGATRTQKEIDGGIDEKQMGLKASATQKVINAVTPKLNDTNTGLIVINQARDDMNAGMYGDPIKSTGGRAFEHSASLRIKVHKASQLKQKSELTGKDEYHGHIMRIETKKSKLSRPGQKAEADLLSDYMVGKEDDPILLNGIDLEHTVYKEAVERGLITKGAWRNYVTLNGEEIKLRDAEWVPVLKDNKELYLELFSRVYGEHFPNGYSPLLNNKVIVTQLEEYQALENYYKEWATDN…
S25-4	S25-4_ORF150	S25-4|_114630_114983	114630	114983	+	Phage protein				atggataatttaatagataaaaacatgaatcaggtaaaagaatctttagggaatgcaaattcctcagatgttcttcctttaccttataaagatatagcaaagaaatttgaagaagtaaaagaaaaaggtgaatcaattatcattgaagaaggtggattcccttatacagattctacagtgatgtatatagaacatgtaacagatagatgggcgggaggatattccttaattagacatgagggtgaagaagttaaagtacctaagactatccatttttctgatatatatgttaaagataaatcacacaaagtaagaataatcttcgagggggctaatccttatgaagaaagctaa	MDNLIDKNMNQVKESLGNANSSDVLPLPYKDIAKKFEEVKEKGESIIIEEGGFPYTDSTVMYIEHVTDRWAGGYSLIRHEGEEVKVPKTIHFSDIYVKDKSHKVRIIFEGANPYEES
S25-4	S25-4_ORF151	S25-4|_114970_115632	114970	115632	+	Phage protein				atgaagaaagctaataatggtaatagatatgtaatagatatagatggtatacctgttgattttgaaagagatttagatagcttacttaataggtataaaaaccttagatggtcattatatcataggtacgcagggattttatctaatgattttgaaagacaagaactaagagaatatattgatgagcaatttattaaattagttaaagaatataatattagaagtaaagtggattttcctggatatattaaagctaaactaactttaagagttcaaaatagttatgttaagaagaatgaaaaatataaacgtactgaaattattggtaaaaaagattatacagtagagtccttaacagaagatttaaatgaagacttcgaggataatcaaattatgagt…	MKKANNGNRYVIDIDGIPVDFERDLDSLLNRYKNLRWSLYHRYAGILSNDFERQELREYIDEQFIKLVKEYNIRSKVDFPGYIKAKLTLRVQNSYVKKNEKYKRTEIIGKKDYTVESLTEDLNEDFEDNQIMSYVFDDIEFTEVQSELLKELLINPEREDDAFIVSQVAEKFDMKRKEVASELTELRDYVRFKINAYHEYYAKKELNNHRVNTENHIWEN
S25-4	S25-4_ORF152	S25-4|_115759_116391	115759	116391	+	Phage protein				atggctaaaaagaatgttaatgatgtattacaacaagaatctgttacagtagcagataagtatttacaagttaaagttaaccgtgacggttatactcgtacacatgaaggacaatatgcgtacaaagtagtttcagagggagaagaactattcttataccctgtacaaacagatggtaaaggtacattaaatgtaatgaagaaatcacctattgcttacactgatggggacaatatccatttcgtagtaaacacagtagtagacccttataatcactcatttatccgtactgaagatatcaaaggattagataaaggtaaacaacttattcaagctttcttagctttcgttgaagaccgtttcaaatttggtgtttataacgtatttgttgcaaacagc…	MAKKNVNDVLQQESVTVADKYLQVKVNRDGYTRTHEGQYAYKVVSEGEELFLYPVQTDGKGTLNVMKKSPIAYTDGDNIHFVVNTVVDPYNHSFIRTEDIKGLDKGKQLIQAFLAFVEDRFKFGVYNVFVANSKEDVLSIVDPTDNDADEVKDSLEHAHEDVIADFPASPARKDVKGVDSGEGQGDTSEPSAPKNVQVTPKEDGADVSAE
S25-4	S25-4_ORF153	S25-4|_116414_116926	116414	116926	+	Phage major tail protein				ttggctaagttaaatttatacaaaggtaatgagttactaaacagcgtagagaaaacagaaggaaaatcaacaatcacgattgagaatttagatgctaatacggattatcctaaaggtacttttaaagtatcattctcaaatgattcaggagagtcagagaaggttgatgtccctcagtttaagacaaaagcaattaaagttatttcagttacccttgacgttgatagtttagaccttacagttggagatactcaccaactatcaacaactatcacgcctagtgaagcatctaacaaaaatgtgtcatttgaatcagacaaatcaggtgttgctagcgtaacatcagaaggcttaattgaagcagttagtgcaggaacagctaatgttactgtaactact…	MAKLNLYKGNELLNSVEKTEGKSTITIENLDANTDYPKGTFKVSFSNDSGESEKVDVPQFKTKAIKVISVTLDVDSLDLTVGDTHQLSTTITPSEASNKNVSFESDKSGVASVTSEGLIEAVSAGTANVTVTTEDGSHTDIVAVTVKEPIPEAPADVTVEPGENSADITA
S25-4	S25-4_ORF154	S25-4|_116941_117168	116941	117168	+	Phage major tail protein				atggaaaagacattaaaagtttatagtaatggtgaagttgtaggctctcaagtagctaataacgatggagctactacagtatctattacgggcttagaagccggaaaaacttatgctaagggagcttttaaagtagcatttgctaatgattcaggtgaatcagaaaaagtagatgttcctgaatttacaactaaaactcctactgaagaaccttcaggagaagcatag	MEKTLKVYSNGEVVGSQVANNDGATTVSITGLEAGKTYAKGAFKVAFANDSGESEKVDVPEFTTKTPTEEPSGEA
S25-4	S25-4_ORF155	S25-4|_117263_117523	117263	117523	+	Phage protein				atggatattccaacaatattatttagaaatccatatgattatacgaaagtaaaaaaactaatggaaaacaaagagcagtacattgtagtaaagtttgattctgtttctgttcataatttaaatgttcaaggtatgatgaatgtcatccaagattacctacacatctatggttatagggttaaagagtacgggcaagaaaatgcttctaaagatgatgaaagagacgttaaaggttacttatatgaaagagtaggtgagtag	MDIPTILFRNPYDYTKVKKLMENKEQYIVVKFDSVSVHNLNVQGMMNVIQDYLHIYGYRVKEYGQENASKDDERDVKGYLYERVGE
S25-4	S25-4_ORF156	S25-4|_117527_118282	117527	118282	+	Phage protein				atgggaattatagtaaactccaaccatattcaatcagacactttatatgagtatgatagcttttttgatattgagaaagtagatacatttgaagaaggattgctttcaatacaagatgaaccaactgttttagcaggattcatctatgatgacatcacatttaataaggttattaattctaattcagatattgatgattatattaagaataatgatatttattatgtctctgatatagggttactccctgatacttttatcactgttgattctgataaaaaatattattcattattacaacaggtagttgagttaagtaaagacccttttcctaaatgggtagaggatgatgcaaaaggcttaactaagtattataactttcaagactttgaagatgta…	MGIIVNSNHIQSDTLYEYDSFFDIEKVDTFEEGLLSIQDEPTVLAGFIYDDITFNKVINSNSDIDDYIKNNDIYYVSDIGLLPDTFITVDSDKKYYSLLQQVVELSKDPFPKWVEDDAKGLTKYYNFQDFEDVFDLNSFYKKEVDMVREKCYNNGNVYLLYEVLPDYKLPLAYSLLSNKEHGIVIIGSQTRSNNDILTFYVKGMDAKAIASMFNVEHDYDSNIFHTFVNSHINILGNQITKFIREKGSSYE
S25-4	S25-4_ORF157	S25-4|_118275_119525	118275	119525	+	Phage protein				atgagtaactataaaacaatagaagaagtacaagcagttattattggggtattatttaaagatgaaggtaaaattgtaacatctaagtttaataaaattactaaagagtttggtttagatagaatcggtaaagatgaccttaaagaaattgtagaggatattagacaagacgcttatctaaatgaacttaaaaacaaagcaattaaaggtaaagtaacgttaggtgatttaaaagatgttgcagataaccaagtattcgaaggtaataactaccatgaagaagtatctacttacgtagtagctaaagaaaaagaattgtctcacttaagagaacagcgtaagcacaataggcatactgcataccctcaaattatgtttgatgaacttaaagaacatatg…	MSNYKTIEEVQAVIIGVLFKDEGKIVTSKFNKITKEFGLDRIGKDDLKEIVEDIRQDAYLNELKNKAIKGKVTLGDLKDVADNQVFEGNNYHEEVSTYVVAKEKELSHLREQRKHNRHTAYPQIMFDELKEHMVKELQGETLVEHHGSKANINDTELIVLLSDFHIGSIVSDMTNGKYDFEVLKARLNHFINTTVKEIEDREISNVTVYFVGDLVEHINMRDVNQAFETEFTLAEQISKGTRLLIDILNVLSNVVSGELRFGIIGGNHDRMQGNKNQKIYNDNIAYVVLDSLLLFQEQGLLNGVDIIDNREDIYTIRDTFGGKSIIINHGDGLKGKGNHINKFILDSHIDLLITGHVHHFSVKQEDFNRMHIVASSPMGYNNYAKELHLSKTKPSQQLL…
S25-4	S25-4_ORF158	S25-4|_119539_119907	119539	119907	+	Phage protein				atggatacaatttttattataggtgtagcgtttataacttttgcaacatttaacatagtctttagactatttgatttatggactaccgagaaaaaaatggtaagtcaaggacaacccccgctaagtaattttgagtactatcatgtgatagtaccttacttagtaggtgttattgttattacactaagtattatttttagagattccttgtattccgcacaatcagggttcggtattattattacaagctttatttacatgctagtttatgttataattggtcttgtagggtcatttatacttacaatattccaagctagaaaagctagacagtatcaaacacaggaggataataatgaagttcaatga	MDTIFIIGVAFITFATFNIVFRLFDLWTTEKKMVSQGQPPLSNFEYYHVIVPYLVGVIVITLSIIFRDSLYSAQSGFGIIITSFIYMLVYVIIGLVGSFILTIFQARKARQYQTQEDNNEVQ
S25-4	S25-4_ORF159	S25-4|_119894_120205	119894	120205	+	Phage protein				atgaagttcaatgatatttatgagcaattaattaaaaatgatacagtacaaaacattcatgagtctcaagatgacaaaggaaatatttatacaatccaatttgataaaggtaatgataagtatttatttaatgttattaatgatggattcttgaaagaaatgacaaacggtatggtagaccatcctgaaggtcagccatactcagtaagtttaatcaataaagaaacacctagtatgtcagtgaaacaatatttaacagatgtagaagatattgtacctactattagaaaaatggaaaaggatttcttatag	MKFNDIYEQLIKNDTVQNIHESQDDKGNIYTIQFDKGNDKYLFNVINDGFLKEMTNGMVDHPEGQPYSVSLINKETPSMSVKQYLTDVEDIVPTIRKMEKDFL
S25-4	S25-4_ORF160	S25-4|_120269_120805	120269	120805	+	Phage protein				atggattttaattttagtgcttttgataatagctcattagcaatgagaattagtgagggtgtatactatttcaatgatactccttattactttattgagcatgtagaagaagaaatgtctgagtatgttattgtgtatgacatacatgacagagaggaaaaagaaaatcctcagaagaaatatagaatagaaccttaccaacgtacaatacctgggggaacacctcttagtaacttaattaagagtatgatgcctcaacgtaagtatcctaagaaggttacagaagaccctatatttgtagctaatgttattcctttaggaacagatacagttacaggtaaaaccggtaaaggattttttgaaagagataaggatagaactatctattctcaaaaggaa…	MDFNFSAFDNSSLAMRISEGVYYFNDTPYYFIEHVEEEMSEYVIVYDIHDREEKENPQKKYRIEPYQRTIPGGTPLSNLIKSMMPQRKYPKKVTEDPIFVANVIPLGTDTVTGKTGKGFFERDKDRTIYSQKEPTKVVHGQYTGVFIGLTSVKWNRTYTPLESVVEYYKRVKGDRLNV
S25-4	S25-4_ORF161	S25-4|_120798_121565	120798	121565	+	Phage protein				atgtctaatgatgtagttaagttttatgaaaaagatattaaagaccttgtcagaactaaaaaacacatgttcaaagacgatgaaataactagtgatataaacgatatacgaatttttaatgagaaagtcatttgtcaaggtaaatgcagaacagattgtttagtactagaccgtaatggtacagtaataggtatagagataaaaacagaacgagactctacacagagactaaataaccaattaaagtattatagtctagtatgtaagtatgtatatgtaatgtgtcatgataaacatgtacctaaagtagaacaaatacttaaaaggtataaacataatcatgtaggtataatgagctacattagttttaaaggcaaacctgttgtaggtaaatacaaa…	MSNDVVKFYEKDIKDLVRTKKHMFKDDEITSDINDIRIFNEKVICQGKCRTDCLVLDRNGTVIGIEIKTERDSTQRLNNQLKYYSLVCKYVYVMCHDKHVPKVEQILKRYKHNHVGIMSYISFKGKPVVGKYKDATPSPHRSPYHTMNILWKTNLMTILRLIRDPHTYRTGYSYNASGRYSGGEGNFSQTTQSKRMKKPAIINQIIHYVGVDNTYKLFTRGVIYGYNNRWEVIEEDFFNTMKNGVRVINEQRQTK
S25-4	S25-4_ORF162	S25-4|_121543_121989	121543	121989	+	Phage protein				atgagcaaagacaaaccaaatagacgtaaagagatacaacatcagcctgttaactttgcccctacgaatactctaacaggggctaataatagtttctttgctaaaaagccttcagagcctaaggatgcaacatctgttattgaatatcgtatactattcattaaaagatttgataacgtaacaagtacagatgtgaaattacagaaaaagtatgcattaaaccttattagtgaagcacttgatgttaaagaaacttacttgtctcttaagcaaaaaggaaaaaaaacagaatctattttgcatacagatagagtttattatgttcatagaggtaaaaaacttattggaaagtgtagtatcagagaacaaagaacatttaaaggtaaacatttgatattt…	MSKDKPNRRKEIQHQPVNFAPTNTLTGANNSFFAKKPSEPKDATSVIEYRILFIKRFDNVTSTDVKLQKKYALNLISEALDVKETYLSLKQKGKKTESILHTDRVYYVHRGKKLIGKCSIREQRTFKGKHLIFIFKTRHRVKAERKDK
S25-4	S25-4_ORF163	S25-4|_121989_122852	121989	122852	+	Phage protein				atgttaaaaggattttcagaacatgtagacaaacctacaactattaagaccttatacaagaccttaacaagcggtaaagtagaattactaggtgtatcttacgatagtgattacttcccctcaggtgttacagtacaatcttacattgaggatataggtaatgaagatgagggtctacagtttgttaataaagtaaatgtagtagaatcaatgaaacaggctgtagtaggtatgaataatcaattaggttcttcaggtcttggatatgtgagaactgaacaacttaaaaaagagttggaagagactggactaatgacagatttacttgctagaggtactaacttaacctctactaagaaagtagatattgtaagtacttttattgagcctgaggtaaca…	MLKGFSEHVDKPTTIKTLYKTLTSGKVELLGVSYDSDYFPSGVTVQSYIEDIGNEDEGLQFVNKVNVVESMKQAVVGMNNQLGSSGLGYVRTEQLKKELEETGLMTDLLARGTNLTSTKKVDIVSTFIEPEVTYQDITIAKDIKLRLYKVEEESPLNGYTHIVYLLTTEKLYDGQTLFGMLSKKDKLSKGDTDKLLAFFRNNSLISKSVFCVKLLSKDYYFNLYNTHETGIFFLEDTDVITIACGQSYVKVNTKDIKSSYVKIEDKTHKLTELVINLKGDDTLTILF
S25-4	S25-4_ORF164	S25-4|_123224_123955	123224	123955	+	Phage protein				atggctagaaaaaagaatttaagaaataaaaacagtgatataaaagttgttcctgataaagaaaaagaaagtatattatctaagttataccataataagttactacgttcaaaggtagataatgcattagatgaagatatgagttatgatgatattatagaattatgtaaagaatatgatttagaattgtctaagtcagctattacaagatataaaagtaaaagaaaagaagctattgaaaatggttgggatttaggagaattaattgataaacgtaaaaaaacaagtgtaaaagatattaaggaaaaagaaactcctatattagaagaggagcaactttctccatttgaacaatcaaaacatcacacacaaacaatttatgatgatattcaagtacta…	MARKKNLRNKNSDIKVVPDKEKESILSKLYHNKLLRSKVDNALDEDMSYDDIIELCKEYDLELSKSAITRYKSKRKEAIENGWDLGELIDKRKKTSVKDIKEKETPILEEEQLSPFEQSKHHTQTIYDDIQVLDMIISKGAKGLEFVETLDPALMIRAMETKDKITGNQLKGMSFIGLRELQLKQTAQDTAMSEVLLEFIPEEKHEEVLQRLEELQNEFYKNLDLDEESRKLKEALDRVGYTI
S25-4	S25-4_ORF165	S25-4|_123973_124431	123973	124431	+	Phage protein				atggcagatgagattagtttaaatccaatacaagatgctaagccaattgacgatatagtagatatcatgacatacttaaaaaacgggaaagtactgagagttaaacaagacaaccaaggagatatccttgttagaatgagtccagggaaacacaaatttactgaagtatctagagacttagataaagaatcattctactataaaagacattgggttctctataatgtatctgttaactctcttataacatttgatgtttatctagatgaagaatattcagaaacaactaaggttaagtatcctaaagatactattgtagaatatacaagagaagaccaagaaaaagatgttgctatgattaaagaaatacttacagataataatggtaattatttctat…	MADEISLNPIQDAKPIDDIVDIMTYLKNGKVLRVKQDNQGDILVRMSPGKHKFTEVSRDLDKESFYYKRHWVLYNVSVNSLITFDVYLDEEYSETTKVKYPKDTIVEYTREDQEKDVAMIKEILTDNNGNYFYALTGETMLFDENKLNKVKD
S25-4	S25-4_ORF166	S25-4|_124497_124940	124497	124940	+	Phage protein				atgtttatttcattaaatcaagaagagaaagaattattaactaaagaggaaagtaaatacacaccattagaaacatcaagagagtttaacacacctaaagaagaattcattgtaacaagttataacgaaggtaaacctttagattacattgcaaaagaagctaaggtaagtatgggattaatttacacagttctaaactactataaagtaggtaaacgtaataagaaatcacctgtagaagaaagaattgcacatatcttaaaagataaaaacttagtcaaagagattattaaggattatcaatatatgaatttacaggacatttatagtaaatataatcttcataagaatggtttatattacatcttagatttataccatgtggaaagaaaatctgaa…	MFISLNQEEKELLTKEESKYTPLETSREFNTPKEEFIVTSYNEGKPLDYIAKEAKVSMGLIYTVLNYYKVGKRNKKSPVEERIAHILKDKNLVKEIIKDYQYMNLQDIYSKYNLHKNGLYYILDLYHVERKSELKDKALEEDNIVVE
S25-4	S25-4_ORF167	S25-4|_124957_125661	124957	125661	+	Phage protein				atgagaaataaaaaatcatttcaagagcagttaaatgacatgcgtaataaagagaaatgggtatctgaagaggagttcactgaagaagtggctccttctgaagaacctgaagtagaagaagaaaaactatatactttaaatgagttaaaagagagcttactagatgctcaaggattaaaagatgttgtagctgattttcctgcatctaaagatttatatgagcctaataagttatatatctgtacaatacctaaaggatatcagtctactgaagtacaaccaggacaatatatcggtattagtactggattattatcagagtcagaagacttcagccatttaagaggtcaaatgcctagaaacttatatgaaacttctcatgttttaaaacctttgata…	MRNKKSFQEQLNDMRNKEKWVSEEEFTEEVAPSEEPEVEEEKLYTLNELKESLLDAQGLKDVVADFPASKDLYEPNKLYICTIPKGYQSTEVQPGQYIGISTGLLSESEDFSHLRGQMPRNLYETSHVLKPLIRINNTNIEYQQHELLEDIKDDKKIYDVELEDLRLATGEEVSHLEIVDNKFFESRINEVLDRYTELTDSDDLLKYYSKLRELVGSDKMIYCSLLDKCVKIID
S25-4	S25-4_ORF168	S25-4|_125723_126121	125723	126121	+	Phage protein				atgtcaagaaaagcaagtatattctatatactagtggttattgttttggctttctctatctcatcttattatatatcttctttcatgtatcacgacaaaacaaaaaatgaagtctctactgagctatcaaacacaggaaagattaaagaagaaaagaacgtagaatttgtcggtgactacacattgaaaaaagtggaagataataaagcttattttatggaaacattacctacttacctacccggtagaataggagataacagcatagatatgaggtactacaaaacaagtagatttaaggaaggggtaaatttcaagcttattagggtatatactgaagatggagaagataatccaattcataagtataggtttgaagcagtaccaaccaaaaagtaa	MSRKASIFYILVVIVLAFSISSYYISSFMYHDKTKNEVSTELSNTGKIKEEKNVEFVGDYTLKKVEDNKAYFMETLPTYLPGRIGDNSIDMRYYKTSRFKEGVNFKLIRVYTEDGEDNPIHKYRFEAVPTKK
S25-4	S25-4_ORF169	S25-4|_126268_126510	126268	126510	+	Phage protein				atggaaatgtcagatttagaaagatttgatgcatttgtaagactaatttcagatgatgagctttcggaggaaagaatactggagttaagcgtagacttactaaacccaatactagaaggaggtacagcttacagagctaaaaaacgtattaagagtaaatttggtaagttagaagcaaaaaactttaaacgaaactataaattcttacttaagtcgatagctcaaatagaccaaaggagatag	MEMSDLERFDAFVRLISDDELSEERILELSVDLLNPILEGGTAYRAKKRIKSKFGKLEAKNFKRNYKFLLKSIAQIDQRR
S25-4	S25-4_ORF170	S25-4|_126515_127072	126515	127072	+	Phage protein				atgatagaaagggaaaaattaattaaagagattgaagaggctaatagagacatacagttacagttaaaagaagtagataattataaggatagtatacgttctaaaggaacaagaaattatatctctacaaaggtattagattctattatggttggtttcatagttagttttttaatactcattataatgcgtgtacttgaatacttggtaacaggtaatgctgtttattcacctttagcacctgcagttatcattatgtttgtcttagcactcggtacatggaaagtaagtaagatgaacaaaatagtatcttatagaggaactattaagatgtactgggaactaagcaatgctgagcaaaaacaagctaaggtatttaaatatcctaatgatgaagta…	MIEREKLIKEIEEANRDIQLQLKEVDNYKDSIRSKGTRNYISTKVLDSIMVGFIVSFLILIIMRVLEYLVTGNAVYSPLAPAVIIMFVLALGTWKVSKMNKIVSYRGTIKMYWELSNAEQKQAKVFKYPNDEVDIVSKHNLRQITFSEINILHLKYMRYNKAVEQHTKLSKELFKKDKETVDKNK
S25-4	S25-4_ORF171	S25-4|_127108_127284	127108	127284	+	Phage protein				atggttatacctagtattaaagcacaaaacaaattcaagaatgaattagagtattataaacaaggtcacattagtgaaagtaaaatgttagaattagcttttgattacatccaagaattagaacaaaataacgaatacgttactaatttgctagaagaggagagatatggtgagtaa	MVIPSIKAQNKFKNELEYYKQGHISESKMLELAFDYIQELEQNNEYVTNLLEEERYGE
S25-4	S25-4_ORF172	S25-4|_127277_127525	127277	127525	+	hypothetical protein				gtgagtaaatttattggagtgtacctatttaatttactagtggtagctttagtttacacagtaggatttttattcttttatggtgtagctagcttagttattattttaactcatgctactattgacccgttcgtattagctactttcttaggaataggattcttagttattagaactgcacacagaattatggcacgagtaatcaatgacgcagtagcccaagccatcaaggataaagaaaatgaataa	MSKFIGVYLFNLLVVALVYTVGFLFFYGVASLVIILTHATIDPFVLATFLGIGFLVIRTAHRIMARVINDAVAQAIKDKENE
S25-4	S25-4_ORF173	S25-4|_127539_127751	127539	127751	+	hypothetical protein				atggataaaacattaccaaagtttagtgtatatgaagttattgtaaagactgtaattatgacaccaacagaaggaagttctgacctagaatcattttacttttcaactagagagttagcagaaagatttgttgaagagaacacagtggaaacaaaaaacggtaaacgtgtatcttttgctgttaaagaacgtaaagtaaatcaaccaggctaa	MDKTLPKFSVYEVIVKTVIMTPTEGSSDLESFYFSTRELAERFVEENTVETKNGKRVSFAVKERKVNQPG
S25-4	S25-4_ORF174	S25-4|_127832_128476	127832	128476	+	Phage protein				atgaaactttcagaagaagtaaaacagagttacctagagaataaagctaatactaaaatggataagataagttggtctgagttaaaagctagtccttccggtagaacattaggagacttaatatattttagtatcgttataataaataatattatagctatagcattaacattaattcttggagatattattaaagatttaacagatagtactttagtaaaaataataagtatattacttattattgtcattgtatatggtatactgtcagcgttaatacctatattagtatttaaagcagtatttcctggttggagctatactgtatggaatgaatcttattacttaagactacctggtgaagaggactataagtactatagctattggtatttagat…	MKLSEEVKQSYLENKANTKMDKISWSELKASPSGRTLGDLIYFSIVIINNIIAIALTLILGDIIKDLTDSTLVKIISILLIIVIVYGILSALIPILVFKAVFPGWSYTVWNESYYLRLPGEEDYKYYSYWYLDLLGVTEFYRKNEKGKETKETSLHWVFYAKVDRPEDVNHWKNQLLTNRPLTILEYKKLKKLDKESEIRKQEALEEYKQYNSN
S25-4	S25-4_ORF175	S25-4|_128491_128739	128491	128739	+	hypothetical protein				atgataagctcatttgatagtatactacttgtcatatacattattatagcttttgcagtagctatggcaattatctacttagtatttaaaggtatgactattttactagataaactaatgatgttattattaagtaaaactacattagatgtagaagcttgttctatgataatggcagtcatcagtacaattgtttttggaattattgtacttttaatatggctagcagtaaacaatattttactataa	MISSFDSILLVIYIIIAFAVAMAIIYLVFKGMTILLDKLMMLLLSKTTLDVEACSMIMAVISTIVFGIIVLLIWLAVNNILL
S25-4	S25-4_ORF176	S25-4|_128751_128927	128751	128927	+	Phage protein				atggattttaatgactttataaacagtgaatcggatagggtaggtaagcctaaacaaaagaagaaggtagagaataagctaccttcttctactcctattgaagatagggaaaagaaattaaaagagataagaaagaaatcattatatattgatttaaggagaaaaagaaatgactaa	MDFNDFINSESDRVGKPKQKKKVENKLPSSTPIEDREKKLKEIRKKSLYIDLRRKRND
S25-4	S25-4_ORF177	S25-4|_128920_129216	128920	129216	+	Phage protein				atgactaaagaaacaaatgtactttacaaagataagtatagagattatactatagttgtaagactagcaggtgacattattgttactgaagtagataagaaacataaaacagcatttacacctattatatttgacaatggtgtagaaggcgtagagcttgtaatgcgtataggttctgtagagctcagcatgacagatttacgtgagttcacaaaagaggtatctacggctcagaaagctttagagtattttaataaaaaactttacattaaaggcttgacagatgaagcattttaa	MTKETNVLYKDKYRDYTIVVRLAGDIIVTEVDKKHKTAFTPIIFDNGVEGVELVMRIGSVELSMTDLREFTKEVSTAQKALEYFNKKLYIKGLTDEAF
S25-4	S25-4_ORF178	S25-4|_129264_129446	129264	129446	+	Phage protein				atgttattaggaattttatggtttatatggggatttgtatcgtactttgtattgatgtttggaattgagttttggaaagatagatggatgccaggtgttatcggagcaggagctttactactattcttattttggattatgaaatctattcataatgctatgacagtagtatacttgtattag	MLLGILWFIWGFVSYFVLMFGIEFWKDRWMPGVIGAGALLLFLFWIMKSIHNAMTVVYLY
S25-4	S25-4_ORF179	S25-4|_129459_129827	129459	129827	+	Phage protein				atggatatactaattattcattataaagaaacaaataaacgtgttttaaaagaaacaatacaaacaatacaaaatcatttaaatgatgaacacggtttggttaagatgacagcaacaaaacttagcagagagaatatagagaaaagatttaataactataatatagtcattgcagaagatgaccctgataattcttatcattacggtgtagctgtagaagacgcagattttattatagacataccaatttcatatttagatatacatgcaggagtagaatgggatgttgataatcctgtagatatgctagataggaatccggattttatagaagctgtaaataaattaaatgaagacttaatgttataa	MDILIIHYKETNKRVLKETIQTIQNHLNDEHGLVKMTATKLSRENIEKRFNNYNIVIAEDDPDNSYHYGVAVEDADFIIDIPISYLDIHAGVEWDVDNPVDMLDRNPDFIEAVNKLNEDLML
S25-4	S25-4_ORF180	S25-4|_129840_130169	129840	130169	+	Phage protein				atgctaaatgaaaaactaaaaaacctggaagatacaaaagtatacatgattaatagtattgcaagtttactaagcgcaagtacaggaaaatcaagtaaagtattttttgatgaaggaactattaaaattgtaagtggtgaaacaaaagcagtagaagtcattgataacttagtttaccctcactcaggacgtttacctattaaaacaacagaacctattgcacaaggtagtatggaacattgcttagatgtctattattgggaaagggtacacggttatagtaataaaggttatgaactattacctatgggatatgaacaggaggaataa	MLNEKLKNLEDTKVYMINSIASLLSASTGKSSKVFFDEGTIKIVSGETKAVEVIDNLVYPHSGRLPIKTTEPIAQGSMEHCLDVYYWERVHGYSNKGYELLPMGYEQEE
S25-4	S25-4_ORF181	S25-4|_130173_130367	130173	130367	+	hypothetical protein				atgataaatatagaacatgattatacaataagaactgtagataatagaaagtatacttactatagtaaacatgaatccctagttactttatataaaaatattataagtaaagattgtattgaagtaactaaatatgggaaagataaaaaagttattatagctactaaatatattgtatctattgaacgatggtaa	MINIEHDYTIRTVDNRKYTYYSKHESLVTLYKNIISKDCIEVTKYGKDKKVIIATKYIVSIERW
S25-4	S25-4_ORF182	S25-4|_130384_130737	130384	130737	+	Phage protein				atgaatgctaggaaagcacgtaagaacactaaaaactataaggactctagtgtaataactaaggagcaacacttaacttatatttatgataagttaaactacttgattgcaaatagtagtagtcaaggtaagacatatgtggtaatgaatctaagaacagattatcctgatgagttctctttatctaagttagaatacttaaaagagattaggcttcactataagaaattaggatttaaagtaaaaacgcaggtaaggaaacctgagtggtcagagaagggtatagctaagaattactttagatgtggttacacagatagcactttagtacctattatacacatcagttggtaa	MNARKARKNTKNYKDSSVITKEQHLTYIYDKLNYLIANSSSQGKTYVVMNLRTDYPDEFSLSKLEYLKEIRLHYKKLGFKVKTQVRKPEWSEKGIAKNYFRCGYTDSTLVPIIHISW
S25-4	S25-4_ORF183	S25-4|_130760_131251	130760	131251	+	hypothetical protein				atgtttttatttaacatatttataattattgtaatacttactatatatacgttaggtattactgttattaaaggttgtattaaaaagaaacagcagaaggaatatcacagggaaaaagttagacttcaacgtactgcacattcaacatgggtagagtttttcaaagactgggaatacaatccagtactattagataatggtacaacaacatttagagtcatagatgaacattttgatgaaagaagtctaaaaataacaattgaagactgtgtttactctagggatttacattggaatattagatgtcaaaaatattcaacagaagaattaaagaaatttgattggataactgaatatatacttgatacagtgaaggaagtagagtcagagcatataaaa…	MFLFNIFIIIVILTIYTLGITVIKGCIKKKQQKEYHREKVRLQRTAHSTWVEFFKDWEYNPVLLDNGTTTFRVIDEHFDERSLKITIEDCVYSRDLHWNIRCQKYSTEELKKFDWITEYILDTVKEVESEHIKRKEKQEEVKQKLLSNERIISLGDETDVREW
