# Supplementary material for: Safety assessment of Staphylococcus phages of the family Myoviridae based on complete genome sequences
Source: Sci Rep. 2017 Jan 24;7:41259. doi: 10.1038/srep41259 (PMC5259776; doi:10.1038/srep41259)
Supplement: Supplementary Dataset 15 [file srep41259-s16.xls]

## Sheet: Sheet1
contig_id	feature_id	location	start	stop	strand	function	aliases	figfam	evidence_codes	nucleotide_sequence	aa_sequence
S25-3	S25-3_ORF1	S25-3|_181_369	181	369	+	hypothetical protein				atggataaagtattagagtttgttatgagttatttactgtatcttataatgggatttataggtgtatggttaggaagtttaattatagggatgaatattaacccttttacaagttgggtaccttatgtagttgctctaatagtatctgtatcagagtatatatttaaatattatttagagctcatttaa	MDKVLEFVMSYLLYLIMGFIGVWLGSLIIGMNINPFTSWVPYVVALIVSVSEYIFKYYLELI
S25-3	S25-3_ORF2	S25-3|_466_756	466	756	+	Phage protein				atgattcatatatttgtaaaagaagattataataaagaaacattaaggaatttacttgagtatattaatactactgtaggtagggaattaacttatggtattaatacagactatgataaggatgtcgtgattgaaaccgatgaccccatagatgaggagaatacgattgatttatcaaatcttcctcactttaaagatgacttatgtattcttatagaagaggtatactgtaaggcatttgttaatggggaacctgttattatacgtaagtatgtagaggggatgttataa	MIHIFVKEDYNKETLRNLLEYINTTVGRELTYGINTDYDKDVVIETDDPIDEENTIDLSNLPHFKDDLCILIEEVYCKAFVNGEPVIIRKYVEGML
S25-3	S25-3_ORF3	S25-3|_756_1043	756	1043	+	Phage protein				atgattataatatttttaactgaaaaatatgattccaaagctttaaagaaagtattagaacatattgataattgtagtagtagaggtcttagctatttaatgggaaaaggagaagcggatgtatgtatagagaaaaatgtattcagagaaagagatgatgtaaggattaactcaaacattattgatgaaggtaaactctgtgtgttaataaatagacatggtttagaatgtagttactatagaggtgtatcctgtaatattggtgccttcgtaaaggagagattataa	MIIIFLTEKYDSKALKKVLEHIDNCSSRGLSYLMGKGEADVCIEKNVFRERDDVRINSNIIDEGKLCVLINRHGLECSYYRGVSCNIGAFVKERL
S25-3	S25-3_ORF4	S25-3|_1043_1339	1043	1339	+	Phage protein				atgatagaaatataccttagtgagaattatgataaggatttgctcaaagcagaattgaagtggattaaagagaccgcttcaagagaactaacttatgatgttaatagaagtccaggattagatgtacatattaatacttactataaatgtactaaagatgaagtagaagaaatgagcttacatcctcagtttgaagatgatatatgtgtatttatagctgaaacatggatacatgagtatcgtaatggtaaatcaataggtgtagatagcatggaggagtatgtaaaggagatgtag	MIEIYLSENYDKDLLKAELKWIKETASRELTYDVNRSPGLDVHINTYYKCTKDEVEEMSLHPQFEDDICVFIAETWIHEYRNGKSIGVDSMEEYVKEM
S25-3	S25-3_ORF5	S25-3|_1343_1600	1343	1600	+	Phage protein				atgcttaaagtatattatacagtttatcataggcagagtatgaaaacgattaaggataagttagatagaagtgatttaattgacttcctatataagacttggcataaggatataagtaatatatacccaacagattatactacgtatgaaacaaaattctgtatagacatagatgtagatagattaattgaagcggttaatagagaaggcatattacttattaaccgtagtaattatattacactaagagagtggtag	MLKVYYTVYHRQSMKTIKDKLDRSDLIDFLYKTWHKDISNIYPTDYTTYETKFCIDIDVDRLIEAVNREGILLINRSNYITLREW
S25-3	S25-3_ORF6	S25-3|_1707_2315	1707	2315	+	hypothetical protein				atgaataatagggttaggatgagggatactttagatagggtttgcttaatacctaaggtaaaatttaggttgaaggatgaccctgatgaagtttgggttgatatgatgttacataatgacaaaaagcctaatgatagttactatatatctaataaaggtagaatagcaacttataaatataaacaagataagtatgatattctatattcagaagagagaactaggcaacaatctctttacggttactggagtttaaataaaggtagattctctattcataggttagtagcatgttatttcaattataaaccttatagttatgatatggatgtacatcatataaacggagataaaagagacaataggttagagaacctggagttcctaagtagaactgag…	MNNRVRMRDTLDRVCLIPKVKFRLKDDPDEVWVDMMLHNDKKPNDSYYISNKGRIATYKYKQDKYDILYSEERTRQQSLYGYWSLNKGRFSIHRLVACYFNYKPYSYDMDVHHINGDKRDNRLENLEFLSRTEHYYRELELGGRPSTHEMRIQERKYSEADVKNMRKMHSEGYSMSHIAREYDDRFGTIRQIIKRITYKDIE
S25-3	S25-3_ORF7	S25-3|_2881_2543	2881	2543	-	Phage protein				atgaaaataaactatattccaatgtgggacaatgaagatgtattacaatatgcaaaatcacaactattagtaaatgaattagaaacaaaagaaattgtattcaaaaattatcaaatatcagatgatattgataacggaacagataaaaaatattatgaaatatatgaaagtaaattttatgtagatgagaatacaacagaagaggaatttaataatttaattatagaaaatgaaaaactaataaaagactataaaacacaaaacggattaattaaaaatttaattaaatcacaacatgaagtaaatgaatttgaatacaatgttataaatattctataa	MKINYIPMWDNEDVLQYAKSQLLVNELETKEIVFKNYQISDDIDNGTDKKYYEIYESKFYVDENTTEEEFNNLIIENEKLIKDYKTQNGLIKNLIKSQHEVNEFEYNVINIL
S25-3	S25-3_ORF8	S25-3|_3191_3499	3191	3499	+	Phage protein				atggatgtaaaagaaattgcagacactataatggagttgtggcaaatggacggctacagatgtacagaaccgccattatatgaaagcacattaaaccatacacgcacatatacggctttaatagtaagcattaaaggaaactatgacactgttcaaatgttccgcaaaacgcctataatgagcatgagagagcaagcccaaccggctagcatgttagtaaatgtaattgatgatgtgattataatcgtatatgaaaatgttgtttatggagttcaagacaaagaaataaaatttgttgaagaaatttaa	MDVKEIADTIMELWQMDGYRCTEPPLYESTLNHTRTYTALIVSIKGNYDTVQMFRKTPIMSMREQAQPASMLVNVIDDVIIIVYENVVYGVQDKEIKFVEEI
S25-3	S25-3_ORF9	S25-3|_3705_3983	3705	3983	+	hypothetical protein				atgacaaacttaaataacttgaaagcaattaaaatgacttatacaaatttagacggtgaaacaacagaaatgtatttaacacatgaccaatttaaaacatcattcattgatgaacgttggaaaggtgagagacgaacaaacaagaaatacactatttttggttactaccacactaaaacgactgtaacatcagaattcggcaaaacagtccgcacgttcgatttccctaacactcatgcagaagcagaagcaagacataatgaagcggttaagaattaa	MTNLNNLKAIKMTYTNLDGETTEMYLTHDQFKTSFIDERWKGERRTNKKYTIFGYYHTKTTVTSEFGKTVRTFDFPNTHAEAEARHNEAVKN
S25-3	S25-3_ORF10	S25-3|_4032_4271	4032	4271	+	hypothetical protein				atggaaaaaaacttttacgtactagaaaatgaattgattacaactgaaccaactgatgaagaattagaaaatttattatatgtttatgatgaacctataatatatgaattagataataacgaatatattattgtaaatgaattagatgaacagtgggaacttataaaaaaattatctaattattatgttagtaaaaaagtttctcataatatgcaagaattaaaagattacattaaataa	MEKNFYVLENELITTEPTDEELENLLYVYDEPIIYELDNNEYIIVNELDEQWELIKKLSNYYVSKKVSHNMQELKDYIK
S25-3	S25-3_ORF11	S25-3|_4784_5185	4784	5185	+	hypothetical protein				atgttcaaattacaaaataaagtggaaattatcgtacctcaaaaagataataacggtgttgaaatctcaagccctgaaattaaaaatacagtgaataacatcactagaattgcgggcggttgcactatcacagacgttaaaggtcaatggtggtcagacgatgaaaaacgtattatggaagatgataatcttaattatgaatggtactataacaaagatatacaagacgtaaacgaccaacaaggtttattaaaaggtttatcaactattgcaagaattttaataactgaatacggtcaagaagcaatcagtattaaaatcaatggtgtactatatatcatagatgaaaatgatttaggatttttatcttatgaattgtatgacttaatgtttaaaaat…	MFKLQNKVEIIVPQKDNNGVEISSPEIKNTVNNITRIAGGCTITDVKGQWWSDDEKRIMEDDNLNYEWYYNKDIQDVNDQQGLLKGLSTIARILITEYGQEAISIKINGVLYIIDENDLGFLSYELYDLMFKN
S25-3	S25-3_ORF12	S25-3|_5633_5854	5633	5854	+	hypothetical protein				atgaacagattagaaatagtaaaagacacagcaatggaatacatcattatgatggataacggagttatggacggacaattaacacaagaagaatacaacgaagcggttagctttgaaaaggtttacgattacactttatcagaagcaaatcaagaatgtaaattcttaggcggtaaaattttaactttcctagtacatgaagcaattgaagaatacgcataa	MNRLEIVKDTAMEYIIMMDNGVMDGQLTQEEYNEAVSFEKVYDYTLSEANQECKFLGGKILTFLVHEAIEEYA
S25-3	S25-3_ORF13	S25-3|_5935_6072	5935	6072	+	hypothetical protein				atgagatacgaaatcgtaacattagttaatggagaattattcatgtttgcaacatttaagaaagcagaggcagaaaataaatatcaagaatggtgtgacttgtacggtcaagaaaatgtgagcatggaaaaaaattaa	MRYEIVTLVNGELFMFATFKKAEAENKYQEWCDLYGQENVSMEKN
S25-3	S25-3_ORF14	S25-3|_6143_6307	6143	6307	+	hypothetical protein				atgacaaaaacaatcaaacaattagaaagccaacttgaaagactagaaagaaaatcagatgagcaactagcaaacggatattatgaagcctttgaaagaacttgcgcacaaattagagaattagacctacaaatcgaattaaaaaagaactcagaaactgtttaa	MTKTIKQLESQLERLERKSDEQLANGYYEAFERTCAQIRELDLQIELKKNSETV
S25-3	S25-3_ORF15	S25-3|_6344_6475	6344	6475	+	hypothetical protein				atgttattattaatacataaggtaaaacaaataaaggaggaaaacaaaatgatgatttggatattgatttttatggtaatcccatttgtacttggattcattaacggttggaactcagaagaagaaaattaa	MLLLIHKVKQIKEENKMMIWILIFMVIPFVLGFINGWNSEEEN
S25-3	S25-3_ORF16	S25-3|_6873_7217	6873	7217	+	hypothetical protein				atgacaaacttactaaacactattgagatggattttgaatactatggagtacaatttgaaaatggatggaaacacaatgcctacactgtagagctaacacataatggagttaccgaagaatttgattggaaacaaggaatgggaattcatgaagaacctgaactagaaagcatcttagaaagcttaatgctagatattcattactatgaggaagatatttattcaatgtatgaggacgaagaacaggcagaaaaaataattgagaagttagaagaacaaactaaaaaggtaaataaactatttacagatgaggaacaagcagaattagttgaatactttgaatag	MTNLLNTIEMDFEYYGVQFENGWKHNAYTVELTHNGVTEEFDWKQGMGIHEEPELESILESLMLDIHYYEEDIYSMYEDEEQAEKIIEKLEEQTKKVNKLFTDEEQAELVEYFE
S25-3	S25-3_ORF17	S25-3|_7292_7480	7292	7480	+	hypothetical protein				atgaataaatacggtatttggaacgctatagaggacgtacaagaggttaagaactataatattgagcaaattattgagtttgctaatattgaacgtgtagcagttacaggagtacaaaaagaaataacaacactagaggaagcggaagactttttattaacactaggctatatagtagaagaaatgtaa	MNKYGIWNAIEDVQEVKNYNIEQIIEFANIERVAVTGVQKEITTLEEAEDFLLTLGYIVEEM
S25-3	S25-3_ORF18	S25-3|_7495_7659	7495	7659	+	Phage protein				atgaacacaagaagggtaaacaaagctttaaatgaagcagttagattattagacaagcaaatagcagacacacagaaaacaatgcaggagttaaataaccaacagataagagctaagcaggagctaatgacattagttgatgctatgactggtgatgatgagtaa	MNTRRVNKALNEAVRLLDKQIADTQKTMQELNNQQIRAKQELMTLVDAMTGDDE
S25-3	S25-3_ORF19	S25-3|_8003_8182	8003	8182	+	Phage protein				atgagagacttattagaacaggaacaattagaaaaagacgtaaaagatattatttgggtattagacagaatgattgctagaggagaacaatacactgaagcttacgatattttagttaacaaattagaaagacaagaaaaaagaatcgtagaaataaaaaaacaaaacggaatattttaa	MRDLLEQEQLEKDVKDIIWVLDRMIARGEQYTEAYDILVNKLERQEKRIVEIKKQNGIF
S25-3	S25-3_ORF20	S25-3|_8751_8539	8751	8539	-	Phage protein				atgaaactataccaagtagaacataataattgtgaaccttatgaagataactttcattttagagaagataagatatatacagataaggagaacttaattaaacgtattaaagaagaaggttataaagaggaaacaaaccatagaggagagcaagagttcattaaaggagacccaagagatttctatggaatggatatgattactatacattaa	MKLYQVEHNNCEPYEDNFHFREDKIYTDKENLIKRIKEEGYKEETNHRGEQEFIKGDPRDFYGMDMITIH
S25-3	S25-3_ORF21	S25-3|_9185_8751	9185	8751	-	Phage protein				atggaaaactataaaaactttattatagaggaaatgaataaagcccatatcttagtagctaaagcagaacaaattaaaagggatagaaaattagcagaaacagaactagaagaagtatatagaaaagcagaagcctttgatgaaattgtaaatgagttactttatcaattacaaaatctagagagttgggatactctagaccaaaaagactgccaaacattaaaacaaatattagaggaaaatataaaagaggaaaagcagttgaagagatacaaagtaaaacgtactattactacagaagaggtaagatatatagatgcagaaacagaggaagatgcatggtatagtgtagaatatgaagatgaaggtgcagatacagcacactataatgcagaatat…	MENYKNFIIEEMNKAHILVAKAEQIKRDRKLAETELEEVYRKAEAFDEIVNELLYQLQNLESWDTLDQKDCQTLKQILEENIKEEKQLKRYKVKRTITTEEVRYIDAETEEDAWYSVEYEDEGADTAHYNAEYGEWSYEEEEND
S25-3	S25-3_ORF22	S25-3|_9379_9188	9379	9188	-	Phage protein				atgatagaaattagtatctcatggacttatctaatatcattcttgctactatggtcagccggtaccttatacattaattaccttgtttatagaatacggttaacaaataaggaacgtaaagaaatgagtaaggagcaccaccgcaatagagaagagataaaacaaaggatagaaaatagaagggataaataa	MIEISISWTYLISFLLLWSAGTLYINYLVYRIRLTNKERKEMSKEHHRNREEIKQRIENRRDK
S25-3	S25-3_ORF23	S25-3|_9861_9376	9861	9376	-	Phage protein				atgaataaaacattttttaagttcctaggtaaaaacacattagagtattcaaaacaggggataggttttcttgtagcccttcctataatgttaattatactttctgtatttctagcattcattataggtattcctgcagttattatttacgctctacatgcattaaatgtagacaatgattttattatacagttagtacctgttatgtggttcataatactttatggtattgtaagaacagatgagcacaaaaaaccatttgttaaactaagattaaaggattacttactatctatattatatctaactactattacagctattagtgttttagaaagctatttgctctttcaattattaccttttacaggagatgtaagagcagttataacactatta…	MNKTFFKFLGKNTLEYSKQGIGFLVALPIMLIILSVFLAFIIGIPAVIIYALHALNVDNDFIIQLVPVMWFIILYGIVRTDEHKKPFVKLRLKDYLLSILYLTTITAISVLESYLLFQLLPFTGDVRAVITLLSFIVFVAVNRGICKIAIKSYKEYKEDSQ
S25-3	S25-3_ORF24	S25-3|_10285_9854	10285	9854	-	Phage protein				atgaatatcaaatatattgatttagtattagagaattgcgatgttgtaagattagaacctaaagacgtaagcaggttccatatatcaggtattacagaaggtatagattactatggtacatataaagggacttcaaatataaatcgaacacgtcactgtacttattttggtattcttattgataaacctatggaaatacctcaagttggttttgcttatcctgataatacgaacgcttatgaaatgattacagcatattcagatattacagctatagatattatttatgaaaatgacgcaaatgaatatatttatgtagactttaatgaatacaatgataactataatatcaatcaaaagaatgattattacaataatatgttagaaattacaattaca…	MNIKYIDLVLENCDVVRLEPKDVSRFHISGITEGIDYYGTYKGTSNINRTRHCTYFGILIDKPMEIPQVGFAYPDNTNAYEMITAYSDITAIDIIYENDANEYIYVDFNEYNDNYNINQKNDYYNNMLEITITESNSREEEDE
S25-3	S25-3_ORF25	S25-3|_10841_10299	10841	10299	-	Phage protein				atggataagataaatctcaataaaaaacataagggttctaccgtagtcaacatatcaaataatattatgttaaaaatacaatgtacagacctaagaaaagaatgtgatgattcagaagcacctactacctatacccattttaaagcttatatcgtatataatatattcattgtagttaatgatagaaaacaaaagaaaaaagttaagtatgattactataatgaccatgtaggcagaggtaatgttaaagacctattgaaagtaaaagatgttatcttccagttatccactcaattaaatactaatgaaattattaaaatatcaggtgcagatgaaagaagatataaaatctataaatattttatagaaaaagatataagatttgaagacaatatgtat…	MDKINLNKKHKGSTVVNISNNIMLKIQCTDLRKECDDSEAPTTYTHFKAYIVYNIFIVVNDRKQKKKVKYDYYNDHVGRGNVKDLLKVKDVIFQLSTQLNTNEIIKISGADERRYKIYKYFIEKDIRFEDNMYYSKSNIWIINNFSLLQKFQWNTVITRDGDYNKKELKKVDKEWKELLI
S25-3	S25-3_ORF26	S25-3|_11341_10853	11341	10853	-	Phage protein @ Uncharacterized protein COG3236			isu;Riboflavin,_FMN_and_FAD_metabolism_in_plants	atgagagaaacaagtgaatatattatgttttggggtaaagaagatatttattctaacttttaccctataaagtttaaacatcaaggaagaacatttaataactcagagcaagcctttatgtggcgcaaagcaagatactttaatgactttcaaatagcaggtgaaatactaaatactaagaatccaaaccatgctaaaagtttaggtcgtaaagttcgtaattttaatgaagaacagtggaataaagtaagatatgatattatggtagaagtagttaaagataaatttatgactacacacctaaagcaaagaatattagacacagatgtacgtaaagatttcgtagaagcttcaccttatgataaaatatggggagtaggtcttaaagcaaatgaccct…	MRETSEYIMFWGKEDIYSNFYPIKFKHQGRTFNNSEQAFMWRKARYFNDFQIAGEILNTKNPNHAKSLGRKVRNFNEEQWNKVRYDIMVEVVKDKFMTTHLKQRILDTDVRKDFVEASPYDKIWGVGLKANDPKILEQSNWKGQNLLGKVMEDVRVHCIYNK
S25-3	S25-3_ORF27	S25-3|_11752_11354	11752	11354	-	Phage protein				atgaagaaaaaatattttaaaggtcttaaattaaatgactttgaaaaagaagtttttggactaaaaaagaataaaaaatataagaaaatgaagaaaaaactaggtagaaatgagcctaagtattggaattatgacatgtccttctttattcagttatacgctgacttaaacgcatttgtagagagtagtaaccatgtggatatggaataccatacttttgtagatgtagacggcaaagaaagaacacaaatagatatgataaaacatattttaagcttgataaaatattatcataaagaaatggatgattttgatatggataaatatgatgagcttgaacaggtacaaagtaaaatattagataattttaaaattgtattaccatcactatggaattaa	MKKKYFKGLKLNDFEKEVFGLKKNKKYKKMKKKLGRNEPKYWNYDMSFFIQLYADLNAFVESSNHVDMEYHTFVDVDGKERTQIDMIKHILSLIKYYHKEMDDFDMDKYDELEQVQSKILDNFKIVLPSLWN
S25-3	S25-3_ORF28	S25-3|_12456_11749	12456	11749	-	Serine/threonine protein phosphatase (EC 3.1.3.16)				atggctatatacgttgttcccgatattcacggagaataccaaaaattattaacaattatggataaaataaataatgaaagaaaacctgaagaaacaatagtattcttaggagattacgtagatagaggtagaaggtcaaaagacgttgttaactatatatttgatttaatgtctaatgatgataatgtagtaactctgttagggaaccatgatgatgagttttataatattatggaaaacgtagaccgattaagtatctatgatattgaatggctctcaaggtattgtatagaaacacttaactcttacggtgtaagtacggtaacgttaaagtatagtagtgtagaggaaaacctaagaaataattatgattttattaaaagtgaactaaagaaactt…	MAIYVVPDIHGEYQKLLTIMDKINNERKPEETIVFLGDYVDRGRRSKDVVNYIFDLMSNDDNVVTLLGNHDDEFYNIMENVDRLSIYDIEWLSRYCIETLNSYGVSTVTLKYSSVEENLRNNYDFIKSELKKLKESDDYRKFKILMVNCRKYYKEDKYIFSHSGGVSWKPVEEQTIDQLIWSRDFQPRKDGFTYVCGHTPTDSGEVEISGDMLMCDVGAVFRNTDFPFIKLEVKK
S25-3	S25-3_ORF29	S25-3|_13088_13017	13088	13017	-	tRNA-Met-CAT				ggactcttagcttaaaggtaaagccaaccgctcataacggtttgactgtaggttcgagtcctgcagagtcca
S25-3	S25-3_ORF30	S25-3|_13916_13368	13916	13368	-	Phage protein				atggaaaaaatttatatattagaagaagaaatagaggaaatggactatgacttgtgggaagaagatacagtgtatacaacaagttatgaagttttaggttatactgattctttagaggacgcagaatatattagagataactatggaacaagtaatcctatatttataaatgagtatccttatctaacaaaagagaagttaatagaagaacagcgttattttagatataatagttatcttgaacttaaaagagttaatgggtactttgagatatctgaaataaatgaattacatgttactgaagactttagtattaataaagatgataaaaattttgattcacctttttctataaatatgttttcacataatagaaatagtataggtatagaattcatt…	MEKIYILEEEIEEMDYDLWEEDTVYTTSYEVLGYTDSLEDAEYIRDNYGTSNPIFINEYPYLTKEKLIEEQRYFRYNSYLELKRVNGYFEISEINELHVTEDFSINKDDKNFDSPFSINMFSHNRNSIGIEFIMFSEYNDKEDIIEKEKNSFLMKLKYLLKHSKEADIRRTSKIIDSIDKLT
S25-3	S25-3_ORF31	S25-3|_14138_13920	14138	13920	-	Phage protein				atgaaaaatattattaattttttagtagactataacataaattttagttactcagaagatagtttaaatgttatgaataactcatacttagtagataaacatggtacacaagattatgaaattgtaggtaactatgaacatattacaggggtattttcttatcaaacagaagaagaggttatagctaagcttaaaaatcttattggtatttgggagtaa	MKNIINFLVDYNINFSYSEDSLNVMNNSYLVDKHGTQDYEIVGNYEHITGVFSYQTEEEVIAKLKNLIGIWE
S25-3	S25-3_ORF32	S25-3|_14333_14139	14333	14139	-	Phage protein				atgagagataaaagaatacactcagaattattatatggtatcataggtaagcacatacaagaagaggaaaatattacaccatatatagaagctatatatgtagatatgatgaatattattgtagtagaatatactttttataatgaaaatggaacaagaatgctaggacaatatccgataggagaggttatgtaa	MRDKRIHSELLYGIIGKHIQEEENITPYIEAIYVDMMNIIVVEYTFYNENGTRMLGQYPIGEVM
S25-3	S25-3_ORF33	S25-3|_15060_14323	15060	14323	-	Phage protein				atgaacttagaaaaaagtttcttattatcaacaatagaatttggaagtacttatcaaggaacatcagatgagtattcagataaagattacatgagtttagttgtccaacctttatcagatactatatttaggaataatgaaaaagcaagtaagcatacagaagtatcaagatactatgcagtagaaagatttatctctttagtgctaaaaagtgggtttgataatgttcttaatttatgtgctcaattagagcaagctaaaaatactagattcaataaaactgttttatatttattttatgatgattttatatttttaacttatgttagagctaattttaagcctatagcatattctgttatcggtaatattaataacatactaaaaaaaggagaatta…	MNLEKSFLLSTIEFGSTYQGTSDEYSDKDYMSLVVQPLSDTIFRNNEKASKHTEVSRYYAVERFISLVLKSGFDNVLNLCAQLEQAKNTRFNKTVLYLFYDDFIFLTYVRANFKPIAYSVIGNINNILKKGELTGKDLVKFYTFYNHLEYYNDLLDDLDNLNVSYKDFAKVKYMPKEVLDNKRSNVSIEKKKDLVNKVEPLIQEVKDKLKSNESNIKHYKDAMELVEKSLKDKTVAFLTEVYNER
S25-3	S25-3_ORF34	S25-3|_15478_15239	15478	15239	-	Phage protein				atggacttttaccaatttctaaatcacgaaaatgtaagagttaattctataacaccaagtcaaaagaattttattagaaaaaatttagaattaactaacctagaggatactgatattgattttattagctctaaacaagcaaaggaagaaatagagaaaattataagaattaaaaatgaagaagaatatgatatagctatggatgctttagcaggatgggtaactaaacatggttattaa	MDFYQFLNHENVRVNSITPSQKNFIRKNLELTNLEDTDIDFISSKQAKEEIEKIIRIKNEEEYDIAMDALAGWVTKHGY
S25-3	S25-3_ORF35	S25-3|_15869_15480	15869	15480	-	Phage protein				atgtttaaaaaagcacctcaatatattatggaaaaagtagaaaaagaaaacaatattctaggagaagatttaagtcttgatatttattataaaggagttaaactaactgttaagagacaccctgaaactggtcatttaaatggatatataactttaccctcagatatcaatgaaaaagaatatgactccttagaaagacgttctcataagggtatcacttacgatgattatgactatgagggtaagagagtattagggtttgactgtgcacatgcctgggatatgacaccatatgctattatagggtcattagatgaccaatatagagatttagaatacgtactaagtattttaaaagatatggcagaatacgttaaaaaggatgagtaa	MFKKAPQYIMEKVEKENNILGEDLSLDIYYKGVKLTVKRHPETGHLNGYITLPSDINEKEYDSLERRSHKGITYDDYDYEGKRVLGFDCAHAWDMTPYAIIGSLDDQYRDLEYVLSILKDMAEYVKKDE
S25-3	S25-3_ORF36	S25-3|_16140_15967	16140	15967	-	Phage protein				atggaaaaagtaaatcatgagtttctagcagaattggcaaagagtaatagtcctgtactaaattcaaaaccacttcaagatggagactataatattgaatttgactatgatggttttcactttgagttctcacagaaaaatggttattggcaatggaaatacaatgctaaataa	MEKVNHEFLAELAKSNSPVLNSKPLQDGDYNIEFDYDGFHFEFSQKNGYWQWKYNAK
S25-3	S25-3_ORF37	S25-3|_16663_16181	16663	16181	-	Phage protein				atggcaaatgaaaaagagattataagaatggttaattatcttattgataatatgtctatgtggcatataaactatgctagggctgtgttaataccaagtgaggtagaaaagataattaaagagcatgagaagtttgatgacctccttaagaagagaggagaatggttagtaaaaggttcagatacagataacattgatgatttagaaacttataatcaaataatgaataatcaaaaggatgaaatgatgatacaagaaattgatatctatacccaaggaaaaacaataacagtagataatgaacactattcttcagatgatttaggtgaagtcttaaataagctagaacaatcagaagatattaagataaaatctaattataagtcattatatgtagga…	MANEKEIIRMVNYLIDNMSMWHINYARAVLIPSEVEKIIKEHEKFDDLLKKRGEWLVKGSDTDNIDDLETYNQIMNNQKDEMMIQEIDIYTQGKTITVDNEHYSSDDLGEVLNKLEQSEDIKIKSNYKSLYVGYTNVVGYEVTYASSYEETFKNDLEKDL
S25-3	S25-3_ORF38	S25-3|_17255_16713	17255	16713	-	Phage protein				atggatagaattatcggtaaacataacttaactcaagatttgagattaggtgacaaagtagaagtttatgatgctcataaatttaaagaaaatgaagatgggactattgaattaggagataaaataactgaaggaattgttgtagattataaaggtgactttacaggtaatacaagtggtttagttacccttgactcttctgaaaaagaattaatcattggtgaatataattttaaacttattgaagaaggtaatttacaagcagtttatgattctgtatctaaaaacaaagtagaaagtctttctgaagattatgacatgtatagaaagttacttggagttaaatcaggagaactagcaggtatagaagatgaactagagtacttagtcagacaatat…	MDRIIGKHNLTQDLRLGDKVEVYDAHKFKENEDGTIELGDKITEGIVVDYKGDFTGNTSGLVTLDSSEKELIIGEYNFKLIEEGNLQAVYDSVSKNKVESLSEDYDMYRKLLGVKSGELAGIEDELEYLVRQYNSKVDNYNGLLTLSKEKARELSLLTGNKKTIPHMKNRRLKLGTEADF
S25-3	S25-3_ORF39	S25-3|_17788_17255	17788	17255	-	Phage protein				atggtatacgatagtattatttctagaacaatggcagtatcaattttaaataaatggattgcagaattaattacagatgttgatttagataaatgtaaatttacagaagaagaatatgggaaagtagttacaaattcaatcaataaaatacaagatgtattaattgaaaagaactatgaggttacagatggtgaattgtacgatatcgtttgtacagagttaattaacccaattaaaaataatacagaagaagaaaaacataatgaaaagaatgatttattagaacatttagaagatttggcttttagacatgatattgatttagggtatgttagtgatgggtcatataacttaactgtaactcattggttaatgcaagatgagtttacagatgttaac…	MVYDSIISRTMAVSILNKWIAELITDVDLDKCKFTEEEYGKVVTNSINKIQDVLIEKNYEVTDGELYDIVCTELINPIKNNTEEEKHNEKNDLLEHLEDLAFRHDIDLGYVSDGSYNLTVTHWLMQDEFTDVNIKVNNDEDFYTVTIPESKYFWLPITKENLEMFLTQDPINKGEVK
S25-3	S25-3_ORF40	S25-3|_17955_17791	17955	17791	-	Phage protein				atgaaaaacccgattaaacttttatcaatagctgtagtaactatcttgactttttcactaacttatgttatacttaaaaaagaaacaaataataaaagaaatggtgtagcgccttttgatttttcattagaagaccacattcacttaaataaggagattaaataa	MKNPIKLLSIAVVTILTFSLTYVILKKETNNKRNGVAPFDFSLEDHIHLNKEIK
S25-3	S25-3_ORF41	S25-3|_18236_17958	18236	17958	-	Phage protein				atggctaataatatttgggctgttgtattaagcattattattttactcatcattttattaatactttggtttctttttagaaaaaaggtaaatggtggtaatagtaaaaatgtagaaattcaaaaagcagaagaaaataacgataataaagaacaagaggtagaagaagctcagtatagagaacttaatgaagaagagaaagaaaaaaatgaaaactctagtaaagattataagtacgataaagagaaagtaaaaaataaacttaaggagttagagtaa	MANNIWAVVLSIIILLIILLILWFLFRKKVNGGNSKNVEIQKAEENNDNKEQEVEEAQYRELNEEEKEKNENSSKDYKYDKEKVKNKLKELE
S25-3	S25-3_ORF42	S25-3|_19081_18236	19081	18236	-	Phage protein				atgggtagacgattaatagataactcagaattaaatgtaattaaatatgatggtctacctgatttcttttctgctttaaaaaagaatagagtttcaggtagagataattcatccgatacaggtagctatgattttacagggactcatagttttcaagaagcctataacttaatggttaagggtgatagagagtcatatgatatggtagttaaacttaaaaaaatgacagatgcattatttagaatggataagtcagtaaaaagaaaacctgtcgtagctccggaaggatatcaacctcacgtacctaatgctataaaaggattacctaattctatgatgtctcagcaaagagttaaagcagagaagaaagttattgatgtattttataattctagtatt…	MGRRLIDNSELNVIKYDGLPDFFSALKKNRVSGRDNSSDTGSYDFTGTHSFQEAYNLMVKGDRESYDMVVKLKKMTDALFRMDKSVKRKPVVAPEGYQPHVPNAIKGLPNSMMSQQRVKAEKKVIDVFYNSSISWVEDPENLAYRGAIMLSAIQTLETKGYSINLYLGKLSNSGYEDKLTGFVVNIKHSYQRLNVFKSSFYLVNPSFLRRISFRVLEVEPDMVDLTNHGYGSVVSKSSYGNKLTEHILDNAVIFDSSVGIDINNDSSENLRAVKKLFGGRL
S25-3	S25-3_ORF43	S25-3|_20211_19093	20211	19093	-	Phage protein				atggcaaagcaagatactattgaaagattagagagattggtagagcaacaaatggaaacaacagcagatttagcaaaaaaactaggagagaaaaactctaatccgtacgaacaagcaattgtagatgcaattgttgagaaagcaggaactgagagtagagaaattattattactgacgttaaaaaacaaattgaagagtatgtagaagaacaacttagtaatttaccagttaaaattgaattacaacaagaaggaaaaacaatcaaagatatatcaggaattttccattatagatatcaagatatactaaagttagttaaccaaaatattccagtatttttaaaaggtggagcaggttcaggtaagaaccatgtattggaacaagtagcagaagcccta…	MAKQDTIERLERLVEQQMETTADLAKKLGEKNSNPYEQAIVDAIVEKAGTESREIIITDVKKQIEEYVEEQLSNLPVKIELQQEGKTIKDISGIFHYRYQDILKLVNQNIPVFLKGGAGSGKNHVLEQVAEALDLDFYFSNAITQEFKLTGFIDANGKFHETQFYKAFTKGGLFFLDEMDASIPEVLLILNSAIANKYFDFPIGRVTAHEDFRVVSAGNTMGTGADHIYVGRQQLDGATLDRFAQVEFDYDTKVEHQLSSNEDLVNFVQQLRHENDEKGLPYVFSMRAIINGSKLDGVMEDEFVVESIIFKSVPKDEINQFISSLPEGNRYTEATRKLLGMQQEPKQEPRKSDSTSKDSMDFDTIMDKLGLE
S25-3	S25-3_ORF44	S25-3|_20690_20364	20690	20364	-	hypothetical protein				gtgtctaaaagaacagacaattttatatatttctgtaaatattacttttcagaatatttaccttcactaggtgtagaagtacttaatcataatgaaacttcccatggaacaatggaaggtgttaggaaatattatatagcaaacatactttatgaaggtcaagaacttacggtaactattgatttagaggaattcaataatgcaacttctatgcataacatgttagaaataatgaataatcatacatataattgtatgtttatgtatgatatggatacacatgaaactaaagatattgatgatttttttaaattaatgtatttttaa	MSKRTDNFIYFCKYYFSEYLPSLGVEVLNHNETSHGTMEGVRKYYIANILYEGQELTVTIDLEEFNNATSMHNMLEIMNNHTYNCMFMYDMDTHETKDIDDFFKLMYF
S25-3	S25-3_ORF45	S25-3|_21099_20683	21099	20683	-	Phage protein				atgaacgcaaaagaatttatgaaaacacaagctcaagtagaagattatttagataaattaaaagtaacaattatagaagatgcactatcagtatctaaagaatggtctaatgattcaaatgatttaggttacgctttatctagtcttggtgagagtataggtcttttagaagattattataatatacaagtagatgcacatttacctgagcactataaaggtagcaaggatgttatttcttttctagaagaacatttttcttatgatggctttgttgattctatgatatttaatattgtaaaatatactacaaggttaggaagaaaggatgcagtagataaagaagtacaaaaaattaaaacatattatgtaagattagaaagaaatataaagtacgga…	MNAKEFMKTQAQVEDYLDKLKVTIIEDALSVSKEWSNDSNDLGYALSSLGESIGLLEDYYNIQVDAHLPEHYKGSKDVISFLEEHFSYDGFVDSMIFNIVKYTTRLGRKDAVDKEVQKIKTYYVRLERNIKYGDSTRV
S25-3	S25-3_ORF46	S25-3|_21534_21232	21534	21232	-	Phage DNA-binding protein		FIG00756862	isu;Phage_packaging_machinery	atggaaaaagtagaacttattaaacaatgggcaaaagatagaaacttacaaacaggtaaacccgaaggtcaaatgttaaagttattagaagaagcaggagaattagcttcaggtattgctaaaagtaatgaccatgtaacaagagatagtgttggggatatttttgtagtattaacagtactatgtttacagttagatatagatattgaagagtgtattgatatggcttatgatgagataaaagacagaaaaggtaagcttattaatggagtgtttgtcaaagaagaagaccttaaaaaataa	MEKVELIKQWAKDRNLQTGKPEGQMLKLLEEAGELASGIAKSNDHVTRDSVGDIFVVLTVLCLQLDIDIEECIDMAYDEIKDRKGKLINGVFVKEEDLKK
S25-3	S25-3_ORF47	S25-3|_21722_21534	21722	21534	-	Phage protein				atggaaaaattccaagaagattatgttaatatagatatcagagttaaagcttatgttcgtgtaggttataggtatgaagaagatattactaataatctacatgaattagttgaagataacttaaatgtaacaagtgactctgataacctaattattaaagatacagaaattaaaggagatatagaataa	MEKFQEDYVNIDIRVKAYVRVGYRYEEDITNNLHELVEDNLNVTSDSDNLIIKDTEIKGDIE
S25-3	S25-3_ORF48	S25-3|_21927_21766	21927	21766	-	Phage protein				atggtaaaaccagttataactttagaacctgaggatgtaaaagtattattagattaccttagtttcttggaagatgatatgagaaattacgaaggtatgagagaattatatgaagaattacacaaaaagtatcaacttgctaaaggaaactactcagattaa	MVKPVITLEPEDVKVLLDYLSFLEDDMRNYEGMRELYEELHKKYQLAKGNYSD
S25-3	S25-3_ORF49	S25-3|_23975_21927	23975	21927	-	Phage protein				atggcaataacttataaacaaaaaggattaacagaacaagaaattattaatttacctaaggttaataaagggtgtatctatataggagaagaagatgtatttcttaagaaaaagaaaaataatataattaacttaggttctaaagaattatttagagatattcataatatatttagttttgatacagccacagaaatacatttatttttagccctatgtggtaataaagaagtaacaaactttgaaggtaacccttatgaaacagttgaaaaattagttgaaggtgtagttgacaataataaaggaagaagttataaagagtatattgaatctaatagagaagaaagaaaagattttcctgtatatggtgataagagtagaagacgtatacaatcgaaa…	MAITYKQKGLTEQEIINLPKVNKGCIYIGEEDVFLKKKKNNIINLGSKELFRDIHNIFSFDTATEIHLFLALCGNKEVTNFEGNPYETVEKLVEGVVDNNKGRSYKEYIESNREERKDFPVYGDKSRRRIQSKGYVEEKIKELEGNDHLRGHESRQLEEYKKVVDSLNNDIMDVLDQGKYGLINSSIIVMNEDIEKGSSEYYSAMTDELYSRVWYMHPSTENYSSFGLKVKHIRDKHNMGNKWTLENKSSFDVKTGEVKVFLTDSLVNKEITLNLYKDDISKSEYKNELTLAVLLNVILKNYLTPNLSKHVISKIIEETLRNDGFGFSNWCPDGVDIYSRVNYGGDKYRPFRGEKATDNYLTTLTEVVKNIDKINNLEEYNLFERNSLLFNIPNNPKWK…
S25-3	S25-3_ORF50	S25-3|_24316_24053	24316	24053	-	Phage protein				atgagcatagaaaagaaagaagaaattatatcacataatgaggtagtatttaggagtttaactcaaggtctatatgtaaaagaagtagatatctattcagatgttgtaagctatactaaagatgttgatgaagctcttgctatgccaaatactatcaattttaaaaattcaagaaagtatgaaaaacttattaggaatttagatttagaaccattaaataaaattcaaaaagttatatacgaaactcatttagaaggactttaa	MSIEKKEEIISHNEVVFRSLTQGLYVKEVDIYSDVVSYTKDVDEALAMPNTINFKNSRKYEKLIRNLDLEPLNKIQKVIYETHLEGL
S25-3	S25-3_ORF51	S25-3|_24506_24333	24506	24333	-	Phage protein				ttgaatgaccttatcaaagagggaaataaatattatcacaaagtaagagcaggagagacattatggactataagtaagaactatgatgtggaaattaagaaattacaagaattaaacaatattaaatcagtttctttaactaatttagaatacgtacttgtttgtgtagagtag	MNDLIKEGNKYYHKVRAGETLWTISKNYDVEIKKLQELNNIKSVSLTNLEYVLVCVE
S25-3	S25-3_ORF52	S25-3|_25091_24513	25091	24513	-	Phage protein				atggataatttatcacattacttgagtatattatatgctatattagttacagtaggttatataccaggtttaatagccctagttaagtcagatagtgttaaaggtgttagtagttatttttggtatttaattgtagctacagtaggtattagtttttacaatttacttctaactgatgctacgatgtttcaagtagtatcagttggtcttaatttaactctaggtattgtttgcttattagtagcttcatatagaaaaaaggactatttctctataccttttattattgtgttctcactgttactatttttattaagtgactttacagccttaacacaaactgtagcaactattactattatccttgcgtatgtaactcagataacaaccttttataaa…	MDNLSHYLSILYAILVTVGYIPGLIALVKSDSVKGVSSYFWYLIVATVGISFYNLLLTDATMFQVVSVGLNLTLGIVCLLVASYRKKDYFSIPFIIVFSLLLFLLSDFTALTQTVATITIILAYVTQITTFYKTKSAEGTNRFLFLIIGLGLASLIVSMVLTHTYVHIIATEFVNFVLILICYLQANYYSRR
S25-3	S25-3_ORF53	S25-3|_25710_25084	25710	25084	-	Phage protein		FIG01319482	ff	atggttaataaaattaaagacaaagtaatttatatgggtggacatatcctaaatgaagctatggtagactacagagataaacaacataaagaagtagatggcattgtaggagtaactccgtatagccctcacaaagataagtcaatcaatgataaggctaatgcagaacaaactaagctagcagaacgtattttaactaatgactttaaggctatgcaagaatcagatatttttgtatttgatgttcttaatgaaggattaggaacaatttcagaacttggtattttactaggtatgaaacatcaagcagaagaaacaattaaccatatatatgataatggagaagagtattttaattattttacaaataagtttgaaacttcattaaacactgaagaa…	MVNKIKDKVIYMGGHILNEAMVDYRDKQHKEVDGIVGVTPYSPHKDKSINDKANAEQTKLAERILTNDFKAMQESDIFVFDVLNEGLGTISELGILLGMKHQAEETINHIYDNGEEYFNYFTNKFETSLNTEEELLVNKLENIVNKPVLIYCSDIRQGHGKPYNDPDRAEFSTNQFVYGMVLELTNGEGFISWEEVINRLEKLGEQDG
S25-3	S25-3_ORF54	S25-3|_26599_25703	26599	25703	-	Phage protein				atgaaatcgtatactaaagtaaaaaataaaggtattgtactagataaatttaaagaaagaggtctagttgtacaggaaaaattagatggaagtaatgcaagcttcacaatagaaaatggtgaattagtatgtttttcacgtagaaaaaaattaaatgagaatgaaactttaaatggtttttatgattgggtacatgaaaatataaatgtaagaaatacgtacgtatcagccttagaaaaatacattatttttggtgaatggttagtcaaacataagattcagtacaaagaagaattttacaacaatttttatgtatttgatgtttatgacaaagaaaatgaagtttatttatcagtagaagatatgaatgtaattgcacatcatttagggttaaaaacc…	MKSYTKVKNKGIVLDKFKERGLVVQEKLDGSNASFTIENGELVCFSRRKKLNENETLNGFYDWVHENINVRNTYVSALEKYIIFGEWLVKHKIQYKEEFYNNFYVFDVYDKENEVYLSVEDMNVIAHHLGLKTVKTLLVAKPSHYLNDLKPEEIQELVGKSDMTVKPDKGEGIVIKYLDGKSEYDDYFKLVSNEFKEFNRQKMKTEVKKNESVADYAITRARMEKMIFRAIEEDRLSEDDLELENFGLIMKQVGQNFVDDIMEEEKENILKIVDKQIKKKMPHILREILEEKGDTIDG
S25-3	S25-3_ORF55	S25-3|_26823_26599	26823	26599	-	hypothetical protein				atgaattatttagctaaggtatttattaataataattggttggtgaaacttataacaattgtattattaactttatttctaagcggtctagtttatgttataagtgcaatatcattattcttatcaacagttttaaatttacctggtttagtagtattatcatttttagcaagtgtaagtcttattttgttttctatagtacataattcaaaggaggataattaa	MNYLAKVFINNNWLVKLITIVLLTLFLSGLVYVISAISLFLSTVLNLPGLVVLSFLASVSLILFSIVHNSKEDN
S25-3	S25-3_ORF56	S25-3|_27632_26892	27632	26892	-	Phosphate starvation-inducible protein PhoH, predicted ATPase				atggcaatacaactaaaagagttagactttaagttaaaagattatcctaatgtaagatacaacatgggagaacatctagtctttaatgaattccttgaaaaagctacaaccgagcagttagatttctgtgaggatttctttaatgataatgttgaaatactttggaatgagagtcaagccggtacaggtaaaacaatgtgctcagtagcctgtgcttacgcagactatcttaataaaaatagaaagttagtatttataatttcaccagtatcagaggatttaggaagcagaccaggtaatcagacagaaaaagaaatggcttatttcatgggattacacgatgcccttattgaacttaatatgaatcctgaacaacaaataactgagatgttaatgatg…	MAIQLKELDFKLKDYPNVRYNMGEHLVFNEFLEKATTEQLDFCEDFFNDNVEILWNESQAGTGKTMCSVACAYADYLNKNRKLVFIISPVSEDLGSRPGNQTEKEMAYFMGLHDALIELNMNPEQQITEMLMMEDNVKEDKLGDCWVSQISHLFLRGGNLRDATIIINEAQNFKRSELKKVLTRVHTKNSTVIVEGNFKQIDLKNESKSGFGDYMEYFKNYEGAVFHNFTVNFRSKLAQYADNFKW
S25-3	S25-3_ORF57	S25-3|_28298_27684	28298	27684	-	Phage protein				atgaagaaaattaattcagtaattaaaggtgaaggtaagaaagtacaaacaacagatgttaggaaaattagttattatgttaaagattataacccttgcatgacagtagatgacgcaaacgactataatgcaactagtcaatatttggtaagtgataatggtaaatttattgcaaaatataataaagatatgaatgcagtaggattctatgaagaatcaggagatactgtaaaacatttaacacatactacaccggaaagattagaaggaactgtattcactattgaagaagaaacagagattgatttaattaatgataccttacctcaaggtgatattttaattaaattttcagacggtagtatctatttacctgataatgaatcagtagtagatagt…	MKKINSVIKGEGKKVQTTDVRKISYYVKDYNPCMTVDDANDYNATSQYLVSDNGKFIAKYNKDMNAVGFYEESGDTVKHLTHTTPERLEGTVFTIEEETEIDLINDTLPQGDILIKFSDGSIYLPDNESVVDSVNYLADNDWDSVDDIIYTGLSKGNSENCIVDFDASIYHDDLFDDEDEEVCDNYPECECSNYCSSTGEYIGN
S25-3	S25-3_ORF58	S25-3|_28739_28314	28739	28314	-	Phage ribonuclease H (EC 3.1.26.4)		FIG01305245	isu;Phage_replication	atgcaggatagtgtaaatatatacacagacggtagctcctcatataataaaggtaaagtaggttcaggtgctgtcttggtaagtaaagaaggaaatataatagcggaaattagtaaaagtgttgacaaaccaggattaataaagtataataatgttgcaggtgaaatattggcttgttgttatggtattgaagaggctataaagctaggatacaatcaggcaatagtttatatagattatattggtttaatacattggtatgaaggtacttggtctgcaagaaatattctaagtaaaacatatatcaatatgatacgagaataccaaaaagtaatagatataaattttgtaaaagtaaaaagccattcaaatgataaatggaatgactacgccgataat…	MQDSVNIYTDGSSSYNKGKVGSGAVLVSKEGNIIAEISKSVDKPGLIKYNNVAGEILACCYGIEEAIKLGYNQAIVYIDYIGLIHWYEGTWSARNILSKTYINMIREYQKVIDINFVKVKSHSNDKWNDYADNLAKKSIDI
S25-3	S25-3_ORF59	S25-3|_28920_28729	28920	28729	-	Phage protein				atgaaaaaaggagtatttacagtaatagctgatggttttaaatttaatgtgattgctaaagataaaaaagaagttcaggaacactgtttcaaatgctttgattttaattatatctcagtatctttttgtaaagaagtatactcagattgtgaattccctcaatttatggaggattataagtatgcaggatag	MKKGVFTVIADGFKFNVIAKDKKEVQEHCFKCFDFNYISVSFCKEVYSDCEFPQFMEDYKYAG
S25-3	S25-3_ORF60	S25-3|_29584_28943	29584	28943	-	Phage protein				atggaaaataataatttagttaattttttaatgactacagatgatatagatgatactattgaaatggtagattcatttgaattacaagatataaacaaagttctaggtgaagatacatttttaacaataatggaaattacagatagtcttcctgataaccaatataaaatagtattgttgtcttctttagacaagttattgaatacagatagaaaagaattagtagaatatgatgaagaattccctactatacgaaaacataatgtatctgaattaaaaagagatacagttaactctgtaattgatagttatatgaatactaatgtagaaatactttatacagagtatcctactattagtaactacagtgtagttgtagattctgttaaagtgttaaat…	MENNNLVNFLMTTDDIDDTIEMVDSFELQDINKVLGEDTFLTIMEITDSLPDNQYKIVLLSSLDKLLNTDRKELVEYDEEFPTIRKHNVSELKRDTVNSVIDSYMNTNVEILYTEYPTISNYSVVVDSVKVLNTLYLIESKNGKIEATLSEDGEDLHEYISEEGYSVTDILNKFDDVEDLFDEDDSLINFFSDIDEGKNKTIKSFIELVINLK
S25-3	S25-3_ORF61	S25-3|_29804_29574	29804	29574	-	Phage protein				atggatgaaaaaaaggaaagtaaacctctaaaccttcaaaaaattagagtagaaaagggacatacattgagaagtttagcttctgagataggtgttcattattctcttatatcttattgggaatatggaaaaaagaaaccaagaagtgctaatttaatgcggttagagaaagcgttaaatactccaggaaaagagttatttaaagaattggaggaagacgatggaaaataa	MDEKKESKPLNLQKIRVEKGHTLRSLASEIGVHYSLISYWEYGKKKPRSANLMRLEKALNTPGKELFKELEEDDGK
S25-3	S25-3_ORF62	S25-3|_30034_29807	30034	29807	-	hypothetical protein				atgaataaatttaaaagatggtttcgaattaatgttttaaaaaaagaaacactactttttaaagtttattggagatacgaatcaccgtctttaaaaaaacctcatgtatttcatatagagttatatgctaaaagcaaggcagaggcaagaaataaatcacaagagtatatactaaaaaatgcaaaagcatctgaggattttaaatttttaaaagtagaggagaaataa	MNKFKRWFRINVLKKETLLFKVYWRYESPSLKKPHVFHIELYAKSKAEARNKSQEYILKNAKASEDFKFLKVEEK
S25-3	S25-3_ORF63	S25-3|_30835_30143	30835	30143	-	Immunodominant staphylococcal antigen A precursor				atgaagaaaacaatttttgcaacattagcattaggtacagctattacttttggaggtattgctacaaatgaagctagtgcagacgaaattgattataataagttagcagaacaagctaaatcaaattcagcagaagtcaatacaaaaccaattcaagcaggtaattatgatttctcttttagtgatggtgaatttacttatcatttctataattataatggtaactttggttatgaataccattcaggctcaactcaagtagataatacagtatctagattagcaggagaagaacaaacacctgaacaaaaagtagaccaacaacaagcacaatttgatactcaaaataaacaagatactaaaaaagaagtacaaacaacatcagcaccagttcaaaag…	MKKTIFATLALGTAITFGGIATNEASADEIDYNKLAEQAKSNSAEVNTKPIQAGNYDFSFSDGEFTYHFYNYNGNFGYEYHSGSTQVDNTVSRLAGEEQTPEQKVDQQQAQFDTQNKQDTKKEVQTTSAPVQKETKQPTQSTSSTGGSVAEQIRQAGGDDAMIEIAMRESTMNPNAVNASSGAQGLFQGLGKSWSGGSIAEQTKGAKQYMIDRYGSTSGALAYHNAHNSY
S25-3	S25-3_ORF64	S25-3|_31998_31051	31998	31051	-	Phage protein				atgggtagaaaattaactcaagaagaatttattaaaaaacttagaaataaatttcctaatgatactttagaactcatggatgattataaaaacaaaagaactaaagttatgattaaacatggtgaatgtggtaggattatagacactagaacagcaggtaactggttgcacacagcaatcagtccttgccctttttgtaatgaccctagaaataaaccattagaagaatttttaaaagaaattgatgaacatagtaaaaatactctaaaatatatagagggatttgaacataaaaatggttccaatattaaattacaatgtttaaaatgcagtaatatatttaaaaagacacaacaaaatataaaaagaaatattaaacgtaatggtagtatttgccct…	MGRKLTQEEFIKKLRNKFPNDTLELMDDYKNKRTKVMIKHGECGRIIDTRTAGNWLHTAISPCPFCNDPRNKPLEEFLKEIDEHSKNTLKYIEGFEHKNGSNIKLQCLKCSNIFKKTQQNIKRNIKRNGSICPYCNKLRSLSTEEFNNKLLQETDNSYSIFGEYNNVSTRINVIHSKCGKITKSITPKRALRGLCCNHCYPRSASYKERFIIDILDKNSIEYTREKIFKDLKSAGGYSLRFDFCLFKENDIILIEYDGEHHSNEEGYLSNNTVKNDKIKNDYCYNNNIKLYRIKDCSDEDLEIKINSILSEMELL
S25-3	S25-3_ORF65	S25-3|_32821_32027	32821	32027	-	Phage protein				atgagaaagtcagtagttatttcaggagtattagggtttttagcaattatagggtttattattttattaatgtgtattactaagattccacaaggtcatgttggagttgtatactcagtaaatggggttaaggaaaatactaaatcaccaggttggcatttaacagcaccttttgataaggtaaataaatacccaactaaaacacaaacacataaatataaagatttaaatgtagcaacttcagatggtaaaaatttacaaatggatattgatgtatcttataaagtagatgcaactaaagctgtagatttatttaatcgttttggtagcgcagatatcgaagaactagaaaaaggatacttacgctcacgtgtacaagataatgtccgtcaagcagta…	MRKSVVISGVLGFLAIIGFIILLMCITKIPQGHVGVVYSVNGVKENTKSPGWHLTAPFDKVNKYPTKTQTHKYKDLNVATSDGKNLQMDIDVSYKVDATKAVDLFNRFGSADIEELEKGYLRSRVQDNVRQAVSKYSVIDAFGVKTGEIKKDTLDSLNDNLEKQGFVIEDIALSSPKADKNTQKAIDSRVKANQELERTKVDKQIAEQNAKKKEVEANGDKKANEIRESSLSDKILRQQLIEKWDGKQPITYPNSNGVILDMKK
S25-3	S25-3_ORF66	S25-3|_33129_32821	33129	32821	-	Phage protein				atggcactacttttaacatattttgctatttttattgtttttctagtccttgtaggttttggtataagttatttatttgattttctttcattgaaagaaaagaaaagtaacataagaaaacaatacagggaattagttaggcaaggtacattagatgaatacggtttagaacaatatgtaaagtataaaaaacaattcttaaatgaccgtaggcaatcaattgtaactagagccgataaacaagaaatagaccaagaggaaaaagctttaaatagcttaataaaagaaatagaaaaaggagaaatgtaa	MALLLTYFAIFIVFLVLVGFGISYLFDFLSLKEKKSNIRKQYRELVRQGTLDEYGLEQYVKYKKQFLNDRRQSIVTRADKQEIDQEEKALNSLIKEIEKGEM
S25-3	S25-3_ORF67	S25-3|_34729_33242	34729	33242	-	Phage lysin, N-acetylmuramoyl-L-alanine amidase (EC 3.5.1.28)		FIG01303979	isu;Phage_lysis_modules	atggctaagactcaagcagaaataaataaacgtttagatgcttatgcaaaaggaacagtagatagcccttacagagttaaaaaagctacaagttatgacccatcatttggtgtaatggaagcaggagccattgacgcagatggttactatcacgctcaatgtcaagaccttattacagactatgttttatggttaacagataataaagttagaacttggggtaatgctaaagaccaaattaaacagaattatggtactggatttaaaatacatgaaaataaaccttctactgtacctaaaaaaggttggattgcggtatttacatccggtagttatgaacagtggggtcacataggtattgtatatgatggaggtaatacttctacgtttactatttta…	MAKTQAEINKRLDAYAKGTVDSPYRVKKATSYDPSFGVMEAGAIDADGYYHAQCQDLITDYVLWLTDNKVRTWGNAKDQIKQNYGTGFKIHENKPSTVPKKGWIAVFTSGSYEQWGHIGIVYDGGNTSTFTILEQNWNGYANKKPTKRVDNYYGLTHFIEIPVKEGTTVKKETAKKSASKTPAPKKKATLKVSKNHINYTMDKRGKKPEGMVIHNDAGRSSGQQYENSLANAGYARYANGIAHYYGSEGYVWEAIDAKNQIAWHTGDGTGANSGNFRFAGIEVCQSMSASDAQFLKNEQTVFQFTAEKFKEWGLTPNRKTVRLHMEFVPTACPHRSMVLHTGFNPVTQGRPSQAIMNKLKDYFIKQIKNYMDKGTSSSTVVKDGKTSSASTPATRPVTG…
S25-3	S25-3_ORF68	S25-3|_35232_34729	35232	34729	-	Phage holin		FIG00640889	icw(1);Phage_lysis_modules	atggctaatgaaactaaacaacctaaagttgttggaggaataaaccttagcacaagaactaagagcaaaacattttgggtagcaattatctcagcagtagcattatttgctaaccaaattacaggtgctttcggtttagactactcagctcaaattgagcaaggtgtaaatattgtaggttctatactaacactattagcaggtttaggtattattgttgataataatactaaaggtcttaaagatagtgatattgttcaaacagactatcttaaacctcgtgatagtaaagaccctaatgaattcgttcaatggcaagcaaatgcaaataacgctagtacttttgagatagacagctacgaaaacaatgcagaacctgacacagatgatagtgatgaa…	MANETKQPKVVGGINLSTRTKSKTFWVAIISAVALFANQITGAFGLDYSAQIEQGVNIVGSILTLLAGLGIIVDNNTKGLKDSDIVQTDYLKPRDSKDPNEFVQWQANANNASTFEIDSYENNAEPDTDDSDEVPAIEDEIDGGSAPSQDEEDTEEHGKVFAEEEVK
S25-3	S25-3_ORF69	S25-3|_35502_35317	35502	35317	-	Phage protein				atggcatcagcaaaacaattatattatacggaaagtttagttggtaaggcaattattaataataaagtatctaataaagaagaagtttgggataagttagagctacttcctgaaactaaattagaagatttagataacaaacaaatgtctgaagttatcaaaaaactaaaccaaattaatgagtaa	MASAKQLYYTESLVGKAIINNKVSNKEEVWDKLELLPETKLEDLDNKQMSEVIKKLNQINE
S25-3	S25-3_ORF70	S25-3|_35735_35664	35735	35664	-	tRNA-Pseudo-CCA				acacccttagtataattagtagtacaagggtctccaaaacccttagtctttgtgcaaatcaaagagggtgtg
S25-3	S25-3_ORF71	S25-3|_35814_35742	35814	35742	-	tRNA-Phe-GAA				ggtttcttagctcagatggtagagcactagattgaagctctaggtgtcattggttcaaatccaatagaaacca
S25-3	S25-3_ORF72	S25-3|_35894_35821	35894	35821	-	tRNA-Asp-GTC				ggctcattggtgtaactggttaacacactgccctgtcacggcagagagtacgagttcgagtctcgtatgagtcg
S25-3	S25-3_ORF73	S25-3|_37266_37048	37266	37048	-	Phage protein				atgaaaagacaaaaaatgttttactcaagtttaatatgtaaagaatgtggtaatgtattcaaagtaccaagaaaaagagcaaataaaagagaagaaggtcatatcaaagatatatactgtatcaaatgttgtaaaactacaaaacatatagaagataatcgtagtgaagcagaaagaagatgggatgctattcaggaagaactaacaaaagataactaa	MKRQKMFYSSLICKECGNVFKVPRKRANKREEGHIKDIYCIKCCKTTKHIEDNRSEAERRWDAIQEELTKDN
S25-3	S25-3_ORF74	S25-3|_37952_37743	37952	37743	-	Phage protein				atgtcaaaacatattgaaataacaatgtcaagtggagctaaatactttttagtatctactgatgaaaagagttataataggaaagatatagattatatgttaagaggaatggatgaaacctctataaaagtatatactgaaagtgctataacttcacctcaagtatatattaatccaaacagaatagaatcttttaaaatagtattctaa	MSKHIEITMSSGAKYFLVSTDEKSYNRKDIDYMLRGMDETSIKVYTESAITSPQVYINPNRIESFKIVF
S25-3	S25-3_ORF75	S25-3|_38297_37965	38297	37965	-	Phage protein				ttggataaggagataaacaaccttgtttctcaagtagaaactattaagtctaaaatacaagaaggtaattatatagatagaggaactttcaaagatttagaagttgaggtagctgaactaagaaaaatgatagttagtatagataaagatgtagctgtcaatagtgaaaaacaatcagcaatttacgtccaattagaaagacttgatgaaaagatttcagaacttgctgaaagtacaaaaactaaggatactaagaaaaaggatacaactgagaaggttcttttacttgttctaggagctatattatcctttgtctttaacaaatttgcatag	MDKEINNLVSQVETIKSKIQEGNYIDRGTFKDLEVEVAELRKMIVSIDKDVAVNSEKQSAIYVQLERLDEKISELAESTKTKDTKKKDTTEKVLLLVLGAILSFVFNKFA
S25-3	S25-3_ORF76	S25-3|_38636_38310	38636	38310	-	Phage protein				ttgactaaatataaggatatccttaagttagagtttaaagatgcgctagcccattttaaaagagacagacgctatttccacgtctatagaatagacagagtattaataaatggctcaattatatacttcgactattattaccttccttctgatgaccctaatattgtaataaaagaattagacctccaaagttttggtaatcttaggttcgaaattgatacaaaaacatcttacggaaaagtcgttacggataattatatggagattatcaatgatttcttagaaaattatgatatccattctgaatctgaaacggttagaccttag	MTKYKDILKLEFKDALAHFKRDRRYFHVYRIDRVLINGSIIYFDYYYLPSDDPNIVIKELDLQSFGNLRFEIDTKTSYGKVVTDNYMEIINDFLENYDIHSESETVRP
S25-3	S25-3_ORF77	S25-3|_39196_39462	39196	39462	+	Phage protein				atgacatactttatctttggtggtattgtttctaatgtcgcacttactgtaacagataagttcttactgaagaaagaagaccccctacctgaatatgttcttaaaaaagtagagataaatgataaagaaataagaataatcaagaaaatcatagaaagtaattacggtataacagcagaagagataaaagttagggctaaagcacaaagaagagtagaggaagatagtaaaaaggaagattacgatgaaaacaaagaaagaaattaa	MTYFIFGGIVSNVALTVTDKFLLKKEDPLPEYVLKKVEINDKEIRIIKKIIESNYGITAEEIKVRAKAQRRVEEDSKKEDYDENKERN
S25-3	S25-3_ORF78	S25-3|_39440_39718	39440	39718	+	Phage protein				atgaaaacaaagaaagaaattaaagaacaaaggaaagaacttaaggatggtgctacatctgtttctttagtaaaaaaaggagataagagaatagctagccctagtagaatctgtagtctatgtggtcagcagttatcaggtatgaattacactaaaggaaaagcattatcaaaagttaatcattttcatttacagtattctaagtatatttattttgatatttgcgcagatatcaacaattgttataaaaatttaagaaaacgaggtgaaatggattga	MKTKKEIKEQRKELKDGATSVSLVKKGDKRIASPSRICSLCGQQLSGMNYTKGKALSKVNHFHLQYSKYIYFDICADINNCYKNLRKRGEMD
S25-3	S25-3_ORF79	S25-3|_39715_40125	39715	40125	+	Phage protein				ttgagtgcagaaaatattagagatataattaataagaaaaagttagaagaagaggatacaagaaaatatatagctgatggatttatgaatggtatcggtaaattaatgtacgaattcaataagaaagtagataataaagaaatagaagttaaagacccgaatgatttatataaattatttgtgatattctctcaaatgcaaaatatggtcaatgaaacttctgaaggaggagcaatacctcaactatctagacctcaacaggaattatttgatgagattacaacagaagatagtaatggagaatctacagttgatttacagaagatatcagaaatgtcagcggaagatattacagcaatgatttctgaaaaggaaaaagtaatgaatgaggaaaattca…	MSAENIRDIINKKKLEEEDTRKYIADGFMNGIGKLMYEFNKKVDNKEIEVKDPNDLYKLFVIFSQMQNMVNETSEGGAIPQLSRPQQELFDEITTEDSNGESTVDLQKISEMSAEDITAMISEKEKVMNEENSETF
S25-3	S25-3_ORF80	S25-3|_40140_41957	40140	41957	+	Phage terminase, large subunit		FIG00017949	isu;Phage_packaging_machinery	atggatggaaaagaactaattaagatagcacaagaaacatttcaaactgaaaaaataacaagagaacagatagaccatataatcaatatgctaaacccttctacctatatgcttaagtatcatacactgagaggtcatcctataacttttagtattcctaatagggatagaagtaaagcacaggctcatagaccttggcaaactaggattgtaaatgatactcatcctaataaggctgtaataaaatcacgtcagttaggtcttagtgaaatgggtgtaatggaaatggttcattttgcagatatgcatagttatgctaacgcaaagtgtctgtatacattccctacaaatgaacaaatgaaaaaatttgttcagtcacgtttgaaccctgttttagag…	MDGKELIKIAQETFQTEKITREQIDHIINMLNPSTYMLKYHTLRGHPITFSIPNRDRSKAQAHRPWQTRIVNDTHPNKAVIKSRQLGLSEMGVMEMVHFADMHSYANAKCLYTFPTNEQMKKFVQSRLNPVLEKEYFRDIVDWDKDSLGFKKIRNSSLFFRTSSKASTVEGVDIDYLSLDEYDRVNLLAESSALESMSSSPFKIVRRWSTPSVPGMGIHKLYQQSDQWYYGHRCQHCDYLNEMSYNDYNPDNLEESGNMLCVNPEGVDEQAKTVQNGSYQFVCQKCGKPLDRWYNGEWHCKYPERTKGNKGVRGYLITQMNAVWISADELKEKEMNTESKQAFYNYILGYPFEDVKLRVNEEDVYGNKSPIAETQLMKRDRYSHIAIGIDWGNTHWITV…
S25-3	S25-3_ORF81	S25-3|_41971_42771	41971	42771	+	Phage protein				ttgacagataaattattttatggtacaattagtaatgaagaaattaataaaagtgtattgaatttgttattgggtgaggaattatccttagattatgtttctaaaaatagtgatactttagatgttaaatatgaacatgtttataaatctctaggattcgataatttctttgattgttttttatatgctaatagagagcctgaaatagtccataaaggtggagataaaaatcttggtggactaaataaggttaaacgtactgttattcgtaatggtaaagaaatggaaatgacagtttacgaagatggtaataaagagaacgatagtaaagaaaaacaagaaggaaaagaagaagttagtagaagtgcagtaggagcaagagctatttctaatggtgaa…	MTDKLFYGTISNEEINKSVLNLLLGEELSLDYVSKNSDTLDVKYEHVYKSLGFDNFFDCFLYANREPEIVHKGGDKNLGGLNKVKRTVIRNGKEMEMTVYEDGNKENDSKEKQEGKEEVSRSAVGARAISNGEEGKVNPKKVANSLSNLSKKGVDVSHINTNSSLYKEFVDNNGDTIGITSFKRTENDIILESYASSPDSDGVGARAIMELLRLSIKENKNAVVYDIELPEAIEYLKTLGFKPNKDGYILRKKDVKQFLGDYSDFI
S25-3	S25-3_ORF82	S25-3|_42758_42931	42758	42931	+	Phage protein				gtgattttatttagcactatagtcatctattctattgtatttattttatatattgtattaaaaacaatttatataaagtctaatatgagtagaatagataacacaactgaattattaaaaatattacaggaagatattgaaggtaagataaaaaaggaaggaagaaataaatga	MILFSTIVIYSIVFILYIVLKTIYIKSNMSRIDNTTELLKILQEDIEGKIKKEGRNK
S25-3	S25-3_ORF83	S25-3|_42928_43407	42928	43407	+	Phage protein				atgactttagaagaaaataaattaacattagaagaatcaataactccacttagtaaagaggagaaagaagatagtattaaagaatttagtagtttattatgtgaaatggtaaatagactatacaagtcttataatgtatttagacaagaccctatggatgaaactcaacgtctagatggctctttaatggtctttcaaagtagattaaatgaccctttaacaggagatttacatgataagatgtataaacttgctttttcaaaacgcattgatattttcgaagctaataagcaatttagaaaagatgtagaagcaggtaaagcaattgagttaggtgatgtagctattatagatacagcattaagtaacatcctttcaggcaatgagttccaaggaagt…	MTLEENKLTLEESITPLSKEEKEDSIKEFSSLLCEMVNRLYKSYNVFRQDPMDETQRLDGSLMVFQSRLNDPLTGDLHDKMYKLAFSKRIDIFEANKQFRKDVEAGKAIELGDVAIIDTALSNILSGNEFQGSISFMLRKDFEEKERIRKEEEEKLNNL
S25-3	S25-3_ORF84	S25-3|_43524_44666	43524	44666	+	Phage protein				atgaccatattttttaataaatatcaagatgctaaagaagataaagatagatatcaaagattagtagagatttataaaaaagcagatgataatgatggtgagactaaaaagaaatatgttaaaagattaaataaggctgaagaagaacttaaaaaagtaaaaaaagaaacaaattataaagattataataagaagtcaaataaagaaagacaaaaagaagataaagagactagagagaaaatatatgatgtaaccggtgatgatgacttaatattagtaaaaaataatattgagtttagtgataaagtagacaagcctgaaatacttattagtgaagatggaataggtacgataactgtccctgtagatagcgggtatgaaaaacaaacagtaggttct…	MTIFFNKYQDAKEDKDRYQRLVEIYKKADDNDGETKKKYVKRLNKAEEELKKVKKETNYKDYNKKSNKERQKEDKETREKIYDVTGDDDLILVKNNIEFSDKVDKPEILISEDGIGTITVPVDSGYEKQTVGSIITSVLGSPFLSPDSNSIDGLSVINDNVYPNTVDSIVEDTKPSIDLPTDNPIITNPVEPTIPSDIIPPIDNPSVPVFPENPVDNNQGNTDNPNPPPPGYTDEDGGRGSGGGGNSEPPSTEEPSDNGNTGGGDWEEKPDPGEEPSDNGNTGGNGGEVTPEPNPTPSEPEPEQPNENPDEGNEEKPSEPSDNPDENGGWETEPTEPESPSEPDDKADEEDKNEDTVDDKQPTEQPDDNNIDNEDKTEEE
S25-3	S25-3_ORF85	S25-3|_44904_45092	44904	45092	+	Phage protein				atgtttcaaacaacatctgtacttattaaaaatgatgtaatagattccatagaaaatactgaacattatattggattcaatgaccctataattatatttactataagttttataggtgcaatacttggaggaatttggtacaagatgatgaaaattattaaaaagagtaactttaaagataaaaaataa	MFQTTSVLIKNDVIDSIENTEHYIGFNDPIIIFTISFIGAILGGIWYKMMKIIKKSNFKDKK
S25-3	S25-3_ORF86	S25-3|_45110_45481	45110	45481	+	Phage protein				ttgatattctctaaagataaaaaatgggatgaagcaaaagatttcatcaaaggtcaaggtatgcaagataattggatagagattgtagattattatagacagataggtggaaaacacgtagctgtttttattgctttaaacaaagtaaaatatatgattctagaagcaacaaaagacaataaagtaatattagtagataaagataataatatactattagaagattatgatattgttatggaaagtaagaagatgttttattacattgaagaaccgtttgaggttaaaataaatatccctcaacatattagagatgtaacttataataatactgttgtattaactacagtaagagggagtagaggtgactag	MIFSKDKKWDEAKDFIKGQGMQDNWIEIVDYYRQIGGKHVAVFIALNKVKYMILEATKDNKVILVDKDNNILLEDYDIVMESKKMFYYIEEPFEVKINIPQHIRDVTYNNTVVLTTVRGSRGD
S25-3	S25-3_ORF87	S25-3|_45485_47176	45485	47176	+	Phage protein				ttggcagatttatttaagcaattcagattaggtaaagactatggtaataatagtaccattgcccaagttcctattgatgaaggattacaagctaacattaaaaaaatagaacaagacaataaagagtatcaagatttaactaagtctttatacggacagcaacaggcttatgcagagccatttatagaaatgatggatacgaatcctgaatttagagataagagaagttacatgaaaaacgaacataacttacatgatgttttgaaaaagtttggtaataaccctatccttaatgctatcatacttacacgttcaaatcaagtagctatgtattgtcaacctgcaagatattcagagaaaggtttaggttttgaggtaagattaagagacctagatgcg…	MADLFKQFRLGKDYGNNSTIAQVPIDEGLQANIKKIEQDNKEYQDLTKSLYGQQQAYAEPFIEMMDTNPEFRDKRSYMKNEHNLHDVLKKFGNNPILNAIILTRSNQVAMYCQPARYSEKGLGFEVRLRDLDAEPGRKEKEEMKRIEDFIVNTGKDKDVDRDSFQTFCKKIVRDTYIYDQVNFEKVFNKNNKTKLEKFIAVDPSTIFYATDKKGKIIKGGKRFVQVVDKRVVASFTSRELAMGIRNPRTELSSSGYGLSEVEIAMKEFIAYNNTESFNDRFFSHGGTTRGILQIRSDQQQSQHALENFKREWKSSLSGINGSWQIPVVMADDIKFVNMTPTANDMQFEKWLNYLINIISALYGIDPAEIGFPNRGGATGSKGGSTLNEADPGKKQQQSQ…
S25-3	S25-3_ORF88	S25-3|_47370_48143	47370	48143	+	Phage protein				ttggaagaaataaaatttaatgcttttgtacctatggatttgaagaaatctgtatcaacagcttctgatactaatgagtattctatcgtttcaggatgggctagtactccaagtatggatttacagaatgatatagttaatcctaaaggaatagatatagagtattttaagtcacaagggtacattaattatgagcatcaaagtgataaagttgtagggatacctacagagaattgctatgtggatatagaaaaaggtttatttattgaagcaaagctatggaagaatgacgaaaatgttgttaagatgcttgatttagctgagaaattagaaaaatcaggtagtggaagacgtttaggtttttctattgaaggtgcagttaaaaaacgtaatataaat…	MEEIKFNAFVPMDLKKSVSTASDTNEYSIVSGWASTPSMDLQNDIVNPKGIDIEYFKSQGYINYEHQSDKVVGIPTENCYVDIEKGLFIEAKLWKNDENVVKMLDLAEKLEKSGSGRRLGFSIEGAVKKRNINDNRVIDEVMITGVALVKNPANPEATWESFMKSFLTGHGTSPDTQVDAGALRKEEIASSITNLAYVTKIKDLKEFNDVWNGVVEDLSKSNSMGYEESVLTLQLAKGLSRKDAELAVMDINKQKLE
S25-3	S25-3_ORF89	S25-3|_48162_49118	48162	49118	+	Phage protein				atgagtaaagaaatgcaaaatattttagaagagtatgataagttaaatgctcaagaggcagtttcgaaatctgtagaagatgatgaaaagaatacagtagaatctaccgaagagcaagtagcagaaacaactgaagaacctgctaaagaacctgaaaaagtatctgaggaagatgctaaagaagcacaagagcaaggtgaaaaagttgaatctgaagaggtagcagaggacaatgaagatgaggaagttgaaaaatcagctaaagaatcaaaagaccctgtagaccaaaaagatactaagacagaaaataaagacaacgagaaacgtaaaaataaaaaagataaaaaagaagattctgattctgacgatgaagataaagatactgacgatgataaagat…	MSKEMQNILEEYDKLNAQEAVSKSVEDDEKNTVESTEEQVAETTEEPAKEPEKVSEEDAKEAQEQGEKVESEEVAEDNEDEEVEKSAKESKDPVDQKDTKTENKDNEKRKNKKDKKEDSDSDDEDKDTDDDKDKKEDKKEKTSKSISDEDITTVFKSILTSFENLNKEKENFATKEDLSEVSKSINELSAKISEIQAEDVSKSVDTDEEAVEKSVTSTNGEQEKVEGYVSKSVDTEEQAETGEAKSEETEEVQEDNTFKGLSQEERTKFMDSYKAQAKDPRASKHDLQSAYQSYLNINTDPTNASEKDIKTVKDFAQI
S25-3	S25-3_ORF90	S25-3|_49234_50625	49234	50625	+	Phage major capsid protein		FIG00016372	isu;Phage_capsid_proteins	atgactatcgaaaagaacctgtcagacgttcaacaaaagtacgctgaccaattccaagaagacgtagtaaagtcattccaaactggttatggaatcactcctgatacacaaattgacgcaggagctttacgtagagaaattttagatgaccaaatcacaatgttaacatggactaatgaagatttaatcttctatcgtgatatctcacgccgtcctgctcaatctacagtagtaaaatacgaccaatatttacgtcatggtaacgtaggtcactctcgtttcgttaaagaaatcggagtagcaccagtatctgacccaaatatccgtcaaaaaactgtatcaatgaaatacgtttctgatactaaaaacatgtcaattgcatcaggtttagtaaataac…	MTIEKNLSDVQQKYADQFQEDVVKSFQTGYGITPDTQIDAGALRREILDDQITMLTWTNEDLIFYRDISRRPAQSTVVKYDQYLRHGNVGHSRFVKEIGVAPVSDPNIRQKTVSMKYVSDTKNMSIASGLVNNIADPSQILTEDAIAVVAKTIEWASFYGDASLTSEVEGEGLEFDGLAKLIDKNNVINAKGNQLTEKHLNEAAVRIGKGFGTATDAYMPIGVHADFVNSILGRQMQLMQDNSGNVNTGYSVNGFYSSRGFIKLHGSTVMENELILDESLQPLPNAPQPAKVTATVETKQKGAFENEEDRAGLSYKVVVNSDDAQSAPSEEVTATVSNVDDGVKLSISVNAMYQQQPQFVSIYRQGKETGMYFLIKRVPVKDAQEDGTIVFVDKNETLP…
S25-3	S25-3_ORF91	S25-3|_50717_51013	50717	51013	+	Phage protein				atgttatactataagaaactattagataaaaaaatggctactgtttatggtacagttgagattgacaaagatggagtagttaaaggattaactaaagagcaagaaaaagaatttgcaaatgttccaggttttgaatttgaagaagaaaagaaaactactagaaaacaatcagcttctactagtaaagaagaagagcctaaggaagaggaaaagaaagcctctactagaaaaactacaagtactactagaaaatctacagcacgtaaaacaacagccaaaaaagatgaaaataagtaa	MLYYKKLLDKKMATVYGTVEIDKDGVVKGLTKEQEKEFANVPGFEFEEEKKTTRKQSASTSKEEEPKEEEKKASTRKTTSTTRKSTARKTTAKKDENK
S25-3	S25-3_ORF92	S25-3|_51026_51934	51026	51934	+	Phage protein				atggttaactcaatgtttggaggggacttagacccttatgaaaaatcattaaactatgaatatccttatcatcctagtggtaatcctaaacatatagacgtaagtgagatagataatttaacattagctgattatggatggtcaccggatgcagttaaagcatatatgttcggtatcatagttcaaaatcctgatacaggacaacctatgggtgatgagttttataaccatatattagaaagagcggtaggtaaagctgaaagagcattagatatatctatactacctgacactcaacatgagatgagagattatcatgagacagagtttaatagttatatgtttgtacatgcttatagaaaacctatattacaggtagagaacttacagctacagttt…	MVNSMFGGDLDPYEKSLNYEYPYHPSGNPKHIDVSEIDNLTLADYGWSPDAVKAYMFGIIVQNPDTGQPMGDEFYNHILERAVGKAERALDISILPDTQHEMRDYHETEFNSYMFVHAYRKPILQVENLQLQFNGRPIYKYPANWWKVEHLAGHVQLFPTALMQTGQSMSYDAVFNGYPQLAGVYPPSGATFAPQMIRLEYVSGMLPRKKAGRNKPWEMPPELEQLVIKYALKEIYQVWGNLIIGAGIANKTLEVDGITETIGTTQSAMYGGASAQILQINEDIKELLDGLRAYFGYNMIGL
S25-3	S25-3_ORF93	S25-3|_51948_52826	51948	52826	+	Phage protein				atggaaaaaccgtatatgataggagccaactctaaccctaatgttattaataagtcaacaacatatactactacaacacaagcagatgaacaagataaacctaagtatactactagactagagtttgatacgattgacatgattaggtttattaatgacagaggtataaaagtattatgggaagaggcatatttctgtccttgtcttaatcctgatacaggacatcctagagtagattgccctagatgtcatggtaaaggtattgcatatctacctcctaaagagactataatggcaatacagtctcaagagaaaggaactaaccagttagatataggtatactagatacaggaactgcaataggtaccactcaattagaaaagaggatttcctataga…	MEKPYMIGANSNPNVINKSTTYTTTTQADEQDKPKYTTRLEFDTIDMIRFINDRGIKVLWEEAYFCPCLNPDTGHPRVDCPRCHGKGIAYLPPKETIMAIQSQEKGTNQLDIGILDTGTAIGTTQLEKRISYRDRFTVPEVLMPQQMIYFVNKDRIKKGIPLYYDVKEVTYIATQDGTVYEEDYEIKNNRLYLNEKYENHTVTLKILMTLRYVVSDILKESRYQYTKFNQPKSKFENLPQKLLLKREDVIVLQDPYKVNDGIEEDLEIQVDDPKASASNPSNLGGFFGGAFK
S25-3	S25-3_ORF94	S25-3|_52826_53446	52826	53446	+	Phage protein				atgccagttcacggaaagagacctaatttatttaaaaataaaaactataagcaggtaggtaagagaacaattgatggtatgcgttcagaagttcttgataaattacaagcaacagcacagcaagtagagaatactagtattaaacggatgcctacttacctacaaataacagagaaaaagcttgaaaaagaaggagtagtagaccttaaaaaagcttttgctcactcatctaaaaagaaaactagtaaagatggcggatggtatttaactgtaccaatccgcatcaaaactagtagaatgaataacagtacttaccaagatatgagaactttaaaagtagataaaggaacaggttcagtctctaagataactgattacctagaaggacgtagaaagaat…	MPVHGKRPNLFKNKNYKQVGKRTIDGMRSEVLDKLQATAQQVENTSIKRMPTYLQITEKKLEKEGVVDLKKAFAHSSKKKTSKDGGWYLTVPIRIKTSRMNNSTYQDMRTLKVDKGTGSVSKITDYLEGRRKNVSHPSMKPEPMTHNMTKVKRGKQSSYFIFRTVSSKSPASSWILNRDKVNEDNFSKTTLKTVKQLMNWKMKNLN
S25-3	S25-3_ORF95	S25-3|_53465_54301	53465	54301	+	Phage protein				atggcaataacatcagttgattcatatttattatcagaaataaagcctagacttaacactgtgctagagaattgttatattatagatgaagttttaaaagactttgattatcaaactagagagagctttaaagaagctttctgtggtaagaatgcacaacatgaagtaacggtaggatttaacttcccaaaatttaaaaataactatgaagctcattacttgatacaattaggtcaaggacaagagacaaaaaactctttagggagtattcagtcatcttactttgaggcaacaggagataccttagtcgaatcttctacagcaataagagaagatgataagttagtttttactgtttctaaaccaataggagaattaataaaggtagaagatatagag…	MAITSVDSYLLSEIKPRLNTVLENCYIIDEVLKDFDYQTRESFKEAFCGKNAQHEVTVGFNFPKFKNNYEAHYLIQLGQGQETKNSLGSIQSSYFEATGDTLVESSTAIREDDKLVFTVSKPIGELIKVEDIEFAKYDNLQVEGNKVSFKYQTNEDYENYNANIIFTEKKNDSKGLVKGFTVEEQVTVVGLSFNVDVARCLDAVLKMILISMRDSIEEQQTFQLQNLSFGDIAPIIEDGDSMIFGRPTIIKYTSSLDLDYTITQDINKLTFKERKDWK
S25-3	S25-3_ORF96	S25-3|_54303_54518	54303	54518	+	Phage protein				atggctagaaaaaagacacctgaaaataacactcctaaatttaatggttatgttcatatagatacattccttgatactgcaaaaaccctttttaatatgagggattcacaagtagcaggatttaaggcttatatggaaggtagtcattatttgtttagtgagcaagaattcttaccatcattagagaagtatctaggtaggaaattagatatataa	MARKKTPENNTPKFNGYVHIDTFLDTAKTLFNMRDSQVAGFKAYMEGSHYLFSEQEFLPSLEKYLGRKLDI
S25-3	S25-3_ORF97	S25-3|_54545_56308	54545	56308	+	Phage major tail sheath				atggcagtagaaccattcccaagaagacctattacccgtcctcatgcatctattgaagtagatacttcaggtatcggtggctcagcaggttcaagtgaaaaagtattttgcttaatcggtcaggctgaaggcggagaaccaaatacagtttatgaattacgtaactatgcacaagctaaacgtttattccgttcaggagaattacttgatgcaatagaattagcatggggttctaaccctaactatacagcaggacgtattttagctatgcgtatagaagatgctaaacctgcttcagcggaaattggcggattaaaaataacatctaaaatctacggtaatgttgctaacaacattcaagtaggattagaaaagaatacattaagtgattcattacgc…	MAVEPFPRRPITRPHASIEVDTSGIGGSAGSSEKVFCLIGQAEGGEPNTVYELRNYAQAKRLFRSGELLDAIELAWGSNPNYTAGRILAMRIEDAKPASAEIGGLKITSKIYGNVANNIQVGLEKNTLSDSLRLRVIFQDDRFNEVYDNIGNIFTIKYKGEEANATFSVEHDEETQKASRLVLKVGDQEVKSYDLTGGAYDYTNAIITDINQLPDFEAKLSPFGDKNLESSKLDKIENANIKDKAVYVKAVFGDLEKQTAYNGIVSFEQLNAEGEVPSNVEVEAGEESATVTATSPIKAIEPFELTKLKGGTNGEPPATWADKLDKFAHEGGYYIVPLSSKQSVHAEVASFVKERSDAGEPMRAIVGGGFNESKEQLFGRQASLSNPRVSLVANSGTFV…
S25-3	S25-3_ORF98	S25-3|_56381_56809	56381	56809	+	Phage protein				atggcatcagaagctaaacaaaccgtccatactggtaataccgtcctacttatgattaaaggtaaaccggtaggaagagcacaatcagcatcaggtcaacgtgaatacggtacaactggtgtatacgaaatcggttctatcatgcctcaagaacacgtatacttacgttatgaaggtacaattacagtagaacgtttacgtatgaaaaaagagaactttgcagatttaggatatgcttcacttggtgaagaaattcttaagaaagatatcattgatattttagtggtagataacttaacgaaacaagttattatctcatatcatggttgttctgcaaataactacaatgaaacttggcagacaaatgaaattgtaacagaagaaatcgagtttagttac…	MASEAKQTVHTGNTVLLMIKGKPVGRAQSASGQREYGTTGVYEIGSIMPQEHVYLRYEGTITVERLRMKKENFADLGYASLGEEILKKDIIDILVVDNLTKQVIISYHGCSANNYNETWQTNEIVTEEIEFSYLTASDKART
S25-3	S25-3_ORF99	S25-3|_56898_57056	56898	57056	+	Phage protein				atgaataataggcaagctaaaataaaaggatataaccaatttcattattatgattttccaacaactaaaggtaagtttaaagatataatgaaaagaaaatctagaacagaacttaaaaaagatttacaaaaagaaaggaagtattatcttgacaaataa	MNNRQAKIKGYNQFHYYDFPTTKGKFKDIMKRKSRTELKKDLQKERKYYLDK
S25-3	S25-3_ORF100	S25-3|_57046_57186	57046	57186	+	Phage protein				ttgacaaataagagaaaaacgataggtaagatgagtaacacaagagcaacatggaatattaatccggtaactaaagttaaaaaagataaaacaaaatattctagaaaaaataaacataaaggtcttgacaattataattaa	MTNKRKTIGKMSNTRATWNINPVTKVKKDKTKYSRKNKHKGLDNYN
S25-3	S25-3_ORF101	S25-3|_57569_57682	57569	57682	+	Phage protein				ttgacaattagtcttgaagatgctagagttattacagtatggtacaacagtgtagatgatacacatagaacactagatttaaattattatagtaaagatttgacaattcaataa	MTISLEDARVITVWYNSVDDTHRTLDLNYYSKDLTIQ
S25-3	S25-3_ORF102	S25-3|_57959_58270	57959	58270	+	Phage protein				atgtcacaagataaattaagagcaatttacacagaaatgaaagtagaattacacaaatttcctaaagaggtagatataacaagtaaatcaactgcaattgcaatcaatcagattttagataaattcaaaacattaacagaacaagcaggaaagattactagaaaatatttagaaggtcaagaaatattaactattgattatgagtactatgattcattacaagaatactatatttacctacttagaaatagtgaaaagattgaacaaagtttacaagaaattactaagcgtacaggtgaatatgtaaagtaa	MSQDKLRAIYTEMKVELHKFPKEVDITSKSTAIAINQILDKFKTLTEQAGKITRKYLEGQEILTIDYEYYDSLQEYYIYLLRNSEKIEQSLQEITKRTGEYVK
S25-3	S25-3_ORF103	S25-3|_58402_58860	58402	58860	+	Phage protein				atggcagaagaaattaaaaaggaacaagatgtacaagaaacaactaaagaagaaaaaaaagatgttagtaaaatgacaccggaagaaatagataaattaaaatatcaagacaaacaagaaaaagaacaagttattaacaaagttattaaaggagttaatgatacttgggaaaaagaatataactttgaagaactagacttaagatttaaagttaagattaaattacctaatgcacgagaacaaggtaatatctttgcgttacgttctgcttacttaggtggtatggatatgtaccaaacagaccaagtaattagagcatatcaaatgttagctacattacaggaagtaggtattgaagttcctaaggaattccaagaccctgacgatatttataactta…	MAEEIKKEQDVQETTKEEKKDVSKMTPEEIDKLKYQDKQEKEQVINKVIKGVNDTWEKEYNFEELDLRFKVKIKLPNAREQGNIFALRSAYLGGMDMYQTDQVIRAYQMLATLQEVGIEVPKEFQDPDDIYNLYPLTVMYEDWLGFLNSFRY
S25-3	S25-3_ORF104	S25-3|_58904_59440	58904	59440	+	Phage protein				atggaatcaattgttaaacaacctttatctagaaatctatgggctattatgaaagagtttaatgttttacctactgagcaaagatttaaggacttagatgattatcagatagagtttattattgggaatatgaacagagatgtttatgaacataacaaacaacttaaacaagctcaaaaaggtggaaaattcgatagtcaattcgaagatgatgatagtagttggtggaatgaatctcatgaagactttgacccagtacctgatttcttagatgctgatgatttagcacaacagatggaagctaaattatctgatagagataaggaagaaagagctaagagaaacgatgcagagttaaatgatgaaacagaaggacttactacacaacatctagccatg…	MESIVKQPLSRNLWAIMKEFNVLPTEQRFKDLDDYQIEFIIGNMNRDVYEHNKQLKQAQKGGKFDSQFEDDDSSWWNESHEDFDPVPDFLDADDLAQQMEAKLSDRDKEERAKRNDAELNDETEGLTTQHLAMMEYIRQKQQELDDEVGNGKTSEDDATISQDSVNKALEDLDDDWYM
S25-3	S25-3_ORF105	S25-3|_59580_63551	59580	63551	+	Phage DNA transfer protein				atggattctttagagtctaagaatattgatgctcctttagataatttcttaaaaaaattaaaagtaattgctaaagaagttaaaaatgtacagaacgcaatggataaacaagatggtaaatctgttatatcttctaaagacatggatgaatctattaaatccactcaatctgctacaaagaatataaatgaattaaagaaagctttagatgaccttcaaaaagagaatatatctaaaggtattgcacctgaccctgaagttgaaaaagcatatgctaagatgggtaaagttgtagatgaaactcaagaaaaacttgagaaaatgtcttcacaaaaaataggttctgatgccagtattcaaaatagaattaaggaaatgaaaaccttaaatcaagtaact…	MDSLESKNIDAPLDNFLKKLKVIAKEVKNVQNAMDKQDGKSVISSKDMDESIKSTQSATKNINELKKALDDLQKENISKGIAPDPEVEKAYAKMGKVVDETQEKLEKMSSQKIGSDASIQNRIKEMKTLNQVTEEYNKISKDSSATKDYTKRLRANRNMTRGYMERSEGTGRLTYDQGARVRSELGKISSYESQRKQNQRNLGQAREQYSNYRNQQQDLTKRRASGQINKAQYEQELASIKQEMKAREELISNYEKLGAELDKTVQYYKGSVQKDFQSRDVDQQRGTFGRMVQERLPSIGSHAIMGTTAMATGLYMKGASLSETNRPMVTSLGQNSDNMDIDSVRNAYGDLSIDNKLGYNSTDMLKMATSYEASVGHKSDEDTMAGTKQLAIGGRSLGI…
S25-3	S25-3_ORF106	S25-3|_63631_66057	63631	66057	+	Secretory antigen SsaA-like protein				atgcgtagaataagaagacctaaggtaagaatagaaatcgttacagatgataatacatttacattgagatttgaagatacacgtgactataatggtgatgagtttggagctaaacttttaggattccaaactaaaaactctatggaagatgatagttcagttttccaaataaatatggcaggagatacttattgggataagctagttatggctaatgatatcataagaatatttattacacctaatgatgaccccaacgataaagaaggaagacaagaacgacttatccaggtaggtatggtttctcaagtatcaaaagtaggtagttacggtaatgaccaaactcaatttagaataacaggtcaatcttttgtaaaaccttttatgaaatttggatta…	MRRIRRPKVRIEIVTDDNTFTLRFEDTRDYNGDEFGAKLLGFQTKNSMEDDSSVFQINMAGDTYWDKLVMANDIIRIFITPNDDPNDKEGRQERLIQVGMVSQVSKVGSYGNDQTQFRITGQSFVKPFMKFGLGVIQEVQSVLPEVGWLIDGDGDNEVKFTGSSAHEVMTGIIRRFIPYMKYNYTEKTYNTIDNYLDYDDLSSWDEFEKLTEVSAFTNFDGSLKQLMDMVTARPFNELFFKNSEKTPGKAQLVLRKTPFNPTEWRALDMIKVPTEDFIEEDVGKSDVETYSIFTATPAGMLKELNGDVFSKPQFHPELTDRYGYTKFEVENIYLSTKSGSATEDSDSSGDDNGTERGTYSKIMKDLSNYGRDNISKGIDKYTSKLSSKYKNLKKAQAKK…
S25-3	S25-3_ORF107	S25-3|_66071_66958	66071	66958	+	Phage protein				atggcaacagataaagaagctaaagatgttattgataaatttatagacaatgtatttaattttgatgtacttacaaaagaaagaataaaagaaaaagatgaagaaattaaaaaaataactacagatgatatgtatgaaaaggttgtgtatatacgaccctacgttggagtaatacaaagccttaaccctcaacatgttcagtatgaatcattttctaataatggttatgatatagaggcagaattaagtttcaggaaagtaagttatttagttgataaagggtctatacctacagattctttatctactttaacagttcacttagtagaaagaaatcaagaactattaatagattactttgatgagatacaagatgtgttgtatggagaatatatggaa…	MATDKEAKDVIDKFIDNVFNFDVLTKERIKEKDEEIKKITTDDMYEKVVYIRPYVGVIQSLNPQHVQYESFSNNGYDIEAELSFRKVSYLVDKGSIPTDSLSTLTVHLVERNQELLIDYFDEIQDVLYGEYMEEEYVFDEDVPLSTILALDLNDNLKSLSNIKYMFKGAPKENPFGTDKDVYIDTYNLLYWLYLGEDEELAYPMNINYFFTEGRFFTIFGKGHKYKVDVSKFIVGDILFFGRSDTNIGIYVGDGEFISMMGKFPKDETPIGKYKLDDYWNEFNGRVMRFDEEVYI
S25-3	S25-3_ORF108	S25-3|_67044_67304	67044	67304	+	Transcriptional regulator, MerR family		FIG00003460	isu;Cobalt-zinc-cadmium_resistance	atggctaaacaaaaaatagcttattctattggagattttgctaaagctataggtaaaacagaacaaactttaagaaattggcataaggaaggtaaattaatacctttccatgtaagtgaatcaggtcatcgttactattcagaaagacagctatatgagtataaaagtagattttttaataatagtagagaagacaaaatagatactcttattaaagaagtacaagagcttattagtgtgttgaagaaaaatgataactaa	MAKQKIAYSIGDFAKAIGKTEQTLRNWHKEGKLIPFHVSESGHRYYSERQLYEYKSRFFNNSREDKIDTLIKEVQELISVLKKNDN
S25-3	S25-3_ORF109	S25-3|_67294_68403	67294	68403	+	Mobile element protein		FIG01306568	ff	atgataactaaaaaagtaagactcagacctacgaagcaacaaaaatctcaattatataaatcatcaggaacagcaaggtttatctacaattgggttttagggaaacaaaaagaaaattataagaaaggtaataagtttatatctgattctgtactaagaaaagaaattactcaactaaagaaaactgaagaatttaattggttaaatgaagtaagtaacaatgtacctaaacaagctgtcaaagatgcttgtaattcttataagagattttttaaagggcaagctaaatttcctaagtttaaatctaaaaagaaaactaaacctagtttctacaatgatacacaaaaattaaaggtaaaagaaaaactagtattactagaaaaagtaggatgggttagg…	MITKKVRLRPTKQQKSQLYKSSGTARFIYNWVLGKQKENYKKGNKFISDSVLRKEITQLKKTEEFNWLNEVSNNVPKQAVKDACNSYKRFFKGQAKFPKFKSKKKTKPSFYNDTQKLKVKEKLVLLEKVGWVRTSEQLPIDTKYYNPRITFDGKYWYLSVSIEEENKYEKLTEESLGIDLGIKELAICSDGTIYGNINKTVKVKKLEKRLRRLQRKVSRKYQNNKEGSTFVKTCNIIKLEKQIKLLQRRLSNIRKNHLHQTTTSIVKTKPRRIVIEDLNVSGMMKNRHLAKAIQKQSFYEFRRQLEYKCKRKGIELITADRFFPSSKTCSSCGIINKNLKLSDRVFNCECGFSIDRDFNASVNLANYNI
S25-3	S25-3_ORF110	S25-3|_68599_71145	68599	71145	+	Glycerophosphoryl diester phosphodiesterase (EC 3.1.4.46)		FIG00002239	isu;Glycerol_and_Glycerol-3-phosphate_Uptake_and_Utilization	atggtagtaagattccaatcttccatggggagaagtttaaaaagagtagattcagatgatttaaatgtaaaaggattagttttagctacagttagtaaaattaattataaatatcaatcagtagaagttaaagttaacaacttaactctaggaagccgtataggtgacgatggtagcttagctgtaccttatcctaaatctttcataggaagaacacctgaaggaagcgtattcggtacaaaacctcttattactgaaggttctgtagtattaataggatttctaaatgatgatataaatagtcctattattttaagtgtttatggtgataatgaacaaaataaaatgattaatactaatcctttagatgggggtaagtttgatacagaaagtgtctat…	MVVRFQSSMGRSLKRVDSDDLNVKGLVLATVSKINYKYQSVEVKVNNLTLGSRIGDDGSLAVPYPKSFIGRTPEGSVFGTKPLITEGSVVLIGFLNDDINSPIILSVYGDNEQNKMINTNPLDGGKFDTESVYKYSSSLYEILPSLNYKYDDGEGTSIRTYNGKSFFSMTSGEEEKPQATDFYTGTEYQDLFTSYYGNKTLIEPRIQKAPNMLFKHQGVFYDDGTPDNHITTLFISERGDIRASVLNTETQKRTTQEMSSDGSYRVIKQDDDLMLDEAQVWIEYGISEDNKFYIKNDKHKFEFTDEGIYIDDKPMLENLDESIAEAMKNLNEIQKELDDINYLLEGVGKDNLEELIESTKESIEASKKATSDVNRLTTQIAEVSGRTEGIITQFQKFRD…
S25-3	S25-3_ORF111	S25-3|_71252_72043	71252	72043	+	Phage protein				atgccacaatcagatggaataagtaatcttcatagaatagctttacgttttcctaaagaaggcggtggttatgatatgtatagatttaaagttaaccctgagaactacacaatagattcaccacaacgtacgacagcaattaaaacaaaatcagatatcgtaatagaagattatggtaaagatatagaagttattaacttcacaggtacaactggttttagacctgttagagaagcagatggattaaaaacaggtaagcagaaaatggaagagttacaaagtagagttagtgaatatgctatgcaaggtggcagtggtaatgtaagtggttcttacttacaattttttaactttacagatgatagttattataaagttcatttagctcctcaggggtta…	MPQSDGISNLHRIALRFPKEGGGYDMYRFKVNPENYTIDSPQRTTAIKTKSDIVIEDYGKDIEVINFTGTTGFRPVREADGLKTGKQKMEELQSRVSEYAMQGGSGNVSGSYLQFFNFTDDSYYKVHLAPQGLKITRSKDEPLLFRYEITLVVIGSLTEADRSAVTTEEFGNVKPNASQRVDEGIKELDKNARKTRDRNNQEISRRENTIPKSTGDNTNEGNRLKQSFPSSSIYNPRQSTNGLKGNIDNMALIIGYGDGGVSS
S25-3	S25-3_ORF112	S25-3|_72043_72567	72043	72567	+	Phage protein				atgaataattttataccacaacctcaaggtctacttagatttttaaatgccctagatacagatttaacttcttctcatatgaatttactggatgaagaggtatcatttgtatctaaattttatacaccacagttacaattaagtgaattagcaaaaaaagtattgacaaatataaagacagatgatatacctgtattagaaagggaatttaatgataatacaattatccataaagctaacgatacattactaaaagtacaggctccaagaatgtatatgattctacagtctattgtacttgaagcatatgctattgttaattgctttgtagaaaatccaagttctttaaaatacttaactgaagaagatgttagtataacacgagaaaacttaaattat…	MNNFIPQPQGLLRFLNALDTDLTSSHMNLLDEEVSFVSKFYTPQLQLSELAKKVLTNIKTDDIPVLEREFNDNTIIHKANDTLLKVQAPRMYMILQSIVLEAYAIVNCFVENPSSLKYLTEEDVSITRENLNYVADYLGNYDDYNSVVLDLRDLDLCFSAIELQLPLIKKEANV
S25-3	S25-3_ORF113	S25-3|_72567_73271	72567	73271	+	Phage protein				atgagatttaagaagcacgtagttcaacatgaagaaacgatgcaagcaatagcacagagatactatggtgatgttagttattggatagacctagtagagcataataatttaaagtatccttatttagtagaaactgatgaagaaaaaatgaaagaccctgaacgattagcttctaccggtgatacactgattatacctatagaatctgatttaacagatgtatcagcaaaagaaattaattctagagataaagatgtactagttgaattagctttaggaagagatttaaatattactgcagatgaaaagtattttaatgaacatggtactagtgataatatactagcattcagcacaaatggtaatggagatttagatactgtaaaaggcatagataat…	MRFKKHVVQHEETMQAIAQRYYGDVSYWIDLVEHNNLKYPYLVETDEEKMKDPERLASTGDTLIIPIESDLTDVSAKEINSRDKDVLVELALGRDLNITADEKYFNEHGTSDNILAFSTNGNGDLDTVKGIDNMKQQLQARLLTPRGSLMLHPNYGSDLHNLFGLNIPEQATLIEMEVLRTLTSDNRVKSANLIDWKIQGNVYSGQFSVEIKSVEESINFVLGQDEEGIFALFE
S25-3	S25-3_ORF114	S25-3|_73286_74332	73286	74332	+	Phage baseplate		FIG01305804	isu;Phage_baseplate_proteins	atgaaaactagaaaattaactaacatactatcaaaattaatagataagacaatggcaggtacaagcaagataacagactttactcctggttcagcttctcgttcattattagaagctgtatcattagagatagagcaattctatattctaacaaaagaaaatattgattggggtatacaagagggtatcattgaagcttttgattttcaaaaaagacaatctaaaagagcttatggtgatgttactattcaattctaccaacccttagatatgagaatgtatatacctgcaggaacaacttttacttcaacacgacaagaataccctcagcaatttgaaacattagttgattattatgcagagcccgattctactgagattgttgttgaggtttattgt…	MKTRKLTNILSKLIDKTMAGTSKITDFTPGSASRSLLEAVSLEIEQFYILTKENIDWGIQEGIIEAFDFQKRQSKRAYGDVTIQFYQPLDMRMYIPAGTTFTSTRQEYPQQFETLVDYYAEPDSTEIVVEVYCKETGVAGNVPEGTINTIASGSSLIRSVNNEYSFNTGTKEESQEDFKRRFHSFVESRGRATNKSVRYGALQIPDVEGVYVYEETGHITVFAHDRNGNLSDTLKEDIIDALQDYRPSGIMLDVTGVEKEEVNVSATVTISNKSRIGDTLQKHIESVIRSYLNNLKTSDDLIITDLIQAIMNIDDVLIYDVSFDNLDENIIVPPQGIIRAGEIKVELK
S25-3	S25-3_ORF115	S25-3|_74353_76911	74353	76911	+	Phage protein				gtggctaattttttaaagaatcttcatccactattaagaagagatagaaataaaaaagataatcaagaccctaactttgctctcatagatgcactcaatgaagagatgaatcaagtagagaaagatgctatagaaagtaaactacaatcttctctaaagacatctacaagtgaatatttagataagtttggggattggtttggagtttatcgtaagaccgatgagaacgatgatgtttatagagcaagaattataaaatatttactcttgaaaagagggactaataatgctataatagatgctataaaagattatttaggtagagatgatattgatgtaagtgtatatgagccttttacaaatattttctatactaacaaatcacatttaaatggtgaa…	MANFLKNLHPLLRRDRNKKDNQDPNFALIDALNEEMNQVEKDAIESKLQSSLKTSTSEYLDKFGDWFGVYRKTDENDDVYRARIIKYLLLKRGTNNAIIDAIKDYLGRDDIDVSVYEPFTNIFYTNKSHLNGEDHLMGYYYRFAVINVSIGDYFPVEIIDVINEFKPAGVTLYVTYDGASTIRGGAIIKWLEGLPKIETYQEFDRFTGYDDTFYGHINMNQSKDTDNSSSDIFKTNHSLINSLDVLTGSSSVGRQYINYGYVTSYVYNPGMTSSVNQISASTEGRGQEVPTDYYMYTSTKNNNTVELSMQTTSGVSYLYNNFNFRDYMSKYRPQVDLQSDEARRIVSDYIKELSIDYYLSAVIPPDESIEIKLQVYDFSINRWLTVSISNLSFYEKNIG…
S25-3	S25-3_ORF116	S25-3|_77022_77543	77022	77543	+	Phage protein				atggcaattgcaacgtataattctcatgttgagttagcaaaatatctagttagtaaagctgattcagtttacttaacaattggaaagagcacaccgtggtctaatgaaacaaacccaccgcaacctgatgaaaatgcaacagtattacaggaggttattggatacaaaaaagctactaaagttactttagttagaccttctaaatcacctgaagatgataataagaatttaatttcttacggtaataaatcatgggtagaagtaacacctgaaaatgctaaagctgaaggagctaaatgggtttacttagaaagtagtattgttggtgacgaactgcctcttggaacatatagacaagtaggatttgttatggacttagtagcaaaaagtggtattagt…	MAIATYNSHVELAKYLVSKADSVYLTIGKSTPWSNETNPPQPDENATVLQEVIGYKKATKVTLVRPSKSPEDDNKNLISYGNKSWVEVTPENAKAEGAKWVYLESSIVGDELPLGTYRQVGFVMDLVAKSGISKFNLVPSEVESTGTLLFFDNKQFQNRSEQTTAKERFIVEV
S25-3	S25-3_ORF117	S25-3|_77564_81022	77564	81022	+	Phage virulence-associated protein				atggcaattaattttaaaggttcaccttatttagatagatttgacccgtctaaagatagaacaaaagtattatttaatcctgatagacctctacaacaggcagaattaaatgaaatgcagtctatagaccaatattatttaaaaaatctaggagacgctatttttaaagacggagataaacagtcaggacttggattcacattgtctgaagataatgtattgacagtaaatcctggttatgtatatatcaacggtaaaataagatattacgataatgacgattcagttaaaataactggcgtaggtaaagaaactatcggtattaagttaacagaacgtattgttacacctgatgaagatgctagtctattagaccaaactagtggagtaccaagttac…	MAINFKGSPYLDRFDPSKDRTKVLFNPDRPLQQAELNEMQSIDQYYLKNLGDAIFKDGDKQSGLGFTLSEDNVLTVNPGYVYINGKIRYYDNDDSVKITGVGKETIGIKLTERIVTPDEDASLLDQTSGVPSYFSKGADRLEEKMSLTVNDPTSATIYTFMDGDLYIQSTNAEMDKINKVLAERTYDESGSYKVNGFELFSEGNAEDDDHVSVVVDAGKAYVKGFKVDKPVSTRISVPKSYDLGTAENESTIFNKSNNSISLANSPVKEIRRVTGQVLIEKERVTRGAQGDGQDYLSNNTAFEIVKVWTETSPGQTTKEYKQGEDFRLTDGQTIDWSPQGQEPSGGTSYYVSYKYNKRMEVGKDYEVTTQGEGLGKKWYINFTPSKGAKPIDQTVVLVD…
S25-3	S25-3_ORF118	S25-3|_81071_81229	81071	81229	+	Phage protein				atgcctagagaagttagagacccttattctcaagctaaattatttatacctacagttgaggaaaaatcaattaaggaattagaaaaaacatataaggaaaaaattaatgaggttgatagacttcttaatgaattaaagaaagagagaggagaaaaatag	MPREVRDPYSQAKLFIPTVEEKSIKELEKTYKEKINEVDRLLNELKKERGEK
S25-3	S25-3_ORF119	S25-3|_81230_83152	81230	83152	+	Phage capsid and scaffold		FIG01304444	icw(1);Phage_capsid_proteins	atggcatttaactacacgcctcttactgaaacacagaagttaaaagatatgtatcctaaagttaatgatataggtaattttttaaaaacagaggttaatcttagtgatttaaaagtagtaactagtgttgattttaataatattctagacaagattcctgatagtggtaactattatgttacaacttctaaaaaccaaccatcaggagaaaattggaatggttttgtaagattggataaacgaaatgtaaattattataaaatttactattcaccatatagcagtaataaaatgtatataaagacttatgctaatggaacagtatatgattggattagttttaaattagatgaaggtaacttatacaatgaaggtaatactttgaatgtaaaggaactt…	MAFNYTPLTETQKLKDMYPKVNDIGNFLKTEVNLSDLKVVTSVDFNNILDKIPDSGNYYVTTSKNQPSGENWNGFVRLDKRNVNYYKIYYSPYSSNKMYIKTYANGTVYDWISFKLDEGNLYNEGNTLNVKELTESTTQYATLVNPPKENLNTGWVNYKESKNGVSSLVEFNPVNSTSTFKMIRKLPVQEQKPNLLKDSLFVYPETSYSNIKTDNWDTPPFWGYSSNSGRSGVRFRGENTVQIDDGSNTYPSVVSNRFKMGKELSVGDTVTVSVYAKINDPALLKDNLVYFELAGYDTVDDTSKNPYTGGRREITASEITTEWKKYSFTFTIPENTIGASGVKVNYVSLLLRMNCSSSKGNGAVVYYALPKLEKSSKVTPFITHENDVRKYDEIWSNWQ…
S25-3	S25-3_ORF120	S25-3|_83175_83546	83175	83546	+	Phage protein				atggctgttaaatatgatataggtaataatgagatagtattacatttaagagaaggtaaatatataacagggtttacaacagtaggagggtatgataaggagttaggacaagtaaaagttaatagagaaatcttacctgcttacttctttgataattttgcctatgaaagatatttgtattatagtaaacctgaagaggttatagaaaataaaaactatgtaccaccacaaatcaatgatgatgaggaatcccaacaaattactgtacctaaagaacaatatgatagtttaaaagaagaactagagcttatgagaaaacaacaagaagctatgatggaaatgcttcaaaaactcttaggtcaaaaggggtaa	MAVKYDIGNNEIVLHLREGKYITGFTTVGGYDKELGQVKVNREILPAYFFDNFAYERYLYYSKPEEVIENKNYVPPQINDDEESQQITVPKEQYDSLKEELELMRKQQEAMMEMLQKLLGQKG
S25-3	S25-3_ORF121	S25-3|_83553_84929	83553	84929	+	Phage capsid and scaffold		FIG01304444	icw(1);Phage_capsid_proteins	atggcattaaattttactacaataacggaaaacaatgttattagagacctgactactcaggtcaataacattggagaagaattaacaaaagaaagaaatatatttgacattaccgatgatttagtttataattttaataaatcacagaaaattaaactaactgatgataaaggattaactaaatcttatggaaacataacagcccttagagatataaaagaacctggttattactatataggtgctagaacattagcaacattattagatagacctgatatggaatctcttgatgttgttttacatgtagtacctcttgatacttctaataaggtagttcaacatttatatacgctatctactaacaataaccaaattaaaatgttatatagatttgtc…	MALNFTTITENNVIRDLTTQVNNIGEELTKERNIFDITDDLVYNFNKSQKIKLTDDKGLTKSYGNITALRDIKEPGYYYIGARTLATLLDRPDMESLDVVLHVVPLDTSNKVVQHLYTLSTNNNQIKMLYRFVSGNSSSEWQFIQGLPSNKNAVISGTNILDIASPGVYFVMGMTGGMPSGVSSGFLDLSVDANDNRLARLTDAETGKEYTSIKKPTGTYTAWKKEFEPKDMEKYLLSSIRDDGSASFPLLVYTSDNKTFQQAVIDHIDRTGQTTFTFYVQGGVSGSPMSNSCRGLFMSDTPNTSSLHGVYNAVGTDGRNVTGSVVGSNWTSPKTSPSHKELWTGAQSFLSTGTTKNLSDDISNYSYVEVYTKHKTTEKTKGNDDTGTICHKFYLDGSG…
S25-3	S25-3_ORF122	S25-3|_85019_88021	85019	88021	+	DNA helicase, phage-associated		FIG01115708	icw(1);Phage_replication	atgagattaagaattaagaacttatatacctatgtagaatttgaggaggatgataaatacttaaaagatatatttttaaagagagtccatactactataggagcaaggcaagaaggttttcaatatagccctgcgtacaaaagaggtagttgggatggttatgtagacttttatgtttatgaggaagataaattccctactggacttttatttaaaattgagttattactaggtgagctacaatcaaggtataacttccagtttgaaacaattgatgagcgtgatgaaagtttcttatctgaagaagatattgatgatgagataacattgcttgataataatgtcggtcaaattaccttaagagattaccaatatgaagcagtgtacaatagcttaaca…	MRLRIKNLYTYVEFEEDDKYLKDIFLKRVHTTIGARQEGFQYSPAYKRGSWDGYVDFYVYEEDKFPTGLLFKIELLLGELQSRYNFQFETIDERDESFLSEEDIDDEITLLDNNVGQITLRDYQYEAVYNSLTFYNGIAHLATNGGKCISKDSVILTTEGYKTLEEIFNEKGISLDNKEEVVPIKYPLINRYGEVEYTSYFTKNGLRKTKKIKTDRGIEVVNTYNHPLLVREGHNFVWKNTEDIKEGDILVSRKGDNQFGTDKTIVSTEEAYVLGCMIADSYMGVDHRLSFSNDKEELLKAVSDYWSTISSKETYYDTHKKSKGITIHLHDKKATKDFYNKYDIELGVAKDKKVPKCILKSPKDIQLSFLSGYLECESSIREDGRDMEVTSASKELLKQ…
S25-3	S25-3_ORF123	S25-3|_88033_89646	88033	89646	+	Phage protein				atggtaacaaaaacacaaagaaagctataccaatatctagaggaaaatgctacagaaaataaatttcatatttctactaagaaagagttagcagattctctaggtgtttccatctctgctttatccaataaccttaaaaagttagaagaagaaaataaagttgttactgtttctaaaagaggaaaaaatggaggagtaataataactttagttagagagtatgacacagaagaattgaaagaatttaataattctacagataatattattacttccgatttacagtatgctaaggcattaagagaaaagcacttcccttcttatagatatgagagaaaagaacaacgtagacgtactaaaatagaaatggcacaatacaatgccgttaaggatgagaag…	MVTKTQRKLYQYLEENATENKFHISTKKELADSLGVSISALSNNLKKLEEENKVVTVSKRGKNGGVIITLVREYDTEELKEFNNSTDNIITSDLQYAKALREKHFPSYRYERKEQRRRTKIEMAQYNAVKDEKRRIIADMNFYSEGLPYPSKDIFNMSYDPEGFYKAYILCKLYDQYAISHMDAKYTSHLKAMSKATTKDEYDYHQHMSEYYRNKMIQNLPRNSVSDNFFGSKMFNTFYNFYLKIKDKNINVFKYMQNVFKNVTFYYENGMQPNPIPSPNFFSSDKYFKNYNNYIKGIKKGVNSTNRHLGDTDSIINSSDYVKNPAVLHLHQLYTTGLNSTLHDIDTMFEQALDLENASYGLFGDMKHIILLQYNSMIEEEIKNLPREEKDIINKYVKQ…
S25-3	S25-3_ORF124	S25-3|_89639_91081	89639	91081	+	DNA helicase, phage-associated		FIG01115708	icw(1);Phage_replication	atgagtaagaagataaaggagcttatccttcataaatcaatgaaggatatacattttgcaagagaagtattagataacttacctaagaatctattttcagcagagtctgaggacatgggttacttatttacagctataaagagaacagcacatatttccgataagatgtcaaatgaagcattagcaattaaagtagaacagcttatgggtaataataaggaagatgaagagaaagtaaccaagacattaacttacttagaagatttatataaagtagacgttaatgaaaaagatgaatctgttaattatgaaatagagaagtatattaaaacagaaatgtcaaaagaagttttagttaaatttattgcagaaaataaacaagaagactctgataatcta…	MSKKIKELILHKSMKDIHFAREVLDNLPKNLFSAESEDMGYLFTAIKRTAHISDKMSNEALAIKVEQLMGNNKEDEEKVTKTLTYLEDLYKVDVNEKDESVNYEIEKYIKTEMSKEVLVKFIAENKQEDSDNLHELVDKLKQIEVSDISGGNGEFIDFFEDREKKQELLSNLATNKFSTGFTSIDNHIEGGIARGEVGLIIAPTGRGKSLMASNLAKNYVKSGLSVLYIALEEKMDRMVLRAEQQMAGAEKSQIVNQDMSLNNKVYDAIQNHYQKNRKLLGDFYISKHMPGEVTPNQLEQIIVNTTIKKDKNIDVVIIDYPHLMRNPYAKYHSESDAGGKLFEDIRRLSQQYGFVCWTLAQTNRSAYGSDVITSEHVEGSRKIVNAVEVSLAVNQKDEE…
S25-3	S25-3_ORF125	S25-3|_91160_92185	91160	92185	+	Phage recombination exonuclease				atgaaatttgtattctttacagatagtcattttcacctatttactaactacgctaaacctgataatgaatttgtgaatgatagatttaaagaacagatagaagcattacagaaagtttttgatattgctaaaaaagaagaagcaacagttatatttggtggagatttattccataaacgtaactcggtagatactagagtatataacaaagtatttagcacatttgccaaaaatgatgaggttcctgtattattacttagaggtaatcatgatgctacaactaattcattatatactgattcaagtatagatacatttgagtatctccctaatgtaagtgtaataaaatcattaaatacaattttaaaagataatgttaatattgtgtttactgcttat…	MKFVFFTDSHFHLFTNYAKPDNEFVNDRFKEQIEALQKVFDIAKKEEATVIFGGDLFHKRNSVDTRVYNKVFSTFAKNDEVPVLLLRGNHDATTNSLYTDSSIDTFEYLPNVSVIKSLNTILKDNVNIVFTAYGDETEEIKTYINSNYDKDMVNILVGHLGVEGSLTGKGSHRLEGAFGYQDLLPDKYDFILLGHYHRRQYFQNPNHFYGGSLMQQSFSDEQEANGVHLIDTEKMTTEFIPIHTRRFITIQGEDIPENFEQLIEEDNFIRVIGTANHAKVLEMDDSMKDKNVEVQIKKEYTVEKRIDSDVSDDPLTIASTYAKQYSPESEQEILECLKEVL
S25-3	S25-3_ORF126	S25-3|_92185_92562	92185	92562	+	Phage protein				atgaaaaaatatagagaatacctaaataagacagatgcagaaaatttagcagaggattgggagaaagtaaccgaagatttatggaaagtgtttaaagatatgaaacctaaaattaatacattagatattagtaatgtagaaagtaaaaacttagataaaagtaaacctatactacaattccaagattcagatggagtaatagagaatatttgtaatgttgagggtttagaagatggtttaagtaaaatgaaaaaggtttttgatgatagtaactttgaaaagcattattatagtagagtcgtagaccatgatgagtattactggattgattatggttctcatcattgtttctttagagttacgaaaggggataagtaa	MKKYREYLNKTDAENLAEDWEKVTEDLWKVFKDMKPKINTLDISNVESKNLDKSKPILQFQDSDGVIENICNVEGLEDGLSKMKKVFDDSNFEKHYYSRVVDHDEYYWIDYGSHHCFFRVTKGDK
S25-3	S25-3_ORF127	S25-3|_92562_94481	92562	94481	+	Phage recombination related exonuclease (EC 3.1.11.-)				atggttgtatttaaacaagtagaagttaataattttttagcaattaaagaagctacgctagagttagacaatagaggattaattctaattgaaggtgagaataaatccaatgagtcatttcattcaaacggttcaggaaaatcaactttaatatctgccattacttacgctttatatggtaaaactgaaaaaggactaaaagcagatgatgtagtaaataatattgagaagaaaaatacatctgttaaacttaagtttgatattggggaagatagctatttaattgaacgttatcgtaaggacaaagagaataagaataaagtaaaattatttgttaatgaaaaagagattacaggttcaacaaatgacgttactgataaacaaatacaagacttattt…	MVVFKQVEVNNFLAIKEATLELDNRGLILIEGENKSNESFHSNGSGKSTLISAITYALYGKTEKGLKADDVVNNIEKKNTSVKLKFDIGEDSYLIERYRKDKENKNKVKLFVNEKEITGSTNDVTDKQIQDLFGIEFNTYVNAIMYGQGDIPMFSQATDKGKKEILESITKTDVYKQAQDVAKEKVKEVEEQQNNIRQEIYKLGYQLSTKDEYFQREIEQYNQYKEQLVQIENSNKEKDRLREQEEKQIEAQIEQLASQIPTIPEDEFKHSEEYNKASQSLDLLSNKLTELNQVYSEYNTKEQVLKSEIATLSNSLNQLDTNDHCPVCGSPIDNSHKLKEQENINNQIENKKQEITSVLEMKDTYKEAIDKVKDKSQEIKDKMSQEDQQEREHNNKINS…
S25-3	S25-3_ORF128	S25-3|_94481_95077	94481	95077	+	Phage protein				atgaaattaaaaattttagataaagataatgcaacacttaatgtgtttcatcgtaataaggagcataaaacgatagataatgtaccgactgctaatttagttgattggtaccctctaagtaatgcttatgaatacaagttaagtagaaatggagaatatttagaattaaaaagattacgttctactttaccttcatcttatggtttagatgataataaccaagatattattagagataataaccatagatgtaaaataggttattggtacaaccctgcagtacgtaaagataatttaaagattatagagaaagctaaacaatatggattacctgttataacagaagaatatgatgctaatactgtagagcaaggatttagagatattggagttatattc…	MKLKILDKDNATLNVFHRNKEHKTIDNVPTANLVDWYPLSNAYEYKLSRNGEYLELKRLRSTLPSSYGLDDNNQDIIRDNNHRCKIGYWYNPAVRKDNLKIIEKAKQYGLPVITEEYDANTVEQGFRDIGVIFQSLKTIVVTRYLEGKTEEELRIFNMKSEESQLNEALKESDFSVDLTYSDLGQIYNMLLLMKKISK
S25-3	S25-3_ORF129	S25-3|_95092_96159	95092	96159	+	DNA primase (EC 2.7.7.-) / DNA helicase (EC 3.6.1.-), phage-associated		FIG01301908	isu;Phage_replication	atgaggtttgaagactttttaacccaagaattaggagaaccaaaagaaaatactataggtgagctaagatactgttgtccgttttgtggagaaaaaagttataagttctatgttaagcaagcactagactctagtaatggtcagtatcattgtaaaaaatgtgatgaatcaggtaatcctattacatttatgaagacttattataacattacaggtaagcaagcttttgatttattagagtctaagaatatagatatagagagagcccctttacttacaactaataataaggatttaacagaatcagagaaacttatattaatgcttagaggtgtgcaccaagataagggaactactagtattaaacctcctagattacctgaaggatataaattatta…	MRFEDFLTQELGEPKENTIGELRYCCPFCGEKSYKFYVKQALDSSNGQYHCKKCDESGNPITFMKTYYNITGKQAFDLLESKNIDIERAPLLTTNNKDLTESEKLILMLRGVHQDKGTTSIKPPRLPEGYKLLKDNLNNKEIIPFLKYLKGRGITLEQIINNNIGYVINGSFYKVDGESKVSLRNSIIFFTYDNDGNYQYWNTRSIEKNPYIKSINAPAKQDEVGRKDVIFNLNIARKKKFLVITEGVFDALTFHEYGVATLGKQVTENQIKKIIDYVSIDTSIYIMLDTDALDNNIDLAYKLKTHFNKVYFVPHGDEDANDMGTRKAFELLKQNRVLVTPESIQSYKIQQKLKL
S25-3	S25-3_ORF130	S25-3|_96225_96563	96225	96563	+	Phage protein				atgtcaaataataaaaaagatattttagaatttgtagatgaatacattacagctttaagagttggtaatgagcaacgacaacatcaattagaagaaatgggtaaagaagaaacagcaacactaacagatgtagctaaagctattactaaccttatgttaggtgttaatgagcagatgacagacttagaatataataacgagttaaacttaaatattttaattgatgctttatataaagcagagcttattaatgaagatgtattagactacattcaagaatcaattgataaatcacaagaagaacctaaaaatgaagaagaaaaaggagaacaagaataa	MSNNKKDILEFVDEYITALRVGNEQRQHQLEEMGKEETATLTDVAKAITNLMLGVNEQMTDLEYNNELNLNILIDALYKAELINEDVLDYIQESIDKSQEEPKNEEEKGEQE
S25-3	S25-3_ORF131	S25-3|_96563_97015	96563	97015	+	Phage protein				atggaaaaaaatattagcacacacacaaaaggtattagtcaagcagacatggagaaatggattgaagctgtagtacaaggaactgttgatggtaaacaagttgatgagaaaacagctaaacaattagatagaattggttcacgaagtgtttctttagaagaagcaactcgtattgctaaagttcttaatgctgtaacagctcaagaggttacaggagactttaatgatgcatttaatgcaattgacttaatgatgattatcatggaagatgagttaggagtaactcaagaaaaagtaggtaaagctaaagataaactaaatgaaaaacgagaagcttacctaaaagagaaacaagaagaattacgtcaaaaacaacaagaagaagcacaaaaagaaact…	MEKNISTHTKGISQADMEKWIEAVVQGTVDGKQVDEKTAKQLDRIGSRSVSLEEATRIAKVLNAVTAQEVTGDFNDAFNAIDLMMIIMEDELGVTQEKVGKAKDKLNEKREAYLKEKQEELRQKQQEEAQKETESDSNEKVIQLKKNDEQ
S25-3	S25-3_ORF132	S25-3|_97002_97610	97002	97610	+	Phage protein				atgacgaacagtaagaaaaaaggggatacattcgaacgtaaaatagctaaagaattaactgcttggtggggataccaattcaataggtctcctcaatcaggtggtgcttcatggggtaaagataataatgctgtcggagatatagtagtacctcaggaagctaattttcctttagtagtagaatgtaaacatagagaagaatggactatagataacgttcttttaaacaacagagagccacacacatggtgggagcaagtcattaatgatagtagtaaggtgaataagacaccttgcttaatatttactagaaatagagctcagagttatgttgctttaccttatgatgagaaagtatatgaagatttaagaaataatgaataccctgtcatgagaaca…	MTNSKKKGDTFERKIAKELTAWWGYQFNRSPQSGGASWGKDNNAVGDIVVPQEANFPLVVECKHREEWTIDNVLLNNREPHTWWEQVINDSSKVNKTPCLIFTRNRAQSYVALPYDEKVYEDLRNNEYPVMRTDFIIDNIRKDKFFYDVLITTMNGLTSFTPSYIISCYDKKDIKPYKKVESNLSEVSKHEDELINDLLSDI
S25-3	S25-3_ORF133	S25-3|_97627_98019	97627	98019	+	Ribonucleotide reduction protein NrdI		FIG00001039	icw(1);Ribonucleotide_reduction	atgacaagcaaagaaagaccattaatcgtatatttttcaggtacaggacaaacagaaagattagtaaacaaaattaatattaataattcatttgaaacatttagggttaagagtggaaaagaaaaagtaaataaaccttttatactaataacacctacttataagaaaggtgcaatacctaaacaaatagaaagattcctagaaattaatgggagccctaaagaagttattggcacaggaaataaacaatggggctctaatttctgtggagcaagtaaaaagatttcagagatgtttaagattcctttaattgctaaagtagagcaatcaggacactttaacgagatacaaccaatattagaacactttagtaataaatataaagtagcgtaa	MTSKERPLIVYFSGTGQTERLVNKININNSFETFRVKSGKEKVNKPFILITPTYKKGAIPKQIERFLEINGSPKEVIGTGNKQWGSNFCGASKKISEMFKIPLIAKVEQSGHFNEIQPILEHFSNKYKVA
S25-3	S25-3_ORF134	S25-3|_98034_100148	98034	100148	+	Ribonucleotide reductase of class Ib (aerobic), alpha subunit (EC 1.17.4.1)		FIG00001069	isu;Ribonucleotide_reduction	atggcaacatatggaaaatggattgagttaaataatgaaataactcaattagatgacaatggaaaaaataaactctataaagaccaagaagctttagatgagtatttaaaatatattgaagacaatacaagaaagtttaatagtgaagtagaaagaattagagtattgacaaaagaaggaacatatgataaaatatttgacaaggttcctgacactattattgatgagatgactaagttagcttacagttttaattttaaattccctagtttcatggcaggacaaaagttttatgaatcttacgcatcaaaacagtatgatgaaaacaaaaaacctatttttgttgaagactatgaacaacataatgttcgagtagctttatatttatttcaaaatgac…	MATYGKWIELNNEITQLDDNGKNKLYKDQEALDEYLKYIEDNTRKFNSEVERIRVLTKEGTYDKIFDKVPDTIIDEMTKLAYSFNFKFPSFMAGQKFYESYASKQYDENKKPIFVEDYEQHNVRVALYLFQNDYVKARELLVQLMEQTFQPSTPTYNNSGQANRGELSSCYLFVVDDSIESLNFVEDSVANASSNGGGVAIDLTRIRPKGAPVRNRPNSSKGVIAFAKAIEHKVSIYDQGGVRQGSGAVYLNIFHNDILDLLSSKKINASESVRLDKLSIGVTIPNKFMELVKEGKPFYTFDTYDINKVYGKYLDELNIDEWYDKLLDNDSIGKVKHDAREVMTDIAKTQLESGYPYVFYIDNANDNHPLKNLGKVKMSNLCTEISQLQEVSEIYPYSY…
S25-3	S25-3_ORF135	S25-3|_100162_101211	100162	101211	+	Ribonucleotide reductase of class Ib (aerobic), beta subunit (EC 1.17.4.1)		FIG00000960	icw(2);Ribonucleotide_reduction	atggatattacacaaaaagtaaaacaacataataaaaatgctgtattaaaagcaacaaactggaatattgaagatgacgggatgtctgatatttattgggagcaaggaatctcccaattttggactcctgaagagtttgatgtatcaagagatttaagttcttggaatagtttaactgaaagtgaaaagaacacttataagaaagtccttgcagggctcacagggctcgatacaaagcaaggaggagaaggtatgaacttagtatcctaccacgaaccaagacctaaatatcaagctgtatttgcgtttatgggtggtatggaagagatacatgctaaatcttatagtcatatttttacaacattactaagtaataaagaaacaagctatctattagat…	MDITQKVKQHNKNAVLKATNWNIEDDGMSDIYWEQGISQFWTPEEFDVSRDLSSWNSLTESEKNTYKKVLAGLTGLDTKQGGEGMNLVSYHEPRPKYQAVFAFMGGMEEIHAKSYSHIFTTLLSNKETSYLLDTWVEENDFLKVKAQFIGYYYDQLLKPDPTIFDRYMAKVASAFLESALFYSGFYYPLLLAGRGQMTQSGAIIYKITQDEAYHGSAVGLTAQYDYNLLTEEEKKQADKETYELLDILYTNEVAYTHSLYDPLELSEDVINYVQYNFNRALQNLGREDYFNPEPYNPIVENQTNVDRLRNVDFFSGKADYEKSTNIKDIKDEDFSFLDSKEYSTAKEFL
S25-3	S25-3_ORF136	S25-3|_101229_101558	101229	101558	+	Phage protein				atggatagaaaagaagcaatggatttactaagtaaagcagaaatattatttaaaaaacatgatgagttttcatgtgtaagtgatatcaatgaccctatgaagttattcagtaactctaaagatgctaaagctgatgatacgtctaagtcttttcagctagagtttatgcatgatatgaccatgtatactttatcttatggctcaggacagttaaaacttattgatttagcagaaggttatgaagcacaaaaagctacagtagttaactcatttcccgaaattattaaaacattagaaaaggatgattcagaagatggaaaaaatgaatag	MDRKEAMDLLSKAEILFKKHDEFSCVSDINDPMKLFSNSKDAKADDTSKSFQLEFMHDMTMYTLSYGSGQLKLIDLAEGYEAQKATVVNSFPEIIKTLEKDDSEDGKNE
S25-3	S25-3_ORF137	S25-3|_101542_101862	101542	101862	+	Phage oxidoreductase				atggaaaaaatgaatagtttagtagatttaaatacagcaattagacaaaagaaagatgttattgtcatgattacacaagataattgtggtaagtgtgagattttaaaaagtgtaatccctatgtttcaagagtcaggtgacattaaaaaacctatcttaacattaaatctagatgctgaagatgtagatagagaaaaagctgttaagttattcgatatcatgagtacaccagtattaattgggtataaagatggtcagttagttaaaaagtatgaagaccaagttacacctatgcaattacaagaattagagtcactttaa	MEKMNSLVDLNTAIRQKKDVIVMITQDNCGKCEILKSVIPMFQESGDIKKPILTLNLDAEDVDREKAVKLFDIMSTPVLIGYKDGQLVKKYEDQVTPMQLQELESL
S25-3	S25-3_ORF138	S25-3|_102105_102665	102105	102665	+	Phage protein				atgagagatgaaaatcattacatgttatttaatgaaaagtacaataatgatagacttatagaaaaagtatgtaaacacggtggcaaagttacatactatactgattcagtattaccctattatgttttaaaagacttatctagtcaccctgactcagaagtcgtttatcgtatgcgcaatggttttactgcaaaagaagtagataatatagctttgtcatttatgggtacaaaagttattattgatatttctgtagtatttccttatgtaaacccttatgatattattagaagtttacatgatattaaaacaaatgtagatgaagttcatttatcatttccacgaatattagaagtagatgaaaaacaagaaaaattttatttctttgatggtgaagct…	MRDENHYMLFNEKYNNDRLIEKVCKHGGKVTYYTDSVLPYYVLKDLSSHPDSEVVYRMRNGFTAKEVDNIALSFMGTKVIIDISVVFPYVNPYDIIRSLHDIKTNVDEVHLSFPRILEVDEKQEKFYFFDGEAYDLKPEYKVDFADKIRVSLSVWKMYIYILTSSRDFEDVDNVITKLKQQRKIKI
S25-3	S25-3_ORF139	S25-3|_102675_102980	102675	102980	+	Phage integration host factor				atgagtacagcaaatagaagagatatagcaagaaagatatcagagaatacaggttactatatccaagatgtagaggaaatactaagtgcagagacaaatgctatttctgacttactagaagaaggatatactaaagtaaagaatcataaatttatgcaaatagaagttattgaaagaaaaggtaaaaaagcgtgggatggtctgaataaagaatacttccatttacctaatagaaaagctataaaattcaaaccactaaaagaactagaagaggttatttataggcttaatgaagaagagaaataa	MSTANRRDIARKISENTGYYIQDVEEILSAETNAISDLLEEGYTKVKNHKFMQIEVIERKGKKAWDGLNKEYFHLPNRKAIKFKPLKELEEVIYRLNEEEK
S25-3	S25-3_ORF140	S25-3|_103056_106274	103056	106274	+	DNA polymerase I (EC 2.7.7.7), phage-associated			isu;Phage_replication	atgaaagtattaatcttatttgaccacattagagaagagcatttttctgtaagtaaagatgggagtgtgaaatctaatgtactaaatacacctaatggaaaaacacttaagaaattacttgagaagtgttctaatttaaagagagataaaacaaacagagattatgatattgattttctctacaatgcagtacctacacctatcagaaatgactacggtaaaatcattaaatatcaagatgttaaacaagcagaagtaaagccatactatgagagaatgaataatattattattgataattcttatgatatgataattcctgtaggtaaactaggtgttaaatacctgttaaatgttacagctattggtaaagtaagaggtgtaccaagtaaagtaact…	MKVLILFDHIREEHFSVSKDGSVKSNVLNTPNGKTLKKLLEKCSNLKRDKTNRDYDIDFLYNAVPTPIRNDYGKIIKYQDVKQAEVKPYYERMNNIIIDNSYDMIIPVGKLGVKYLLNVTAIGKVRGVPSKVTIENETSSHDVWVLPTYSIEYTNVNKNSERHVVSDLQTVGKFVEQGEEAFKPKEVSYELVDNIERVREIFNKEVKNDNYDGVDITAWDLETNSLKPDKEGSKPLVLSLSWRNGQGVTIPLYKSDFNWENGQDDIDEVLELLKNWLASKEDIKVAHNGKYDIKFLMSTENFKDFESIQDTKVGWYLAVTQEVKESLRLSDLAYEVTDVGGYDKPLEDFKLWFVTKLLRFFSDKIKEIQKENKKIAKKEYDVKAPEYKEWLENKLNETV…
S25-3	S25-3_ORF141	S25-3|_106344_106586	106344	106586	+	Phage protein				gtgaatacaggagagattagatttaatcgttctatggatgaatggattataacaagtatgtaccaggatgagctaggtgagatgaatattgttgttacattctataatagagaagaaaataaacatggttctacagttttaccaacagagtcatctactggagaagtagcagaggaattggcaagtcttgaagaagaatatcctctagctttacctttaagtagtatctcagttaatatttaa	MNTGEIRFNRSMDEWIITSMYQDELGEMNIVVTFYNREENKHGSTVLPTESSTGEVAEELASLEEEYPLALPLSSISVNI
S25-3	S25-3_ORF142	S25-3|_106603_107085	106603	107085	+	Phage protein				atggaaatacacattgattccctggattttacaaactttactattaaagatagaaatgggaactcacaagagtttgatattacagatgaattaagaattacagagtatacaatacaagaggactttatgcaacaatcatctaaatatgctttttgggcttctatattagagaaggtaagagcatattctgaaatggaacaaagaaacctagaaacaattggtagtaagctaaaccttacaattagacaagagtacgaacaacaaggtaaaaagcctactaaagatatgattgaatctagtgtttatattcacgattcttaccaacaacaacttaaagttgttgaggcttggaattataaagttaaacaacttcaatatgttgtaaaagcttttgagaca…	MEIHIDSLDFTNFTIKDRNGNSQEFDITDELRITEYTIQEDFMQQSSKYAFWASILEKVRAYSEMEQRNLETIGSKLNLTIRQEYEQQGKKPTKDMIESSVYIHDSYQQQLKVVEAWNYKVKQLQYVVKAFETRRDMMIQLGAELRQTNKNGGITNPFSH
S25-3	S25-3_ORF143	S25-3|_107172_108443	107172	108443	+	Phage protein				atggatttcaatcaatttattaacaatgaggcaagcaaattagaaagcaataacagttcttttaacaataatgtagagagctacaaacctaaaaaccctgtactacgtttaggtaatattaaagatgcaaacggaaataaggttgttaaagaaaatgcttttgtacgagtattacctcctgcccaaggaacaaatgttttctttaaagaatttagaacaacaggtattaactattctaagaaagatggttctcaaggattcacagggttaacattacctgcagaagaaggttcatctgtccttgacccatacattcaggattggataacaaatggtgttcagtttagtagattccctaataaaccaggagtacgctattatattcacgttattgaatac…	MDFNQFINNEASKLESNNSSFNNNVESYKPKNPVLRLGNIKDANGNKVVKENAFVRVLPPAQGTNVFFKEFRTTGINYSKKDGSQGFTGLTLPAEEGSSVLDPYIQDWITNGVQFSRFPNKPGVRYYIHVIEYFNNNGQIQPKKDAQGNVMIQPMELSNTGYKELLANLKDTMLKPSPNAPHSFISANEAFLVNIVKAKKGEMSWKVSVYPNAPLGALPQGWEQQLSDLDQLAKPTEEQNPNFVNFLINNVNNTELSHDNFKFNRETNVLGEEPSEPKQAPTQQDVDSQMPSNMGGQPNQPQQGQVGQYAQQGQSNGQGQQLQGTQQPINNTQFGQGTPSGQQPSNTGSVDWDNLAQQQSQPDSNPFNDFDVSSVDDSQVPFETQPQNTQQAPEPQQTT…
S25-3	S25-3_ORF144	S25-3|_108503_109759	108503	109759	+	RecA protein			isu;DNA_repair,_bacterial_UmuCD_system	atggcaagagcaaaaaaaggtaaagaagtagatttaacagatttaaatacaattgatttaggtaaagaattaggattaacattactatcagatacaaacagagcagatattaaaaacgttatacctacaatggttcctcagtatgactatattttaggtggaggtattccattaggtcggttaacagaagtttacggtttaactggtagtggtaaatctacttttgcagttcacttatctagaattgcaacacaattaggtgttatcactatttggattgacattgaaggaacagcagataacaatcgtatggaacaacttggtgtagatgtttcaaaactattctctattcaatcaggagaaggtagacttaaaaatacagtagaattatctgtagag…	MARAKKGKEVDLTDLNTIDLGKELGLTLLSDTNRADIKNVIPTMVPQYDYILGGGIPLGRLTEVYGLTGSGKSTFAVHLSRIATQLGVITIWIDIEGTADNNRMEQLGVDVSKLFSIQSGEGRLKNTVELSVEQVGKELEYWIDTFNEKIPGVPIVFIWDSLGATRTQKEIDGGIDEKQMGLKASATQKVINAVTPKLNDTNTGLIVINQARDDMNAGMYGDPIKSTGGRAFEHSASLRIKVHKASQLKQKSELTGKDEYHGHIMRIETKKSKLSRPGQKAEADLLSDYMVGKEDDPILLNGIDLEHTVYKEAVERGLITKGAWRNYVTLNGEEIKLRDAEWVPVLKDNKELYLELFSRVYGEHFPNGYSPLLNNKVIVTQLEEYQALENYYKEWATDN…
S25-3	S25-3_ORF145	S25-3|_109763_110116	109763	110116	+	Phage protein				atggataatttaatagataaaaacatgaatcaggtaaaagaatctttagggaatgcaaattcctcagatgttcttcctttaccttataaagatatagcaaagaaatttgaagaagtaaaagaaaaaggtgaatcaattatcattgaagaaggtggattcccttatacagattctacagtgatgtatatagaacatgtaacagatagatgggcgggaggatattccttaattagacatgagggtgaagaagttaaagtacctaagactatccatttttctgatatatatgttaaagataaatcacacaaagtaagaataatcttcgagggggctaatccttatgaagaaagctaa	MDNLIDKNMNQVKESLGNANSSDVLPLPYKDIAKKFEEVKEKGESIIIEEGGFPYTDSTVMYIEHVTDRWAGGYSLIRHEGEEVKVPKTIHFSDIYVKDKSHKVRIIFEGANPYEES
S25-3	S25-3_ORF146	S25-3|_110103_110765	110103	110765	+	Phage protein				atgaagaaagctaataatggtaatagatatgtaatagatatagatggtatacctgttgattttgaaagagatttagatagcttacttaataggtataaaaaccttagatggtcattatatcataggtacgcagggattttatctaatgattttgaaagacaagaactaagagaatatattgatgagcaatttattaaattagttaaagaatataatattagaagtaaagtggattttcctggatatattaaagctaaactaactttaagagttcaaaatagttatgttaagaagaatgaaaaatataaacgtactgaaattattggtaaaaaagattatacagtagagtccttaacagaagatttaaatgaagacttcgaggataatcaaattatgagt…	MKKANNGNRYVIDIDGIPVDFERDLDSLLNRYKNLRWSLYHRYAGILSNDFERQELREYIDEQFIKLVKEYNIRSKVDFPGYIKAKLTLRVQNSYVKKNEKYKRTEIIGKKDYTVESLTEDLNEDFEDNQIMSYVFDDIEFTEVQSELLKELLINPEREDDAFIVSQVAEKFDMKRKEVASELTELRDYVRFKINAYHEYYAKKELNNHRVNTENHIWEN
S25-3	S25-3_ORF147	S25-3|_110892_111524	110892	111524	+	Phage protein				atggctaaaaagaatgttaatgatgtattacaacaagaatctgttacagtagcagataagtatttacaagttaaagttaaccgtgacggttatactcgtacacatgaaggacaatatgcgtacaaagtagtttcagagggagaagaactattcttataccctgtacaaacagatggtaaaggtacattaaatgtaatgaagaaatcacctattgcttacactgatggggacaatatccatttcgtagtaaacacagtagtagacccttataatcactcatttatccgtactgaagatatcaaaggattagataaaggtaaacaacttattcaagctttcttagctttcgttgaagaccgtttcaaatttggtgtttataacgtatttgttgcaaacagc…	MAKKNVNDVLQQESVTVADKYLQVKVNRDGYTRTHEGQYAYKVVSEGEELFLYPVQTDGKGTLNVMKKSPIAYTDGDNIHFVVNTVVDPYNHSFIRTEDIKGLDKGKQLIQAFLAFVEDRFKFGVYNVFVANSKEDVLSIVDPTDNDADEVKDSLEHAHEDVIADFPASPARKDVKGVDSGEGQGDTSEPSAPKNVQVTPKEDGADVSAE
S25-3	S25-3_ORF148	S25-3|_111547_112059	111547	112059	+	Phage major tail protein				ttggctaagttaaatttatacaaaggtaatgagttactaaacagcgtagagaaaacagaaggaaaatcaacaatcacgattgagaatttagatgctaatacggattatcctaaaggtacttttaaagtatcattctcaaatgattcaggagagtcagagaaggttgatgtccctcagtttaagacaaaagcaattaaagttatttcagttacccttgacgttgatagtttagaccttacagttggagatactcaccaactatcaacaactatcacgcctagtgaagcatctaacaaaaatgtgtcatttgaatcagacaaatcaggtgttgctagcgtaacatcagaaggcttaattgaagcagttagtgcaggaacagctaatgttactgtaactact…	MAKLNLYKGNELLNSVEKTEGKSTITIENLDANTDYPKGTFKVSFSNDSGESEKVDVPQFKTKAIKVISVTLDVDSLDLTVGDTHQLSTTITPSEASNKNVSFESDKSGVASVTSEGLIEAVSAGTANVTVTTEDGSHTDIVAVTVKEPIPEAPADVTVEPGENSADITA
S25-3	S25-3_ORF149	S25-3|_112074_112301	112074	112301	+	Phage major tail protein				atggaaaagacattaaaagtttatagtaatggtgaagttgtaggctctcaagtagctaataacgatggagctactacagtatctattacgggcttagaagccggaaaaacttatgctaagggagcttttaaagtagcatttgctaatgattcaggtgaatcagaaaaagtagatgttcctgaatttacaactaaaactcctactgaagaaccttcaggagaagcatag	MEKTLKVYSNGEVVGSQVANNDGATTVSITGLEAGKTYAKGAFKVAFANDSGESEKVDVPEFTTKTPTEEPSGEA
S25-3	S25-3_ORF150	S25-3|_112396_112656	112396	112656	+	Phage protein				atggatattccaacaatattatttagaaatccatatgattatacgaaagtaaaaaaactaatggaaaacaaagagcagtacattgtagtaaagtttgattctgtttctgttcataatttaaatgttcaaggtatgatgaatgtcatccaagattacctacacatctatggttatagggttaaagagtacgggcaagaaaatgcttctaaagatgatgaaagagacgttaaaggttacttatatgaaagagtaggtgagtag	MDIPTILFRNPYDYTKVKKLMENKEQYIVVKFDSVSVHNLNVQGMMNVIQDYLHIYGYRVKEYGQENASKDDERDVKGYLYERVGE
S25-3	S25-3_ORF151	S25-3|_112660_113415	112660	113415	+	Phage protein				atgggaattatagtaaactccaaccatattcaatcagacactttatatgagtatgatagcttttttgatattgagaaagtagatacatttgaagaaggattgctttcaatacaagatgaaccaactgttttagcaggattcatctatgatgacatcacatttaataaggttattaattctaattcagatattgatgattatattaagaataatgatatttattatgtctctgatatagggttactccctgatacttttatcactgttgattctgataaaaaatattattcattattacaacaggtagttgagttaagtaaagacccttttcctaaatgggtagaggatgatgcaaaaggcttaactaagtattataactttcaagactttgaagatgta…	MGIIVNSNHIQSDTLYEYDSFFDIEKVDTFEEGLLSIQDEPTVLAGFIYDDITFNKVINSNSDIDDYIKNNDIYYVSDIGLLPDTFITVDSDKKYYSLLQQVVELSKDPFPKWVEDDAKGLTKYYNFQDFEDVFDLNSFYKKEVDMVREKCYNNGNVYLLYEVLPDYKLPLAYSLLSNKEHGIVIIGSQTRSNNDILTFYVKGMDAKAIASMFNVEHDYDSNIFHTFVNSHINILGNQITKFIREKGSSYE
S25-3	S25-3_ORF152	S25-3|_113408_114658	113408	114658	+	Phage protein				atgagtaactataaaacaatagaagaagtacaagcagttattattggggtattatttaaagatgaaggtaaaattgtaacatctaagtttaataaaattactaaagagtttggtttagatagaatcggtaaagatgaccttaaagaaattgtagaggatattagacaagacgcttatctaaatgaacttaaaaacaaagcaattaaaggtaaagtaacgttaggtgatttaaaagatgttgcagataaccaagtattcgaaggtaataactaccatgaagaagtatctacttacgtagtagctaaagaaaaagaattgtctcacttaagagaacagcgtaagcacaataggcatactgcataccctcaaattatgtttgatgaacttaaagaacatatg…	MSNYKTIEEVQAVIIGVLFKDEGKIVTSKFNKITKEFGLDRIGKDDLKEIVEDIRQDAYLNELKNKAIKGKVTLGDLKDVADNQVFEGNNYHEEVSTYVVAKEKELSHLREQRKHNRHTAYPQIMFDELKEHMVKELQGETLVEHHGSKANINDTELIVLLSDFHIGSIVSDMTNGKYDFEVLKARLNHFINTTVKEIEDREISNVTVYFVGDLVEHINMRDVNQAFETEFTLAEQISKGTRLLIDILNVLSNVVSGELRFGIIGGNHDRMQGNKNQKIYNDNIAYVVLDSLLLFQEQGLLNGVDIIDNREDIYTIRDTFGGKSIIINHGDGLKGKGNHINKFILDSHIDLLITGHVHHFSVKQEDFNRMHIVASSPMGYNNYAKELHLSKTKPSQQLL…
S25-3	S25-3_ORF153	S25-3|_114672_115040	114672	115040	+	Phage protein				atggatacaatttttattataggtgtagcgtttataacttttgcaacatttaacatagtctttagactatttgatttatggactaccgagaaaaaaatggtaagtcaaggacaacccccgctaagtaattttgagtactatcatgtgatagtaccttacttagtaggtgttattgttattacactaagtattatttttagagattccttgtattccgcacaatcagggttcggtattattattacaagctttatttacatgctagtttatgttataattggtcttgtagggtcatttatacttacaatattccaagctagaaaagctagacagtatcaaacacaggaggataataatgaagttcaatga	MDTIFIIGVAFITFATFNIVFRLFDLWTTEKKMVSQGQPPLSNFEYYHVIVPYLVGVIVITLSIIFRDSLYSAQSGFGIIITSFIYMLVYVIIGLVGSFILTIFQARKARQYQTQEDNNEVQ
S25-3	S25-3_ORF154	S25-3|_115027_115338	115027	115338	+	Phage protein				atgaagttcaatgatatttatgagcaattaattaaaaatgatacagtacaaaacattcatgagtctcaagatgacaaaggaaatatttatacaatccaatttgataaaggtaatgataagtatttatttaatgttattaatgatggattcttgaaagaaatgacaaacggtatggtagaccatcctgaaggtcagccatactcagtaagtttaatcaataaagaaacacctagtatgtcagtgaaacaatatttaacagatgtagaagatattgtacctactattagaaaaatggaaaaggatttcttatag	MKFNDIYEQLIKNDTVQNIHESQDDKGNIYTIQFDKGNDKYLFNVINDGFLKEMTNGMVDHPEGQPYSVSLINKETPSMSVKQYLTDVEDIVPTIRKMEKDFL
S25-3	S25-3_ORF155	S25-3|_115402_115938	115402	115938	+	Phage protein				atggattttaattttagtgcttttgataatagctcattagcaatgagaattagtgagggtgtatactatttcaatgatactccttattactttattgagcatgtagaagaagaaatgtctgagtatgttattgtgtatgacatacatgacagagaggaaaaagaaaatcctcagaagaaatatagaatagaaccttaccaacgtacaatacctgggggaacacctcttagtaacttaattaagagtatgatgcctcaacgtaagtatcctaagaaggttacagaagaccctatatttgtagctaatgttattcctttaggaacagatacagttacaggtaaaaccggtaaaggattttttgaaagagataaggatagaactatctattctcaaaaggaa…	MDFNFSAFDNSSLAMRISEGVYYFNDTPYYFIEHVEEEMSEYVIVYDIHDREEKENPQKKYRIEPYQRTIPGGTPLSNLIKSMMPQRKYPKKVTEDPIFVANVIPLGTDTVTGKTGKGFFERDKDRTIYSQKEPTKVVHGQYTGVFIGLTSVKWNRTYTPLESVVEYYKRVKGDRLNV
S25-3	S25-3_ORF156	S25-3|_115931_116698	115931	116698	+	Phage protein				atgtctaatgatgtagttaagttctatgaaaaagatattaaagaccttataagaactaaaaaacacatgttcaaagacgatgaaataactagtgatataaacgatatacgaatctttaatgagaaagtcatttgtcaaggtaaatgcagaacagattgtttagtactagaccgtaatggtacagtactgggtatagagataaaaacagaacgagactctacacagagactaaataaccaattaaagtattatagtctagtatgtaagtatgtatatgtaatgtgtcatgataaacatgtacctaaagtagaacaaatacttaaaaggtacaaacataatcatgtaggtataatgagttatattagttttaaaggcaaacctgttgtaggtaaatacaaa…	MSNDVVKFYEKDIKDLIRTKKHMFKDDEITSDINDIRIFNEKVICQGKCRTDCLVLDRNGTVLGIEIKTERDSTQRLNNQLKYYSLVCKYVYVMCHDKHVPKVEQILKRYKHNHVGIMSYISFKGKPVVGKYKDATPSPHRSPYHTMNILWKTNLMTILRLIRDPHTYRTGYSYNASGRYSGGEGNFSQTTQSKRMKKPAIINQIIHYVGVDNTYKLFTRGVIYGYNNRWEVIEEDFFNTMKNGVRVINEQRQTK
S25-3	S25-3_ORF157	S25-3|_116676_117122	116676	117122	+	Phage protein				atgagcaaagacaaaccaaatagacgtaaagagatacaacatcagcctgttaactttgcccctacgaatactctaacaggggctaataatagtttctttgctaaaaagccttcagagcctaaggatgcaacatctgttattgaatatcgtatactattcattaaaagatttgataacgtaacaagtacagatgtgaaattacagaaaaagtatgcattaaaccttattagtgaagcacttgatgttaaagaaacttacttgtctcttaagcaaaaaggaaaaaaaacagaatctattttgcatacagatagagtttattatgttcatagaggtaaaaaacttattggaaagtgtagtatcagagaacaaagaacatttaaaggtaaacatttgatattt…	MSKDKPNRRKEIQHQPVNFAPTNTLTGANNSFFAKKPSEPKDATSVIEYRILFIKRFDNVTSTDVKLQKKYALNLISEALDVKETYLSLKQKGKKTESILHTDRVYYVHRGKKLIGKCSIREQRTFKGKHLIFIFKTRHRVKAERKDK
S25-3	S25-3_ORF158	S25-3|_117122_117985	117122	117985	+	Phage protein				atgttaaaaggattttcagaacatgtagacaaacctacaactattaagaccttatacaagaccttaacaagcggtaaagtagaattactaggtgtatcttacgatagtgattacttcccctcaggtgttacagtacaatcttacattgaggatataggtaatgaagatgagggtctacagtttgttaataaagtaaatgtagtagaatcaatgaaacaggctgtagtaggtatgaataatcaattaggttcttcaggtcttggatatgtgagaactgaacaacttaaaaaagagttggaagagactggactaatgacagatttacttgctagaggtactaacttaacctctactaagaaagtagatattgtaagtacttttattgagcctgaggtaaca…	MLKGFSEHVDKPTTIKTLYKTLTSGKVELLGVSYDSDYFPSGVTVQSYIEDIGNEDEGLQFVNKVNVVESMKQAVVGMNNQLGSSGLGYVRTEQLKKELEETGLMTDLLARGTNLTSTKKVDIVSTFIEPEVTYQDITIAKDIKLRLYKVEEESPLNGYTHIVYLLTTEKLYDGQTLFGMLSKKDKLSKGDTDKLLAFFRNNSLISKSVFCVKLLSKDYYFNLYNTHETGIFFLEDTDVITIACGQSYVKVNTKDIKSSYVKIEDKTHKLTELVINLKGDDTLTILF
S25-3	S25-3_ORF159	S25-3|_118357_119088	118357	119088	+	Phage protein				atggctagaaaaaagaatttaagaaataaaaacagtgatataaaagttgttcctgataaagaaaaagaaagtatattatctaagttataccataataagttactacgttcaaaggtagataatgcattagatgaagatatgagttatgatgatattatagaattatgtaaagaatatgatttagaattgtctaagtcagctattacaagatataaaagtaaaagaaaagaagctattgaaaatggttgggatttaggagaattaattgataaacgtaaaaaaacaagtgtaaaagatattaaggaaaaagaaactcctatattagaagaggagcaactttctccatttgaacaatcaaaacatcacacacaaacaatttatgatgatattcaagtacta…	MARKKNLRNKNSDIKVVPDKEKESILSKLYHNKLLRSKVDNALDEDMSYDDIIELCKEYDLELSKSAITRYKSKRKEAIENGWDLGELIDKRKKTSVKDIKEKETPILEEEQLSPFEQSKHHTQTIYDDIQVLDMIISKGAKGLEFVETLDPALMIRAMETKDKITGNQLKGMSFIGLRELQLKQTAQDTAMSEVLLEFIPEEKHEEVLQRLEELQNEFYKNLDLDEESRKLKEALDRVGYTI
S25-3	S25-3_ORF160	S25-3|_119106_119564	119106	119564	+	Phage protein				atggcagatgagattagtttaaatccaatacaagatgctaagccaattgacgatatagtagatatcatgacatacttaaaaaacgggaaagtactgagagttaaacaagacaaccaaggagatatccttgttagaatgagtccagggaaacacaaatttactgaagtatctagagacttagataaagaatcattctactataaaagacattgggttctctataatgtatctgttaactctcttataacatttgatgtttatctagatgaagaatattcagaaacaactaaggttaagtatcctaaagatactattgtagaatatacaagagaagaccaagaaaaagatgttgctatgattaaagaaatacttacagataataatggtaattatttctat…	MADEISLNPIQDAKPIDDIVDIMTYLKNGKVLRVKQDNQGDILVRMSPGKHKFTEVSRDLDKESFYYKRHWVLYNVSVNSLITFDVYLDEEYSETTKVKYPKDTIVEYTREDQEKDVAMIKEILTDNNGNYFYALTGETMLFDENKLNKVKD
S25-3	S25-3_ORF161	S25-3|_119630_120073	119630	120073	+	Phage protein				atgtttatttcattaaatcaagaagagaaagaattattaactaaagaggaaagtaaatacacaccattagaaacatcaagagagtttaacacacctaaagaagaattcattgtaacaagttataacgaaggtaaacctttagattacattgcaaaagaagctaaggtaagtatgggattaatttacacagttctaaactactataaagtaggtaaacgtaataagaaatcacctgtagaagaaagaattgcacatatcttaaaagataaaaacttagtcaaagagattattaaggattatcaatatatgaatttacaggacatttatagtaaatataatcttcataagaatggtttatattacatcttagatttataccatgtggaaagaaaatctgaa…	MFISLNQEEKELLTKEESKYTPLETSREFNTPKEEFIVTSYNEGKPLDYIAKEAKVSMGLIYTVLNYYKVGKRNKKSPVEERIAHILKDKNLVKEIIKDYQYMNLQDIYSKYNLHKNGLYYILDLYHVERKSELKDKALEEDNIVVE
S25-3	S25-3_ORF162	S25-3|_120090_120794	120090	120794	+	Phage protein				atgagaaataaaaaatcatttcaagagcagttaaatgacatgcgtaataaagagaaatgggtatctgaagaggagttcactgaagaagtggctccttctgaagaacctgaagtagaagaagaaaaactatatactttaaatgagttaaaagagagcttactagatgctcaaggattaaaagatgttgtagctgattttcctgcatctaaagatttatatgagcctaataagttatatatctgtacaatacctaaaggatatcagtctactgaagtacaaccaggacaatatatcggtattagtactggattattatcagagtcagaagacttcagccatttaagaggtcaaatgcctagaaacttatatgaaacttctcatgttttaaaacctttgata…	MRNKKSFQEQLNDMRNKEKWVSEEEFTEEVAPSEEPEVEEEKLYTLNELKESLLDAQGLKDVVADFPASKDLYEPNKLYICTIPKGYQSTEVQPGQYIGISTGLLSESEDFSHLRGQMPRNLYETSHVLKPLIRINNTNIEYQQHELLEDIKDDKKIYDVELEDLRLATGEEVSHLEIVDNKFFESRINEVLDRYTELTDSDDLLKYYSKLRELVGSDKMIYCSLLDKCVKIID
S25-3	S25-3_ORF163	S25-3|_120856_121254	120856	121254	+	Phage protein				atgtcaagaaaagcaagtatattctatatactagtggttattgttttggctttctctatctcatcttattatatatcttctttcatgtatcacgacaaaacaaaaaatgaagtctctactgagctatcaaacacaggaaagattaaagaagaaaagaacgtagaatttgtcggtgactacacattgaaaaaagtggaagataataaagcttattttatggaaacattacctacttacctacccggtagaataggagataacagcatagatatgaggtactacaaaacaagtagatttaaggaaggggtaaatttcaagcttattagggtatatactgaagatggagaagataatccaattcataagtataggtttgaagcagtaccaaccaaaaagtaa	MSRKASIFYILVVIVLAFSISSYYISSFMYHDKTKNEVSTELSNTGKIKEEKNVEFVGDYTLKKVEDNKAYFMETLPTYLPGRIGDNSIDMRYYKTSRFKEGVNFKLIRVYTEDGEDNPIHKYRFEAVPTKK
S25-3	S25-3_ORF164	S25-3|_121401_121643	121401	121643	+	Phage protein				atggaaatgtcagatttagaaagatttgatgcatttgtaagactaatttcagatgatgagctttcggaggaaagaatactggagttaagcgtagacttactaaacccaatactagaaggaggtacagcttacagagctaaaaaacgtattaagagtaaatttggtaagttagaagcaaaaaactttaaacgaaactataaattcttacttaagtcgatagctcaaatagaccaaaggagatag	MEMSDLERFDAFVRLISDDELSEERILELSVDLLNPILEGGTAYRAKKRIKSKFGKLEAKNFKRNYKFLLKSIAQIDQRR
S25-3	S25-3_ORF165	S25-3|_121648_122205	121648	122205	+	Phage protein				atgatagaaagggaaaaattaattaaagagattgaagaggctaatagagacatacagttacagttaaaagaagtagataattataaggatagtatacgttctaaaggaacaagaaattatatctctacaaaggtattagattctattatggttggtttcatagttagttttttaatactcattataatgcgtgtacttgaatacttggtaacaggtaatgctgtttattcacctttagcacctgcagttatcattatgtttgtcttagcactcggtacatggaaagtaagtaagatgaacaaaatagtatcttatagaggaactattaagatgtactgggaactaagcaatgctgagcaaaaacaagctaaggtatttaaatatcctaatgatgaagta…	MIEREKLIKEIEEANRDIQLQLKEVDNYKDSIRSKGTRNYISTKVLDSIMVGFIVSFLILIIMRVLEYLVTGNAVYSPLAPAVIIMFVLALGTWKVSKMNKIVSYRGTIKMYWELSNAEQKQAKVFKYPNDEVDIVSKHNLRQITFSEINILHLKYMRYNKAVEQHTKLSKELFKKDKETVDKNK
S25-3	S25-3_ORF166	S25-3|_122241_122417	122241	122417	+	Phage protein				atggttatacctagtattaaagcacaaaacaaattcaagaatgaattagagtattataaacaaggtcacattagtgaaagtaaaatgttagaattagcttttgattacatccaagaattagaacaaaataacgaatacgttactaatttgctagaagaggagagatatggtgagtaa	MVIPSIKAQNKFKNELEYYKQGHISESKMLELAFDYIQELEQNNEYVTNLLEEERYGE
S25-3	S25-3_ORF167	S25-3|_122410_122658	122410	122658	+	hypothetical protein				gtgagtaaatttattggagtgtacctatttaatttactagtggtagctttagtttacacagtaggatttttattcttttatggtgtagctagcttagttattattttaactcatgctactattgacccgttcgtattagctactttcttaggaataggattcttagttattagaactgcacacagaattatggcacgagtaatcaatgacgcagtagcccaagccatcaaggataaagaaaatgaataa	MSKFIGVYLFNLLVVALVYTVGFLFFYGVASLVIILTHATIDPFVLATFLGIGFLVIRTAHRIMARVINDAVAQAIKDKENE
S25-3	S25-3_ORF168	S25-3|_122651_122884	122651	122884	+	hypothetical protein				atgaataaaggggaatttattatggataaaacattaccaaagtttagtgtatatgaagttattgtaaagactgtaattatgacaccaacagaaggaagttctgacctagaatcattttacttttcaactagagagttagcagaaagatttgttgaagagaacacagtggaaacaaaaaacggtaaacgtgtatcttttgctgttaaagaacgtaaagtaaatcaaccaggctaa	MNKGEFIMDKTLPKFSVYEVIVKTVIMTPTEGSSDLESFYFSTRELAERFVEENTVETKNGKRVSFAVKERKVNQPG
S25-3	S25-3_ORF169	S25-3|_122965_123609	122965	123609	+	Phage protein				atgaaactttcagaagaagtaaaacagagttacctagagaataaagctaatactaaaatggataagataagttggtctgagttaaaagctagtccttccggtagaacattaggagacttaatatattttagtatcgttataataaataatattatagctatagcattaacattaattcttggagatattattaaagatttaacagatagtactttagtaaaaataataagtatattacttattattgtcattgtatatggtatactgtcagcgttaatacctatattagtatttaaagcagtatttcctggttggagctatactgtatggaatgaatcttattacttaagactacctggtgaagaggactataagtactatagctattggtatttagat…	MKLSEEVKQSYLENKANTKMDKISWSELKASPSGRTLGDLIYFSIVIINNIIAIALTLILGDIIKDLTDSTLVKIISILLIIVIVYGILSALIPILVFKAVFPGWSYTVWNESYYLRLPGEEDYKYYSYWYLDLLGVTEFYRKNEKGKETKETSLHWVFYAKVDRPEDVNHWKNQLLTNRPLTILEYKKLKKLDKESEIRKQEALEEYKQYNSN
S25-3	S25-3_ORF170	S25-3|_123624_123872	123624	123872	+	hypothetical protein				atgataagctcatttgatagtatactacttgtcatatacattattatagcttttgcagtagctatggcaattatctacttagtatttaaaggtatgactattttactagataaactaatgatgttattattaagtaaaactacattagatgtagaagcttgttctatgataatggcagtcatcagtacaattgtttttggaattattgtacttttaatatggctagcagtaaacaatattttactataa	MISSFDSILLVIYIIIAFAVAMAIIYLVFKGMTILLDKLMMLLLSKTTLDVEACSMIMAVISTIVFGIIVLLIWLAVNNILL
S25-3	S25-3_ORF171	S25-3|_123884_124060	123884	124060	+	Phage protein				atggattttaatgactttataaacagtgaatcggatagggtaggtaagcctaaacaaaagaagaaggtagagaataagctaccttcttctactcctattgaagatagggaaaagaaattaaaagagataagaaagaaatcattatatattgatttaaggagaaaaagaaatgactaa	MDFNDFINSESDRVGKPKQKKKVENKLPSSTPIEDREKKLKEIRKKSLYIDLRRKRND
S25-3	S25-3_ORF172	S25-3|_124053_124349	124053	124349	+	Phage protein				atgactaaagaaacaaatgtactttacaaagataagtatagagattatactatagttgtaagactagcaggtgacattattgttactgaagtagataagaaacataaaacagcatttacacctattatatttgacaatggtgtagaaggcgtagagcttgtaatgcgtataggttctgtagagctcagcatgacagatttacgtgagttcacaaaagaggtatctacggctcagaaagctttagagtattttaataaaaaactttacattaaaggcttgacagatgaagcattttaa	MTKETNVLYKDKYRDYTIVVRLAGDIIVTEVDKKHKTAFTPIIFDNGVEGVELVMRIGSVELSMTDLREFTKEVSTAQKALEYFNKKLYIKGLTDEAF
S25-3	S25-3_ORF173	S25-3|_124397_124579	124397	124579	+	Phage protein				atgttattaggaattttatggtttatatggggatttgtatcgtactttgtattgatgtttggaattgagttttggaaagatagatggatgccaggtgttatcggagcaggagctttactactattcttattttggattatgaaatctattcataatgctatgacagtagtatacttgtattag	MLLGILWFIWGFVSYFVLMFGIEFWKDRWMPGVIGAGALLLFLFWIMKSIHNAMTVVYLY
S25-3	S25-3_ORF174	S25-3|_124592_124960	124592	124960	+	Phage protein				atggatatactaattattcattataaagaaacaaataaacgtgttttaaaagaaacaatacaaacaatacaaaatcatttaaatgatgaacacggtttggttaagatgacagcaacaaaacttagcagagagaatatagagaaaagatttaataactataatatagtcattgcagaagatgaccctgataattcttatcattacggtgtagctgtagaagacgcagattttattatagacataccaatttcatatttagatatacatgcaggagtagaatgggatgttgataatcctgtagatatgctagataggaatccggattttatagaagctgtaaataaattaaatgaagacttaatgttataa	MDILIIHYKETNKRVLKETIQTIQNHLNDEHGLVKMTATKLSRENIEKRFNNYNIVIAEDDPDNSYHYGVAVEDADFIIDIPISYLDIHAGVEWDVDNPVDMLDRNPDFIEAVNKLNEDLML
S25-3	S25-3_ORF175	S25-3|_124973_125320	124973	125320	+	Phage protein				atgctaaatgaaaaactaaaaaacctggaagatacaaaagtatacatgattaatagtattgcaagtttactaagcgcaagtacaggaaaatcaagtaaagtattttttgatgaaggaactattaaaattgtaagtggtgaaacaaaagcagtagaagtcattgataacttagtttaccctcactcaggacgtttacctattaaaacaacagaacgtattgcgctaggtagattaacagattctttacagtttgttatttcagaaatagaagtagttaaagaccaaattatagatgaagaaaatgaagcttacattgattttgtgatggaagactggaactgggattaa	MLNEKLKNLEDTKVYMINSIASLLSASTGKSSKVFFDEGTIKIVSGETKAVEVIDNLVYPHSGRLPIKTTERIALGRLTDSLQFVISEIEVVKDQIIDEENEAYIDFVMEDWNWD
S25-3	S25-3_ORF176	S25-3|_125326_125598	125326	125598	+	Phage protein				atggacttattaactattgcttctgttgcttttatagctgtagtcattattgatttgattaatgatgatatgagctatatgcttactggtactgcaatcttaataaatatttgggcaggattttatggatggtttttcttactacaagcaggaatgttacttttcttactactagctaggaaagttaaagatgataaggagtcaatactatactctagtgcttcattaatatgtgcactaggaatgataataaatcttctttcattttcttaa	MDLLTIASVAFIAVVIIDLINDDMSYMLTGTAILINIWAGFYGWFFLLQAGMLLFLLLARKVKDDKESILYSSASLICALGMIINLLSFS
S25-3	S25-3_ORF177	S25-3|_125668_125973	125668	125973	+	Phage protein				atgagtaaagaaacaatcagaagacaattttcaaatgcaattgagattatggcaacaactaaagaatggtggaacttccctaaaagttttgatacgaataaagaatttaaaattaaaacttttaaaaatgatacacttgtatttgaagttagagaaggcagtagaaacttaggaagctttgtaatttttacaaacattgattttgattatgataaactagaaggaacttcaacacaatatatgattaattactttgctaagaaattaactaaagatatgtttaactatcataagttacaattatag	MSKETIRRQFSNAIEIMATTKEWWNFPKSFDTNKEFKIKTFKNDTLVFEVREGSRNLGSFVIFTNIDFDYDKLEGTSTQYMINYFAKKLTKDMFNYHKLQL
S25-3	S25-3_ORF178	S25-3|_125988_126338	125988	126338	+	Phage protein				atgagagaagagttaaaaccttttaataggaaacaagttaatgttaaagggtatttagatgatgttaagtactcaaagcgcagaagacataaaggtaatcaacatggatgtgttaaaatcacagttaccgatgtaaagattaatggtatacctattgaccacgttaacattgaagttggtatctctttctacgaaaaactaaaggagcttcaaggaaagagaattcaatttgtaggtactgtttacaagtatgttaaacatgctagaggacgcaaaggtagaattaaaggattttataaagaggattatagcgtaactttagataagaagttacaaaaggaggaaaaataa	MREELKPFNRKQVNVKGYLDDVKYSKRRRHKGNQHGCVKITVTDVKINGIPIDHVNIEVGISFYEKLKELQGKRIQFVGTVYKYVKHARGRKGRIKGFYKEDYSVTLDKKLQKEEK
S25-3	S25-3_ORF179	S25-3|_126338_126940	126338	126940	+	Phage protein				atgattaaaagaagaaaacatttagaccactcattacagcctgagaaaggatggagaacagtaccttttaatgggtattatgaagcacatcctacaggtttaattagaaataaagtaacgaaaaagttaattaaaggaacacagacaagaaagaaccatcctaagtggactgctcatgagattgtatacctaattaaccctaagaaaacaagttattctaggggagtagttattgcacatacattccctgaaatgattagtcaatcacgaggagaccttaagaacggtcatgtgtgttttaaagatggtgaccgaagtaattgtcatgtagacaacatgtttattggtaaaggtaatgttaacaaaaatatctataaattaaatgattcttacttaact…	MIKRRKHLDHSLQPEKGWRTVPFNGYYEAHPTGLIRNKVTKKLIKGTQTRKNHPKWTAHEIVYLINPKKTSYSRGVVIAHTFPEMISQSRGDLKNGHVCFKDGDRSNCHVDNMFIGKGNVNKNIYKLNDSYLTRKDIEEDVNNLVNERLFSQLELLIKKNEPERITPSNHFIKRDNNVFSITDLSKNSLVEFELEIKNIK
S25-3	S25-3_ORF180	S25-3|_126954_127133	126954	127133	+	Phage protein				atgaatgagtggtatgctttatgttattacgacaaagtaggtaaaaagaaaatacctagacaaattaaagctcacagggatgtatctgtattagaggatttaaaagatagattagaagaacaaaatcctaaagaagaatacaagattaaaacaacaaaagaatttgataaggagagataa	MNEWYALCYYDKVGKKKIPRQIKAHRDVSVLEDLKDRLEEQNPKEEYKIKTTKEFDKER
S25-3	S25-3_ORF181	S25-3|_127268_127621	127268	127621	+	hypothetical protein				atgttattcgtaatttttatattggcagtactgtttgtacttggatttatgaatggtattattgtattttacaaagaagaaaataaacatattctaaaggagctcttagaattcattaacacaacatcaaaaggattaacttacaccttagaaggtacattagttgataatgatattgttttacttgaagataacaacatgcatgattataacctaagacaatttagcaagacaaatgatggcttagttataggtctattgagtgaatcatataatgatgttcattactatgaaaaaggagatgcctatggtatagaaagattaactatgtatttagaggagatgagtcaataa	MLFVIFILAVLFVLGFMNGIIVFYKEENKHILKELLEFINTTSKGLTYTLEGTLVDNDIVLLEDNNMHDYNLRQFSKTNDGLVIGLLSESYNDVHYYEKGDAYGIERLTMYLEEMSQ
S25-3	S25-3_ORF182	S25-3|_127621_128025	127621	128025	+	hypothetical protein				atggtaattgcgttttttattttaggtctattattagtattatgtttagttagtcttgctattattaaagttctagaagcaaggttaaagaaaaaagaactaagaagagaaagagaatcttttggtatccctgaaccagggagacagttagggcatatagggtatgttgaaagtaaatatgctttaattcataaagaatcaagtaagataataataagtgcagagaaaagtaaggttgtagaaacattacagaaaatgtataatttagagttaacatctgcagatgtttccagtgtaacgggattttctcccttgggtacaggacgtatggagaatatggtattgctttcatacaaattagaaagagaaggactttataaattaattgaacttaataag…	MVIAFFILGLLLVLCLVSLAIIKVLEARLKKKELRRERESFGIPEPGRQLGHIGYVESKYALIHKESSKIIISAEKSKVVETLQKMYNLELTSADVSSVTGFSPLGTGRMENMVLLSYKLEREGLYKLIELNKE
S25-3	S25-3_ORF183	S25-3|_128030_128266	128030	128266	+	hypothetical protein				atggaatttatagataaaaataatgtaattaaagcttatgatataccgaatgtttacttaaaaggttatgtattgtacgcatgtgataaaaatggagatattacagcctatgatgggtatgaccaaatacactataaggatggtagagtattaacattcccttttgataaaccactaagaaagataaatgtactttcaggatactacaaactgtttaaaaaggaggacatactatga	MEFIDKNNVIKAYDIPNVYLKGYVLYACDKNGDITAYDGYDQIHYKDGRVLTFPFDKPLRKINVLSGYYKLFKKEDIL
S25-3	S25-3_ORF184	S25-3|_128263_128790	128263	128790	+	Phosphoesterase		FIG01238380	ff	atgatttattttgttagtgatttacattttggtcatgataatattagagaatttgaagcacctacaagaagtcattgggattcagtagaagaaatgactgaaggtttgattgaactatggaataatacaattacaaataatgatattgtttataatatcggggacttcttctttaatatgaaaccatctaaagtagaagaaattcttaatagactaaattacaaagagatgatattgattgcaggcaatcatgaccataaaaaacttgttaagctatatgaacgtaatggtatcacagtgaagtatgctgatatgcttaagaaggaaggtaaaagattttatctaagtcattatccaacacttattggaagaaagaatatgtttaatattcatggtcat…	MIYFVSDLHFGHDNIREFEAPTRSHWDSVEEMTEGLIELWNNTITNNDIVYNIGDFFFNMKPSKVEEILNRLNYKEMILIAGNHDHKKLVKLYERNGITVKYADMLKKEGKRFYLSHYPTLIGRKNMFNIHGHIHSQLMDTDYHINVGYDVEGKIAYSFDDILSIAGEYSGEIQR
S25-3	S25-3_ORF185	S25-3|_128771_129091	128771	129091	+	hypothetical protein				gtggagaaattcaaaggtaaatatttatataagactagaattagaaaacaaacaattaaaaatttaattattaaagtagagaaattacataataaacatagcccttatcaacctattggtcatgtttattattatcctaaaacaaaagagtttactttatctaagcctgaacaaaagatatttgtagagtatatgaaagaattaggttttaatgtaaaacacaagagacgtaagaaaacacttattatttataagaatgcattcaatgaatacattagtatgtatcatgaagcaatagagcagattgaaggagggaaataa	MEKFKGKYLYKTRIRKQTIKNLIIKVEKLHNKHSPYQPIGHVYYYPKTKEFTLSKPEQKIFVEYMKELGFNVKHKRRKKTLIIYKNAFNEYISMYHEAIEQIEGGK
S25-3	S25-3_ORF186	S25-3|_129091_129321	129091	129321	+	hypothetical protein				atggaatatttatttttatttataggtattggcatgataatttggggtttcatagcaccttatcttgcatttgtagtttactataaacatgtaagagaaaatcataatggattcagtgatgaggaatctctagaagaggctatagtatttggtatgggattcatgtttatagcatttattcctataggtatactagttgtaattgaagaaattaagattttattcttttaa	MEYLFLFIGIGMIIWGFIAPYLAFVVYYKHVRENHNGFSDEESLEEAIVFGMGFMFIAFIPIGILVVIEEIKILFF
S25-3	S25-3_ORF187	S25-3|_129568_129831	129568	129831	+	Phage protein				atggcaaaatatgaatcaaatattaatggagagaattatattgcaacaccgtcacaagctttaagagaggcactagcaaaattaataactgaagagaaatcttatgctcaatataatgcaaaggataaagaaagttatgaagctcaagtagagttaagacactttgatacaatgatatctcagtatgaggaagctattagagtactagaagataaatatagacctcagatttttattccgaaagataataaggaggaaaattaa	MAKYESNINGENYIATPSQALREALAKLITEEKSYAQYNAKDKESYEAQVELRHFDTMISQYEEAIRVLEDKYRPQIFIPKDNKEEN
S25-3	S25-3_ORF188	S25-3|_129834_130151	129834	130151	+	Phage protein				atgaaagtagaatcaatagcaagattttttaatgacaaagtattacaaatagaaggttataaagtaagattcctgcaagctagttcatcatatattttagatatagatactgtagatgaatcagtattgtttttagaagctcaagtatctacactttcaggtaatcatttattagatacaaatattatagttgagaaacctgaaacattaagtgctgaagagttatatacagaaattagtaataaactacaagctattgtaggagaccaaactaaaacagatatagaattatcaagatattttaaggaggaaaaataa	MKVESIARFFNDKVLQIEGYKVRFLQASSSYILDIDTVDESVLFLEAQVSTLSGNHLLDTNIIVEKPETLSAEELYTEISNKLQAIVGDQTKTDIELSRYFKEEK
S25-3	S25-3_ORF189	S25-3|_130152_130832	130152	130832	+	Phage protein				gtgtctaataaaactattacaaatcatttattaaatttaaaaggaataaacattgaaacgtatagtattattgctcgtatcaagaaacaaactggttggggtgataaaggagattcttttgaaataagcataagttataaagctgataaagaccctagaacagtgagatatattacaactgaaattactattgattatagtagtaataatccaaaagaaattttattacaattaaaagaaaagattttttctattgtagaagaacaggtagagactgacaatgattttattgaatctattaaagaaattaattcaactaaagaattagaaaaactaaagccttatatcaataatgaatattactcaatgtttaaatcttctattgaaaaggaaatacct…	MSNKTITNHLLNLKGINIETYSIIARIKKQTGWGDKGDSFEISISYKADKDPRTVRYITTEITIDYSSNNPKEILLQLKEKIFSIVEEQVETDNDFIESIKEINSTKELEKLKPYINNEYYSMFKSSIEKEIPVALSSEVLNRCTGKTSTLAYLALEKDLPLVVSNEPMRKMLKNKFPHLRVASAEDYSNYDIKGEIVLIDEVDIDQLYSADKVSVDALLVGIIKN
S25-3	S25-3_ORF190	S25-3|_131084_131308	131084	131308	+	hypothetical protein				atgaattatgaagaggtactaagaactattaaggaaaataaaccatgtaaagttagattcacaggaaatattttagcaattgttaataaggaatttaatgcagatactgataaaggagttttacagcttgatgtatcgaatatcaacaaagaggactatataaaattacagcaatattgtttagaaagagatgactatacagtagcaggagctattttattttaa	MNYEEVLRTIKENKPCKVRFTGNILAIVNKEFNADTDKGVLQLDVSNINKEDYIKLQQYCLERDDYTVAGAILF
S25-3	S25-3_ORF191	S25-3|_131321_131521	131321	131521	+	Phage protein				atgaattatagagattttattacagattgtattagtagaggttacaacgtacacatcagtgttacagaaaaaagagtgcacatcatttctgagatgacatcagcatcttatcctaaaaaggaaattaacttagatgaactacaagcttatgtgtactatatgaataattttggaagtcaaattacaacggaggggttataa	MNYRDFITDCISRGYNVHISVTEKRVHIISEMTSASYPKKEINLDELQAYVYYMNNFGSQITTEGL
S25-3	S25-3_ORF192	S25-3|_131522_131812	131522	131812	+	Phage protein				atggaattggttattaatattgtagcagtattggtcggtatgtatgctatttatttctatgttacaaaatttagtactggcttatcaggtattttaattgttttagggatggctattggtctttacttctacttagactatttaaatgtcagagaaaatgttattcgattagtttcagtaatgtttggagctttcctatttagtattgaaatgatttataataaaattatgttcgaaattaaaaaaagcaatgttcagaagactgttagagtgtatgataaagagcagtaa	MELVINIVAVLVGMYAIYFYVTKFSTGLSGILIVLGMAIGLYFYLDYLNVRENVIRLVSVMFGAFLFSIEMIYNKIMFEIKKSNVQKTVRVYDKEQ
S25-3	S25-3_ORF193	S25-3|_131906_132214	131906	132214	+	Phage protein				atgtatcctgaaatagatgtagaaaaattagcgtacaagctaaaaagtacgagagaatatttagaaagcattaaaataaaagaagtagaaatttatgaaatctatcatcttaaaacaggtaagttagtttttaaaggtgaatatattgaagtaaaagaattactgaggaaaatgtataaagagaatttaacacttgtagatgtagatacaatgttaagtattggtaaaggatttattgatgtaattaagaatatatcagcagaaaatgtattccaaataacatataaaaaggagctctcaacaaaatga	MYPEIDVEKLAYKLKSTREYLESIKIKEVEIYEIYHLKTGKLVFKGEYIEVKELLRKMYKENLTLVDVDTMLSIGKGFIDVIKNISAENVFQITYKKELSTK
S25-3	S25-3_ORF194	S25-3|_132211_133119	132211	133119	+	Phage ribose-phosphate pyrophosphokinase				atgattaaaatattttcagaagtagataaagaatacaaacccattattactgaaaagtttcctaatggtgagattaattttaaatacgatgatttaaagtatttagtagaagagaacttaagatttgatgttttctttaaatgggaaaatgacgcagatttaatgcatttgtatatgtttactaagtatttagagcaactaggtattaaagataaagctgaatttttagagattgcatatctaccttatagcagaatggatagagtagaagaaggacataataatatgttcagtcttaaatatattacagaatttattaataaccttaattataaatcggtatgggtagcagaacctcatagccctgtaacagaagaattacttactaattctttttct…	MIKIFSEVDKEYKPIITEKFPNGEINFKYDDLKYLVEENLRFDVFFKWENDADLMHLYMFTKYLEQLGIKDKAEFLEIAYLPYSRMDRVEEGHNNMFSLKYITEFINNLNYKSVWVAEPHSPVTEELLTNSFSIDVTLKLLNQYIEMSEEPVTIVLPDKGAYDRYLFDVERILMESNIESYSIVYGEKKRDFETGKIKGIKIIKDKNTLYDDCIILDDLTSYGGTFVGCKKALDKLKVSSVSLILTHAERAFAEGALLSSGFKDIIVTDSMFPKNNWEKAIAKHRARINGTELQIKDIERYL
S25-3	S25-3_ORF195	S25-3|_133137_134606	133137	134606	+	Nicotinamide phosphoribosyltransferase (EC 2.4.2.12)		FIG00002848	ff	atgctaaacccaactttaatgtgtgacttctataaactaagtcacagagaacaatatcctgaaggtacagaaattgtatatagtacattagtacctagaagtaataaatattatgaacacagtgataatattgtagtattcggtattcaatcacttgttaaaaaatattttattgatatgtttaataaagagttctttaacagacctaaagaggaagttattaatgaatacaaacgtacagttaaatttacactaggacaagaaaatcctgatgctaaacacttagaacaattacatgacttaggttatttacctattgatgtaagagctttaaaagaaggtactgttgttcatcctaacacacctgtcatgacaattgaaaatactcactcagatttc…	MLNPTLMCDFYKLSHREQYPEGTEIVYSTLVPRSNKYYEHSDNIVVFGIQSLVKKYFIDMFNKEFFNRPKEEVINEYKRTVKFTLGQENPDAKHLEQLHDLGYLPIDVRALKEGTVVHPNTPVMTIENTHSDFFWLTNYLETIISTQTWQAMTSATLAYDMRKMLDKYAMETVGNIEAVDFQGHDFSMRGMSSLETAQLSSAGHAISFKGSDTVPVVDFLESYYNADVEKEMVVASIPATEHSVMCANGNYETMDEYETYKRMLTEIYPTGIFSIVSDTWDFWGNMTKTLPRLKDIIMERDGKVVIRPDSGDPVKIICGDPDADTEYERKGAVEVLWDTFGGTETEKGYKVLDEHVGLIYGDSINYERAQQICEGLKEKGFASINVVLGVGSFSYQFNT…
S25-3	S25-3_ORF196	S25-3|_134685_134930	134685	134930	+	Phage protein				atgatttataaaatatcaaaacataattactatagtaagtttgaatattcatcttatttacctgatgaaggatttgcatatatagattatgtagatgtcattcttataagtatagataatccgaagaagaaaaaagttattactttaaaagcagatgagtttaatcctagtgattttaaggttggtcataaatataatattataaaaatactatggtttgagaaatgggaatggttacagccatag	MIYKISKHNYYSKFEYSSYLPDEGFAYIDYVDVILISIDNPKKKKVITLKADEFNPSDFKVGHKYNIIKILWFEKWEWLQP
S25-3	S25-3_ORF197	S25-3|_134947_135339	134947	135339	+	Phage protein				atgattatagataaattaaatggagttaaattagagattggtggtcatgttgtatcatttagtgtaagcaaatttaaaacgattaatggtgagagacaattacttgattaccaccatatcaaaagacgtaaacagaaatattttagaactactgaagaattctataatgagtataaagaaataaaacccgataagaatgaaatagatgaaatgtttgaatctttaggttatgtagatactaaactagaagatgtagtaagaaaccaagagaaagtgacagagatactaggagttagtgggcaatatttaaatcaattgtcttataaggctatagaggaatatgtagacaaaatagttaccttagaaattaaagaattaaaaggagagaaatag	MIIDKLNGVKLEIGGHVVSFSVSKFKTINGERQLLDYHHIKRRKQKYFRTTEEFYNEYKEIKPDKNEIDEMFESLGYVDTKLEDVVRNQEKVTEILGVSGQYLNQLSYKAIEEYVDKIVTLEIKELKGEK
S25-3	S25-3_ORF198	S25-3|_135341_135538	135341	135538	+	Phage protein				atgagtaatagttgggaaaaagaaggagttaactattgggaaaatgaagattgccctagagaatatttagagaaagcatttatagaactagttgaatacgtagaaggtgttacagtaccatctagagatgttcagcagttgagagaggacaagctcagggaagatattggattttatgagtatgtagcagataaataa	MSNSWEKEGVNYWENEDCPREYLEKAFIELVEYVEGVTVPSRDVQQLREDKLREDIGFYEYVADK
S25-3	S25-3_ORF199	S25-3|_135603_135899	135603	135899	+	hypothetical protein				atgatgaatggaaaacaaatttatgtatttttaagtgaccaatacagtaaagatatactcagtttacaattaggtcttattaaggaatggtctaggagagaactaacttattcagatgatgtcggttcagatgcagatgttgttatttgtactgatatagtaagagatgatttcgtaaaaaaactaagtaaaaataatagcaatgcattatttgtatttattagttctttttattggataggttataaagatggggaattctttgttgcagttcaagactatgtgaaaggtatgtaa	MMNGKQIYVFLSDQYSKDILSLQLGLIKEWSRRELTYSDDVGSDADVVICTDIVRDDFVKKLSKNNSNALFVFISSFYWIGYKDGEFFVAVQDYVKGM
S25-3	S25-3_ORF200	S25-3|_135903_136214	135903	136214	+	Phage protein				atgaaaaaactattaatattatttacattagctagtactttactattagcagggtgtacaccggataatcatgaaggaaaagttttaggaacaggagaatatagagagccaactacttatatcaagtcaggaagtgttactgtaccagttattggtgaaatgaaatactatgtagacttagaaacagataaaggtgaagaccgtgtttatcttaatagagaagtttatcgtaaatttgataaaggtgatgatttctctaatgtaggtaaaaaagtatataaaaatgatgaattaatatataaaggagattaa	MKKLLILFTLASTLLLAGCTPDNHEGKVLGTGEYREPTTYIKSGSVTVPVIGEMKYYVDLETDKGEDRVYLNREVYRKFDKGDDFSNVGKKVYKNDELIYKGD
S25-3	S25-3_ORF201	S25-3|_136217_136456	136217	136456	+	hypothetical protein				atgtatatattagaaagaacaattagaggttttgcaggtcaaacagaagatattttaccttattactttaaaagtaagaaagaaattgttaattttttaaaactaatggagttccgtaaagaagaaacaaattattgggttaaaaagaacggtaattatactattataatcagggctaaaaggatattatacattgaagaacatatacagaagttaaaggagtgggagaatgacttatga	MYILERTIRGFAGQTEDILPYYFKSKKEIVNFLKLMEFRKEETNYWVKKNGNYTIIIRAKRILYIEEHIQKLKEWENDL
S25-3	S25-3_ORF202	S25-3|_136446_136601	136446	136601	+	hypothetical protein				atgacttatgatgtttatgtattatataaaagaggagaacctattgcacaaggtagtatggaacattgcttagatgtctattattgggaaagggtacacggttatagtaataaaggttatgaactattacctatgggatatgaacaggaggaataa	MTYDVYVLYKRGEPIAQGSMEHCLDVYYWERVHGYSNKGYELLPMGYEQEE
S25-3	S25-3_ORF203	S25-3|_136605_136799	136605	136799	+	hypothetical protein				atgataaatatagaacatgattatacaataagaactgtagataatagaaagtatacttactatagtaaacatgaatccctagttactttatataaaaatattataagtaaagattgtattgaagtaactaaatatgggaaagataaaaaagttattatagctactaaatatattgtatctattgaacgatggtaa	MINIEHDYTIRTVDNRKYTYYSKHESLVTLYKNIISKDCIEVTKYGKDKKVIIATKYIVSIERW
S25-3	S25-3_ORF204	S25-3|_136816_137169	136816	137169	+	Phage protein				atgaatgctaggaaagcacgtaagaacactaaaaactataaggactctagtgtaataactaaggagcaacacttaacttatatttatgataagttaaactacttgattgcaaatagtagtagtcaaggtaagacatatgtggtaatgaatctaagaacagattatcctgatgagttctctttatctaagttagaatacttaaaagagattaggcttcactataagaaattaggatttaaagtaaaaacgcaggtaaggaaacctgagtggtcagagaagggtatagctaagaattactttagatgtggttacacagatagcactttagtacctattatacacatcagttggtaa	MNARKARKNTKNYKDSSVITKEQHLTYIYDKLNYLIANSSSQGKTYVVMNLRTDYPDEFSLSKLEYLKEIRLHYKKLGFKVKTQVRKPEWSEKGIAKNYFRCGYTDSTLVPIIHISW
S25-3	S25-3_ORF205	S25-3|_137192_137683	137192	137683	+	hypothetical protein				atgtttttatttaacatatttataattattgtaatacttactatatatacgttaggtattactgttattaaaggttgtattaaaaagaaacagcagaaggaatatcacagggaaaaagttagacttcaacgtactgcacattcaacatgggtagagtttttcaaagactgggaatacaatccagtactattagataatggtacaacaacatttagagtcatagatgaacattttgatgaaagaagtctaaaaataacaattgaagactgtgtttactctagggatttacattggaatattagatgtcaaaaatattcaacagaagaattaaagaaatttgattggataactgaatatatacttgatacagtgaaggaagtagagtcagagcatataaaa…	MFLFNIFIIIVILTIYTLGITVIKGCIKKKQQKEYHREKVRLQRTAHSTWVEFFKDWEYNPVLLDNGTTTFRVIDEHFDERSLKITIEDCVYSRDLHWNIRCQKYSTEELKKFDWITEYILDTVKEVESEHIKRKEKQEEVKQKLLSNERIISLGDETDVREW
S25-3	S25-3_ORF206	S25-3|_137784_138881	137784	138881	+	Phage protein				atgagaaagaaatggtctgacaaggattttaaatacaaagtaggtcaatatattaataacgatattaaagtagtagcttataaaccattcttaggtaagaaaggtaaaaaaggttattcttatataaaaggatattatctactatgcttagtatcgaataaagtttttcaattaagagaagacaaactaaaagaaacatctaaaagcccttacgtatcaggactaataccttgggaaggtaattggttatataaggagaaacatatattaccttacctaaagaatcctatagaagcaaaaaactttacagctactagtacaaagaatatagagtgtatttgtcctaactgtagtaaggaaaaaacaatgagaataagtaatttagttaaaagaggattt…	MRKKWSDKDFKYKVGQYINNDIKVVAYKPFLGKKGKKGYSYIKGYYLLCLVSNKVFQLREDKLKETSKSPYVSGLIPWEGNWLYKEKHILPYLKNPIEAKNFTATSTKNIECICPNCSKEKTMRISNLVKRGFTCINCSESTPFTELYMICLLEDNNINYVTQKQFDDLPKLYFDFYLPNYNIVIEVQGGYHYNSDVRSLATQETDRVKRNYCKDKDIKLIEIDARKTSLYYILNSINHTELSSILRVREENIRELLYKYRLTESDNNIIKEFNRYRVYNETARRLGIDSYRVRSTIEKYGLEYKLLSKEEKAIRCTTVDKVFNSIQEAKDWCGLTSNGLEKVLSGERKHAGKYKGQYLEWEYID
S25-3	S25-3_ORF207	S25-3|_139406_139615	139406	139615	+	hypothetical protein				atggataaagtattagagtttgtagtaaattttattaaaagtattttaattgtattattaggtgcattagtagttagtatatgttgtggtataggaatattcttaagtagcttatttttatcagggggtgatatgttaggtgtaggattattcttcggttcacttataatgcttagtattacattagcaatatttaaaacttggtcataa	MDKVLEFVVNFIKSILIVLLGALVVSICCGIGIFLSSLFLSGGDMLGVGLFFGSLIMLSITLAIFKTWS
