# Supplementary material for: Safety assessment of Staphylococcus phages of the family Myoviridae based on complete genome sequences
Source: Sci Rep. 2017 Jan 24;7:41259. doi: 10.1038/srep41259 (PMC5259776; doi:10.1038/srep41259)
Supplement: Supplementary Dataset 16 [file srep41259-s17.xls]

## Sheet: Sheet1
contig_id	feature_id	location	start	stop	strand	function	aliases	figfam	evidence_codes	nucleotide_sequence	aa_sequence
SA1	SA1_ORF1	SA1|_40_411	40	411	+	Phage protein				gtggcgaaacacaatggcggcaccgtcggcagcaagacaacgggcggcacgcagatgaagagtggtatcagcccggccatgtttgcgaatgctccgcgcttccacgatggcggtctgccgggcttgcgttctgacgaggttccgaccattctgcaaaaaggcgagcaggtgctgtcgaaggacgacccgaacaacgtgcttaaccagtcgcgcggcggcggccagacggcacagacgccacaaggtcttcgcttcgtgctggtggatgacaggtcgaaagtaccggaagccatgaacacgccggaaggggaaaaggcggtgatgcagattcttcaacgcaacgtaccgacgttgaaaaacttagtgggataa	MAKHNGGTVGSKTTGGTQMKSGISPAMFANAPRFHDGGLPGLRSDEVPTILQKGEQVLSKDDPNNVLNQSRGGGQTAQTPQGLRFVLVDDRSKVPEAMNTPEGEKAVMQILQRNVPTLKNLVG
SA1	SA1_ORF2	SA1|_417_2105	417	2105	+	Phage protein				atggctttgagcggactgcgccccgcgcgcgaacagtttaaccaagcaatctacgacgcccttaacggggcgtaccagctttacgttcaggacgtcttcggtcaggctgcggccaaccagacgtactacatggcgaagtggatgaagttgaaagccgggacgtatacggccgtcatgtatgtcgatgactccggcaccctgtctatcgatcacgccgttgtcgcgtctgcggccatcggcaccaacccgaacagcggcgagtttactatctcggccgacggcgtgtaccgcttcgactgcatctactcaaacgtcccggccaacaccccggcgtacatggcctaccagttaatccttgacggccagaccgtcgaggttagccgggccaacgatttcatc…	MALSGLRPAREQFNQAIYDALNGAYQLYVQDVFGQAAANQTYYMAKWMKLKAGTYTAVMYVDDSGTLSIDHAVVASAAIGTNPNSGEFTISADGVYRFDCIYSNVPANTPAYMAYQLILDGQTVEVSRANDFIADIVPIPDKALGPKPPYSDDVRLTYPVFLPLPNWKDGVTERIEWQTDVMISESGAEQRRPIRLHPRRSFEATFLRWEEKRTLLDTTIAGVGQSPLLLPLWHDMTATENDAPAGSVDIYGQFRVKDFNVGDVVMFNRGTTWDYETNIIAGLDIDAGHMTLTFGLQSDTPRGTRLYPVRVAQIREAMNGQQMTDSVSQTQVRFFCTENYDLTPSWSDFPVYTRTGLHIFVMPEDWGSSNEITSDRLTYNFDNQSGPVVIVDPGNQNYG…
SA1	SA1_ORF3	SA1|_2115_2933	2115	2933	+	Phage FAD/FMN-containing dehydrogenase				atgtcttacaacattatcgagacgtccaacgacaacggcagacccgtctttatgtacgagtttcgcctgctggataaatactggcgttatacctccgcagacgctaaagtaagtgcgctggggagcatttgggaaccgatgggagtgtccgacgacgggattaaacaaacgggcgaggctaagacggatgcgctaaatctgacgctgccaaactcgaatcccgtcgtcggcctcttcatcgggactccccccggctcccccgtaaccctgactatccgacggatgcaccttgacgataacgacccggtggtctgttatgtcggcaccgtcgatagcatcaatcagggcgaaaaccctaccgtagcaactgtcacctgttcaaccctgtcggccacgatg…	MSYNIIETSNDNGRPVFMYEFRLLDKYWRYTSADAKVSALGSIWEPMGVSDDGIKQTGEAKTDALNLTLPNSNPVVGLFIGTPPGSPVTLTIRRMHLDDNDPVVCYVGTVDSINQGENPTVATVTCSTLSATMDRNGLRLSWSRGCPHALYDGQCRVNKEAFRVDATILTVGAGTVTAAAYATRPDGYFAGGFIEWIDPVYGVERRGIETHTGNTITIFGTVDGLAGGYILKTYPGCPRTSTACDTIFNNLANFGGIPSLPDRSPFDGNPIF
SA1	SA1_ORF4	SA1|_2945_3175	2945	3175	+	Phage protein				atgtggtgggcgttagctatgctggtggcctcggtgctgatcaacgcggccctcgcgccgaagcctgcatcggcaaaaccagcaacaattcaggatttcgacatcccgcaggtgaaggaaggcacgccgcagtccgtggtattcggcgaggtatggacagccgactggcaggtattgggcttcggcaacttccgaaccaaagcagttaaagcgaaacaggcgaaaaaataa	MWWALAMLVASVLINAALAPKPASAKPATIQDFDIPQVKEGTPQSVVFGEVWTADWQVLGFGNFRTKAVKAKQAKK
SA1	SA1_ORF5	SA1|_3175_3414	3175	3414	+	hypothetical protein				atgagcagacacgacgagccgcaggatcagccgcgcatctttatgcgccatgcccggaaactcgggtattgcaaaaacgggtcggagcgcttggccgagcgcttcggaatcaccttcgaacaattcctacgggagggctacccggtagcggaagccatgaagtccgcaaacccgctgctgcgtaaagccgcagccgtggcccaacaagaatgggatgaggcgcacgcacatgggaagtaa	MSRHDEPQDQPRIFMRHARKLGYCKNGSERLAERFGITFEQFLREGYPVAEAMKSANPLLRKAAAVAQQEWDEAHAHGK
SA1	SA1_ORF6	SA1|_3404_3907	3404	3907	+	Phage protein				atgggaagtaaagccaagaagattacggttgggtacaaatactacatgggcctgtttatgggccttttccgtggcccggtgaatgagattatcgagatccgcgtgggcgaccgtaccgcgtggacaggctcaatcactggcaacaccaccatccagatcagcaaagacgacctgttcggcggcacgaaagcggaagggggcatcgacggcccgctcgaactgtacatgggagcgccgacacagaccgtcagccagaagttaaagaacatgcttggtggccgtcagccggaattccgtggcgtcgttaccgcatacttcgacggtctggtctgcgccatgaacccgtacccgaagcagtggaaattcaaggcccgccgatctacggccgggtggactggc…	MGSKAKKITVGYKYYMGLFMGLFRGPVNEIIEIRVGDRTAWTGSITGNTTIQISKDDLFGGTKAEGGIDGPLELYMGAPTQTVSQKLKNMLGGRQPEFRGVVTAYFDGLVCAMNPYPKQWKFKARRSTAGWTGGVWYPEKCLVKMQGYDGQGQSARNPRHEPGSYPV
SA1	SA1_ORF7	SA1|_3882_5456	3882	5456	+	Phage protein				atgaacccggctcatatcctgtatgagtgccagtcgaactacgaatggggccgtggcctgtcacgctcgcttatcgacgatacgacgttccgcctcgcggccgacaccctgtttaacgagaacttcggcctttgcatccgatggaaccgtcaggacacgctcgaatcgttcatgcagcttatcctcgaccacatcggcggcgcgatgtacgtcagcaaagtgacgggcaaactgtccctgcggttgatccggaaggactacgacttcgacacgctgccgatcttcgacacggattccggcctgctgtccattcaggaagcgaccaacgcgtctccggccaatctggttaacgaagtggtcgtgacttaccacaacccgattatggatgaagaccagcag…	MNPAHILYECQSNYEWGRGLSRSLIDDTTFRLAADTLFNENFGLCIRWNRQDTLESFMQLILDHIGGAMYVSKVTGKLSLRLIRKDYDFDTLPIFDTDSGLLSIQEATNASPANLVNEVVVTYHNPIMDEDQQVRSHNLAQIQNQGCLNSNTIEYLGIPTGKLAMQVAQRDLRAASTNVRRFTVICDRRAWNVQPGDVLKVRDPKQRGLTEVVIRVGTVEDGTLPDGKIKIVALQDQFAFQLNTFNQVEPPSGYEPDLTPAIARRIVYEMPYVDLVQQLPDGELNAVGPNDAFINSQAEKPTDMSAAYDMGIMAEGESGFDIRGNGDFGAFGSLAADIDYLSTQIVLSEMTDMWEDVQPGYVARIAKPVLDGQRTQMEIAEEFVRIDAINGNVITVARG…
SA1	SA1_ORF8	SA1|_5485_6759	5485	6759	+	hypothetical protein				gtggcacgttcatccgaccgtaccgtcgattcgtacaccctgttcaccaagcacgaagcagacgcgtcgtacacgtcggccgggactcaaccgtggacaccgtggggcatgaccaccgtcggcctcggcttcttcactgacgaagtgtccatcgatccaacgtcagataaagacggcgttcctatcgcgggcgcgcaggtgggcgacctgctgcttatcgatcaggaattgatgtccattactgccgtcaacggccgtacgtttaaagtcgggcgtggcgtggccgacaccattccggcgcagcactacagcaaacgtccggtctggctgatctccgtgggcttcggttactccgacatggcattcggcgacaacgaaaaagcaatggtcatcgttcgc…	MARSSDRTVDSYTLFTKHEADASYTSAGTQPWTPWGMTTVGLGFFTDEVSIDPTSDKDGVPIAGAQVGDLLLIDQELMSITAVNGRTFKVGRGVADTIPAQHYSKRPVWLISVGFGYSDMAFGDNEKAMVIVRPDTYGTDIPLSKLYPLQLQMQYRPKRPYPPGLMMIGGQPFFNTASGLADDFNPYDNLKAKDVVCTYAHRNRVSQANTARDHFAVGITPEPGVKYRVRIGYAYWSQSGSGFSLLSQFETEDAGFIMRAADLERWGRQAGYAQDAGGYSTLNVTVNAIRDGMLNWQGYTMTVRVPSFPLPPGQKPGGGEGPWNPPGGGNTGGTTPPVEPPDRPDPSEPGTTDPTDPSEPTKPDEPEDPQPPVDPEDPDTDPPLPPDPPIDPTNVPGWS…
SA1	SA1_ORF9	SA1|_6759_7499	6759	7499	+	hypothetical protein				atgccgaaaaagacagccccgaatcaggggctaccctacgggtggattcgcggggaggactattggggcggcccgatgtccgactcgcaaatcttcctcgacaccacgctattcctgacactggaatcgctgaccttctccgctccgccgccgaacgcggtggacggggccgcctacgtcgtcgcggctaacccgacgggggcgtgggccgggcatgaaggcgatgtggccgtgtacgtggaaaaggtctggacgttttacaagccacgctacggatggcgcgctcgcgttcgttcgtacgagaaattcttgtggtttaacggcacgacgtggcttgacgaggcgaccggggatgacccggtcaaccctgaccctgacccgagcgttaaaccgaaatgg…	MPKKTAPNQGLPYGWIRGEDYWGGPMSDSQIFLDTTLFLTLESLTFSAPPPNAVDGAAYVVAANPTGAWAGHEGDVAVYVEKVWTFYKPRYGWRARVRSYEKFLWFNGTTWLDEATGDDPVNPDPDPSVKPKWYDIGVTVSDSMYANEPVVHLPILDPMYLPANMVGSQLDMADGASPAYYQFRVQRNGQNVATMTVEIGNFNASFSTTGGNPVSFAAGDRLTVRAQQEVVAGMKNFGFVIRMGLV
SA1	SA1_ORF10	SA1|_7509_8516	7509	8516	+	hypothetical protein				atggcaagttattttgatggatatgagcagttccggtcttcggacacatcgaatccggggatgttcatgcaactggccgggtacaaagtacgcggctcactgtctgccggggccggacgtctggcatcgagcatcggtctgtacacgctgaacagcgcctacgagcgcgactggacgtggggcggtgatacccttaccgtcggctttgcgtgcaagcagcaggcgcgtggcgcgttatttgggctaaagattggcgacgccactggccgcgatgttccgcatgtcgtggtgtacaccgacccggtatcggcgttaatcaccatccagacgggcgaagaccaactggaagtcgggtatgtcacgccgatcccgacgcgctggtattactacgaagtcgtg…	MASYFDGYEQFRSSDTSNPGMFMQLAGYKVRGSLSAGAGRLASSIGLYTLNSAYERDWTWGGDTLTVGFACKQQARGALFGLKIGDATGRDVPHVVVYTDPVSALITIQTGEDQLEVGYVTPIPTRWYYYEVVMNRATKVIEVFVNGKSDVAFTLPDVIAASAVVRMVFNPFDMLPSFPPDAGYTEDTKVFDDMYAQDGGRMGAIQISGRLPDGDRDTEWGVAGPNPTAAHNQMVGRLPPDLANKFIYTGTNDRHDSFISTAKLPDNGAILAQGLIALVRKATADPVSIIANIDSHTVTLSNIGRNWEYRYAQFTTSGYDQAAIEAAEFGVRSVI
SA1	SA1_ORF11	SA1|_8527_9489	8527	9489	+	hypothetical protein				atgctgaaatttatggacggatttgaccagctacgcggctggtctgacgttacagacgggctgaccaagtgcgggtataccgtgacgggtacgcccacgctggaggaagggcgcgtggctacgcagatggcggtatcgctgccggacacggccagcctgaaacgcgtgttcacctccggggccacgaaggtcgtgtttggctttgccttccgcgcgatcgggaaacgtcacacgcttgtcaccatcaaggacgtggcgacggttacgtggaacgagactgacgggaaaatctcggcagcgggcggtaccggaacggcggtactgctgctggacttgtggtactacatcgaagtggtactggacaagaccaccagtacgatcgaggtgtacgtgaacaac…	MLKFMDGFDQLRGWSDVTDGLTKCGYTVTGTPTLEEGRVATQMAVSLPDTASLKRVFTSGATKVVFGFAFRAIGKRHTLVTIKDVATVTWNETDGKISAAGGTGTAVLLLDLWYYIEVVLDKTTSTIEVYVNNGLDITAPSPSSANPVTNYEVTWAGVATAQYLLDDLQFIDNQPGKYTGRIGPIQITSRLPMVDVDKEWSPSSGTDHYPLVYNQPPVEGSYIQSNTSGAMDTFLSNTVIPDTQNILAVGMTVLNKKSDVDNRQLGMVMGQKGSTQKEVIDAALSTTEKYSYAVFETNPAGQDWTDARLSETPFGVAVRP
SA1	SA1_ORF12	SA1|_9503_10522	9503	10522	+	hypothetical protein				atgtttaaattctgtgacgggtacgaccactatgccgaaatcggcgtgaagggtacgaccctgcaaggctatctggaagccgccgggtacgtggtgcgtaacgccagtgataccacattttccgttgtcgagggccgccggactggtgcgcgcgcgctgaaattcaccgtggccgccagttcgtctgtcaacgcctccctgtcatggggattcaccacgacggcgacgctggtggtcttcggcttcgccatgaaggccggactgtcccgtatgcgtatcgcgcgtatcgagaacatcgtggacatcgagtgggacaccacgaccgggaaaatccgcgttggggaagagttgggggtgaacccgctgatcctgaacgcatggtactacttcgagatcgag…	MFKFCDGYDHYAEIGVKGTTLQGYLEAAGYVVRNASDTTFSVVEGRRTGARALKFTVAASSSVNASLSWGFTTTATLVVFGFAMKAGLSRMRIARIENIVDIEWDTTTGKIRVGEELGVNPLILNAWYYFEIEIDKAANTVKIYANNELQLTVAPSSAPATTYTIVWGQTGTAPNAGEQTLDDFYVIDGSGSRNNARLTPVEVTSRMPTADVSTQWEVVNASSSTPHYQIVSQLSPGGESKPYLQSNTAGATDMYRSNVTLPNNNQIFAVSVIAYARKGDLDDRKLGLVVNTEGGTPTEIQVPLTESYKYYQASFEQAPGGSDWNQNNVESLQFGIITR
SA1	SA1_ORF13	SA1|_10537_11223	10537	11223	+	hypothetical protein				atgcctgtagtatggcactgcggttttaatggttttattaacaatacaatagcgcaagggcaaggtgggcttaatatcaccacctcaaatacccaatcggcgtccactgctatggactcgaataacatgattaacaatgtcttcgggcgcggcgctaacggtgatcaaaatggtggggtgttaccgttaattcggtattacggtaaaaagtatacggcgggcgggtcgtacggtgactcttacgtttttggtagggtaaagccttctttcttcgataattcagtaccgtgccttagcaccgagttataccagccatctaggctttcagactggttcgcagggtgggaatttcgtatcgatacgctatcccctaatgattatgcgaccgcaagctggcgg…	MPVVWHCGFNGFINNTIAQGQGGLNITTSNTQSASTAMDSNNMINNVFGRGANGDQNGGVLPLIRYYGKKYTAGGSYGDSYVFGRVKPSFFDNSVPCLSTELYQPSRLSDWFAGWEFRIDTLSPNDYATASWRMGFRIGRATHPTYQIGYNARICPAGINAAETVALFTVALASGQPEKYMEVEWLNDTKTLNIYQDDELVSTRPNFTASSMAFGIVLICEHYVGQKL
SA1	SA1_ORF14	SA1|_11774_13903	11774	13903	+	hypothetical protein				gtggcggatgaagacgtaggtatcagcgcggccaaagtggtcggcgaagccttgcagtggaacggcaagaaaccccggctcacatacctgtcccggtgtgtgggcgaggcgttagccatttccgaattgaatatcgaagccgcgaaaaactttggggaggttttgcagtgggacggtaagttgccgcccatcttccgcgcggccaaagtggtcggcgaagtgctggcggtagagaagccagaaatccgcgcgtcaactttgatctgcgaggcattgacgaaagagccgttctttatgacggccgaagtgatctgcgaggcaatcgggcaggcggctacggaacggccgccgctgtacgcggacgcggtttatcagtacgtcacgcagcacgacgtcgta…	MADEDVGISAAKVVGEALQWNGKKPRLTYLSRCVGEALAISELNIEAAKNFGEVLQWDGKLPPIFRAAKVVGEVLAVEKPEIRASTLICEALTKEPFFMTAEVICEAIGQAATERPPLYADAVYQYVTQHDVVPPLSDVISTERLYSLWNYAIVQQPIDDPISYNIVKQAVTLSVLASPIVAMSYDMVKFAWSFAVREATLGDFPLPDEMWSKTRTKQVWNLVLQSIDIPYVPTSGVFAIQNTTLVVQAHPLPMYTTPASVKSNVVLAAQKRPVERLPRSLTSVAQELSQAVSALPIPMPRSNVFAAQALSQAVIPADFVDPTVGVEHAAAVTSYAVCEYQVSLPISYTRAKTLTPLVLQFSDSQRTIPQSTTRTKHVSTQFVVKSDLFPVLSFSRVKQ…
SA1	SA1_ORF15	SA1|_14308_15021	14308	15021	+	Structural protein P5		FIG01442858	ff	atggctaaacagaagccgcgcgggattcgcaataacaacccgggcaacatcgagtgggggtcgccgtggcaagggctgatcccgcgtaacgaggcgacggacagccgcttcgcgcagttcaaagatccggcatccggcatccgcgccattgctgtcaccctgaccacctactacgacaagcgcaaggccaacgacggcagcaaaatcgactcggttcgcgaagtgatcgagcggtgggcacccgccgttgagaacaacgtatctgcctacgctaaacaggtggccgccgttctggccgttgacccgaatagcgaaacgctgaacctccacgactacgacaccatgcgcggtctggtggaaggcatcatccgccacgaaaacgggaacccggaagcgttc…	MAKQKPRGIRNNNPGNIEWGSPWQGLIPRNEATDSRFAQFKDPASGIRAIAVTLTTYYDKRKANDGSKIDSVREVIERWAPAVENNVSAYAKQVAAVLAVDPNSETLNLHDYDTMRGLVEGIIRHENGNPEAFGLTPYSNANTWYSDEVIEEGLRRAGIVKAAKPVNRTTVAATSVAGLGAAQLVDMVQPVKAAMDSAHGDISSGDWVRIAFGAATIAVGLYMGWVAYRKHRAGAAA
SA1	SA1_ORF16	SA1|_15197_15027	15197	15027	-	hypothetical protein				atgcacctcggccacatttttatccgcgtttgcctgttcccgcaacgtgtcattgttctggttattaatctgatcctgtttgcccttcgtgcgtcctgcccgccagacgccgaagagggccacgacgaaaacgagcgccgcaaggacgcccgtcttaatccgggcgagtag	MHLGHIFIRVCLFPQRVIVLVINLILFALRASCPPDAEEGHDENERRKDARLNPGE
SA1	SA1_ORF17	SA1|_15864_15403	15864	15403	-	hypothetical protein				atgaacgtgaatatgtgtaacccggcggccaagcccgtcatgatctatctggccgggccgtaccgcccgtacatcattggttcgggctgcaccgttccgacgaaggtcaacatcctgaaagccgaagagacggccgtgtcggttgtcgatcaactctacgtccacaagatgttcccggttacgccgcacctgaacacggccaacttcgagtacaagaccgagggcgagataccggacgaatattggctggaatgcacgatggaattgatgcgccgctgtgacgcggttctgctgataggcgaagacgcgatgcgcagttcaggcacccgcgcggaggtggaagaggcgaagcggctgaatatcccggtcttcaataacctcgatcatctggtgtcctca…	MNVNMCNPAAKPVMIYLAGPYRPYIIGSGCTVPTKVNILKAEETAVSVVDQLYVHKMFPVTPHLNTANFEYKTEGEIPDEYWLECTMELMRRCDAVLLIGEDAMRSSGTRAEVEEAKRLNIPVFNNLDHLVSSLRYHQTIEGERTVVITHPTI
SA1	SA1_ORF18	SA1|_16004_15861	16004	15861	-	hypothetical protein				atggccgacgccggactggaagaccgccagcgcctgctgtacctgacccgcactaacccggacgacggcgatggctgcacatcatcttgtgagccgttccagtccgacctttttgacgaagactttgaggacgatgaagtatga	MADAGLEDRQRLLYLTRTNPDDGDGCTSSCEPFQSDLFDEDFEDDEV
SA1	SA1_ORF19	SA1|_16041_16787	16041	16787	+	hypothetical protein				atggccgtcttccgctttaacgtggccgtactggatttccatgtcgcggttccacgcaaaccattcagggtgttcgtgggctatcaggtacagctttgcattgctctttttaaagcaggtcaggcagttcccgtaatgcggcgggatgttgagtttgaacggcatggcatcccaataatcgttcacgtcctgcttatcgaaactcccccaatggcaaagggggtacaccagattgaatttcttggcagacgctttgttcgggttagcccggtctggttcgtccgaccgcatcccgatggccgtctttgcgctccatccccggcgagccagtccgttactgcgcatccagtggcgaatcgtctgcgttttcaggtagtcgctgcacttctggcgggaaat…	MAVFRFNVAVLDFHVAVPRKPFRVFVGYQVQLCIALFKAGQAVPVMRRDVEFERHGIPIIVHVLLIETPPMAKGVHQIEFLGRRFVRVSPVWFVRPHPDGRLCAPSPASQSVTAHPVANRLRFQVVAALLAGNIRDAFDTYQAFKRFAVPRGRLETDYPVAHTHAMFRTGVPFQPHQIQAEVLIHLVGEYQCFFVLPASIGEHETQIIFVAVVLDQVCTKKAGRLAAGKADDKRLFASWHRVSPRIMV
SA1	SA1_ORF20	SA1|_17385_16750	17385	16750	-	hypothetical protein				atggcagacccggcccattttccgagaaagcggctctgcgcacccgccgagctatggtacagcgacaaggcgatggcccgcatggtggaagtgtacggctggtggaaagccaaagatccgaagaatgcccgcctgaccgatgccatgctgctgcgctacgccggagccattcgctacgtggaggaaggtagccgacggaaatggggcatggtcatcaaagacctgcgcatcttcgcggagaacgtcggtagccgcttctcgcgggagtatttcgcccgggcaaggaaagaggacgtcaagcgcgcgaaaacgatgcgcggcaaggaacaggcccggctggtggaaacgctgattgcctcggggtactgccgggtgtcgaacaaccatcgcatcgtcagc…	MADPAHFPRKRLCAPAELWYSDKAMARMVEVYGWWKAKDPKNARLTDAMLLRYAGAIRYVEEGSRRKWGMVIKDLRIFAENVGSRFSREYFARARKEDVKRAKTMRGKEQARLVETLIASGYCRVSNNHRIVSRIDRPDWREVLALELCPQDPYGAGIDRSYGSGMADFYRRGNSKDKLTIEDEMVFRRFPGSGDGPKDFIPLCEDLPDAN
SA1	SA1_ORF21	SA1|_18965_18090	18965	18090	-	DNA primase/helicase, phage-associated			idu(1);Phage_replication	atgtcggccatgctcggtcgcaaaaacgtgggttacgtgtcaaacaccgtgatgaacggccgtttcagcgattgggcggaaggcgacatcctgaaaatcgtggaagaagtgtacgacaagggcgaccgctacagcgccatcgaacggcagaaagagtacatcaccaacgaccgttttcaggtggagccgaaagggcgcaagccaaaggttgtcgtgaacaccagcagcaaaatgatgttcaccaaccactttaacgcgttgccactcgatgaaaaccagcgtcgttatctggtggtgtccacgcaggcggaaaatcatctggacatggagcgggtatacggttcgaaggcggaacgctcgcggttcttcaagaacgtgtaccgggcgatcgataaccac…	MSAMLGRKNVGYVSNTVMNGRFSDWAEGDILKIVEEVYDKGDRYSAIERQKEYITNDRFQVEPKGRKPKVVVNTSSKMMFTNHFNALPLDENQRRYLVVSTQAENHLDMERVYGSKAERSRFFKNVYRAIDNHVPALKKWFLDWEISPEFDHKGHAPQDTEAFAIMADASNDGIQGVIVQLLRDGDARGVSNDVIFTPDLKNALLESEDIEFPKSNRLKNMLMELGYKPGGLIKLDGTTGRVYVRKRVKGAFDENGKLNADWARKTLKKHNDNVAKISKKPSDPFDDEDEV
SA1	SA1_ORF22	SA1|_19849_19010	19849	19010	-	hypothetical protein				atgcaggcgcataacttcgacgacggtgacttcgaatataaatgggacaaaggcttcgcgcacaacgcatcccgcctcgtaacgttaggctcgatcattacagaagtgcgtgaaatcgagaaagccgagcaggaagagaaggccgtcgagtaccgcgaggcgtttgccgagtgtactgacgagaaagactggaacgcatgggccgaatccttccgtaaagagccgattttcggcatgacccgtaagacgatcgttcaagttgcggccgaagcatacctgcggatcaagaactatcggatgacggcgaacgataaaaaggagcaattaggcttcgattatggctcaaaagaaatgccgatttggctgaaaaaattcgttttttcggaagaaaatgactgt…	MQAHNFDDGDFEYKWDKGFAHNASRLVTLGSIITEVREIEKAEQEEKAVEYREAFAECTDEKDWNAWAESFRKEPIFGMTRKTIVQVAAEAYLRIKNYRMTANDKKEQLGFDYGSKEMPIWLKKFVFSEENDCLIDKTSGSYISKGAFDFAYANMCKFEEETIKPVTFASLIRPIPIVCDAMYYPAMHGDMEETLWKPKPGINGPEFFIDESGKTWLNSFDPDSIPEPADELSPYDKRPWRSSRTSSSCFFRMTRNADTSWTGWHGLFSTRRSVSTTRY
SA1	SA1_ORF23	SA1|_19838_20827	19838	20827	+	hypothetical protein				atgcgcctgcatggcccattcgcgtgcgatggattttgcttcgtcctgatcccggcaggagatttgcagcgcggccagaaccttgatgtagttctcatagtcttccggattcgggtacttcatgacgaggtcacgcaggtcttcgtacgttccgtcccatttccggatacccgccgttgccgcccaatcttcttcgtcagcggtgccgatcgcttcgtacccgttcatcgggcgcttgaccatcgtccagccctgctctttggcgtaacggtcaaactccgccgcgatttcacgcgcggtatcgagactgatctcttcgaggtcgaaatcggctgcgttgttcagcggattctcgtcgtcgagccagtaataatcgcggttggtgtccgggtggatacc…	MRLHGPFACDGFCFVLIPAGDLQRGQNLDVVLIVFRIRVLHDEVTQVFVRSVPFPDTRRCRPIFFVSGADRFVPVHRALDHRPALLFGVTVKLRRDFTRGIETDLFEVEIGCVVQRILVVEPVIIAVGVRVDTVSDELLAVGEDFNRMALAEVVFPYAGLHFREWRFRPEQKEFLWLPADTAWCAANILQHPIRHMRHGVFIVNVDVNRRGVFGQNPDAVFRVAFRPTLDLLLIVNCSFPILTDGAFTRALLIGVRGVDRYNGVPIPPKRFAVLLPVIHSRISPVSLSVLIQEGLVSQWGRIPVSGTALQTFSATALDTLFCVAHKRVE
SA1	SA1_ORF24	SA1|_21192_21569	21192	21569	+	hypothetical protein				atgtctggtatcttcgaacaactgctggctgaacaacaaaaaaccaacaccctgctggaaggcgttctggcagcactgaaaggcggcgcggtaaacactgacgctggcagcgaaaccaccgaaaaaaccaccaccaaaggcggcgcgaaaggcggctctaaagccaaaactgaaaccaaagcggccaagccgaaacacaccaaagacgaagtagtcgcggctgtggttgcggttaaagacgcgttcggcgcgccggaagccaagaaaatcaccgctcacttcggcctcgcgaaagtcgcggaagcgaaggaagaacacttcgacgaaatcgtcgaaatgtgtgaagccaaactggctagaaaaagacgaaggcggtaa	MSGIFEQLLAEQQKTNTLLEGVLAALKGGAVNTDAGSETTEKTTTKGGAKGGSKAKTETKAAKPKHTKDEVVAAVVAVKDAFGAPEAKKITAHFGLAKVAEAKEEHFDEIVEMCEAKLARKRRRR
SA1	SA1_ORF25	SA1|_21976_23313	21976	23313	+	Phage protein				atgagtagtaagtcgctgttagtccgcatcatgcgggaattcggcggtggcggtcactcaatcttcgcgccttcggcgtcagcgcgttggatggcatgttccggaagcctgatagcagggcttttcgagcatgacgaaaccatctacgaggcggcggaaggaacggtggcccacggaatcgccgaacaatggctgcgaacggatgtccggccaacccatttaatcggtaccgtcgagacgatcacggaaggcgatgtcagccatgacatccctatcacgcggtcaatgatcgactacgttcaggagtatgtggactggtgccgatttgaagagggtgaaatgttcacggaaatcagggtatggttcaccgacctgatgccgcgagcgaacccggatgaa…	MSSKSLLVRIMREFGGGGHSIFAPSASARWMACSGSLIAGLFEHDETIYEAAEGTVAHGIAEQWLRTDVRPTHLIGTVETITEGDVSHDIPITRSMIDYVQEYVDWCRFEEGEMFTEIRVWFTDLMPRANPDEPDEEPEEFVAQGGTADNIIIRDRTLIVTDLKYGTGVQVFAEGNPQALLYAYGAYRAFADEYEFDRIIIRIAQPRLDHFDTWEITIDELLEFAEYARERIAAAWSLTAPRRASLKGCRFCRAAHNCAAIAYMMECAVGGDVEFLESEFGEEEMSVLRDALAQEYKFRRAQFGNLTTEQMAKILPYRKVVENWFSRLDFELERRAMNGEKVPGQKLVESRTNRKFANEKDAIALFKFLDIEEDKYIERKLRTPAQMEEVLRDELGVSR…
SA1	SA1_ORF26	SA1|_23368_23964	23368	23964	+	Phage protein				atggccgagaaattagtccctgcgaagaaagtcaagaatggcgtgctgtacaaatctggtcacatcaagatttctaacgtacgtgcttcttacccgcacctcgataagccgtacggcggcgaagacggcggcgagccgaaatactcgctgacgcttttgatgccgaaagaaagccacggcgagatcgagaaaatcatccgtgagcagatcgaagtcaccaagaagaaccacaagacaggcgcgcttaaagtcgctccgtccatgttgttcatcaaagacggcgacaccgatttcccggacaaaccggaatgcgaagggatgtgggttatctcagcgcgcgaaagcaaacgcccggatgtgtataacatcgagcgcgaagagttgactacttcttccgaa…	MAEKLVPAKKVKNGVLYKSGHIKISNVRASYPHLDKPYGGEDGGEPKYSLTLLMPKESHGEIEKIIREQIEVTKKNHKTGALKVAPSMLFIKDGDTDFPDKPECEGMWVISARESKRPDVYNIEREELTTSSEILEEIYGGCWVSVVIRPWSQENKFGKRVNANLISVLKRKDDEPFGEGRVDTSDAWDEDEDWEDEV
SA1	SA1_ORF27	SA1|_24328_26070	24328	26070	+	DNA polymerase I (EC 2.7.7.7)			ff	atggcgctggcctacatgctcggcttcgcgggcgaccttctggccgtcggcacgcagatcggcttaccggaagataaactgaaagacccggaaggcaagcgcctgatcgacctgttcagcaagccgcagcgcgtcacgaagaaaaacccgtttgagtggcgcaacgaagcgaccgacccggaagactggtggcacttctgcaaatataacatccgggacgttgaaaccgaactggcgattaaagcgcgcctgatgcggtacccggtactggacgccgagtgggacatgtacgcgctggatcagttcatcaacgacacaggcgtgatgattgaccgtgaattcgcgtactcggcgctggccctcgcagaagcgcgcaaaccgcagattatcgaagaaatg…	MALAYMLGFAGDLLAVGTQIGLPEDKLKDPEGKRLIDLFSKPQRVTKKNPFEWRNEATDPEDWWHFCKYNIRDVETELAIKARLMRYPVLDAEWDMYALDQFINDTGVMIDREFAYSALALAEARKPQIIEEMADITGLNNPNSPAQLTPWLKERGYPFSDLRSDTVNKVIREADENGVDPEAIRVLQMRLNSAKNSLSKYQTMIDAAGEDGRFRFSLQFAGASRTNRWAGRRIQTQNLPRTPKLIEDVTDLSIVNKMIHQRDLDALTLYVGEPMDALVGCIRSAFIPTPGHKFIVADLSSIESVVIGWLTDCKWFMNTLAAKHDLYRSFAAHWLHLPYEETKPHRSKAKPATLGAGYRLGGGHMDENGKKTGLWGYAENMGVHMTQKEAEESVQAFRD…
SA1	SA1_ORF28	SA1|_26321_27880	26321	27880	+	DNA helicase, phage-associated		FIG01115708	isu;Phage_replication	ttgcagactttaaaaactacattatcgcctttgagtagagcgctcgcgtactgcctgcggacggttaaactgaaccgcagcgacatgcacgactatcaggatgaaggcgtccagtttatcaaagaccatccgtactgcggcatgttcgtagacctcggattgggtaaaaccgtgatgaccgggacggccatgctcgacctgatcgcggacggcgaaataaacaaagtcctcgtcgtcgcgccgaagcgagtggcccgtaccgggtggccgactgaattcgacgaatggggccatctgtgcttctacaagatgtcgattatcgccgggaacgccaaagagcgagcggcggccgcgaacaaggactgccatttttacacggtcagcgtcgataatatcgcg…	MQTLKTTLSPLSRALAYCLRTVKLNRSDMHDYQDEGVQFIKDHPYCGMFVDLGLGKTVMTGTAMLDLIADGEINKVLVVAPKRVARTGWPTEFDEWGHLCFYKMSIIAGNAKERAAAANKDCHFYTVSVDNIAWLCEHFKTKWPFDAVVLDESSMFKSHTSQRFKMLRRVRKYIKRIVELTATPAAEGYMGIFAQIYLLDEGERFGSTIGGYQENYFTQNKWNFKWKLRPGAEDEIIRKISDICLVMKAEDYLDMHEPNFVPVPVELDGETAERYRMMEEESLVEIMPEDFDEHLDDPIVIEAEQAASLQSKLLQMCSGFIYDTKIVGITEDDKVIKQKDTYRLHDLKFDALEELLETTLADKNVLIAYHFKPTLERLKERFKDLVVMDDDGKCIKKWN…
SA1	SA1_ORF29	SA1|_27939_28436	27939	28436	+	Phage protein				atgatctttcagggctgcaacatcacgcaactggcgaagctgttccgcatggagcgccgggacatcacgccgaaaatcatggatgtcccgcccgtcggcgagcgcggcgggtacccgatctacgcggtacacgaagtggccccgtacctcgttaagccgctgtacgacgttgagacgtatctgcgccgcatgaatttcaaggatctgccgaaggagttgtcgaaagagttttgggccgggcagcgcgcaaagcaggacttcgacatcaaagcgggcaacctgtgggaaaccgagaaggtgatcgagcacttcggcgaggcggtgaaggtgctgcgcatgtcgatgctactcattcccgacacgctggcgcgtcaggccggactcagcgagccgcaacgt…	MIFQGCNITQLAKLFRMERRDITPKIMDVPPVGERGGYPIYAVHEVAPYLVKPLYDVETYLRRMNFKDLPKELSKEFWAGQRAKQDFDIKAGNLWETEKVIEHFGEAVKVLRMSMLLIPDTLARQAGLSEPQRQVITSSIDAMLNDLSSALIDKFNGDEVDDDEV
SA1	SA1_ORF30	SA1|_32399_28524	32399	28524	-	Phage tail length tape-measure protein			idu(1);Phage_tail_proteins idu(1);Phage_tail_proteins_2	gtgaccaatgctatcgagcagatggcgaaggcgcaggacgaacagcgtaaagcagccgagcgcggtgaaatctcgacgcgtgaactggaagccgcatacaaaaagctggaaagtgccgggaaccaactgcttaaactcaactcgctgatcgaggtgttcaaacggcagaatcaggccatgacggaggcgacggccaaaaccgaaggactccgccagaaacaggccgatctccagaaagcctacgactccaccgagaaggttacgcagaaacaggaacgggcgctggcccgggtgacgcgtcaggtcgaagccgcaacccgcgcggaagcgactcaggccgaacgtgtcaaccgggctacccgcgacctcgaacgatacgggatcgagacgtcgaaagtt…	MTNAIEQMAKAQDEQRKAAERGEISTRELEAAYKKLESAGNQLLKLNSLIEVFKRQNQAMTEATAKTEGLRQKQADLQKAYDSTEKVTQKQERALARVTRQVEAATRAEATQAERVNRATRDLERYGIETSKVGAAQAGIVTSVAQVNRVLERQDEIISTSAAAAAQAKVIRGLQQQADQAMATARGYQTLGRVVQQATGQLGPLGTQIQTIVSPAEAARRTLSGLENQVHGVTAELARNSKEVENVAQKVRMLNEANKTVSALAQQIDLYRQQVATLRNARTEYQQARQDVIKLAQQMRTATTDTGALGIQMQAAQQRLSAAATAMRNTATAARSTQAALRAAQVDTRNLSDAEARLISTSQQSAAALNTLSTATNRNSQAARDGSKAWSLFRDEGRT…
SA1	SA1_ORF31	SA1|_32613_32461	32613	32461	-	hypothetical protein				ttgtggtcagaaacgaaaatcgcgaagcgccgggtaaacgcgggttatgtcacccaaagtttactgatgcagtcctgtatcggcgctgtactcaacggcaagaaaggcgggaaagagtataaaaaactaatcaaggaattatctgatggctaa	MWSETKIAKRRVNAGYVTQSLLMQSCIGAVLNGKKGGKEYKKLIKELSDG
SA1	SA1_ORF32	SA1|_32951_32703	32951	32703	-	hypothetical protein				gtgtcgctggtatcggacgcgccggggctggtggcacatgtcatcgcgctggccgccgacgaagaagccgaactggaaaaggtacagacgctgccgcttctggtgcagttcgacgccttgaaaaagattgctggtctgacgttctcggacgttgaagaagtaaaaaagatgttcgctcaggtaatggagcagatcggcaagatgaagggcgaagaggcggggtcgaaacccggtcaaagcgcgaaatag	MSLVSDAPGLVAHVIALAADEEAELEKVQTLPLLVQFDALKKIAGLTFSDVEEVKKMFAQVMEQIGKMKGEEAGSKPGQSAK
SA1	SA1_ORF33	SA1|_34399_33260	34399	33260	-	Phage protein				atgaacgataactaccagaataactacgtggtaggtcgcggaacggtctactttgaccgattccaagacggcactaaccgtaagacaggtgaaatgtatttcggtaacacgccggaattcaccatcaacaccgattccgaaacgctggatcactactcttctgatcacggtatgcgcgtgatggatgcgtccgtcctgctggaagcgtctcagggcggtaccttcacctgtgacaacatcaacgcggataacctcgcgctgtggttcctcggtgaagtatcgaacaccactcagacgcagcagactgacgcgaaagaagtgttcaacccgattatgcgcggccgttactatcaactcggcaccactgacgataacccgacgggtgttcgcagcgtgact…	MNDNYQNNYVVGRGTVYFDRFQDGTNRKTGEMYFGNTPEFTINTDSETLDHYSSDHGMRVMDASVLLEASQGGTFTCDNINADNLALWFLGEVSNTTQTQQTDAKEVFNPIMRGRYYQLGTTDDNPTGVRSVTNFQMVKADASIAISVGTGDITSIVGATVVNPAGNYEIDLEAGRIYIEPDSADLAGNVQIAVQYDVDAQKRTLVIGKSNMVYGALRMISDNPVGLNKNYYFPKVSIAPDGDYALKGDDWQVMSFTFKAMQLNNITQRVYIDIVEAAAAVDPTSQRTIEISPASTSAASGGAGVVCTVTVRDGTGTAVQGDAVTFTTVSGATVTPNSATTGATGTATTTVNRAAAGTATVTATLANGKAATTGTITFS
SA1	SA1_ORF34	SA1|_34916_34413	34916	34413	-	Phage protein				atgagtcaaaggcttgacattcttaaagcattgacagcgcaccttgaacagatcaccattgcaaacggatacgcttatgacctgaaaggtaaagtgtatcgcgggcgcgaccgatttggggcggacttcacggcccgcctgcctatcgtgtcgatcctcgaagcgaaggccaccgactacggtagctttgccaacgaggaacagaccgtacgcatggacgattgggtgctgctggtacaggggtgggtcaaagatgacccgcgaaacccgaccgacccggcgtacgaactgctggccgaggtggaaaaaagactggctatgctggtggcgaaggacgagcaggggcaaccgatgtatccagccctctaccgcttgggtgggaagattgctaaactcaca…	MSQRLDILKALTAHLEQITIANGYAYDLKGKVYRGRDRFGADFTARLPIVSILEAKATDYGSFANEEQTVRMDDWVLLVQGWVKDDPRNPTDPAYELLAEVEKRLAMLVAKDEQGQPMYPALYRLGGKIAKLTLAQPVVRPPEDGLSDTAFFFLPVRVGLKVDIRNP
SA1	SA1_ORF35	SA1|_35539_34913	35539	34913	-	hypothetical protein				atgcctgttaacgtgttagcgattggctccaacgagttgaaggagtatctggaacaggtaccggaaatcgctaacaactcgatccgcatggcgattaatagcgtggctgctggcaagggcatgacccttatcaagaagtcgatgaccgacgagatcgcctttccatccggctatctcaacgcagaccgcctaaagctaactaagcgcgccactcagaccaacctcgaagccgtcattaccgggcgtaaacgcgccaccagcctcgcccgtttcgttactggcggggcgatggtcgctaatagcaaacggggcggcggcgtacaagttcgcgtgaagaagggtaagaccacctacctgaaaaacgcgtttctggtgcgcctgaacaaaggggccagtctt…	MPVNVLAIGSNELKEYLEQVPEIANNSIRMAINSVAAGKGMTLIKKSMTDEIAFPSGYLNADRLKLTKRATQTNLEAVITGRKRATSLARFVTGGAMVANSKRGGGVQVRVKKGKTTYLKNAFLVRLNKGASLTEDNYNIGLAVRLSAGESLSNKRSQHKSWLVPGRVALLYGPSVDQVFAEVSETVAPKIGDMVAAEFHRNFARLSK
SA1	SA1_ORF36	SA1|_35904_35539	35904	35539	-	hypothetical protein				atggcttctaacttcgcagcaattaaagcgaaggctcgcagggacgtacacgcgtccctgtcagtacctgctcgctacgagaattattcgcaggacgtcatcgtcgaaggtcttagcgtccgctggcacaacaaaatcgctatcatgggcgatcttgaaaacggcggatacgcgaacatcgttgagggcgtcgagcgaatcattttcacgcgtgaagaactggccgtcaaaggcgtggtgctgtccgaaggcgatagcatcataatgacggccgagggctacgagaacgcccgtctggttctcaaaacgcaagaacccatcgtcgggccagtggaagtcgtctggcaggtggcgagggccgactga	MASNFAAIKAKARRDVHASLSVPARYENYSQDVIVEGLSVRWHNKIAIMGDLENGGYANIVEGVERIIFTREELAVKGVVLSEGDSIIMTAEGYENARLVLKTQEPIVGPVEVVWQVARAD
SA1	SA1_ORF37	SA1|_36200_35907	36200	35907	-	hypothetical protein				atgccaaaacgtaaagttctccagaccgtcatcgtttaccgcgacggcgcgcgtatcaaaccgtccatcggcgagatcttcgatttcaaacaagccgaactggacagcatcaacaaaatcaacccggatgccatcggccgcccggtgatggaagttgacgtggaaaatcaggcagcgcaggaagccgcagcgcagcaggcgaaagctgaaacgtccaaaaaagacgagaaggctgacggcgctaagaagaacgccaaagacgataaaaagtctggcgcggaagacgaagtctaa	MPKRKVLQTVIVYRDGARIKPSIGEIFDFKQAELDSINKINPDAIGRPVMEVDVENQAAQEAAAQQAKAETSKKDEKADGAKKNAKDDKKSGAEDEV
SA1	SA1_ORF38	SA1|_37326_36262	37326	36262	-	Phage major capsid protein #Fam0010			isu;Phage_capsid_proteins	atggctggactttacactacttaccaactgctcgaagtacagcgcaagctgaaaacgctgcctgcgttcttcctgcaatggttcccgcgccagattaactttcaggaagacatgattgccttcgataaagttattcaggacgtaacccgcgttgctccgttcgttgcaccgaacgtacagggccgcgtgatcaaagaaagcggctacaacacgaagacttttaaaccagcctacgtgaagccgaaacacgtcatcgaccctaacatgatcatcccgcgtcagccgggtgaagcgttgggtactggcaccctgtctatcgcgcagcgccgcgaccgtgtcatcgcttacctgctgatgaaacaccgcgccatgcacgaaaatacgtgggaatggatggcg…	MAGLYTTYQLLEVQRKLKTLPAFFLQWFPRQINFQEDMIAFDKVIQDVTRVAPFVAPNVQGRVIKESGYNTKTFKPAYVKPKHVIDPNMIIPRQPGEALGTGTLSIAQRRDRVIAYLLMKHRAMHENTWEWMAAQAAQYGYVDVQGQDYPLVRVDFGRDAALTMTTDWTASGVTLMDMIADLRDGQRLVSDKSMSGTVIRDYVFGGDAWDQFVKVGGKDLWGKDGLMDSTIRGSETNVTRLWDDVEGVQYMGELVGANGAGRMRIWVNTQKYRDQNDQEQFLMKQKAVMGISSAIEGVRCFGAILDKGAGYQALEYFPKMWDQEDPSVEYLMSQGAPLMVPADPNASFLLTVMS
SA1	SA1_ORF39	SA1|_37734_37339	37734	37339	-	Phage protein				atgaatcttttgactatgatggccgcgaccagcctgcctaactatctggcgggaaatggcgacctcggctcttgggagccaacccaaatcttcgcaggtgaagccgatattgtgaccgaaggtagcgtcgctggcgctgacatcgcgatctatcaggttatcgcgaagaacgccgctggcgcgatggtgccgtacgacccgactaccgctgacgctccggaagcaacggcgatcggtatcgcagcacagccagcgaagtccggccagaacgtgccgtactacattggcggggtgttcaaccacgcggccctcggttggcctgcgaccgttgatacgctcgttaaacgtcaggcggtctttgaccgtactaacattcacatcggcaatctgtactaa	MNLLTMMAATSLPNYLAGNGDLGSWEPTQIFAGEADIVTEGSVAGADIAIYQVIAKNAAGAMVPYDPTTADAPEATAIGIAAQPAKSGQNVPYYIGGVFNHAALGWPATVDTLVKRQAVFDRTNIHIGNLY
SA1	SA1_ORF40	SA1|_39065_37749	39065	37749	-	Head-tail preconnector protein GP5		FIG01208202	ff	atgagcaaccacgtaagagcgagcgtctcaatggcgctcagtcgtatgaacggccagccgatcgccattcgcgagaatgacccgacgctgctgaccaacatgcagcaaatgatgtcctgtgatgatgaagactttcaggagcgcgctgaacagcagatgcgcgaaaacctgtgtgcagcgtatggcgttggccgaccatctgcggacaaacctttcgccttctccaacggcctcgctatcatcccgattcacggcaccctgattaaccgctatggcgggtattactacggctacgtgacgggctacaattttatccgcagtcagcgtaatgcagcgctggccgacccggatgtagaggcgattatctacgacgtcaactcgaacggcggggaagcagcg…	MSNHVRASVSMALSRMNGQPIAIRENDPTLLTNMQQMMSCDDEDFQERAEQQMRENLCAAYGVGRPSADKPFAFSNGLAIIPIHGTLINRYGGYYYGYVTGYNFIRSQRNAALADPDVEAIIYDVNSNGGEAAGCFELSQEMFDTRGEKPSLAVVDSNCYSAAYALASAADKIVVTPSGGAGSIGVIALHIDMSKMLADIGITVNIIKSGEHKADGNPYEPMSDEVRADWQASVDSMRTDFVNLVAQNRDLDPKVVRDTEAMCYNAGEAMSIGLIDAVSTPSKAVTEFLNGPSDNSPDHSGANAMSFTQEEMDAARAEAATNERTRIAGIMGCDAAANRTKLANHIAFNTNMSVEDATAMLTNSAEEPKAAVTTVAPDAAAPGKPGTEAKGDSPFDTVM…
SA1	SA1_ORF41	SA1|_40741_39062	40741	39062	-	Phage portal protein		FIG00001259	icw(1);Phage_packaging_machinery	atgaccgagaaaaagagaagcactacacaacgggcgaagaaagcggcaaagaccgccgacgtcgctacgttggacgccacgccgcagaatccttcggcactcggtggcggcttagagggggctgaacggaacacgcgtgaaatgttccgctggacgcctgccgtcatttcaccagaccagcagatcgcccaagacggtacgctggcgctttcgcgtgcgcaggacatcgtacagaacgacggctacgcgttcggcgcggtggcgatccaccgtgacagcgtggtcggctcgcagtacaaactcaactcgaaaccgaattcgctggttctcggcgcgccggaaggttgggcggatgaatttcaggaggtagtcgaggctcgcttcaacatggtggctgag…	MTEKKRSTTQRAKKAAKTADVATLDATPQNPSALGGGLEGAERNTREMFRWTPAVISPDQQIAQDGTLALSRAQDIVQNDGYAFGAVAIHRDSVVGSQYKLNSKPNSLVLGAPEGWADEFQEVVEARFNMVAESPENWFDARRMNTLTGLVRLAVGGFIMTGEVLASCEWMKPKGTRMQRRPFGTAIQMISPYRLSNPDNIMDDKYLRSGVKLDEMGAPIGYWLRKAFPGDPTDLEQWRWEYQPARFDWGRRRMIHIIEALLPGQTRGISEMVAALKQMKMTRNFQEVTLQNAIVNATYAAAIESELPSDVVFNQMGMGQTPFGDILKTYMGSLAEYIAGSKNIAIDGAKIPHLFPGTKLKMQPAGTPGGVGTDYEESLLRNIAASLGLSYEQFSRDYT…
SA1	SA1_ORF42	SA1|_41734_41003	41734	41003	-	Terminase large subunit				atggcgcgccgcctcgatgacgatggcgacccgaaaatcctgcacccgggcgcataccttgaagattgggatctcattgaaaccgaagtgatgaacaagacgtacccgctgtccgataattctggccgctcgctgccgatcaagatgaccgcgtgcgactccggcggtgaagccggggtaactggcaacgcgtacgaattcttccggaaactgcggaaggaagggaaaaccgggcgcttctgtctggtgaagggcgacccgaaagcgaacaacccgcgtacccgcgtggcgctcccggactccaaccagaaagacaaaaaggccatcgcacgcggcgacgttccggtgctgatgattaactcgaacgtgatgaaagacagcctgaacggccgactggac…	MARRLDDDGDPKILHPGAYLEDWDLIETEVMNKTYPLSDNSGRSLPIKMTACDSGGEAGVTGNAYEFFRKLRKEGKTGRFCLVKGDPKANNPRTRVALPDSNQKDKKAIARGDVPVLMINSNVMKDSLNGRLDVVEPGKGMYHIPDWMGDAVFAELCTETRDEKGWHNPSHARNETWDLAYYLLGICVSGRVLGIEQIDWDNPPSWAAEWDDNSMVILPPSDEPIDAPKDTEYSFEKLAMALA
SA1	SA1_ORF43	SA1|_42414_41749	42414	41749	-	Phage terminase, large subunit		FIG00017949	idu(1);Phage_packaging_machinery	atgctgatgaagaaccgcgacgctgataacaagttcgacaaacactacgttaccgggatcatcctgacgttgagttacccgtctgtgaccgaactggcgggccgtccggtgggccgtatcatcattaccgactatgaccgtatcgacgacgacatcggcggcgacggtaacgccttcgacctcgcatcaaaacgtacgacgaccttcgggtcgtttgccatgtgtgcggccgagtcctcgccatcacgtccgattaaagacccgaactggattaagcgtacgccgcacgaagccccgccatgcgacgggattgtcgggttatacaaccgtggcgaccgccgacgctggaaatggccgtgtccgcactgtgaccagtatttcgaaggtaccttccagctt…	MLMKNRDADNKFDKHYVTGIILTLSYPSVTELAGRPVGRIIITDYDRIDDDIGGDGNAFDLASKRTTTFGSFAMCAAESSPSRPIKDPNWIKRTPHEAPPCDGIVGLYNRGDRRRWKWPCPHCDQYFEGTFQLLKWNTKDADGNPLTNLEKSETVRMVCPHCGCEIDPVDKYEMNLWGCGCRKAVTSTNWANWPGCRCARHSRPSGFAERRPRSSHGRNWF
SA1	SA1_ORF44	SA1|_42868_42614	42868	42614	-	Phage protein				atggccgatagcgagttagaactgaaagcaggccgcacgtatcgcggaaaacggccgcagaaccgaaacggactggttaacgaccgcaccatcctgtacatcggggccacgcacatccagtacgacggcccggtcgtaggcttcggccgacactatccgagttgtacccgcgaagcgttcctgaaatgggccgagcgcgacgtgactgacgaattaccgaagggagaatatgcagaatggccgataaaaaattga	MADSELELKAGRTYRGKRPQNRNGLVNDRTILYIGATHIQYDGPVVGFGRHYPSCTREAFLKWAERDVTDELPKGEYAEWPIKN
SA1	SA1_ORF45	SA1|_43073_42858	43073	42858	-	hypothetical protein				atgaaaatccccgcaggagacgttaagccgggcgtactcgcgaccatctttggcgagcagttccgccttcgctatatcacgtatcacaacgtcggcagcgtgacgctgagattccagccgggcgacgaaccgctgtcaccgttcaccgagaatgacgtgttgaccatgaccgtttcgcgcacatttgaagtcgaggtggacagcgatggccgatag	MKIPAGDVKPGVLATIFGEQFRLRYITYHNVGSVTLRFQPGDEPLSPFTENDVLTMTVSRTFEVEVDSDGR
SA1	SA1_ORF46	SA1|_43814_43281	43814	43281	-	hypothetical protein				atggtagacgcatcaaaacagaagcacgctggcaaatcttccgcgcagcgcttccgcgacgcagtgatgaacgctttaaacctcgacatggacgactttgaaacggacgacgacgcgaccgaccacgttctcggtcttctcaattccatgatggacaatcaggtcgccatcccgaaagccgtggcaccttcggccccccggtcatggcagtacgaattccgggacgtcaaagacagcaacgattattccgaattagtcaaagtgctgcatgatgcgctgacgcaagccgcgtatggtaaagggcgggaacgccacgcaaacgacctgcctttccaccagcagccgatgaacgctatttccgacctgatcggtagcccgctcggcttggtctatcaggtg…	MVDASKQKHAGKSSAQRFRDAVMNALNLDMDDFETDDDATDHVLGLLNSMMDNQVAIPKAVAPSAPRSWQYEFRDVKDSNDYSELVKVLHDALTQAAYGKGRERHANDLPFHQQPMNAISDLIGSPLGLVYQVCKKVVEGVNLPTHDQRVRELLGVINYTAGIVIWLNRHQSNPPKE
SA1	SA1_ORF47	SA1|_44578_43892	44578	43892	-	DNA adenine methylase				atgagtcagtacgttgatgcgctgaacgcgctgaaaggtttagacgagcatgaaccgaagtggataggcgaccaatggcgtacgccggagtggctgttccaagcgattaacaagctgtacgggccaatcgtgctcgacctgttcaccgacggccagaacgccaaatgcgagcgattctttacggcggaagataacgcgctgcggcaggattgggcgaagcgtctggccgagatccacgccagcgacgaattcgacgccaagacccgagtttgggcctacgctaacccgccgtacagccagaagcgcgccgggaaagaaccgcttaccgggatgacccacatcatgcgcaaggccgacgaggaacgggcaaaaggcgctggcaccatctggctgaccaaa…	MSQYVDALNALKGLDEHEPKWIGDQWRTPEWLFQAINKLYGPIVLDLFTDGQNAKCERFFTAEDNALRQDWAKRLAEIHASDEFDAKTRVWAYANPPYSQKRAGKEPLTGMTHIMRKADEERAKGAGTIWLTKAATSESWWPDTIATRTIFIKGRIGFEPPVWFRPKEGSSEITSAGFGAAIHIFDPATDRISPNEYIDRETLLEIGAPLANVSAKIRSRWIKMWDEI
SA1	SA1_ORF48	SA1|_45678_44578	45678	44578	-	hypothetical protein				atgagcgaaccaaaagtcacttacatcaccgacgacaaaagcctgaaagacatcctcgtcatggctatcgagcaggaaggcggcatatccccaaatcatatcctgtgcgtggcgcataaataccttctcgataactgcggcgttccggaagggaacatccagtcagtcgatgaagtcgaggtggacggcgacgcaatgccccgggaaatccgcattcactggacgcgagttaaacgtccatcggcggttacgccaacggccgcagaagtgaccgagtgggagcgcgagcagtgccagcagatcctgagcaccatcctcgaaacggtacgtgccagcgctaaatacgcgaagattgcaggcaccaccagcatcggtctggccggaagcctcgccatgcag…	MSEPKVTYITDDKSLKDILVMAIEQEGGISPNHILCVAHKYLLDNCGVPEGNIQSVDEVEVDGDAMPREIRIHWTRVKRPSAVTPTAAEVTEWEREQCQQILSTILETVRASAKYAKIAGTTSIGLAGSLAMQDIQRLTGQMTSDGPLTLKDFEPLRLADITPGELAALREALDTKTRSLDTAESAVTSLQIQLSEAHRRHADDNTEHDREITKLRATIKSMQNDVRYTRKSASVRAAWEELAAIDLTTARMVILSGLRAYPDHAAEYLDTPHYRLDANLVANLPAPIVTYTHAMCDNLLLSPPPKPVTQQMVKDMINRIHASMSASTFSDLTRKYSGAHPLSMMAADKYEAFYIEAEDLLNGETF
SA1	SA1_ORF49	SA1|_46349_45675	46349	45675	-	hypothetical protein				atgagaatcgaagccaatggcggaagtcatttatccgtcgtgcagcatagcgaccagttttattgtcgcgactgccagaagacatgggacgcgaatgacatcgacccgccgccatgtaccgcgccggagtcagacgagccgaagaaaacgatctggaaacgctggcaaggcggcccggcctgtctccagaaccttccgaaagacgagccgaaagcaactgttacgaccacgcccaccggacgtcgcgtttcggccagcccggctttcgcctatccgtacggcaccccggcgtccggagaacgtcgagcggtaccgccagtgccgccggagtggatcgccgaatacatgagcggcgtcgataaggtcgtgcagaccgtcggcgcgtacgtgctgtacacg…	MRIEANGGSHLSVVQHSDQFYCRDCQKTWDANDIDPPPCTAPESDEPKKTIWKRWQGGPACLQNLPKDEPKATVTTTPTGRRVSASPAFAYPYGTPASGERRAVPPVPPEWIAEYMSGVDKVVQTVGAYVLYTDNAATMVYALDALQAMEFFINTMGNWMTASQMYSISVDRMSSMDQYGTGRTPRVEMNPRVMESASLARSNSGRQHKIVNIVEFSNILKASK
SA1	SA1_ORF50	SA1|_47086_46346	47086	46346	-	hypothetical protein				atgaagacccacgtaatgaaattcgtacctttcaaccaagcattgatcgggaaagaagtgctgtacgttttccccctgccatacgggccgcgctgcctgatccgcaccaacggaaccgacattgaagtcgttaacgccgatacaaccgacaacctgacgggcttcgtccctgatctcgaagaccacatccgccgcctgtactcggccatgttcagcgagcctaacccgaaatacacgcggaatggcgaacaggtcgtgttcccgtacatggtgttcgacgtcatcctgcatgaccgttcatccacctgcaacgacgacggcagcgctgacggcgtcagggcggcgctggaagattgggatgacattggcgtacccatgaacgccgaaacggccgccatg…	MKTHVMKFVPFNQALIGKEVLYVFPLPYGPRCLIRTNGTDIEVVNADTTDNLTGFVPDLEDHIRRLYSAMFSEPNPKYTRNGEQVVFPYMVFDVILHDRSSTCNDDGSADGVRAALEDWDDIGVPMNAETAAMTILCAMLDEEFIAGKTVHDLWWQRAWIKRGLVACGLANPYVYPRPPLKWLTQSPRDWAWESGGIASDLPSENWDMIYNVFRRKFRAALLADVWQGWKVGGGAFRILKEEDVEI
SA1	SA1_ORF51	SA1|_47795_47562	47795	47562	-	hypothetical protein				atggccgcgactaccgacaaaagcgtgcgtgaaactcacgaaaaacttctgctcgggatgaaggacggcgattcgttctttatcgaaggcgtgaagccgcaggatcttggctatctgcgtcgaatgggctatcggcttaacatccgcctgtccatccggttcacgttgcaagaccagatctacgggaagatgggtacccgcgtttaccgggacagagcggacaaaaaggagtaa	MAATTDKSVRETHEKLLLGMKDGDSFFIEGVKPQDLGYLRRMGYRLNIRLSIRFTLQDQIYGKMGTRVYRDRADKKE
SA1	SA1_ORF52	SA1|_48874_47798	48874	47798	-	hypothetical protein				atgaaaatcaagggttatgagaaagccattatcttgcacctcggcgcgctgtacgacgcggccaacgaaggtaacgagaaggtcaagccgctgcaccgcctgatcctgaatctgccgaacgttgacgaagaggcggtgacggctttcgcgaaaggagcgtttagcgatgcactcgaaaagcatgaagtatcagatccgccggaggcgtcttacaagacaatgggctttgcagcgtacggcgaagaggttgacagcaaatttgcgctcgccatccccggaacaaacgccatcgtcttccagatcgagaagcgcgaacgtgtgttgcccggcgtcagcgtacgaaatgaagtcgtgaagcgcatggccgcgttgcgggagaaagagatcgagggttgggag…	MKIKGYEKAIILHLGALYDAANEGNEKVKPLHRLILNLPNVDEEAVTAFAKGAFSDALEKHEVSDPPEASYKTMGFAAYGEEVDSKFALAIPGTNAIVFQIEKRERVLPGVSVRNEVVKRMAALREKEIEGWEPNRKDWAQMKDDVEAEMLKHAPIRPSRVNVILSAPFVYVFTSSAKTAEECSALIRTALGTWPVEHLLPSEYELRQLMQRAVLGQQDGIKGDAFIHLKHDDGDDVKMKDTDIFKDESVIDLLSRHWTVRALDLEVDTQCPGIDTVYFRLSDKAILSGIHIGEADVDANYDATLERYGTDGGQFLTMMANLFQLDKSLRAVISVLDEAGQVVEYTGTLNDEEDDDEV
SA1	SA1_ORF53	SA1|_49196_48855	49196	48855	-	hypothetical protein				gtggaaggcattgaattcgttcgcgtgcagttccaagaactgcgcaaagtccggttagaccaaatcacctgcaaactgtctgcccttgagacgtttttcaaggacatggaagacgaagtgcaggcccacagtaccaaaatgcttgacctcgccacgctggacaacgacgaggcggcgtataacacggtcagcgaccagtacgctgaatcaatggcgggccttcgggcggccaaagaagcactacgcgccgcgatgttccatgctgcgcagtcgatgtaccacggagcaccagccaatttaattaacgtaggagccatagagcatgaaaatcaagggttatga	MEGIEFVRVQFQELRKVRLDQITCKLSALETFFKDMEDEVQAHSTKMLDLATLDNDEAAYNTVSDQYAESMAGLRAAKEALRAAMFHAAQSMYHGAPANLINVGAIEHENQGL
SA1	SA1_ORF54	SA1|_49518_49183	49518	49183	-	hypothetical protein				atgcagccgactaataccgcgttgatggtgaacaacgccatgcacccgaaaggccgcatcgacgtcgtcccggcgttccgcgctatcgagcggatctacagcgtgaccatccacgccacacacaccgggatcaaagtgtcctcggccacgaatcaccgcgtgaccttctatcagtctggcgacccggccatcgcgaagcacggcgaggctcgcggcgcggatgaatgcacggccatgcgcatgtacatcgtgaagtttctggattgggccatgacgaatatgccatgcccggaagtgcagaatgtcgtcgtggaggtggctggtggaaggcattga	MQPTNTALMVNNAMHPKGRIDVVPAFRAIERIYSVTIHATHTGIKVSSATNHRVTFYQSGDPAIAKHGEARGADECTAMRMYIVKFLDWAMTNMPCPEVQNVVVEVAGGRH
SA1	SA1_ORF55	SA1|_49945_49505	49945	49505	-	hypothetical protein				atgaaaaccacgcaccaccctattgaactgagtccggtacgcgacatcacccgcacggcctttatctacaagaagcccggccagaaggacggcgagatctacatcgagaaggacaacggcgacaccgagatcgttacccccctgacccgcgcggacgctattgcgttgatcgagggcttgcggtctgccttcgacatcccggacgagaacgcggaaaaggttgaactactacagcgccgcctcgaccagacccaagaccacatcgaaagcatttcgctggtcactgcggccaacatcatgttcgagaatggcctgcgcaccgccgtgctgacgccatcccgtctgatcaccgggcagatgcctgaactggaaatcgacgcgactcgcccggacaccatc…	MKTTHHPIELSPVRDITRTAFIYKKPGQKDGEIYIEKDNGDTEIVTPLTRADAIALIEGLRSAFDIPDENAEKVELLQRRLDQTQDHIESISLVTAANIMFENGLRTAVLTPSRLITGQMPELEIDATRPDTITYRLKEEPLNAAD
SA1	SA1_ORF56	SA1|_50388_50017	50388	50017	-	hypothetical protein				atgagcaaagaattaagcccggccgaactgactggcgcaatgatgacgaccgagccggatgttgaactgccgtcacgcgtgcgcgtgtacagcgtcgtggggaacctcattgcgctggaagtcggtggcgtgtacaccctgtcccaagaactcccgcttgaccgtacgctttcgcaggtacaggacgaggccaatgccctcaaagcgaagatgcgggccagcctcaactcctccatccggaacgccatgaaacaccacggccaacggttcagcatggaatccgcgctggtgacttacccatctggccgcatgttcattcaggccgtcgtaacctgtacggccaccgacgtcgcggatgacgacgaagtttaa	MSKELSPAELTGAMMTTEPDVELPSRVRVYSVVGNLIALEVGGVYTLSQELPLDRTLSQVQDEANALKAKMRASLNSSIRNAMKHHGQRFSMESALVTYPSGRMFIQAVVTCTATDVADDDEV
SA1	SA1_ORF57	SA1|_50818_50579	50818	50579	-	Phage protein				atgaagcggcgatgcgaagaccccaccagcaagtcttacaaatactacggcggtaaaggtgtcaaggtgtgcggccgctggcaggatttcaataacttcctcgctgacatgggggagccgccgaccccggcgcatgagatcgaccgcaaggacgcgaacggcaactacgagccggacaattgccgttggctgacaaaatccgaaaacgttagccgggctgcacgctgccgcaaagcgtaa	MKRRCEDPTSKSYKYYGGKGVKVCGRWQDFNNFLADMGEPPTPAHEIDRKDANGNYEPDNCRWLTKSENVSRAARCRKA
SA1	SA1_ORF58	SA1|_51812_52135	51812	52135	+	hypothetical protein				atgggcggcgggtatgatatggttggaaccgtgtttgcagattggttatgcgctaattatcaggagcggcttttagcaattaaagatcgtgcctctcacgttttccctattgacggcgcacactatccggctaataaaccggattcactgtacggaatgcgctaccacgaaaaagataaccgcgttgatattgatggcgcgtgcggtcttgattgtgttttacgtatcgctgaattaatcggcctcgatattgatcgggagtatatcgccaaaggtcgccgccgtggggagactgtcggctggtttatttcagaaaaagaataa	MGGGYDMVGTVFADWLCANYQERLLAIKDRASHVFPIDGAHYPANKPDSLYGMRYHEKDNRVDIDGACGLDCVLRIAELIGLDIDREYIAKGRRRGETVGWFISEKE
SA1	SA1_ORF59	SA1|_52448_52930	52448	52930	+	hypothetical protein				atgatcctgaattctatcaataaagagcaacgtttatatgtcatgaaagcgggcgtgggctttacctgctacgggttcgacgtgctgaacaataaagcgcgccgggcgttggaatggttaaagcgtcacggccgcgcggctgaaatgctgttaggggcaaaagggatcgacgtcatcgcgctggatattccggcccgcgttggtactaaaaagcattttaccgcgtgcaataaggtattcgacgccgcgcggatctattccatcgcaagcggcaataaatgcgatgcggaatatacgccgcaattagtcggccttgagggtcgccgcgtggaagtggtggacgcatacggggaaaagcgccgttttattgttgggcggtcatccggctggatgccttgc…	MILNSINKEQRLYVMKAGVGFTCYGFDVLNNKARRALEWLKRHGRAAEMLLGAKGIDVIALDIPARVGTKKHFTACNKVFDAARIYSIASGNKCDAEYTPQLVGLEGRRVEVVDAYGEKRRFIVGRSSGWMPCHLEIARRDSNGGQAVTGAPFKSVSVIN
SA1	SA1_ORF60	SA1|_54048_54857	54048	54857	+	hypothetical protein				atgactcacgatcaaatcgttgcaatggttggaaaatataacatcaaggccgatcgcgccgtgtcttacaactttgataaatacggttcgacgcaagtcgagatccgcgaggtggacggcgggtcattaatctggcgggcgtggtcatacgaaagcaatttcgaaaacgtgttagaaagcgcgcttgatcattccggcaaactgaaaaccgccgacgaaatcgcagaacaggaagccgccgcacgcgctcaaaaactccgcaatgatgcgattttctttgaggttcacggcttcgaagatgattttatgcttaacctttccgactttacccgccctgaaatcgaagcggagatcatcgcgatgaatgcagaactaaacgcggcaagcgccgacgccgac…	MTHDQIVAMVGKYNIKADRAVSYNFDKYGSTQVEIREVDGGSLIWRAWSYESNFENVLESALDHSGKLKTADEIAEQEAAARAQKLRNDAIFFEVHGFEDDFMLNLSDFTRPEIEAEIIAMNAELNAASADADADAATFDAADHVLRSTNPAGEYVYLKRGYWMLDLDKPRIDSQLAVYRGHVYRRSFAHDEWQWVRTARPGVDTTWPGRTGNTVERCHNVGQPFAVHRAYDFFVAAQEPLNDMPDERVQIPLRALADDRSLSAGLLLE
SA1	SA1_ORF61	SA1|_55180_54869	55180	54869	-	hypothetical protein				atgaactacatgcgcatgaaagccgaccgcacccacgccgtcatcgcagaactggaagcgaagggctatctggtggccgtcaacggtgtccacgacgaaatctggtttgacatcatccatcaggtcgggccgatgtccgcagcggaacgccagtccattgaagaccgacttctggccgcatacagcgaagacctgaaagagtgggctgaccacctgctcggatcgtggcgcgaggcgcacccgggcatcgtacgcatttgggacggcgtgcctgtccgtaatttcaacgaagaggataaatataaaaaatga	MNYMRMKADRTHAVIAELEAKGYLVAVNGVHDEIWFDIIHQVGPMSAAERQSIEDRLLAAYSEDLKEWADHLLGSWREAHPGIVRIWDGVPVRNFNEEDKYKK
SA1	SA1_ORF62	SA1|_55742_55539	55742	55539	-	hypothetical protein				gtgctggccgcgtgcgccgggtacgaaatcaccgcgacggacttggccgtcctgttccgcgaccgggaagtgcgcgaagggttagtggcgcgctggcggaaaacgaaggagacgatcgccgacctgcacaaacagacccgtgatttcatggtcgagaagggccacggtgatcgactggagcacgcccggaaaagaaagtcttag	MLAACAGYEITATDLAVLFRDREVREGLVARWRKTKETIADLHKQTRDFMVEKGHGDRLEHARKRKS
SA1	SA1_ORF63	SA1|_56992_56786	56992	56786	-	hypothetical protein				atggcgggcttatggtttttcgttgtgacgatgtgcggcgcggttggcgctgataatatggcgtcggattgtcatgattatgtgattgacgcggggatctcttatgacgattgccgcgcggccgtggcgacttatccgggccgcattgacttgtattccgcgcgttgtgaccgtggcgaggcggtagaagggggcaacgatgaataa	MAGLWFFVVTMCGAVGADNMASDCHDYVIDAGISYDDCRAAVATYPGRIDLYSARCDRGEAVEGGNDE
SA1	SA1_ORF64	SA1|_57539_57279	57539	57279	-	hypothetical protein				atgaaacaatacatcaagcaagcccgcgcgacgtatgccgcgaccggggccgccacgctcaacaatgacaagacggcgacccgtatcaagattaaaaccgtggcggggatgacgttgatcgctaaaaccgaagacgtgattttttcagatagcggcctgttttgcgccgcgtggttgatgcgtcttgatttgctggaaaataagacatacgcgcaagccgtcttaacatcgcagatcaaaacaatcgaattcatcaaataa	MKQYIKQARATYAATGAATLNNDKTATRIKIKTVAGMTLIAKTEDVIFSDSGLFCAAWLMRLDLLENKTYAQAVLTSQIKTIEFIK
SA1	SA1_ORF65	SA1|_58074_57676	58074	57676	-	2-hydroxy-3-oxopropionate reductase (EC 1.1.1.60)			isu;Allantoin_Utilization isu;D-galactarate,_D-glucarate_and_D-glycerate_catabolism_-_gjo isu;Glycerate_metabolism isu;D-galactarate,_D-glucarate_and_D-glycerate_catabolism	atgggtaatgagctggtcaacaccggcggcccgggaatgggtattcgcgtaaaactgatcaacaactacatgagtattgcgctaaatgcgctctccgccgaagccgccgtgctgtgtgaagcgctggggctttccttcgacgtggctttaaaagtgatgagcggcactgccgcaggcaaagggcatttcaccaccacctggccgaataaagtgatgaaaggagatctgtctcccgccttcatgatcgatctggcgcacaaagatcttggcatcgcgttggatgtcgccaatcaactgcacgtaccgatgccgctcggcgccgcctcccgtgaagtttataacctggcgcgggccgcaggccgcggtcgggaagactggagcgccatcgacacgtattag	MGNELVNTGGPGMGIRVKLINNYMSIALNALSAEAAVLCEALGLSFDVALKVMSGTAAGKGHFTTTWPNKVMKGDLSPAFMIDLAHKDLGIALDVANQLHVPMPLGAASREVYNLARAAGRGREDWSAIDTY
SA1	SA1_ORF66	SA1|_58163_58369	58163	58369	+	Ribulose-phosphate 3-epimerase (EC 5.1.3.1)		FIG00000047	ff	atggacaaactggatgtgatcctgctgatgtccgtgaacccaggcttcggcggccagtcttttattccgcagacgctggataaactgcgcgaagtgcgtcgccgcattgatgcgtccggttacgacattcgcctggaagtggacggcggcgtgaaggtgaacaatatcggcgagatcgcgcgaatggcacagggttcgaatccctga	MDKLDVILLMSVNPGFGGQSFIPQTLDKLREVRRRIDASGYDIRLEVDGGVKVNNIGEIARMAQGSNP
SA1	SA1_ORF67	SA1|_58449_58533	58449	58533	+	tRNA-Pseudo-GTA				gtgtcgttatcccgtagatggtagcggtggggactgtaaatcccttgtcattgagactcggtaggttcgactcctacacggcaca
SA1	SA1_ORF68	SA1|_58542_58615	58542	58615	+	tRNA-Asp-GTC				ggttatgtagtttaatttggttaaaataccccctgtcacgggagatgatgagggttcaaatcccttcgtaaccg
SA1	SA1_ORF69	SA1|_59047_59119	59047	59119	+	tRNA-Lys-TTT				ggaagtgtagcagaatggtgatgcggcagacttttaatctgacaggcgatgggttcgaatccctccacttcta
SA1	SA1_ORF70	SA1|_59206_59277	59206	59277	+	tRNA-Ile-GAT				tgtgggttagcataaatggtaatgcaaacggctgataaccgttagaagagggttcgataccctcacctacaa
SA1	SA1_ORF71	SA1|_59617_59690	59617	59690	+	tRNA-Arg-TCT				gcacccttagttcaattggatagagcaacggtcttctaaatcgttagttacaggttcgaatcctgtagggtgta
SA1	SA1_ORF72	SA1|_60278_60352	60278	60352	+	tRNA-Pseudo-TAG				gggagattgacggtaattggtaaacctaccatccttagaagttggtgtttgagggttcgaatcccttgtctccta
SA1	SA1_ORF73	SA1|_60363_60435	60363	60435	+	tRNA-Lys-CTT				gcaggtgtagcaaaatggttatgcggctgactcttcatcagtaagacgatgggttcaattccctccacctgta
SA1	SA1_ORF74	SA1|_60445_60517	60445	60517	+	tRNA-Ala-TGC				ggggtcatagtttatatggttaaaattcgagttttgcaaacttgggaactgagttcaattctcagtgactcca
SA1	SA1_ORF75	SA1|_60527_60598	60527	60598	+	tRNA-Gly-TCC				gcatccatagtttaaacgggaaaattacagtcttccaaactgaggttgagggttcgattccctctggatgct
SA1	SA1_ORF76	SA1|_60609_60681	60609	60681	+	tRNA-Thr-TGT				gctcctatcgtataattggctattacggttgccttgtaagcaacttatcagggttcgaatccttgtgggagca
SA1	SA1_ORF77	SA1|_60780_60851	60780	60851	+	tRNA-Val-TAC				actcgcttagtttatatggtaaaacatcacccttacaagatgaagaaaaaggttcaagtcctttagtgagta
SA1	SA1_ORF78	SA1|_60856_60930	60856	60930	+	tRNA-Leu-CAA				gttccagtatcccaattggcagaggatgcaagctcaaaccttgtattagtgacggttcgaatccgtcttggaaca
SA1	SA1_ORF79	SA1|_61048_61120	61048	61120	+	tRNA-Arg-ACG				gcaggattagttcaaatggatagagcaacagtctacgaagctgttaataggggttcgaatcccttatcctgcg
SA1	SA1_ORF80	SA1|_61381_61938	61381	61938	+	Phage protein				atgagatacttaaaatatgcttcatggattttcttagctttactagacccaattgcagcaatcctagcagtcatcttagcacctttcgtagtttcattctacagtgagaagaaaggacatctaccttttggattcagatggatggagacctatgacaacccaattgatggtgatgaaggtcacgttaaaagatgggctaagattagaaagattggtaagctgggtgtctacatgcagagagtcggatggctctggagaaacaaagcttataacttctcctaccatgtattaggaagagatgtaaaagatgttactaagtggaaaggtaatatcaacgtaagttctgaccctgaagataatcagacaggttatctcctaatgtggaacagtaatgcttgg…	MRYLKYASWIFLALLDPIAAILAVILAPFVVSFYSEKKGHLPFGFRWMETYDNPIDGDEGHVKRWAKIRKIGKLGVYMQRVGWLWRNKAYNFSYHVLGRDVKDVTKWKGNINVSSDPEDNQTGYLLMWNSNAWGLFAFIPSIKVFGKQFYWRIYVGWKLKSVVPEERAFSRERVMLAFFIHPLRK
SA1	SA1_ORF81	SA1|_61947_62019	61947	62019	+	tRNA-Gln-TTG				aggggattagtttacaaggttaaaacctcggtctttgaaatcgaagaagttggttcaattccaacatccccct
SA1	SA1_ORF82	SA1|_62025_62100	62025	62100	+	tRNA-Leu-TAA				actccattactccaattggcagagaggccagacttaaaatctgtgttatgtatcggttcgaatccgatatggagta
SA1	SA1_ORF83	SA1|_62109_62181	62109	62181	+	tRNA-Gln-CTG				agcggtatagcataactggcaatgcagcagtctctgaagctgtctcattaaggttcaaatccttatgccgctg
SA1	SA1_ORF84	SA1|_62216_62288	62216	62288	+	tRNA-Pseudo-GTG				gtggccttatcataaatggtaatgacccatgctgtgaacatggtctatacgggttcaaatcccgtaggtcacc
SA1	SA1_ORF85	SA1|_62298_62370	62298	62370	+	tRNA-Phe-GAA				agtccaagtagcttatatggttaaagcgcgtgtctgaaaaacatgagaagagggttcaaatcccactggacta
SA1	SA1_ORF86	SA1|_62390_63124	62390	63124	+	Phage protein				atgaaagagatgacagaacaaggtaaggagatttttaatctcttaaaaaccggtaaagggttttctaacccacttattactggtgcagcagttctcggtggaaccgtagctgcctctacatcacttgtaagctctattagctctgtaacagaccctacaatgaaggagaagcttgttgctgctggacttacaacagtccttctaaacagctttacaacaagcctgacaagcactacagcaactactaagactctaacagactatggtcaaaaatctattgatgagttttcatcacgtatgcaggtggcaaagggatattccaatgttatgggtgcagcgggagaacaagttggttgtacaccattcagtggtattatgggtgttgctacagagtatggt…	MKEMTEQGKEIFNLLKTGKGFSNPLITGAAVLGGTVAASTSLVSSISSVTDPTMKEKLVAAGLTTVLLNSFTTSLTSTTATTKTLTDYGQKSIDEFSSRMQVAKGYSNVMGAAGEQVGCTPFSGIMGVATEYGQKAIDMMNSTLDSVNSVLSDLQDAIDKGLDTVSDLASQAVSKINEGISKITAYTDEVVQMIEEEAALIAEYLKTNINGFLAGILPDWFDDACKTGVIDTIATPEMKSALQK
SA1	SA1_ORF87	SA1|_63223_63295	63223	63295	+	tRNA-Pseudo-GCA				gaatccgtgacagaaatggctatgtgcctgtctgcaaaacaggtttataagggttcaagtcccttcggattct
SA1	SA1_ORF88	SA1|_63521_63721	63521	63721	+	Phage protein				atgagcgagaacgtttataaagaactttatgaagctaacaagaagttagagtttatgcagaatactatcatggcaattgcagacagattatctgtagcaacaggcattgatattaaagaagcatctatggatgcacttcttgatgctgttgatgcaaagttcgaagttaagaaagaagagactgcgacagactctgaataa	MSENVYKELYEANKKLEFMQNTIMAIADRLSVATGIDIKEASMDALLDAVDAKFEVKKEETATDSE
SA1	SA1_ORF89	SA1|_63743_65344	63743	65344	+	Phage terminase, large subunit		FIG00017949	idu(1);Phage_packaging_machinery	atggacttaaatgctgttaagcagaagcgagtggaagatgttaggaaagtcctagctggagagttggggctttctgatgaagtaaaagaaattattaaatcattcggtaaagacccctctaaattccttccaactcaaattctgactttattaagatacacaccagaccaagttcgccttatctttaaattgatgactgataagaactatgtagcccctcagccgggttctcaagaggtctttttaaacactaatgctgacttggttctctatggtggtgctgctggtgctggtaaaaccgctgcattgttaatggactctttaaggtttattgaagaccctaactataatgctgtgtatttccgtcgaaatacaacacagttacaaggtggtttatgg…	MDLNAVKQKRVEDVRKVLAGELGLSDEVKEIIKSFGKDPSKFLPTQILTLLRYTPDQVRLIFKLMTDKNYVAPQPGSQEVFLNTNADLVLYGGAAGAGKTAALLMDSLRFIEDPNYNAVYFRRNTTQLQGGLWPAAKKLFGKFGGIPHEQKMTITFPSGATIKFTYLELEKHAEGHQGIEYSAIYFDEGTHFSASQISYLQTRLRSGAEGDSYMKISMNPDRDHFIYDWVEPFLDEEGYPDPEKCGRIRWYVMNDGVMVSDWERDKILEMFPLEIPQTYTFISGTIDDNPILDFLEPKYRGKLENNTPVNVARLRFGNWKARAEGSNYWQRQWCEIVDSLPEDVFDVRAWDLAATLPSEVNPNPDWTAGVKMGKSKKDGCYYIIDVVRFRDRPSGVETQ…
SA1	SA1_ORF90	SA1|_65362_66828	65362	66828	+	Phage protein				atggcagatattacagaaacacaagaaagcttaccaccatttagaatgggtgaagtaggttctttgggtctgaaggttaagaatggaagaatctatgaagaacctcgtcaggcactaaggttccctgaaagtattaaaactttccaattaatgatgcgtgaccctgctgtagcagcatctgtaaatattattaagatgtttgtcagaaaagtcaactggagatttgtacctccaaagggaaaagagcaagaccctaaaatgcttgaaagagcagacttctttaattctttaatggatgacatggagcatgattgggcagattttattaactctgtaatgtcattctgcacttatgggttctgtgttaatgagaaggtttataagaaacgtcagggtaaa…	MADITETQESLPPFRMGEVGSLGLKVKNGRIYEEPRQALRFPESIKTFQLMMRDPAVAASVNIIKMFVRKVNWRFVPPKGKEQDPKMLERADFFNSLMDDMEHDWADFINSVMSFCTYGFCVNEKVYKKRQGKKGKYQSKFDDGLIGWAKLPIRNQSTLDKWYFDEDFRKVTGVRQNLRNVSHIAGAINLGERPLTRKLPRAKFMLFKYDDEYGNPEGRSPLLNAYVPWKYKVQIEEYEAVGVSRDLVGMPKIGLPPDYLDENAEPEKKAFVQYCKTVVNDMIANDRAGLIWPRYIDPDTKEDIFEFSLVSRQGAKAYDTGSIIDRYSKQIMMAFMSDVLAMGQSKYGSFSLADSKTSLLAMSVDILLKQIKNVINRDLVAQTYALNMWDDEEHVQITY…
SA1	SA1_ORF91	SA1|_66828_67328	66828	67328	+	Phage protein				atggctgaagttatctctatttcaaatgctacacgagtgcattcgtatagaggtgttcttattatcactgacaaattatctgtagaggctggctcaagggtcagcctttcaggttatgtaagtgatggtggaacctctgacgttttcactatttgcaggttacttgatgctccaatgggtggaaaaccgtttatttcaggaaattgtagtgaaattgttaaaattccatttgacagttcatgccttttgggtgtaaagttatataactgcgagaataaacgtatcaatgttaatagcattgaagccgctttcattaccctcgacactgcatttcaatctccaatgacagttaataaagaaacaaatagacttgaatacattttttcacaaaatgattac…	MAEVISISNATRVHSYRGVLIITDKLSVEAGSRVSLSGYVSDGGTSDVFTICRLLDAPMGGKPFISGNCSEIVKIPFDSSCLLGVKLYNCENKRINVNSIEAAFITLDTAFQSPMTVNKETNRLEYIFSQNDYKVLVKGKVYDMIVNVVDESGNHSTVLKQKVRFN
SA1	SA1_ORF92	SA1|_67328_67660	67328	67660	+	Phage protein				atgggaacattaactattgatggtaagaataaaatcctcgccacgctaaccccaacgactattattttacacaatgtagacccaacggcagaccctacagcaaataaggttactcagccagtggctatttatttttctgaaccggataatggcttaattgcctcagaagacacagttaatatcactgttccagcttctgcaacggtctcacactatagcttgtgggatgctaacgataaatgcgtggcaactggtgctcttagcaaacctcaattctttgctgaagaaggtatctatgttatctcttcagtctctgtagatttaaacaaatag	MGTLTIDGKNKILATLTPTTIILHNVDPTADPTANKVTQPVAIYFSEPDNGLIASEDTVNITVPASATVSHYSLWDANDKCVATGALSKPQFFAEEGIYVISSVSVDLNK
SA1	SA1_ORF93	SA1|_67672_69018	67672	69018	+	Head-tail preconnector protein GP5				atgagttcgaatatcttcagacttgctgatagattattcaaccaacctttactagccactgaatcattagctcactcagcagcaacttatgtgaataacagattgctgggtgatgtccaagcagcagtaaactttgataaacccaaaggtgaagcaagaagtcttttaaaagtaaaagatgacattgctattatccctattatgggtggtttaacccatcgtatgacattcattgatgccatgtgtacaggtggtttaagctcttatgaaggtttacgtagaggctttgacgaagctttagcagatgagtcaattaagactattgttctgcatattgattctggtggtggtgaagcttcaggttgctttgaattagcacgtcatattatggcttcaaga…	MSSNIFRLADRLFNQPLLATESLAHSAATYVNNRLLGDVQAAVNFDKPKGEARSLLKVKDDIAIIPIMGGLTHRMTFIDAMCTGGLSSYEGLRRGFDEALADESIKTIVLHIDSGGGEASGCFELARHIMASRGQKKIIAYVDEFACSAAYALASSAEEIIASPDADVGSIGVIMVHQELTKAFEKNGVTINVIKAGEFKGMGSPFQALSEESKERLQKRINDTYATFTGFVAESRNLSEEAVKNTEANVYSAQEALELGLINSIMSQDDFLNYLQGSEEAPVSLNVNNSGEEMTEQEKQELEALRLQVAQMKAKEQEAALSDLTNKISASAEAFGFDAKEAATTILGAGLDNPLSVLFMNAMEGANQKLNETIASHASAMEEKESEITKLKETAGAVL…
SA1	SA1_ORF94	SA1|_69030_69407	69030	69407	+	Phage protein				atggcatatcaaggttttactaagttaggtaaaagagaacctctgaatgatatcattctttgggaacaggttaccccaacaggccactctcgtaaagagtacactccagttgcttcaacagaataccgtgtaggtgaagttctgaaagcagatggtactaaggtacaagctggggaagaaactcaggctgattctgtatgtatcgttaacttttatgcagacctgcaactgtcttaccacggtcagttgaaagttgttggtatttaccgtgatgcagaattaaaagacatgctaactcttgaatcaagcgttgatgctgatgcagtcaagaaagctctggctgctaaaggtattgatttcgtaccaactggcctgtaa	MAYQGFTKLGKREPLNDIILWEQVTPTGHSRKEYTPVASTEYRVGEVLKADGTKVQAGEETQADSVCIVNFYADLQLSYHGQLKVVGIYRDAELKDMLTLESSVDADAVKKALAAKGIDFVPTGL
SA1	SA1_ORF95	SA1|_69441_70547	69441	70547	+	elements of external origin; phage-related functions and prophages				atgttgactaattctgaaaaaagcagatttttccttgctgacctgactggtgaagtccagtctatcccaaacacttatgggtatatttccaacttaggtctgttccgttcagcaccaatcacccaaactactttccttatggacttgactgattgggatgttagcttgcttgatgcggtagaccgtgatagccgtaaagcagagactagcgcacctgagcgtgttcgtcaaatcagcttcccaatgatgtacttcaaagaagtagaaagcattactcctgatgaaattcagggtgtacgtcagccaggcactgcaaacgagcttactactgaagctgtagtacgtgctaagaagctgatgaagattcgtaccaagttcgatattactcgtgagttcctg…	MLTNSEKSRFFLADLTGEVQSIPNTYGYISNLGLFRSAPITQTTFLMDLTDWDVSLLDAVDRDSRKAETSAPERVRQISFPMMYFKEVESITPDEIQGVRQPGTANELTTEAVVRAKKLMKIRTKFDITREFLFMQALKGKVVDARGTLYADLYKQFDVEKKTVYFDLDNPNADIDASIEELRMHMEDEAKTGTVINGEEIHVVVDRVFFSKLVKHPKIRDAYLAQQTPLAWQQITGSLRTGGSDGVQAHMNTFYYGGVKFVQYNGKFKDKRGKVHTLVSIDSVAATVGVGHAFPNVSMLGEANNIFEVAYGPCPKMGYANTLGQELYVFEYEKDRDEGIDFEAHSYMLPYCTRPQLLVDVRADAKGG
SA1	SA1_ORF96	SA1|_70568_71017	70568	71017	+	Phage protein				atgtgttatacaggcgacccagccaataaccctcttgatagagtaagaatcctctgcacagacactaataatgatgaaattcttattgagcagtctgtgctagagtggttctacctagaatctggaaaggatgaaaagaaagcagccatcaaagctcttaaatatttactctttcaagtagccaagatgggagatgagaaggttggtggtgtttatttacgtaactcttccagattcaagtctctgaaagctgtttatgacgaccttgttaaaagctctgtttcaggactaccctatgcaggtggtattaatcagtgtgatattgacatgcgtcgtcagagtccttgctctgtcaagaaatacacagaatatggtgatgctgccagatacgaaggcaga…	MCYTGDPANNPLDRVRILCTDTNNDEILIEQSVLEWFYLESGKDEKKAAIKALKYLLFQVAKMGDEKVGGVYLRNSSRFKSLKAVYDDLVKSSVSGLPYAGGINQCDIDMRRQSPCSVKKYTEYGDAARYEGRDYCNRVNGVFIIERDE
SA1	SA1_ORF97	SA1|_71017_71499	71017	71499	+	Phage tail fibers			idu(1);Phage_tail_fiber_proteins	atggttaaaagggttattcaccccgctagagcaaaattagtcggggctatgaagaacttgcaaacggctaatgctcaagttgggtattttcaagaacaaggtcaacatagctctggtttttcttatcctgctttaatgtatttacaagaagttattggggttccttcagcttctggtaaagtatatcgtaggttgtttgaaatcactatgatgctaaacaaacagaccttgttagagcagactaagaagaatctatataagcaacttagcagtctcaacacagacccttcaaataccttagaagcatttgcaaagaatgctcagaaggcaattaaaagaggttttggtaattctgctatcctccctcctaacgcaccttccacagtcaagaaaaaaggc…	MVKRVIHPARAKLVGAMKNLQTANAQVGYFQEQGQHSSGFSYPALMYLQEVIGVPSASGKVYRRLFEITMMLNKQTLLEQTKKNLYKQLSSLNTDPSNTLEAFAKNAQKAIKRGFGNSAILPPNAPSTVKKKGFNAPLVETGDLRDNLAYKISTKKGIKK
SA1	SA1_ORF98	SA1|_71496_71897	71496	71897	+	Phage protein				atgagactcttaaacagacacagctttgtagtaaagcgtaaagtctctgaagacggttattataatgatgatggtgattgggtagcttcacaagatattgttgaggttaactgcaaaggtaatatccagccatatatcaaaggttctgtaaagaatggtacacagattgctttaccggaaggtattagactcaccgatacaagaatcctgtatactacatataaacttagaacttcagatgacgtggagtggaatgagtctgacattgttatgattgatggtcatgagtatgaagtatttatgactatggattggtcacaacaattagcccatacgtcccattacgaatatatcattattagaagggataaaatgaatgcagttagaaacagcagaact…	MRLLNRHSFVVKRKVSEDGYYNDDGDWVASQDIVEVNCKGNIQPYIKGSVKNGTQIALPEGIRLTDTRILYTTYKLRTSDDVEWNESDIVMIDGHEYEVFMTMDWSQQLAHTSHYEYIIIRRDKMNAVRNSRT
SA1	SA1_ORF99	SA1|_71872_72471	71872	72471	+	Phage protein				atgcagttagaaacagcagaacttgaaaaaggtctagttagaaccttagtggatgttattggtcacagactagctcgtgataaaaataataggccaaacgtaattagagcttacccttctgataactcaaatgacaaaggtttaaaacctgaccaaccatttatcaccgtatactgtcaagacgctgcaacaccttacggttgggttcttgataagtttgttgaggatgatgtagtttgttacagaattgcttttcagattcctgtattaattacggtaaatggtaaaggtgctcatagtattatgcttgagcttaaacaacgattagagatgagttcagtcagagatttaattcttgaagagacaggagctacagttctagatactggagctatccca…	MQLETAELEKGLVRTLVDVIGHRLARDKNNRPNVIRAYPSDNSNDKGLKPDQPFITVYCQDAATPYGWVLDKFVEDDVVCYRIAFQIPVLITVNGKGAHSIMLELKQRLEMSSVRDLILEETGATVLDTGAIPNDYTYLNTDFENSAPLVVTLVKNSVLKDERGSIIERVITDGELVYEEGQEPPEYTIHLDVDSKGVK
SA1	SA1_ORF100	SA1|_72472_73824	72472	73824	+	Phage protein				atgtggaatccaattgttaatgtagatattacattgaacaccgcaggaactacaagagaaggttttggcttaccactattcttagcttcaacagataatttcgaagaaagagttcgtggttacacttccttaactgaagttgctgaagatttcgatgagaatactgctgcatataaggctgctaaacaactttggagtcagactcctaaagtaactcagctttatattggtagacgtgctatgcagtatactgtatcaattcctgatgctgttaccgaaagtacagactactcaattactgtagctgctggcggtggaatttctcaaccatatcagtatacagcacaatctgaagatactgccgaaaatgtgttgcaacagtttaaaacacagattgaa…	MWNPIVNVDITLNTAGTTREGFGLPLFLASTDNFEERVRGYTSLTEVAEDFDENTAAYKAAKQLWSQTPKVTQLYIGRRAMQYTVSIPDAVTESTDYSITVAAGGGISQPYQYTAQSEDTAENVLQQFKTQIEADPAIKDKVSVNVTGSGASATMIITKAGDNDFVKVTTTAKTVYVASTTADTASTALAAIEAYSTDWYFIAAEDRTQQFVLAMASEIQARKKIFFTANSDVAALQGTELNSANDVPAQLAKNMYTRTVCLWHHTASEDYPEMAYIAYGAPYDAGSIAWGNAQLTGVAASLQPSNHRPLTSIQKSALDARHCNFIDLDGGVPVVRRGITSGGEWIDIIRGVDWLESDLKTSLRDLLINQKGGKITYDDTGITRIRQVIETSLQRAVNR…
SA1	SA1_ORF101	SA1|_73840_74286	73840	74286	+	Phage protein				atggctatgtatcagcaatattcccctaaagacgttgtatgtagctggaacggcattgctattgaaggctttgccccagactcattcttacgtctacagagaacatcaccacttgtgacaccagttgtaggtgcaggtggtcaagttgctctgacaagaaatgcagataagacaggtactattgagattgagctaatgcagacctctctctctaaccagatgctttctgcaattcaagctaaacaagacaatatggaacttgaagaagatatctcttctaacttcgtaatctacgacccatcaggctctgttctggcaactggtattaatgcttggttgcaggaattacctcagattgaacttggtcgtgaccagaactctaaaacttggatttttggt…	MAMYQQYSPKDVVCSWNGIAIEGFAPDSFLRLQRTSPLVTPVVGAGGQVALTRNADKTGTIEIELMQTSLSNQMLSAIQAKQDNMELEEDISSNFVIYDPSGSVLATGINAWLQELPQIELGRDQNSKTWIFGCEKLDYTSTVPASSV
SA1	SA1_ORF102	SA1|_74360_74758	74360	74758	+	Phage protein				atgaaaacagaatctagagtaattaatggtaagaaagtaaatatcattctgcttggggcaagagacggtattaagatgtctatgaagttgggtaaaattgttgttccaacatttgcacagatgctgtcaagcctaacagataaagataaaaaagaagctccaatggttccatttaaagaacttgttgaggcttgttttgacagaattgaagaaattaaccttgaagagatggctaccctgctatttcaaggggcaactgttgatgacttcccactcaatattgatacatacttccaagcaaactacggtgaatttattgattacttagcatttgcgctggaggcaaacttcggaagttttttcgaagcaagcattttcaaaagcctaacttctcagtaa	MKTESRVINGKKVNIILLGARDGIKMSMKLGKIVVPTFAQMLSSLTDKDKKEAPMVPFKELVEACFDRIEEINLEEMATLLFQGATVDDFPLNIDTYFQANYGEFIDYLAFALEANFGSFFEASIFKSLTSQ
SA1	SA1_ORF103	SA1|_74761_75000	74761	75000	+	Phage protein				atgggtaatactctacagacaccactaactgatgctgctgtagagtcaacctatgaagaagcagacgagatgaaatttgtgcttgctatttatggtatggaagggtgtaaagaaacacttgaccaactctttgctatgacattctctgatttattatcattgagacaatttcttgaaattcagaggtcgtataaagaggaaattgcttacaacgaacttagaagagcaggaaaaatgtaa	MGNTLQTPLTDAAVESTYEEADEMKFVLAIYGMEGCKETLDQLFAMTFSDLLSLRQFLEIQRSYKEEIAYNELRRAGKM
SA1	SA1_ORF104	SA1|_75000_77213	75000	77213	+	Phage tail length tape-measure protein		FIG00011468	idu(1);Phage_tail_proteins idu(1);Phage_tail_proteins_2	atggcacaatatacagttgatagcttcattgtggaacttggtttcagtgaaaaggttgttaagggcttgcaaagagttgaaaagatgtctatgcaagctgctcaacgtattgagagaaatattaataaagcctttgatgtgaaacctaataaaagttctcaggaagcacttaatagaattgtaaaaaatgctcagtctgcttcgggcagaatcaataaagcactcaacagttccttgaaccttgattcacaaggtgtaaaatctcttaagaaacttgaaactcaagcaaaaaagactgcaaaaggtattaacaagtccttaagagatgctatgaaggttgacggtaaaatcactatcaagacaggtagagggagaggtggacagagtatccctcctgtt…	MAQYTVDSFIVELGFSEKVVKGLQRVEKMSMQAAQRIERNINKAFDVKPNKSSQEALNRIVKNAQSASGRINKALNSSLNLDSQGVKSLKKLETQAKKTAKGINKSLRDAMKVDGKITIKTGRGRGGQSIPPVGGGGGAPRGQRVDVAQRQMERMFNNNFYSGLTRRLETIGGQGNQMAASFRGSLQSIYNKYKGTGKVGEYELEVKKLIDVTKRWVIAENARLKSVKEAAWLQDRANASLRQLVGGFVSAYALLELSQKTIEAGVKRQSAQLASTAIFGADTQQARMFAASFAHQIGQNYTDTIKQYSNFAAGAQPTLGFQGTQEFYKNAAMFARIRGATDEDLKGIMVAFQQMASKGKVQAEELRGQLGDRLAGAVQLFADAIGKTPQELDKLMQDG…
SA1	SA1_ORF105	SA1|_77213_78010	77213	78010	+	IS, phage, Tn; Transposon-related functions		FIG01375922	ff	atgttatgggattctaatatgcaaatcaaatatagtggcaaagatggcatctatttccacttaagagataatgtagatgccttcttaaccttatcagcaactgaaaacatggagtttgacagccctatgcaggtgactacacagaacatgcaatcagggcaaaccgtcacagataatgtgcaaagagcacccagaacaatcactattagtggtgtcgttgtagttggctatgaaggaagcttattattaactcgtcagggtcaattagtagaaaacttcatcgacacccttgaaaactggcgtgaccagaagcagattatttctgtcatctgtaaagatgggattaaaattgacgattccattattacgagttttaaagcctctaaagatgttggtatt…	MLWDSNMQIKYSGKDGIYFHLRDNVDAFLTLSATENMEFDSPMQVTTQNMQSGQTVTDNVQRAPRTITISGVVVVGYEGSLLLTRQGQLVENFIDTLENWRDQKQIISVICKDGIKIDDSIITSFKASKDVGISNGLRIQLTFQEINFKAIVGQTDVSAATGKTSTTNDGGATSKKNTGNTTTSLGNGKLNCQLLFDLNANGVRELTSAEDKALGKCSMSAKTRKGVTTFSEEAERNAGAALNRTAGTGKALQKHSVNPNKKGTY
SA1	SA1_ORF106	SA1|_78010_78351	78010	78351	+	Phage protein				atgtcacaatatattcctgttcctgatacagagtggtctacacaaactgtaactctggatggtactgtctttataattgagttaaagtataaagagaggcttgacagatggttcttgacgctatctgatgttgatggtaatgtattattatctgaaaagaaatgccttgcagaccagtcaatcacaggacgctatgtaattccttcattagctggagagctttttgttgaacgaatgtatggtactgatttacaacctaccagaaataatttcggaagagaaagggcatttgagcttaattattacactcaagaagatatgagattaatggagaatttataa	MSQYIPVPDTEWSTQTVTLDGTVFIIELKYKERLDRWFLTLSDVDGNVLLSEKKCLADQSITGRYVIPSLAGELFVERMYGTDLQPTRNNFGRERAFELNYYTQEDMRLMENL
SA1	SA1_ORF107	SA1|_78351_79181	78351	79181	+	Phage protein				atgtctgtaaaagatagcactgctggggcttcttttaggtgctatcaattggctgtaggtagtgaaactacagccttcaatgataaacctacaagccatgctaaagattctatgcaaatggactatttcgacaacttacaattcacttgtaacgtgtcttatacgtctcagaagaataaagtaacctccgatgacaccacttttgaaatctacaacctaaataaagagatgagagccaaatttaaaacagttggtgcaacagtgatgctcagagcaggttacaccactggctttaaaagagacgcaaatggtgaccttattattgagtatgacaaccttccattaatttatctaggaactattgaatacgcttatacatataagcgtggtgttgatatg…	MSVKDSTAGASFRCYQLAVGSETTAFNDKPTSHAKDSMQMDYFDNLQFTCNVSYTSQKNKVTSDDTTFEIYNLNKEMRAKFKTVGATVMLRAGYTTGFKRDANGDLIIEYDNLPLIYLGTIEYAYTYKRGVDMVTKVICSNDKMERTTIKTSISYKAGTTRKSVIRDLVNRLGFSLIDEDLSSIDGYTYKNGFSVWGSVAEALTKVCEESSLRWYTFNKQIRVVPFNAKARQLSWEIYPYNVIDSLQGYYRRTRKVLKKRIRQLLKLKLEFVAKSI
SA1	SA1_ORF108	SA1|_79196_79327	79196	79327	+	Phage protein				atgggtgatagcgtcactattagagaaagtgaagattttgaaggtcagtatcgagtaaaaggactttctcataatctcgactttactggtggtgcttggacaactgaactagatttagagaaggtggaataa	MGDSVTIRESEDFEGQYRVKGLSHNLDFTGGAWTTELDLEKVE
SA1	SA1_ORF109	SA1|_79327_79950	79327	79950	+	Phage baseplate		FIG01305804	isu;Phage_baseplate_proteins	atgaagtcaccagttactagaatgtctgggtatgtttcagaatgtcttgatgaatttagaaaagaactgtatactgggttaccagctattatccagtcttttgattcaaagactcaaacagccactgttaagccactttactctattaacggtttacctatgccagagattactggtgtacctgttcaatttccaagtggtggtggagcatctttaacattccccgtaaaaactaatgacagatgctggttagctttctcaatgttacctttagatgattttgttgtcaatgacaagaatactcagatggaaacaaacatgagaaggacacacgatatctcagactgtgtagctttcgtaggcatctgcacaagaacacagaattttaaaccagaccca…	MKSPVTRMSGYVSECLDEFRKELYTGLPAIIQSFDSKTQTATVKPLYSINGLPMPEITGVPVQFPSGGGASLTFPVKTNDRCWLAFSMLPLDDFVVNDKNTQMETNMRRTHDISDCVAFVGICTRTQNFKPDPTAVRLHFGDSVLRVTDDGNFYFEGDVHISKNLYVTEEVHGSDFISDTTGVSFNEHTHHYYWTDPAGEADTTEAQ
SA1	SA1_ORF110	SA1|_79950_80369	79950	80369	+	Phage protein				atgaaaacagattttgcattaaatctaggtggtgactatgttgccactttaggttcagattcagtgtatgtggctcatggtgatttaaagattactggtaaccaaattagaattatcccagaagatgataaagctactcaggttgctcaaagactccatatcagatgccttttaagggctggtgaagtcttctttaatacatctgctggattcccatatttacaacttgccaaatttaaacagaaaacttctatctttgataattatatgaaagcttaccttgttgaaacaagagatgtatccaatatctataattactcttcttcaatggataatgctcaaagaaaagtaactgttaattttgatgcaactactacaacagatattttaacagacatt…	MKTDFALNLGGDYVATLGSDSVYVAHGDLKITGNQIRIIPEDDKATQVAQRLHIRCLLRAGEVFFNTSAGFPYLQLAKFKQKTSIFDNYMKAYLVETRDVSNIYNYSSSMDNAQRKVTVNFDATTTTDILTDITQEVNI
SA1	SA1_ORF111	SA1|_80369_81838	80369	81838	+	putative bacteriophage protein				atggcaggattaactacaacaggattacaaacgctaaggtatcaggaaatttttgataatatcaaatcaagacttcttagagatatttcaccaaaccttgacgtttctgaagatagccaactaggtctctttctggcttcaattgcaaggtctttagcagacacccatgaagccctgtcagaaatctatgatggtggaacaattgataaagctgaaggttttaaccttgatgatattacagctttaaatgctgtctacagatatgtggctcaggctacaagaggtcaagtagagtttactgggacaactggtgcaacaattccgtctacaactagactaagaagcactgctggtaatattttctatccagtttcaaacattacattaacaccttcatat…	MAGLTTTGLQTLRYQEIFDNIKSRLLRDISPNLDVSEDSQLGLFLASIARSLADTHEALSEIYDGGTIDKAEGFNLDDITALNAVYRYVAQATRGQVEFTGTTGATIPSTTRLRSTAGNIFYPVSNITLTPSYCVEAVLEVNSLRTDANYVIIIDNVIFSYQPKSSDTITVLLTELADAINGGIVAKAEVINDGSALRVYKDEGDIIARTNPMVVTATTFLTFTKITTISDVVAEEVGAIPALAGTLIKIETTVDGLDSVYNRYDLTTGRNEETDTELRQRYLESLAVTGVGTLDAIVAAVKRVQGVSDASGVENDTEETSSEGLPPKSFKIVVVGGQNDNVAQAIWDTKPAGIRAYGAIFGTAYDLGNLAHNVYFSRPTPKYAFVKVSYSLYDEESLT…
SA1	SA1_ORF112	SA1|_81841_82698	81841	82698	+	Phage protein				atgtttcagaaaattgataatgtttattataaaactcttgatgaaagaactgttacacagtttaaagataaattcatctacacgagtttactgaaagctatcactgatgagttgcagacattggaagatgtttcatggcaaatgcacactgaaaggaatatcagaaaagccgttgggcagcaattagacaatattggtgcattgattaaagtaccacgaccacttggtgctgatgatgaaacatatagagcaatgttgtatatccagattttcctaagacgttctgatacaactccaacatttttacagaatgctatcatgactctgtataatgcaacattttcacagatttttgaacatattacacctataactgctggtattgtggttagagttaac…	MFQKIDNVYYKTLDERTVTQFKDKFIYTSLLKAITDELQTLEDVSWQMHTERNIRKAVGQQLDNIGALIKVPRPLGADDETYRAMLYIQIFLRRSDTTPTFLQNAIMTLYNATFSQIFEHITPITAGIVVRVNTRNNVIDTAYTLAKIAATTIGSAVILRDVTLNGTAWTPVEVADSALAIVDDKDNWFVTDANKGLVTNNTGGSLDKNLLGSLADAGVRDAYFKIDRTANSGSTDYLKVNKNYNATDNYIVGKETVAGGDYGVMAEVAQIIKGRKDKSQQEGSS
SA1	SA1_ORF113	SA1|_82698_83000	82698	83000	+	Phage protein				atggcatttttaaattggtctacagatgaagtagatgctgatggtaaccagctaaaagtattaccaccaccagaaattcaggccactggtttattaaggggtgagcctatgggacggcaatggtttaactatatcttaaactatctcctgaataaagcaaatggtactgttggtgaagtaaggtcttttgccactgagcaaccagatttagtagctaatggctggagtcttattaagaccgaaacaggtactgcattaacaagtacaaaaaacctttacacttatgaatttgtaggagcttaa	MAFLNWSTDEVDADGNQLKVLPPPEIQATGLLRGEPMGRQWFNYILNYLLNKANGTVGEVRSFATEQPDLVANGWSLIKTETGTALTSTKNLYTYEFVGA
SA1	SA1_ORF114	SA1|_83003_84169	83003	84169	+	Phage tail fiber protein		FIG00003520	isu;Phage_tail_fiber_proteins	atggcagtaggtgaaattcaaattagtgccttgcctcaagcagccttaccaattgaccttagtgatatcttccatcttaagcagggtattgaggataaaagatgtactcttgagcaattacttgctccacactcaagcctaagaaataacccccacggtgttactaaaacacaaattggtttagataacgttatcaatgctcttcagttagttgctgcaaataatttatcagacattactaatgttgatgaggcaagagcaaatctacagattatgtcttcagaagaggttaatagccttgtccaacagcatattaatgataagagtaatccacacaatacaactaaagcacaggttggtttaagtaatgttcagaactggacaacatccaacctttat…	MAVGEIQISALPQAALPIDLSDIFHLKQGIEDKRCTLEQLLAPHSSLRNNPHGVTKTQIGLDNVINALQLVAANNLSDITNVDEARANLQIMSSEEVNSLVQQHINDKSNPHNTTKAQVGLSNVQNWTTSNLYNEDADKYATARAVNNLYKAVQASYPVGTLHLSMNSANPATYLICGGTWELVSKGRALVGYSDNSRPVGSNFGSSSISLSSNNLPSHSHSIYLTGGGHTHGAAIAIDSFDYGTKGTSSFDYGTKNTNTTGNHSHSVSGSTNVTGNHQHSVGGRYGGDSIGGKQRVQVSGTNQISSVAGDHSHTISGSTNTVGNHYHSVAIGAHNHTVGIGAHTHKGTVTLQSSEHTHSGTTGATGAGQAFSVEQPSFVVYVWQRTA
SA1	SA1_ORF115	SA1|_84219_86558	84219	86558	+	Phage tail fibers		FIG01304225	icw(1);Phage_tail_fiber_proteins	atggcagattacaagttgagtgaattaaactcaattgatacaatccgttcagatgaccttcttcatgtcagggttaaaaagagacctgaaatgctgggtgatgaagaccgtcgaatgacctatcaagatttcttagcatcttttaagcttgaaagatttgttcagattgctggtagtactatgactggtgacttagggattgttaagttactttatagtggtaaggtggtatttgaccctacaggctcttctgagattactatgggggatgttttaaagacttttaaaattaatgcaaatggtcttaaactaactattgcagatacttcaaggtctgcaactgtttatcatactctgaataaaccaagtcctaatgaacttgggatgagaactaatgaa…	MADYKLSELNSIDTIRSDDLLHVRVKKRPEMLGDEDRRMTYQDFLASFKLERFVQIAGSTMTGDLGIVKLLYSGKVVFDPTGSSEITMGDVLKTFKINANGLKLTIADTSRSATVYHTLNKPSPNELGMRTNEENDARYARLAVTNTFSGTQQIQGDANLLRLRNQNANNSQYIEGVDLDGSARWWVGIGRNGGDTVNLYNNKYDSALTVASNISVNKSLVITGQVQPSDFSNLDARYFTQTVANQRFAQLAGNNTFSGANTFTNLVVKKNANAITLQNTDTGTALYILGKKSDGTNKWYVGTDSEDTRLNIYNYLTGSQVSLGTTIGINKTVQITGQVQPSDFSNIDSRYIPAATLSTIARTNATNTFSVKQIINTDGEALVLREKSATTSLFIRGYA…
SA1	SA1_ORF116	SA1|_86719_86835	86719	86835	+	Phage protein				atgattgagaaagtgttctttaggcttgcaagataccttgcgagcaaaacagacacacctattgatgatgagttcgtagataacttagaaaaagcttttaagggggagaataaatga	MIEKVFFRLARYLASKTDTPIDDEFVDNLEKAFKGENK
SA1	SA1_ORF117	SA1|_86832_87203	86832	87203	+	Phage protein				atgaagtggctagaggaagcttttaaaaataatattggtgcaattgtagttggtatttttagtgttattgggatgtataccaccatgcaagtctcggatggtaagcaagaagtgtctatcacaacaaagttacagcagttagataattattctaaaagtaattattcagctattcgtgatttacagtctgatatgaggctgcttcagctagggatggagaaccagaaagtccagttagagaatgttaagggtgagaacgcaaaacttactaagactcttgataaattctctgacagtgtgaacaatctggctcaatcagtatcagccctccaagctattactgaaaagaacacaaagaatactgaaaagtaa	MKWLEEAFKNNIGAIVVGIFSVIGMYTTMQVSDGKQEVSITTKLQQLDNYSKSNYSAIRDLQSDMRLLQLGMENQKVQLENVKGENAKLTKTLDKFSDSVNNLAQSVSALQAITEKNTKNTEK
SA1	SA1_ORF118	SA1|_88139_87240	88139	87240	-	Thymidylate synthase (EC 2.1.1.45)		FIG00000398	ff	atgtcacaagcagattcaagttacaaaaatatcctgaaccatgttttatccgttggtgaactgcgtaccacacgaactggagatgttatctctgcatttgctccacctcagtttcgttttgatatgcgaactggtttcccactcttaacatctaaacaggtgtttacacggcaagttattggggaagctttatggttcctgaatggtgagaataaacttggtgaactccgttaccgtacttgggatgaaaatgatggggaacgctggactatctggtcagatgattttaaacgttggttaagctctaattattcttctgaacaggattggttagacgatgcaggtggaagaatctacggagttcagtggagaaactttgaaggtcataatggttgtgtt…	MSQADSSYKNILNHVLSVGELRTTRTGDVISAFAPPQFRFDMRTGFPLLTSKQVFTRQVIGEALWFLNGENKLGELRYRTWDENDGERWTIWSDDFKRWLSSNYSSEQDWLDDAGGRIYGVQWRNFEGHNGCVVDQLETLVTKMKGDITDRYMLVNAWNAADIAANSMALAPCHVLFQIYITNEGEVDLQWYQRSVDTFLGLPFNIASYGFILEVLCKMTGYTPRYLIGVFGDTQIYQNHMKQVYELMNNEEFHAPTFEIGIPLNTLSDLKHLTASDFIGGINNYQHAGKIEAPLSVGK
SA1	SA1_ORF119	SA1|_88686_88141	88686	88141	-	Dihydrofolate reductase (EC 1.5.1.3)				atgattaaactaatctttgcaagtggtgaaaatggggagtttggtactccaactggtatgccgtggcctagacataaacaggacatgcaagagtttaagagactcactaaagacaacttagtagtaatgggtaacgagacttttaagactctgggaagtaaacctttacctgaacgtgaaaaccttatcttaacaaactctgtgccttattatggtatagactttggtaaagatgatgttatgtttgctaaagctggtaaagagtcatttggagcatttttgaagtatcttgatagctctattgatgaagatatctttgtaattggtggtgcaggtgtccttgtcaatgctttaccgtatgctgatgtagtgttccatacagttttccataaagttact…	MIKLIFASGENGEFGTPTGMPWPRHKQDMQEFKRLTKDNLVVMGNETFKTLGSKPLPERENLILTNSVPYYGIDFGKDDVMFAKAGKESFGAFLKYLDSSIDEDIFVIGGAGVLVNALPYADVVFHTVFHKVTEEVTVYLPFENFFDKLYDSRVFAKVQSRPSDDGKATFEIYVPQVKGHF
SA1	SA1_ORF120	SA1|_88943_88683	88943	88683	-	Phage protein				atgaaaattgaacactgctatgagcctgatggaacacctattcgttgtccccattgtgggtgtacagacttgcaaggtgaagttcatgtgattgttaatggtcatatagctgaagaaagtactacatgtgttggttgtggtgagcatctatcattctgggcttatggttcataccaacctacaccacacttaatctaccatagcaataaagctgtgaagaatgttatcaactggttcattaagaaaggatttacaaaatga	MKIEHCYEPDGTPIRCPHCGCTDLQGEVHVIVNGHIAEESTTCVGCGEHLSFWAYGSYQPTPHLIYHSNKAVKNVINWFIKKGFTK
SA1	SA1_ORF121	SA1|_89459_88944	89459	88944	-	Phage protein				atgattgatatttacttacaagatgctcatgcagatttccttaaagagatgcttaaaaagtttatggcttcacagggtgataatgaagcatcttttaaaatagtcacatgtggcgatgaagctggttttgttgagattgaacatgaaggtactggaaagattgtttgcaagctacctgatagcatgttctctagcacattcttaacaaagactagtatcaatgttaagcttgtacctcagattgaaacatactctggtacagattaccctaaaggctttaaatcactgatgaagcacttcttagatgactttgtaagtaatcttcttagtgaggtaacagaaagccgtacaatattaactgtagagaatatcggaggaactatcaggattacttctgac…	MIDIYLQDAHADFLKEMLKKFMASQGDNEASFKIVTCGDEAGFVEIEHEGTGKIVCKLPDSMFSSTFLTKTSINVKLVPQIETYSGTDYPKGFKSLMKHFLDDFVSNLLSEVTESRTILTVENIGGTIRITSDRYSMSLFDFVPKNFDGILDEEDDCVDFILVLEPVFEVK
SA1	SA1_ORF122	SA1|_89832_89473	89832	89473	-	Phage protein				atgaaacgtgaaaacattatccactctgaaaacttcgcattaggcttttatggtgtacctactcaccttgaaaagtattacggtgtaaagattctttccaatctcattatggcttacaaagatggtaagattaagcatactgagaagaaacgtgtcatgggttatatggctgtaggttcagcaatctcaaacattaagctggaaaccactagcagtcaggttgtgaaagaccacttcatcaaagagctttaccacaaccttgatggtgtagatgttcaggctgtttggctggatgttgatggtcacaattacacaagtttcgttttcaaaaacgatgacattaagtgtcttttcccataa	MKRENIIHSENFALGFYGVPTHLEKYYGVKILSNLIMAYKDGKIKHTEKKRVMGYMAVGSAISNIKLETTSSQVVKDHFIKELYHNLDGVDVQAVWLDVDGHNYTSFVFKNDDIKCLFP
SA1	SA1_ORF123	SA1|_90133_89834	90133	89834	-	Phage protein				atgaatgaggtttttgacccttatgctccacaagatgattgggaggctgacagagaggctgaaatggaaagctatatttgtccaatggatgtagacgaaatgagagatttcgttgcacatcgttttaagagagagattaaatccagaggtctttctcaagagcaagttgctaaaatttgtggtatctctcaggctcgtgtatccaacataatccacctcactggtaatgtctcccttgagtatatgctggaagtatgcgagaaatttggtgttaattttaatttaaggctggcagattaa	MNEVFDPYAPQDDWEADREAEMESYICPMDVDEMRDFVAHRFKREIKSRGLSQEQVAKICGISQARVSNIIHLTGNVSLEYMLEVCEKFGVNFNLRLAD
SA1	SA1_ORF124	SA1|_90338_90126	90338	90126	-	Phage protein				atggctcttaaaaagttacatcccagaagcggttatggtaagataattgatgatacagatggctttacagtctttacagttatctgccaagatgattcacagattgaaaaggctcttgatgattatcttaacgatgaacgtgaaaaggttagagctacaaacatagattcattgattgacacttcacgaaaacggaagaagaaagatgaatga	MALKKLHPRSGYGKIIDDTDGFTVFTVICQDDSQIEKALDDYLNDEREKVRATNIDSLIDTSRKRKKKDE
SA1	SA1_ORF125	SA1|_90723_90340	90723	90340	-	Phage protein				atgaaaaagattttattagctgctgcaatggttatggtaatgaatttaccagtcaatgcaacagaacttccaaatgtggacttatcaggtgttccagaagacacttgccagattgttaaaggtatcgctctagctaatggtgagttacttaaaccaatctctgaagagtctttaacagagatgactgataaagtaactgactatcagtatcgtgttcttgcagaatatttcttgcaatctgcaaacattaaagagaagcaccctgatgatattgatgtacaggcgatgctcaatcatcgtatccagtttaaagaagatttgatgcaaaaagctatgtacggtgttgagtatttcttagaaaacagaagctgcacaggtatttga	MKKILLAAAMVMVMNLPVNATELPNVDLSGVPEDTCQIVKGIALANGELLKPISEESLTEMTDKVTDYQYRVLAEYFLQSANIKEKHPDDIDVQAMLNHRIQFKEDLMQKAMYGVEYFLENRSCTGI
SA1	SA1_ORF126	SA1|_91673_91233	91673	91233	-	Phage protein				atgaatacgaaagcattagcagcaaagtttagttacggtgacactgtatcacattctgagatggacaccttcttaggtattgtgaagccaacttatcaaggtgacattgttaagtacgaagacgaaatgaaggcttatgcgcttacacgtctaaaccgacttgagaagtttattgagaagcttcttaaagaagagaagatttatctggttgcttcaatgggtgttggttatcgtgtggttgaacctaagcatcaagcaactattgcaaaacgtaaaatgtctggtaagattggtcgtgctttaaagcaagccactcaagcgattgagaatgtgaacactatggcacttagtcatcaagaacgttcacgactaattgaacagcaaaaccatttagctgct…	MNTKALAAKFSYGDTVSHSEMDTFLGIVKPTYQGDIVKYEDEMKAYALTRLNRLEKFIEKLLKEEKIYLVASMGVGYRVVEPKHQATIAKRKMSGKIGRALKQATQAIENVNTMALSHQERSRLIEQQNHLAAMKANINKQRRKPF
SA1	SA1_ORF127	SA1|_92263_91676	92263	91676	-	Phage protein				atgaaactgttaaatatcaaaatcactggtactcgtcctttcctgagccatgcagatacactgtcagacccattaaaccctctgacaaaatatcacaagtctctgtccagtaaacgcaaaaagactgacgaagactatgcgctcttagcagaaagtcaactggtaacttcttgttactacgatgagcaacttggttttgttatgaacggtgagatgattgaggcttgtatcaagtctggtgcaaaactcaacaaacttggtaaggtaattgaccgagccattatgctgacagatgtagtcttcccgatgactatcaagaactgtccagcaaacccacaagaacttgctaagaatccagactttatctatgctaagtctgttaagattggtacagcacga…	MKLLNIKITGTRPFLSHADTLSDPLNPLTKYHKSLSSKRKKTDEDYALLAESQLVTSCYYDEQLGFVMNGEMIEACIKSGAKLNKLGKVIDRAIMLTDVVFPMTIKNCPANPQELAKNPDFIYAKSVKIGTARVMSYRPIFRDWSVEFGLMFDEEQITKEELLMVLENAGNLCGVGDWRPRFGRFSVEVISEGNV
SA1	SA1_ORF128	SA1|_93830_92691	93830	92691	-	DNA ligase, phage-associated		FIG01305236	isu;Phage_replication	atgcttgcaatacttggtatcactcagaggaataaaatgacaatactgtacaaacaaaataaagacggctcttttaacgtctggtcatgcgttgctgtaggtgacaaagttgttaccacgtatggcaaagaaaatggcaagatgatgtttgaagagtatacagcagaacctaaaaacatcggtaaaaagaatgagcgtaacgctgaacagcaagctctctttgaagttgctgctaagtataaaaagcaagttgaccgcaaaggttatgcttacacaaaagagtctgcacagaatactgagaaggtaggtgtacagcttgctcacgatgctgcaaaggttagccatacaaagtatctgaagttccctgctgatgctcaaccaaaacttgatggtgtccgt…	MLAILGITQRNKMTILYKQNKDGSFNVWSCVAVGDKVVTTYGKENGKMMFEEYTAEPKNIGKKNERNAEQQALFEVAAKYKKQVDRKGYAYTKESAQNTEKVGVQLAHDAAKVSHTKYLKFPADAQPKLDGVRCRISRHLSIGSVFTAYSRENTVYKIPTELIPDIMAMLRLHKDVDEFDGEIYAHGWDLEDIVSMIKNEDNPDRHLLKFYWYDICDSTKTWPERRDIIETSPLNDFRDGCKVIPVKSRRVNSWEEFDEAHDKWVEAKFEGAMYRSIAEDSFYECGHRSYFLIKHKKMHTEEFKVTGVKTDKRGHGKFVVETLPNVFVDVSWKTTHEKKQYLAEHPEEFIGKPLTVQFQKMTRKGSLQFPVGLVIRDYE
SA1	SA1_ORF129	SA1|_93987_93796	93987	93796	-	Phage protein				atgaataaagaagacaagcataaaaatgctgtacggactcctgatggaaaggttcaatccttcatcctgacagttggtggaaagccgtttcgttgccactgcggagcaaactgttttcataaaccagataaaaatgacttagagctttacgcatgtaatgcttgcaatacttggtatcactcagaggaataa	MNKEDKHKNAVRTPDGKVQSFILTVGGKPFRCHCGANCFHKPDKNDLELYACNACNTWYHSEE
SA1	SA1_ORF130	SA1|_94147_93980	94147	93980	-	Phage protein				atgaaacctaagcaaacaatgacagatgcaaccttcacagtacacagtttcgatagattgcacatcaaagacacaaaagatacaccaaaatgcgttgtacattttattaaaaggcatagtaacatgtcctatatgaaatctgacaaaggcaatatcacaaatgaataa	MKPKQTMTDATFTVHSFDRLHIKDTKDTPKCVVHFIKRHSNMSYMKSDKGNITNE
SA1	SA1_ORF131	SA1|_94350_94144	94350	94144	-	Phage protein				atggaagttctagtaaactatatctactgttatgatactgttcactccactacaacggtagcccaacgtaacccaatcgtcccacgagaaggtgagttggttcgaatcgagggttggacttacactgtggaaagcatcattcataagtttgatgttgctggtgatgttcaagttattgacgtagagattggtggtaagagaaaatga	MEVLVNYIYCYDTVHSTTTVAQRNPIVPREGELVRIEGWTYTVESIIHKFDVAGDVQVIDVEIGGKRK
SA1	SA1_ORF132	SA1|_94597_94361	94597	94361	-	Phage protein				atgtggaaagcagtaattgtgcttagtgttatctttctatctggctgtaatccctcttacgaggacaaaaacgcttcttatagcctcccaccagagatgcaagattgcaaagtctataagttacatggtgatgccataagcagagacattgttgttgtcagatgtccaaactctcaaacaacaacatcttatagctatggtaaaaatggtcaatcacacactactgttattgagtga	MWKAVIVLSVIFLSGCNPSYEDKNASYSLPPEMQDCKVYKLHGDAISRDIVVVRCPNSQTTTSYSYGKNGQSHTTVIE
SA1	SA1_ORF133	SA1|_94766_94611	94766	94611	-	hypothetical protein				atgaaacgcaaagtaaaattctttagtttatatggaagagtcggtaaaggttttgattggcaactcctacgttcagatgttaaaagcaacgagttagcacagcttattataaactatcgacgaacgtacagagaagtagaacatcgtgaacagtaa	MKRKVKFFSLYGRVGKGFDWQLLRSDVKSNELAQLIINYRRTYREVEHREQ
SA1	SA1_ORF134	SA1|_94996_94784	94996	94784	-	Phage protein				atgacacttgcagacgttattcagcaacttcacgacaattgctatactccagagttgattcaggagatgtctattgtggtaatgccttgtaagttcgtaaaagcttttaatggcgaatctttaaggtctgcacatatccttattgttgacggtaagattgcaagggaccgtacaggagtccttaagggtgaacgtattagcattgacatctga	MTLADVIQQLHDNCYTPELIQEMSIVVMPCKFVKAFNGESLRSAHILIVDGKIARDRTGVLKGERISIDI
SA1	SA1_ORF135	SA1|_95202_94993	95202	94993	-	Phage protein				atgagccaccgtagaagaactcatgcagcaatgatgaaaggtgcttcaaaggaaactatcaagaaccgtaagcagaagttgtttgagaggatgaacaggctcattgacaattcatctctttcaggttctgagaaggttttcttgaaaggtaatctgaaaagcattgcacaagaacttattgacattgagtattggagacatcaaaaatga	MSHRRRTHAAMMKGASKETIKNRKQKLFERMNRLIDNSSLSGSEKVFLKGNLKSIAQELIDIEYWRHQK
SA1	SA1_ORF136	SA1|_95757_95254	95757	95254	-	Phage-associated homing endonuclease				atggtacgccgtacactaacacttcaagattacaaggataattttatttacgaccccgacaaaggggtcttctacaacaagtatgacaggaatagacaagctaaagctgggcagattgcaggaggtgctgatgcttacggttacaaagtacttaaattcaaagatgtcgtaataaaaattcatcacctcgtttggtggttcgaacatggttacaaacccactaagatgatagaccacattgatggtaacagaagtaataatcacatttctaatcttagggagactgataaatacggaaatgctcaaaatagagtaaagcagacgactaacaaatcaggttacaagggtgtatattactttaaagaatgcaataagtggagggcagctataacatgcaga…	MVRRTLTLQDYKDNFIYDPDKGVFYNKYDRNRQAKAGQIAGGADAYGYKVLKFKDVVIKIHHLVWWFEHGYKPTKMIDHIDGNRSNNHISNLRETDKYGNAQNRVKQTTNKSGYKGVYYFKECNKWRAAITCRGKRTSLGLFDTPEEAHKAYCEAAIKLHGEFAKLS
SA1	SA1_ORF137	SA1|_98438_95739	98438	95739	-	DNA polymerase (EC 2.7.7.7), phage-associated		FIG01305238	icw(1);Phage_replication	atggaaaacgtagattttaaaaacttacacttagttggtgatacagaaactgatggtttactccttgagttcactaaagtacacgtcatggctttcgcagactataaatctgacgatgaagagccacctgtatgggtatttacagatgagcctatcctcggtcacaagtataccaagtacattaaaggtggtttgcgtgaaggtattgagtttgcgttaaaggcaaaacgactttgtatccataatggcctcggttatgactggtgggttttcaatcacattgcaccggatttatggaactttgataatccaaaatgtaagccgtggagtaatttctttcaggattctcttattcagtctcgtgttcagtggatggatagaccaactccaaagggttat…	MENVDFKNLHLVGDTETDGLLLEFTKVHVMAFADYKSDDEEPPVWVFTDEPILGHKYTKYIKGGLREGIEFALKAKRLCIHNGLGYDWWVFNHIAPDLWNFDNPKCKPWSNFFQDSLIQSRVQWMDRPTPKGYKGAHGLAAWGARVGVRKPEIEHWGVWNAEIFTRVVEDIRINAKTKRALDNEYLKLKKCGIDTYETYMRAKETSFWMSQQAINGWKADKELMEFHVKELDKLTNELASEVEPHLPPTIKTKGKVTGEEFAKAWNEYVEAFGHADGLKRITKYPKTKYRQQVRNGEMQTYEIKPFGKPTTKIFNIEKRNCYTPTNSVTGEEYKEGFVAMKDARAICNELNAKIGKKCKDWKPVKTVKTVKYYNSHVVNHFELESSRYTGLIDAPYTPI…
SA1	SA1_ORF138	SA1|_98695_99117	98695	99117	+	Phage protein				atgcagaaaatgtttgttcacccagacatagctgactttgttagggctttgcagaagttggaagaacttgacattgctgctcaacgggaatatgctcaccatcacaggagaatggttgatatacaacatgaaatagagttgtctgaaaactacgaagatgacttaaaatgttctgtatttgagcatatgaaagatgttgctacagctagacgtaaagctaaagatacggttgctttactagattctcttaaaaagaggttgcaaagtggtacagacctgtgtagtctagcgtcactgattaacgatgttgaaacttcttgggatagacattactatccacgttctgaaaagacgcttgacttttcttcatctgaaaacttaaaatgttctagaaagaaa…	MQKMFVHPDIADFVRALQKLEELDIAAQREYAHHHRRMVDIQHEIELSENYEDDLKCSVFEHMKDVATARRKAKDTVALLDSLKKRLQSGTDLCSLASLINDVETSWDRHYYPRSEKTLDFSSSENLKCSRKKLNQLREK
SA1	SA1_ORF139	SA1|_99119_99931	99119	99931	+	Phage minor tail protein		FIG00006386	isu;Phage_tail_proteins isu;Phage_tail_proteins_2	atgaatactactgtagaccaaatgcttaaagaaaaaggtattgacgaagcattcttaatcaatgccgtagaaagcatggctatgattcttcgtggaaacaactatacagaacagtttattcctgagagttacaacttacctaaagataagtctgataacggtgcttttgcagaacaggttaacatgatgttgacagaccatgcactagctcttgcatctatcgctgttggtgttgatgcacttgctgagttcattttttatgaaatgcaaaaaaatgactatatcaggatgtcagacgaaaataaagaactgttgctgactcaggatactgattcccttattgacacaatcattgcatcaacgagtgctgttatggctgctcttgagaagcgcatggaa…	MNTTVDQMLKEKGIDEAFLINAVESMAMILRGNNYTEQFIPESYNLPKDKSDNGAFAEQVNMMLTDHALALASIAVGVDALAEFIFYEMQKNDYIRMSDENKELLLTQDTDSLIDTIIASTSAVMAALEKRMEEKLSRYEKLDWGVEELTPRIREIIQQTKESLEEAVKDDSVANVEPLQVKVALMIPAISTMMNIVALIQLSQMLGASIEFIEEMTGGVSMQAINDVLVNIGASIIEEKLRINFGDDFVKQVSAMAEKEHSQITSEQLH
SA1	SA1_ORF140	SA1|_99994_100737	99994	100737	+	Deoxynucleotide monophosphate kinase (EC 2.7.4.13)				atgagcaatattatcgcatttactggaaaggcacgttctggaaaagacacctcgtgctctattgtgaagaacatcttagaggatgagtacggctacaatgttgcagtaatggcctatgcagacaaccttaagctatctgcatcaaggatatttgacctgacttggaatgacctgtatggtgaaactaaagagactccacaggtttttgacttatcataccctgaactgatgttcaaagttactgaagctatggagttcaccttcaaaggcgaacgttaccatatggattttaagcttatgtcagagttaaccggacgattaatcatggagcttaagaaggttgctaaaccgactctattaacacgtctgggatttagcaagaagtataaattctcatca…	MSNIIAFTGKARSGKDTSCSIVKNILEDEYGYNVAVMAYADNLKLSASRIFDLTWNDLYGETKETPQVFDLSYPELMFKVTEAMEFTFKGERYHMDFKLMSELTGRLIMELKKVAKPTLLTRLGFSKKYKFSSRQIQQIWGTEVIRKVMGDKFWAKDLEKRMVNFFDVCSLRNQEGVVLISDLRFDSEAEWLSRFAHQTIEVKRDNVDKVSSHVSENGISTKYERDIIHNNGTLADLESKLRAILKI
SA1	SA1_ORF141	SA1|_100752_100946	100752	100946	+	Phage protein				atgagagtaaaagacaattttaaagttattgaccaccgtttagtggaactctcatctctttccaatgaggtaatgattgaacgtctgaagagagttgaatcacgaaggaaagagattgcagatgaaattcatgaactggacaagattgaaaatggattgaaggcagaactacaacgaagaggtgctaatgtctaa	MRVKDNFKVIDHRLVELSSLSNEVMIERLKRVESRRKEIADEIHELDKIENGLKAELQRRGANV
SA1	SA1_ORF142	SA1|_100939_102924	100939	102924	+	DNA primase/helicase, phage-associated		FIG00774766	icw(1);Phage_replication	atgtctaaaggtcgtaaattgaaagaggctggtcagtttattggtcattgtgcatgtccacgttgtggctcatcagatgctggttcaatctaccatcatgatgatgattcttattcgatgacttgctttagttgtaataaaggtttcccagagtgggattttgataaaggacaaatcgtgagcacttattctactggttcagataataaaaaccgtactttccgtggaatggatttagatgacgtaaaagaaaacctagaagcaatggacttgaaagacaggaagattcctgcaaaagtccttgaacgtttaggcatcaaggttgacattgatagtgacggtgaaattgacgcacatttctacccaacttacaaacgcaatgaagatggcaagctagaa…	MSKGRKLKEAGQFIGHCACPRCGSSDAGSIYHHDDDSYSMTCFSCNKGFPEWDFDKGQIVSTYSTGSDNKNRTFRGMDLDDVKENLEAMDLKDRKIPAKVLERLGIKVDIDSDGEIDAHFYPTYKRNEDGKLEHVGYRVRHRYPEDHPKEHLRGKLKDFSGGVGDIKGELAMFGSWIAPEGGNRLFIWEGEMECATAIYMTSLAIKDKSRRKNYCHVSVPSGANIKSIKDNYQYITSFDEIYLCFDNDEAGAKATKEAAGILPIEKVRLFQYPEGVKDLNEWWTKFYKEKDTVLEGFKQRIYNAPRYCPAGIKNFADGFEAMKNRGQIPLIPFPESFGDLNRLTYGGYGLGEITTIAAPSSVGKSAYTREMIYSAWKETDYNIGVIPVEDTYEELMEML…
SA1	SA1_ORF143	SA1|_103177_103326	103177	103326	+	Phage protein				atgaaacactctaaagcatttgaaaaagtttttggggattccttaaaagccactgctggaaaatcagcaaaatactatgaagagaagcgtgtaagaactggaaaaactgcacgtaaagcagcttctaaagataagcacaacttccagtaa	MKHSKAFEKVFGDSLKATAGKSAKYYEEKRVRTGKTARKAASKDKHNFQ
SA1	SA1_ORF144	SA1|_103398_104255	103398	104255	+	Phage protein				atgtctaaagttgttaaaatgaaagctcctgtagagaagtacaacggtactgaacgtcaaactctgcgttacctgctgaaagatgtctggttttattaccttaacacttcaccacgtccggcaaaaggtaaatccattgataagaaattcccaggaaaagactgtaactatagtgtgtcaattctggcagaagatggtaacaaactttttaaagagtttactaagtctaagaaaaatccagaaggatgggataaagtcactactgaagcagttcatgcagatgacttcgaagataaatttggttgcgaaccaccttttgaagcagaaatttactacatcttgaaagtaagtcgtgcagcagcttataaagatggcgctgtgtggacagctaaacagtca…	MSKVVKMKAPVEKYNGTERQTLRYLLKDVWFYYLNTSPRPAKGKSIDKKFPGKDCNYSVSILAEDGNKLFKEFTKSKKNPEGWDKVTTEAVHADDFEDKFGCEPPFEAEIYYILKVSRAAAYKDGAVWTAKQSFPVMLIEEVNGKRVAVKQPMKKIKAQASDKHEDDKNYDVIHPDIAVGNGSFGSVILSTHFYTFENNVLTKPIQEQFIIDTLVPYTGGNGANGEPELDEDELAMLGLDGVEDNGEITEEDATDHKSSNASDDGDDEDLPDPDDEEDEDFDTED
SA1	SA1_ORF145	SA1|_104318_105358	104318	105358	+	Phage exonuclease				atggagaagtacacattaacaaaacttcccgattcagttacacatgtttttattgactctgacagtattgcctataaaggtgcttgtgtagttgagaaagcaaaatataaatacatcaataaactcacagcagaagagtctgcgccatttgataatgcaaaagatgctgcaagatggttagcagaccagagaatccttgttgaagaacttggcctgacatttgatgaagatgaatgggaaagacagacttggaaagaagctaagagtgaaaaagaagctatcatggctactcaacaggttcttcaagaatggcttaaggttgttggtaaagagagaacttgggtaggttatttaacagagaaaggtgtgcataagcataaagacattaaaggtcttgag…	MEKYTLTKLPDSVTHVFIDSDSIAYKGACVVEKAKYKYINKLTAEESAPFDNAKDAARWLADQRILVEELGLTFDEDEWERQTWKEAKSEKEAIMATQQVLQEWLKVVGKERTWVGYLTEKGVHKHKDIKGLEHQYQGNRKDAVTPTHLVACREYLLSRPEFKLLKGGFEADSIVIAKAEKMGKKAALMSIDKDLRQAEGTYCIDMTYEKSPLIFIADNNVGDIWDCPIKSKPKAAKTVGVGFKFLCYQAVAGDNADNYFGLKGAGKVAVMNALEGKETYKECLDAIYELYAKKDSYTYVSWDGQTVTKTPLELMEQHFWIAYQERNPKDNFSFKKYNWEPCMNED
SA1	SA1_ORF146	SA1|_105348_105845	105348	105845	+	Phage protein				atgaagattaaaggatttggcaattgccctacctacggtcattgggtatctttatgtggggaagttgaccccactaaacattttggctttgtctatttagtacactgtaagaagactggacagtattatatcggaaagaaacagtttaacagtgtgaccaaaagaaaagttgctgggaagactcggaagaagatagtcactaaggaaagtgattggatgacttatgagacttcttctgagtatattaaaaaagatattgagagttttggaaaagaattttttgacttttacattattcagacctactacacaaaaggtggcctagtttatggtgaagcaaaccttcaacataagttcgatgtaatgacaaaaaggattgactctaagctcagactcttc…	MKIKGFGNCPTYGHWVSLCGEVDPTKHFGFVYLVHCKKTGQYYIGKKQFNSVTKRKVAGKTRKKIVTKESDWMTYETSSEYIKKDIESFGKEFFDFYIIQTYYTKGGLVYGEANLQHKFDVMTKRIDSKLRLFYNANIAAIKFITKETYEDAEKRIHKVMKANCA
SA1	SA1_ORF147	SA1|_105867_106115	105867	106115	+	Phage protein				atgtttaacaaaagtaaagctgtaagtcatgtagcaaaagttgacagcaagattgaagaacttgagcgcattcttgcaaatgctaaagagtcaataattaaagaagttgaggctgttgaatctcaaatgcagcacctaatgcttaaacgccaagagctacgtgaacatctagaatatattgaaacacgagagctaaaggttaacaaatattttaaggagtccaaatgtttaactcaagagaatcagtaa	MFNKSKAVSHVAKVDSKIEELERILANAKESIIKEVEAVESQMQHLMLKRQELREHLEYIETRELKVNKYFKESKCLTQENQ
SA1	SA1_ORF148	SA1|_106091_106846	106091	106846	+	Phage protein				atgtttaactcaagagaatcagtaaaaaactggaaccttcgttgtggaaacactcaaaagcaaccttacagtaatgagtattgggaatctttaaaatctcaatctctgtgtatgcttgaagaagcaaaagagcttgcaaaagcaattgaagagaaagaccccattgagacactggatgctcaggcagatttgcaatatgttcttgacggcttgatttatctgtcacaacatgaccataacggtgctatgaaagctgtttgccataataatgacctgaagtacacagataactatgaagaagctttaaaacgtcttgcagacattgaaaagcgtactggtcaagagtgtattatcagaatgtcagtagttgatggtaaagagtggtatgcgattgttcgt…	MFNSRESVKNWNLRCGNTQKQPYSNEYWESLKSQSLCMLEEAKELAKAIEEKDPIETLDAQADLQYVLDGLIYLSQHDHNGAMKAVCHNNDLKYTDNYEEALKRLADIEKRTGQECIIRMSVVDGKEWYAIVRAADGKIMKQSNLPKVQLGEYIVELESQELFVVVSETCVICKGIVGSLKDLGVDGFVEVNPITSKADKDFCKENGLWIADIVYYDGEQFHVTSYPKLNYDANNLKCWLKGVGYNGFTEH
SA1	SA1_ORF149	SA1|_106827_107150	106827	107150	+	Phage protein				atggattcacagaacattaataaagagggtgtggctcagaagagccacttctcaaactacaatatttctatgacggtgtttatgaatgacccgttactagaaaaatatggtgagactccagatacacttctggacaatgaacaagttttaaaagcagtcctgtacaaatacgggattgatattgagaaagagtattcttttgaaatctgccaacacagaaacgcttttggtaaagttgtgatggctccactctttatgggcgtagaaaggactgactatggctggttgtatctgaaaagaaacttggagaaataccgtgtctaa	MDSQNINKEGVAQKSHFSNYNISMTVFMNDPLLEKYGETPDTLLDNEQVLKAVLYKYGIDIEKEYSFEICQHRNAFGKVVMAPLFMGVERTDYGWLYLKRNLEKYRV
SA1	SA1_ORF150	SA1|_107143_107478	107143	107478	+	Phage protein				gtgtctaaagcaaaaaagctatcttatgatgacattatctcaggtgctaagttaggtgttgatagtatcggacaagatgttaagcacggagacacagtcatgtactgtgatgaccgaagaggtagaagtgcaatcttgtttggaagaattgtttgcaagatgagaggtaattacgttgttgcagacatggatgtgaacgttacacaaaaacttgaaacaattatggatgctagcgcaccatcatggttcctaaattgtatgcacacctcgtcagtcacaaaagtaagtgataagttttacgatatgtggcagaatgagcaaattttcaagatttaa	MSKAKKLSYDDIISGAKLGVDSIGQDVKHGDTVMYCDDRRGRSAILFGRIVCKMRGNYVVADMDVNVTQKLETIMDASAPSWFLNCMHTSSVTKVSDKFYDMWQNEQIFKI
SA1	SA1_ORF151	SA1|_107525_109759	107525	109759	+	Ribonucleotide reductase of class Ia (aerobic), alpha subunit (EC 1.17.4.1)		FIG00000606	icw(2);Ribonucleotide_reduction	atgattaagacaattaaaaaatcaaacggtacagtagtaagctttgacccagaaagactgaataagtgggcatcatgggcagataaacgtgggattatctggtcagaagtcactatggaagccatgaaacgtgtctatgagggttgcactacaaaagagatgcaccaagccatgattgatgtttgtgttgataaacaaactcaagagtactcagatatggctggacgactgcttttgggtattatctacaaagaagcctttggaggctttactaaggttcctacgctggttaccttcgttaaaaatatggagagagcaggactttgggagaagatggattattcacaggaagagcttgaatacctgcaaggttacatcgtacactcaaaagatatctct…	MIKTIKKSNGTVVSFDPERLNKWASWADKRGIIWSEVTMEAMKRVYEGCTTKEMHQAMIDVCVDKQTQEYSDMAGRLLLGIIYKEAFGGFTKVPTLVTFVKNMERAGLWEKMDYSQEELEYLQGYIVHSKDISYGYAVLKQFRDKYGIRDIKTGRLFESPQFMFMGMAMKAFEKQPKHRRLQDVIKLYTYLSDLKINAPTPYLNGLRATKSGYASCCLIKANDTAESLGIAAKVAYDMTTKQAGIGMLMETRTIGDGIRQNTIEHMGKLPYYKLVRSSVEANKQKSRGGSANNFYTALDPQIEDLLRLKHPTTVPSKRINEMDYSFGTNDYFWQCVQYDTDWLLFSYKDAPKLYDMFYTASADEFAMAVGHAVHSGVKHRRVKAREIAKLFIQQRYATG…
SA1	SA1_ORF152	SA1|_109902_110072	109902	110072	+	Phage protein				atgatgataaaacaaaatgatgactcatgggtcgctggtgtctcttacatctctacagcagatggtaaaatctatgcaagaccttatgacatgtttaacaaagaaaattgggaagttttagacagaaaacaagccttagagatgataaagaaaggagaaatcacactatga	MMIKQNDDSWVAGVSYISTADGKIYARPYDMFNKENWEVLDRKQALEMIKKGEITL
SA1	SA1_ORF153	SA1|_110069_111142	110069	111142	+	Ribonucleotide reductase of class Ia (aerobic), beta subunit (EC 1.17.4.1)		FIG00000585	icw(2);Ribonucleotide_reduction	atgattaaccaacacccaatctttttaggtggtgagagaaagacgtttgactcacttaacaagcactacccaaaaatctttgaactatacaaacaacaaaaagcacaagactggtcagaagatgaattcccttttgaacaatcacgccttgattttgagagtgtaccagcatcaatgtcgggtgtaatgcttgagattcttaagtggcaatgggaagcagatacccaagttgctaagagtttagcatttgcctttgcaccattcatctctgatgatatttatgcaactgcaattatgaagcagtctgagattgaaaacctacatgctcttacttactcggagattgtaaggcaatgtattaaaaatcctgaaacaatcttagatgagattaaccaaaac…	MINQHPIFLGGERKTFDSLNKHYPKIFELYKQQKAQDWSEDEFPFEQSRLDFESVPASMSGVMLEILKWQWEADTQVAKSLAFAFAPFISDDIYATAIMKQSEIENLHALTYSEIVRQCIKNPETILDEINQNIAVQDRLKTVNRVLEELLDEGINYRLSYVRDSLLDKDPLHFHKVILKGLFAVTALEGISFMASFACTFALDAQDKFQGIAQAVQKIMLDEILHTKIDIEVLKETLRDDEWQKAFQQILPEIKVILDEVVESEEKWSYYIFSEGRAVVGLNTKLLHEWVYYNAAPLYDMFGIPRDFVAPKEPPLKYMIKKMEIDKEQNANQEQQNGAYLLNTVVDDLNSGFLEVP
SA1	SA1_ORF154	SA1|_111142_111384	111142	111384	+	Phage protein				atgacttatgtaatttactccaaaactggatgccctcagtgtgagactgcaaagaattttgcaaaagctcgtggtattgaccatgtggtgagaatgttagggcaggattatgagctatcagaactgatggatattgcacagatgccagttcgtcagatgccattcatcatgaaaactgatggtcaaaagctaaaacctgttggaacgctacagaatttcatggcagaggtgaataatgcttaa	MTYVIYSKTGCPQCETAKNFAKARGIDHVVRMLGQDYELSELMDIAQMPVRQMPFIMKTDGQKLKPVGTLQNFMAEVNNA
SA1	SA1_ORF155	SA1|_111377_111583	111377	111583	+	Phage protein				atgcttaaacgcctttgggaaggttttgttgttgatgcaccagctattgtgattggtatgcttgttgttaacctatttactgattttgaacaaggttcattgtttggagccatgttaatatgggttatctttgaaatattagagatacagttaggtatcactgaaaaactaagagaattcttttcgaagttttctaaaaagatttaa	MLKRLWEGFVVDAPAIVIGMLVVNLFTDFEQGSLFGAMLIWVIFEILEIQLGITEKLREFFSKFSKKI
SA1	SA1_ORF156	SA1|_111632_113776	111632	113776	+	Ribonucleotide reductase of class III (anaerobic), large subunit (EC 1.17.4.2)		FIG00044622	icw(1);Ribonucleotide_reduction	atgaacaaagtacagattattaaaaagaatggctcacttgaagaacctgatatcaaaaaagttttagcagcagtcacaaagtcggctaatagggttgggtataaagaactcccaccagatgttacccaagctcttgagtcagcatttatgaggattctggtaaagtccactaagcagaataatttgctcatttcagtaaatgatattcacagtattgttgaaggtgctttggcagaagttaatcacgagatttatgagtcttactcaacatataggaattaccgtaaagaggttgctcaaaattgggatgaactctaccaaaagactagagacacactcttcttaggtgaccgtgaaaatgctaactttgacagcagtttaatttctacaaaaggttca…	MNKVQIIKKNGSLEEPDIKKVLAAVTKSANRVGYKELPPDVTQALESAFMRILVKSTKQNNLLISVNDIHSIVEGALAEVNHEIYESYSTYRNYRKEVAQNWDELYQKTRDTLFLGDRENANFDSSLISTKGSIIRGYLTKEIFKQYHLTPEELEAIEKGFIYIHDLRDLIFGGINCCLFDIGKVLKGGFEMSGIEYCEPKSVLSALQVIGDVVLSATAQQFGGFTLAEIDKVLVPYAKKSLRYHAEKAASYGIPKEHYHNYVMEQLQIELTQGFQSLEMKLNTVPCSRGDFAFTTLTFGLLDSDMSNEDNRLQYMIASTLLDVRMNGQGKSKKPVVFPKLVYIYDQKRHDENICQGHLYSKAIECCSKAMYPDFLSVSGHGAVAEAFERSGKVISPMG…
SA1	SA1_ORF157	SA1|_114127_114522	114127	114522	+	Phage protein				atgattaagttgaaccaaaaacagttagagtgggttaaagactacgcctcagagtgtggctcttgcgaaaagaatcacgtaaaatactcaacattccatacagtcttcacattgtacatcagcgacaatgttctaagtgattccgtagaagacggtgtagcgttgcctaatgagttacttgataaactagctgtagtcactggaacttggtctgaagaagatggtcatgaattatctgacgatgttgtcttctacacccttgaaaacatcatgaatccagagtacattatgctaatgacttgtgcgcaagactgtgtgccattgcaggatttcattaaagagcactgtgaagagtttattactaaacaggttccttgtcaggtggtgtttgaatga	MIKLNQKQLEWVKDYASECGSCEKNHVKYSTFHTVFTLYISDNVLSDSVEDGVALPNELLDKLAVVTGTWSEEDGHELSDDVVFYTLENIMNPEYIMLMTCAQDCVPLQDFIKEHCEEFITKQVPCQVVFE
SA1	SA1_ORF158	SA1|_114519_114818	114519	114818	+	Phage protein				atgagtaaaacaattcgaagaaaaggtttaaagaacgttcatggactctatgagtggagaaatgaggtacgtaacagagaaaatgcttcagatgtctacttccattctgatatgatgtccagaaaaggtggctcttatgactttacaagccagccttgtaaagagattaaggaggctactaaacgtcttacaagaacacaaataaggcagctttctaagacatccttcttagatgaagactttgacattgatagcaagtctccaaagaaagccgctaatagcacttatatgtattggtga	MSKTIRRKGLKNVHGLYEWRNEVRNRENASDVYFHSDMMSRKGGSYDFTSQPCKEIKEATKRLTRTQIRQLSKTSFLDEDFDIDSKSPKKAANSTYMYW
SA1	SA1_ORF159	SA1|_114828_115313	114828	115313	+	Ribonucleotide reductase of class III (anaerobic), activating protein (EC 1.97.1.4)		FIG00000897	isu;Ribonucleotide_reduction	atgaattacatggagattcgaccatttgacacagctaatggtgaaggggttcgtgtaagcctcttcgtagctggctgtaaacatcactgtgaaggctgctttaacagggagtcttggaagtttaatgctggtaaagagtttacttatgcaaacctctacggcatcattaagttaatggatgataatgccatcagtggactatcaatacttggtggggagcctctggatgatagaaacattcaagaagttaccaacatatgcaagcgtattaaaactgtttatccagaaaagtctatatggctttggacaggttttcaactgcacgaaaaaatccacctagatgtgatgaaatatgttgacgtggtagttgatggtaagtatgatgcttctaaaccaaca…	MNYMEIRPFDTANGEGVRVSLFVAGCKHHCEGCFNRESWKFNAGKEFTYANLYGIIKLMDDNAISGLSILGGEPLDDRNIQEVTNICKRIKTVYPEKSIWLWTGFQLHEKIHLDVMKYVDVVVDGKYDASKPTVKPYRGSDNQNLWRKEYGWQGDCQWRAE
SA1	SA1_ORF160	SA1|_115276_115551	115276	115551	+	hypothetical protein				atggatggcaaggcgactgtcaatggcgagcagagtgattattctggcaagtggacttacgacatcaacaagttagatgcctggatgatttatacgagagaaaaatttggtgcatgttcattatgtgctcttgcaacgatggtggagaacgttacctttgtcattcatgaatcagataagtttggagacttctacaggattcaaaacatcagagaaggtataactccaattggtatcactgaagaagaactccataagttctgtattaaactttaa	MDGKATVNGEQSDYSGKWTYDINKLDAWMIYTREKFGACSLCALATMVENVTFVIHESDKFGDFYRIQNIREGITPIGITEEELHKFCIKL
SA1	SA1_ORF161	SA1|_115566_115832	115566	115832	+	Phage protein				atgagaattttaggtaatatgaaagctggcttcttgaaggcactggcaaaagcagcagcaatcatttctatgactggaaagcagattggtgtagatgcttcagcagttgcacaagttcttgcaagccaaattgaacagcagccttacatccacgtaggacgtggtaaaggtggtaaaaaacaagcacatcgaccaactggtgcagcagctattaaacgagcagctaagaaagctcgtaaccgtaaacgtaacaagaaggctaaataa	MRILGNMKAGFLKALAKAAAIISMTGKQIGVDASAVAQVLASQIEQQPYIHVGRGKGGKKQAHRPTGAAAIKRAAKKARNRKRNKKAK
SA1	SA1_ORF162	SA1|_115835_116155	115835	116155	+	Phage protein				atgagcaaagtttataacactcgtaaattgcagattttcgtactgtgccagtttatggctaaagagtataacttctactattgtggtacaggattcattagtgatgatgacggctcatatctaccattcaaagaggctgtaaaactcttcaatgaagaggaaagctctaagaaagatattgaaaaggttaagctaacctatagcaagaaagataagaagattatctgcctagataactttgtaaaagttactggagaagcgaaagagtttatggatgagggtgaaatctcgttcacaagcatcttgaaagtagctcagtaa	MSKVYNTRKLQIFVLCQFMAKEYNFYYCGTGFISDDDGSYLPFKEAVKLFNEEESSKKDIEKVKLTYSKKDKKIICLDNFVKVTGEAKEFMDEGEISFTSILKVAQ
SA1	SA1_ORF163	SA1|_116207_116722	116207	116722	+	Phage protein				atgtatctgtcaaatctaaaacgttcggctgcaatgtcagttctaagactaagctttgaggaacgtcaagagttcattgactcacaccaatacgacccttctaactcaaatcacatgattctctggaatcgtgatagcacccgtgaaagagcactattccgatactacccacactacaccatagataacctgtatgaatgttttgttgtgaagaacactatcacagtgctcaataaactttgcagatacacaggtaatcaagcattcacattaggtcaccacaaacctgttacaaaaggtggcgaacatcactgtgcaaactggtttatccaaactaaagctgataatcagaagcaaggaggtagccttctaagcatccctaagatgacctatgaagag…	MYLSNLKRSAAMSVLRLSFEERQEFIDSHQYDPSNSNHMILWNRDSTRERALFRYYPHYTIDNLYECFVVKNTITVLNKLCRYTGNQAFTLGHHKPVTKGGEHHCANWFIQTKADNQKQGGSLLSIPKMTYEEQEKYIKNNMPDVLDNNYTDLAISLLLKFETVYRVTYNG
SA1	SA1_ORF164	SA1|_116715_116993	116715	116993	+	Phage protein				atggctaaagagaagtgggagattttaccactagtcagtgatggtggcaatggttgtgaaatgtatatgatacgaggtcatgttccagaaccaattgcacttgagatgataaataattttacagatggttcttacaaagatttaggagaaccaactatcaagcaacaatgggttaaacctgtaccagacagcacaggcaactgtagtgtactttatcacgttgtagaccctacaaaatgcaaatctgcgatggcagtaacaaacgtaacttttgattga	MAKEKWEILPLVSDGGNGCEMYMIRGHVPEPIALEMINNFTDGSYKDLGEPTIKQQWVKPVPDSTGNCSVLYHVVDPTKCKSAMAVTNVTFD
SA1	SA1_ORF165	SA1|_117005_117886	117005	117886	+	Ribose-phosphate pyrophosphokinase (EC 2.7.6.1)		FIG00096830	isu;De_Novo_Purine_Biosynthesis	atgaaaactattattgaagccgtcgtcaccgcacaagagaaattcttccacacagaaaaatttaatatccttcaattcccatctggagaaattggtggaaacttctctgaagattttgttaagtttactgagcgtaatgctggtaagattgataatgttatacttactgtacagggatatgacaaagacacactgtttgcattagctttggctaaggatgccgttgacagtcttgttccccagaaatcagcgatgaaaaccgttgttttcgggttcttaccaaatgctcgatatgaccgccacatgttcaaaggtgatgcagcagcactgaaagtctttgcaaacctcgttaatgcaatgggttttgatgcagtatgtgctcttgaccctcacagtaat…	MKTIIEAVVTAQEKFFHTEKFNILQFPSGEIGGNFSEDFVKFTERNAGKIDNVILTVQGYDKDTLFALALAKDAVDSLVPQKSAMKTVVFGFLPNARYDRHMFKGDAAALKVFANLVNAMGFDAVCALDPHSNVAENLFKCFQSMKQKDVAVHFASDPRIDFLVAPDAGAAKKTEDAAKEVDKPYITMSKVRNLKTGEITGMRILDDVDLTDKTVMILDDICDGGRTFVEAAKHLREAGAKRVELYVTHGIFSKGVENLLDNGIDHIYTTNTLGEAKDRGLTHYGQVTVATID
SA1	SA1_ORF166	SA1|_117932_119713	117932	119713	+	Nicotinamide phosphoribosyltransferase (EC 2.4.2.12)		FIG00002848	ff	atgactaaatcactttacgcagtaccagcaggtttaaacgcagatgcttacaaatctggtcatgtttaccagtatcctagcgcaacagagtatttgatgttcaatctgacaccacgtagtgacaaatggtttaacagccccttagcaattgacggtgtagtagcttttggtattcaacgctttgttaaggattacttgatagaccattggaacgctactttctttgaacgtgacaaaaaagaagcaattgacgaaatcttagaagtcatgaacggtgttctgggtaaagacgctattggtcgagagcattggggagcacttcacgacttaggttatctgccagttgaagtatacgctgtagaagaaggcacagttgtacctatgcgtgtcccaatgatt…	MTKSLYAVPAGLNADAYKSGHVYQYPSATEYLMFNLTPRSDKWFNSPLAIDGVVAFGIQRFVKDYLIDHWNATFFERDKKEAIDEILEVMNGVLGKDAIGREHWGALHDLGYLPVEVYAVEEGTVVPMRVPMIVFQNTVSGFHWVAGYLEDAFSAEIWKACTIATIALHYKRICKKWADLTCDNDLHLPYQCHDFAMRGMSGFTDDAFNAVGHLTSFKGTDSFPAVYTAKRIYGQSYPISDIGSSVPATEHSVMCANIAWEGGNELIEEERRFKGELQTFRRFLTETYPTGIVSVVSDTYNFWRTVSEILPALRKEIMERDGKLVIRPDSGDPVHIVTGYKAIHLECAKKAYYEHLSKLEASDTMLNAVLNMKLENISYGIAGWLLSEGYEMVVDREDF…
SA1	SA1_ORF167	SA1|_119767_120102	119767	120102	+	Phage protein				atgaaaatcaaagaaatgaacatcaacattgtcttagaagaacgttgggagaacatcaagaagcctgaagatggtcataagttcctcaacaaaattttagtagcagctaaagaagaactgactggaaaggttgcagcagcaatcacaataaaggtttgtgtaaaaggtcttccacaacatcaccagtttgctcttgacgagtttaaagaaagcttctacaatccaaacaaacagatgcttgaaagtaactttgcagtgtctacaagtatcgtccatgacagaagctttatcctttacaagaatatgagaggtgagtcatgcaagcatattggatag	MKIKEMNINIVLEERWENIKKPEDGHKFLNKILVAAKEELTGKVAAAITIKVCVKGLPQHHQFALDEFKESFYNPNKQMLESNFAVSTSIVHDRSFILYKNMRGESCKHIG
SA1	SA1_ORF168	SA1|_120084_120260	120084	120260	+	Phage protein				atgcaagcatattggatagaaattttactgtcacttggtagtgtagcagtatttatttaccttctttgcaagtactatgcagaacacaaaaaatgtgacttctgtaatggggaagggtatacaagagcaggatgttgccctatttgtggtggttctggtaaaatgtttaataagtaa	MQAYWIEILLSLGSVAVFIYLLCKYYAEHKKCDFCNGEGYTRAGCCPICGGSGKMFNK
SA1	SA1_ORF169	SA1|_120289_122655	120289	122655	+	Phage rIIA lysis inhibitor				atgcgcatggtaaacgaccacgcagaagtgattaagagttcaacttctttagagacatctcaagcacagattacaatgacacctgaaatgttcagccttctgagttctggtgtatatacatttaaagagcgagcagtaattcgtgaactgtcatgtaacgcagtagatgctcagaaagaagctggaaaagaaaacatcccgttccatgtgcatttacctactcgttttgagccttactttgaagttcgtgattttggaactggattgactcatgataaagttatgagtttgtatctaaactacggggcttctacgaagaatgactctaatgactacattggtgcaatgggtatcggctcaaaatccccatttgcaattgctcagtcattcacagtgtcc…	MRMVNDHAEVIKSSTSLETSQAQITMTPEMFSLLSSGVYTFKERAVIRELSCNAVDAQKEAGKENIPFHVHLPTRFEPYFEVRDFGTGLTHDKVMSLYLNYGASTKNDSNDYIGAMGIGSKSPFAIAQSFTVSSYVDGVANKYSVYLENGIPQVTKLTTNPTKEPNGLAVRVAVADHRISKFFEEAGHVYSYFAVKPESNIEYDDVLADMNVIAREEGVYDAMIHKHSWRSSDNRTEFNVVMGNIAYPVNMEALLGDDFFKVLPEFFRRSVDLVNIYMPIGSVAIAASREALQMNDTTKNVIIEATKKITEAITKDVIKKVNSQPTLMDAAQAYAELRLNSREMFNAVCPKLEWGGVKLDSLEEELLNIRRGIIYAENGSVVYERDGKGNIKVDRNGNN…
SA1	SA1_ORF170	SA1|_122735_123844	122735	123844	+	Phage rIIB lysis inhibitor				atgactactaaaactaaagcacagattgacgcagaaatttacaaactggttaaagaaggcaagctgactaaaacggctattgcgcaaaaatttaatacttcaacccgttcagttggtcgtgctgtagagcgtcatgaagcaaccttaaaaggcaagaaaaaggtagcttctacaccagctacaaaaactttgaagcaagttgctaagtcagttaaaaagaaagctggcaaaccagttgaaaaggttgttaaagaggctgtacaaaaggctccggtaaataaactacacgaagctatgcagaatggtaaccagattgagtatatgattactggcgattctgttatcatgactttcggtgcagattctgaaatcgttgaatctacccatccaaactacaaa…	MTTKTKAQIDAEIYKLVKEGKLTKTAIAQKFNTSTRSVGRAVERHEATLKGKKKVASTPATKTLKQVAKSVKKKAGKPVEKVVKEAVQKAPVNKLHEAMQNGNQIEYMITGDSVIMTFGADSEIVESTHPNYKEIVMAVVGGEYKKAFELMNIRKSIENFTQGAITIKGDKLFYGAVEMRSTLVDRILHMMKTGDKGFERLVMFFEKLMENPSKDSVEQLWGFVSHLDVEIDEEGYIIGWKKVSTREGKLVDSHTYKVPNDLGNIVEMPRWMVDNNRNVTCSQGLHVGAWDYVRCFSGDTILKVRVHPRDVVSVPTDYNDMKMRSSRYEVAAIVDNQRKVLKAWDGKTEALHVIVGTAGELISQRKREI
SA1	SA1_ORF171	SA1|_123945_124493	123945	124493	+	Phage protein				atgaagaagttgattctaggtttgtgcttaatgtttacagcacacttatcttatgcagttgactgcccagagctatcaattagccaaaaagcaaacatgttaaaagcttaccagtatggtgagaataatatgggtaaaggttggggtatcactctagctgctatagccttacaagagtcagagttaggtctgaatatggagaataaaaagacccatgattatggtatttttcagaatcacttgaagactgttgtaaagcgtaacaaaattagtcctaatgtagctaaaaagaaactcttaaaagattttgactatgctgcaaaggaaacgcacaaagagcttgagttctggacgaaggtgcatggtcaaccaaagtcaaagaagactttacaaagagtt…	MKKLILGLCLMFTAHLSYAVDCPELSISQKANMLKAYQYGENNMGKGWGITLAAIALQESELGLNMENKKTHDYGIFQNHLKTVVKRNKISPNVAKKKLLKDFDYAAKETHKELEFWTKVHGQPKSKKTLQRVLASYNAGYSYKIPKAKKYSQDVYNNMKVIAQCEFATNISKVNHEKIKKV
SA1	SA1_ORF172	SA1|_124471_125166	124471	125166	+	Phage protein				atgaaaaaattaagaaagtctgatgaagtactgtgccatgcttatgacttgcatcctcatgagttaggtcttgattcctgtgtatggactccagaacagtgcagggattttgaagacactgcaagagaagtggtatgttcgcttgaagagttccacacatcagaaccaattgtgaacgttgtggacaaagagactggtcaatctataggtgtaagacgtgatagtctagtcatagttaacaaagaccttgtagagaaaggcaacctcatcttagcagatattgatggtgttcttacaaattttaatcacgaagattgctcaactgaattgactgatgggtcattctcacagtacactaatcttcttgactctgtgagagcaaaaccaacgtatgttttt…	MKKLRKSDEVLCHAYDLHPHELGLDSCVWTPEQCRDFEDTAREVVCSLEEFHTSEPIVNVVDKETGQSIGVRRDSLVIVNKDLVEKGNLILADIDGVLTNFNHEDCSTELTDGSFSQYTNLLDSVRAKPTYVFSIIDAIANHAAIGLLTARGESQRIPTEMFLRHNIEHDYMLFMRGFGTNSINAESLKVRMIQSCILPYFNIVCFIEDTEKNVQKVNRILPHIKTMLVKH
SA1	SA1_ORF173	SA1|_125178_125642	125178	125642	+	Phage protein				atgaacaatatcattacggtagcactggacgccacagcaaacaaatctgaagtagttcgtaacattatcaaaagcaactttgagggtaaaatcttccgtgctgtcaatgtaaaagcagacgggaacatccgggagtatcgtgctcttctgaatgttaagaaacacgtcaaaggtgctggttcaacgactgcacacaaagaaaacctgatgactatctatgacatgggtatggcttcagagttaggtgctgaaggtatcgttaaagaaggtgctccgtatcgctctttcaatctggaaactgctcttatgctttcctttacaagtggttctaaaacaactacttatctctttactgatgctgcaacggtatctgctatcaaggatagcaccgtcaaagct…	MNNIITVALDATANKSEVVRNIIKSNFEGKIFRAVNVKADGNIREYRALLNVKKHVKGAGSTTAHKENLMTIYDMGMASELGAEGIVKEGAPYRSFNLETALMLSFTSGSKTTTYLFTDAATVSAIKDSTVKAGVAAAAKASSMAANVLAKVLG
SA1	SA1_ORF174	SA1|_125695_126042	125695	126042	+	Phage protein				atgacatttaaagagttctgtcaagctactttcataattgttttcttagttggggcaggtgtctggggaggatactcttacagggactaccaagttgctgaaactgagctaaataatgagaaactaataagtgttgctaaagatgcttatcaggaaggtttagccacactcagcaccaattacaaaaatgatttgaaagatgtgcttgctaagaataagcacacaaaagaggtactaacatatgaaaaaactaagccagagttttataatgtttgtgttactgataactatgtcagggtgttcaacgaacaaagtgaacagtacattcaaaaactcccaagtaagtga	MTFKEFCQATFIIVFLVGAGVWGGYSYRDYQVAETELNNEKLISVAKDAYQEGLATLSTNYKNDLKDVLAKNKHTKEVLTYEKTKPEFYNVCVTDNYVRVFNEQSEQYIQKLPSK
SA1	SA1_ORF175	SA1|_126008_126205	126008	126205	+	Phage protein				gtgaacagtacattcaaaaactcccaagtaagtgagagtgacaagtacactcaagaagaatcacggtatatcattaaaggtaatactggtggtgatgtggcagcagcccttgagttttatcgtgatgggttttaccagtgtacaatcaaagctaataaccttattgatatgattttattagggaacaaacagcaatga	MNSTFKNSQVSESDKYTQEESRYIIKGNTGGDVAAALEFYRDGFYQCTIKANNLIDMILLGNKQQ
SA1	SA1_ORF176	SA1|_126202_126471	126202	126471	+	Phage protein				atgacagagaatgaagacactttctatgtagaagggtacttactgctaccacgaccaaaagaaacttatatgcgggttgatttctcaccaacaattatggataatgtgatgtgtcatatctttatgcaaggtgtcacagcacagcttaagcatgttggtaaagagtgcaaaataaaggttgacactcatccagaaattaaagagaatcactacacatggttcttaccagactctaaagaaatcttagcagttcttaaaacgaggaaatga	MTENEDTFYVEGYLLLPRPKETYMRVDFSPTIMDNVMCHIFMQGVTAQLKHVGKECKIKVDTHPEIKENHYTWFLPDSKEILAVLKTRK
SA1	SA1_ORF177	SA1|_126474_126779	126474	126779	+	Phage protein				atgcaattccagccaacaaatcgtggattttcttatgcagaatttaaagatgctaaaggggaaatttgtactttacaagagagttcatcatatgagccatgtatctggttaggtgctaaagaggtctctgttcagtacctagatggtggctggaaaacacttgatatcccagcgttagtaggtaaagattttgtaggtaatcaaagaatgaagctcaatcaagaacaggtaaaaggactgttaccgtaccttcaatactttgctgaaaatggcgaattaccaacagaggaacttacaaatgggtga	MQFQPTNRGFSYAEFKDAKGEICTLQESSSYEPCIWLGAKEVSVQYLDGGWKTLDIPALVGKDFVGNQRMKLNQEQVKGLLPYLQYFAENGELPTEELTNG
SA1	SA1_ORF178	SA1|_126772_127176	126772	127176	+	Phage protein				atgggtgactgtgcagatgatgcagaccgttgggctgaacttcaagacttaagagcagagtttagagacctcttagtgatgtcttctaaaacaaatgtagagtacacacaaaaggattttccaaaggttcctttgtatgttatacaccaaaataatctaatgaactctggattaagtttgcaacaaaggatggaaatttgcctagcaaggtattacattaatgttgacgccaaagttggtgaattgattaagtgtccgtgctgtaatcttgaatttaagaagaagacataccaacaaaagttttgtggagttaaaaagagaggtcgctctaactgtaaagacttcttctttaatttcactgacttaaaaagaaataacagagctaagttctttattgtg…	MGDCADDADRWAELQDLRAEFRDLLVMSSKTNVEYTQKDFPKVPLYVIHQNNLMNSGLSLQQRMEICLARYYINVDAKVGELIKCPCCNLEFKKKTYQQKFCGVKKRGRSNCKDFFFNFTDLKRNNRAKFFIVG
SA1	SA1_ORF179	SA1|_127179_127505	127179	127505	+	Phage protein				atggaagtgaacggtaaaaccattgtagctgtcatccaagatagtgaaaaagatattggtgtagcacaagtcacatatggtaacggcaagttcctatatggtgttgtggcaatggtagggacaaggagtgatacaaaaactttcaaagattgtgttgaccttcttgaagaatccatacacaatcattggtgtctgatatggatgacagacaacgaagtgatagaacgcttcaaaaagattggtatcaacattgatagtattgagcatgttgatttgtatgagctaactgagaaggtaaactatgaaagtaatactagccagagataa	MEVNGKTIVAVIQDSEKDIGVAQVTYGNGKFLYGVVAMVGTRSDTKTFKDCVDLLEESIHNHWCLIWMTDNEVIERFKKIGINIDSIEHVDLYELTEKVNYESNTSQR
SA1	SA1_ORF180	SA1|_127480_127707	127480	127707	+	Phage protein				atgaaagtaatactagccagagataaaaagacacggaaaattatccggtcagcagtatacattggaagaaatgaagtgattccttttacagcaaatgatgtgataatctacaggaaaaaattagcattcagttattgcttacgtggctttatctcacagccattggaagactttaaaagtcgttgtggtaaaggtatcatcattcaagaggcaattatcaatggctga	MKVILARDKKTRKIIRSAVYIGRNEVIPFTANDVIIYRKKLAFSYCLRGFISQPLEDFKSRCGKGIIIQEAIING
SA1	SA1_ORF181	SA1|_127700_127900	127700	127900	+	Phage protein				atggctgacttctgcaaagactgttctatcgaaatgttcggacgtgatacaggtgacttaaaaggtcttatcactgaagatgactttaaagctggctatgcaatgccagtaatctgtgaaggttgtgggtgtatctgggtagaccatgaaggacagcgtgtaaaaccttcagaagataaagaatcttgggagagatgttaa	MADFCKDCSIEMFGRDTGDLKGLITEDDFKAGYAMPVICEGCGCIWVDHEGQRVKPSEDKESWERC
SA1	SA1_ORF182	SA1|_127901_128686	127901	128686	+	Phage protein				atgggtattgtaaaaattatcaatggtgatatctttgccgcatttgataaaggtaagtttgatgtcattggtcacggttgcaactgtatgaacttaatgggtgcaggtatcgctgacaagatttctaaactttaccccaaagcatatgagaccgatacagaagtttatctatatgcaggtggtataggccacaaaccctgtgaaaatttactaggtaatttctccgtagcacgtttaaaacaaggtcgtatagccaacctttacactcagcttaagactggtaaagatgcccgatacagtgctttagagtcatctttgaagcagcttaacagatactgtgaagttaatcagttgaagaaagttggtctacctatgattggtgcaggtatcggtggactc…	MGIVKIINGDIFAAFDKGKFDVIGHGCNCMNLMGAGIADKISKLYPKAYETDTEVYLYAGGIGHKPCENLLGNFSVARLKQGRIANLYTQLKTGKDARYSALESSLKQLNRYCEVNQLKKVGLPMIGAGIGGLDPQAVTVIINQVMKSVDVYLYVYEAGMYNELHSGWKNYCEPEYFAGVVVFTDDTVTLFRRRKGKIHQSNPPVEKMSLSNALVTHLSKSSHRIAVTFGSDADAYIYARTDEDIELIFSSPELTFLDAKN
SA1	SA1_ORF183	SA1|_129194_129385	129194	129385	+	hypothetical protein				atggcatcaagaaaaattaaagttggcgatgaggttaacattaagcacgaatactcttacaaaatgctaactatacgttcttataaggtttatcaggtggaagctatccacgaagacggtacattttcactaaaagggtatagtgagcgtttccctgctgaattgttcgaaaaatggagtactaaaaaatga	MASRKIKVGDEVNIKHEYSYKMLTIRSYKVYQVEAIHEDGTFSLKGYSERFPAELFEKWSTKK
SA1	SA1_ORF184	SA1|_129382_129588	129382	129588	+	Phage protein				atgacttactcccgtgaattgatggttacaaccaacgttaatacaggtgtaaaacgtttttacatgcaaatttgcggcgcatggtctagaatatcagaagctgactattgcaactatgtagaaacggcaattaactctaattgctaccttacaagaaacactaagaagtttacaaggcagacagcaatctactactacgataaataa	MTYSRELMVTTNVNTGVKRFYMQICGAWSRISEADYCNYVETAINSNCYLTRNTKKFTRQTAIYYYDK
SA1	SA1_ORF185	SA1|_129676_130056	129676	130056	+	Phage protein				atggcttatcgtgcgcctaaattcatcaataaagaaaacttccgcgatgcactggagaagtcacttgatgaaaatttaaaaggtaatattgttgttgttcacgcatttaattttaaatatgatgtaaatggtaacaggattaaccattacacggcaacaatgctagatggtgcgctttcaagtgaaaaagcgattttacatgcacttgcaggacgtggtaaaaacctgataagatgcgataagagacgttatcaaggtggcgcatatggttacgatgatgctatctatcatcttgagaatatgggctatccagtagaaaaagctgtagcgccccaaattattggtagtgatggttatgtaacaattttcaaaattaactga	MAYRAPKFINKENFRDALEKSLDENLKGNIVVVHAFNFKYDVNGNRINHYTATMLDGALSSEKAILHALAGRGKNLIRCDKRRYQGGAYGYDDAIYHLENMGYPVEKAVAPQIIGSDGYVTIFKIN
SA1	SA1_ORF186	SA1|_130145_130435	130145	130435	+	Phage protein				atggctattatcaaaaacgttgtaattactgcaaaaactcgtgatgacgctcgcatcatggcgaaaaagttaggcgggaaagtggttgacaacggaaaacaatctgctgtaaggtggggcgtgaaggctgataaacagttgaagttgaaaaattcaccaataaacctgtttacatgtgtaaacactatcgggaagacaaatatatacacgaaaaaggtctatattagacgcgtagccttaacaactcccattcgtacaatgagaagttatgcaaagctgaaaattaactaa	MAIIKNVVITAKTRDDARIMAKKLGGKVVDNGKQSAVRWGVKADKQLKLKNSPINLFTCVNTIGKTNIYTKKVYIRRVALTTPIRTMRSYAKLKIN
SA1	SA1_ORF187	SA1|_130523_131035	130523	131035	+	Phage protein				atgaaatctgtagacgctacttttgaagttgtaaaagaaaaattcactattatttatgaagcagtaaatggctacgaagcaagccataatcttgataattggaagtttacagatgaccatcaaggcggcgtgactgttaaaaatcctaactgtcagcataatacatttaaatatgcaatccctttacattacagccttaaacagctttctagtgactatgcaaaacaaggccgggaaaatccatcaaaagaggcttacgcaagcttacagaaagaactagaaagagatttagaggcttcagagtacaaccttgccgcgaaagttgtcgatgcaaacggtaacacggttttagaaagtttttatcttggttatgctttcgattggtgctatcgtgacggc…	MKSVDATFEVVKEKFTIIYEAVNGYEASHNLDNWKFTDDHQGGVTVKNPNCQHNTFKYAIPLHYSLKQLSSDYAKQGRENPSKEAYASLQKELERDLEASEYNLAAKVVDANGNTVLESFYLGYAFDWCYRDGDDLEDRLKEEVNNSDAETEVLERLESLKDSVMNIFKN
SA1	SA1_ORF188	SA1|_131127_131423	131127	131423	+	Phage protein				atgaaattatcaaataaagttcgtgaaaatctaagcaagttactaaacaaaattgatttcattgaaacatcaagaaataatcatgatgttatggaatggttacacggcaaaataaaaggccgtcgtgtagtgatttgcttatggaatagttgcagggaatataaaaaacctgtattgcaagttaatatttataatgatacttttaaaagtcctgtaaagtctaaaagcgatttattagaatcctatgagatatctgtaaatggtaaagtgtcacgtaaagaggaaacaccatgttaa	MKLSNKVRENLSKLLNKIDFIETSRNNHDVMEWLHGKIKGRRVVICLWNSCREYKKPVLQVNIYNDTFKSPVKSKSDLLESYEISVNGKVSRKEETPC
SA1	SA1_ORF189	SA1|_131579_131749	131579	131749	+	Phage protein				atgagcttcagatataaagcgaaaacctatcagataagtgacatcttcaaagatgattttcagttagttgatgattataattctctgataaatgctttaaacatcagtgacttgaaagattatcacgctgtaattgttcaagaattgagcaaacgaaaacaaagtgtttga	MSFRYKAKTYQISDIFKDDFQLVDDYNSLINALNISDLKDYHAVIVQELSKRKQSV
SA1	SA1_ORF190	SA1|_131839_132111	131839	132111	+	Phage protein				atgtatactactaacaacggtcgcaccttaaacgtaacactgcgccactatgtgaacggtgtaatgcacttcgaggatttacaagctgaacaacacattctggattggcaacttgcaggattccaaaaaactgctaccggatacgggaaaaagattccaactagttggaaagtatactacgaaggacgtttgcgcagaatttatcaagatgtatacagcaatagcgcaacaagttacatcatggtaaaaggtaaaaaattgcacttagtgtaa	MYTTNNGRTLNVTLRHYVNGVMHFEDLQAEQHILDWQLAGFQKTATGYGKKIPTSWKVYYEGRLRRIYQDVYSNSATSYIMVKGKKLHLV
SA1	SA1_ORF191	SA1|_132198_132602	132198	132602	+	Phage protein				atggctattaataaccgtgaattatccatcttaaaagcacgtttgaccgttaaccggattaatgttattacgtcatcagcacaggatgaaacattgcacaacattattggtaagattcaaagtgttatcttagacgttgaaaatgtaaaaagctcattggctgacgttgcagcaggtatcacgctagacggcgcacaatatgaaatggctgacatgttaggcaaatcaaagataatgaataaagagcttgatttaaaaatgtttcgatttgccgtgaaagtgtggctatccgtcgagtatgacgccaattttgcaatcgctgatttctttgccacttggttacaacgtaatttgacaaatcatgattttcgtggtatctgcgatgcaatttacgcagaa…	MAINNRELSILKARLTVNRINVITSSAQDETLHNIIGKIQSVILDVENVKSSLADVAAGITLDGAQYEMADMLGKSKIMNKELDLKMFRFAVKVWLSVEYDANFAIADFFATWLQRNLTNHDFRGICDAIYAEL
SA1	SA1_ORF192	SA1|_132711_132914	132711	132914	+	Phage protein				atggctattattaacggtttaaacattgaaactactcacatcaaagatatcaaagtcggtgatatagtcctttttcacggcgtagaaaaaaccgtcactgaaaaggatatcaaagaggattctttcatgggtaggactctcttcggtgattcttattgcttagggtatcttgcagttttaaaagttgtcaaaaataacaaataa	MAIINGLNIETTHIKDIKVGDIVLFHGVEKTVTEKDIKEDSFMGRTLFGDSYCLGYLAVLKVVKNNK
SA1	SA1_ORF193	SA1|_133002_133544	133002	133544	+	Phage protein				atgaaatgctttcacggtactactcaagaaaattttatcaacctgattaataacggtgataagccatcaggtgcatggaattgttcggatatggacggcaatttttacgtttatccagaaaataaaatctatggcgacgatgatgaagaaataatctctgaaggtatacagcaagctctaggtaacgccactataacggcggctatccaaatgaaaagccaaaatattgttatcttagagcttgacattccagaagatgagttaaatgatgattattcttgtgataatatgtcaagcgtggcaagttttacagaatactttgatttaaattggattaaaaaggtttacatcactgagtttaatgctatgtttgcgcctttttgtcttccttcactggat…	MKCFHGTTQENFINLINNGDKPSGAWNCSDMDGNFYVYPENKIYGDDDEEIISEGIQQALGNATITAAIQMKSQNIVILELDIPEDELNDDYSCDNMSSVASFTEYFDLNWIKKVYITEFNAMFAPFCLPSLDNPNLNYLDESLELLAKSVQQSDSIQVFCDIMDTLTGNIVERDLKSFL
SA1	SA1_ORF194	SA1|_133611_133844	133611	133844	+	Phage protein				atgcttacaactgtttacctcatcctttctatctgtaatggtcattcatgcgattttaaagggcttgaagagtttacaggaagtaaagaaaatgccattcaagtctgtcagatagcaagacaagactaccccgccagtgacgacattcaatgctactttaagacagaagatgaagacggaatctattttgacagcgttgatggtcaatatgaaattatcattgaaaaagactag	MLTTVYLILSICNGHSCDFKGLEEFTGSKENAIQVCQIARQDYPASDDIQCYFKTEDEDGIYFDSVDGQYEIIIEKD
SA1	SA1_ORF195	SA1|_133937_134278	133937	134278	+	Phage protein				atggcttatgtaaccgtgattaccgataaaccggattcatcttggtcaactcaagtaagcgataagatgacacctatgcagtgcctaaaatactttgagcaatggaataaaggcgaggatgtcagcccctttcaagtgatgcagattatccatacagacaacgaagggattaaaacggttttaaatagtgagtactacgcaagccgctttgaaacgagaagtaaagcaatgaagcttctacgtgaatccggctattctcatattgccgcgctaatctgggatgacttgctaaaaaatcagcgtatcagctacgtaaaacctgaaaaaatattcatcagttaa	MAYVTVITDKPDSSWSTQVSDKMTPMQCLKYFEQWNKGEDVSPFQVMQIIHTDNEGIKTVLNSEYYASRFETRSKAMKLLRESGYSHIAALIWDDLLKNQRISYVKPEKIFIS
SA1	SA1_ORF196	SA1|_134498_135028	134498	135028	+	Phage protein				atgaacaagtttaaagctatcaacttcattcgttcaaatgctgtaatgtcaaaacctgtaaaagacacatacgaatttcgctgcaatggggtacactttgcaaccatcactaagtcagaaaacggggtttattacattcatcgccgtaatgtttctactgttgtagcctctcactttatgcaagctgtagcggagttattaccattattcttagagatttatctagatgagtgtaaaaacgttcgtaaccacgttaaaaaccttttaaacggttataaaatggcttatgaacgttctattaagtccttaaacaagttctataaagcccctatgaataccgtttcaatggcttacagtgtaagcggtgagttggttagcctcttcgaagtggaagaaatc…	MNKFKAINFIRSNAVMSKPVKDTYEFRCNGVHFATITKSENGVYYIHRRNVSTVVASHFMQAVAELLPLFLEIYLDECKNVRNHVKNLLNGYKMAYERSIKSLNKFYKAPMNTVSMAYSVSGELVSLFEVEEIELHDLRPSGYSKTLGEGLSFNIKNLEKTLKDIEKDIDETIKSL
SA1	SA1_ORF197	SA1|_135108_135356	135108	135356	+	Phage protein				atggctactatccgcgcaactgttaacgaattcggcttctactctctggacgttaaatttgaccttgtaggtactgataacgcctttgaaatggtgaaagtccttatcagtcagaccatcaaagattataatccttcggatgagttctgggaggaaacaaaacaggaagttcttacgcatggtcacacttatcactattggggagaaaaaatcgtctccctgtactacaacaaacaagactataactaa	MATIRATVNEFGFYSLDVKFDLVGTDNAFEMVKVLISQTIKDYNPSDEFWEETKQEVLTHGHTYHYWGEKIVSLYYNKQDYN
SA1	SA1_ORF198	SA1|_137627_137079	137627	137079	-	Phage protein				atgaaaaaagataacttaaaagaagttgaaggcaactacctagtccttgactggaatgatattcgggaagcactctccgaagaaagccttgacatactagagcaacttatcttctcagtacgtcataccagaggtattgtaaacggtaaagagccattagaaggaatctttgtagagaagtcttatccgttctatgaagatactttgcagaaagttaaaatgtactttagacagaagaaccgtaaagtggtcactatggtgtctcttggtggtcagaacatgtctgtgatggaagatatcaaccctaagagaccgagtaaaggtgtttgtataaaaatcacaggacatgaagagtatatctcagtggatgactttagtgcattctgtaatggttctgct…	MKKDNLKEVEGNYLVLDWNDIREALSEESLDILEQLIFSVRHTRGIVNGKEPLEGIFVEKSYPFYEDTLQKVKMYFRQKNRKVVTMVSLGGQNMSVMEDINPKRPSKGVCIKITGHEEYISVDDFSAFCNGSAVFNGFHYDIRVYPIKGDDIMMQIFDNNNGFTHFYQTTKSSLKTVLETLI
SA1	SA1_ORF199	SA1|_138105_137641	138105	137641	-	Phage protein				atgaaaattaaagtagtagttcaaaaagcaatgcttaacaattcaactaaagataaaatgtacaaagagatttgtgataagttgaattgctcaagacatgctgctaaggctcttgtgcattgctttatcttggaatgctcagaagcttatatgaaacatatagcttttgaaagttctaacttactaggtgatgtagaagttggtgagaagctaaaagaacctgagataaaaacagtccctaaagttggtaatgtataccctcttaaagacttcaagactggagaggttgttgcaaaaggtgtagtagagtctgtttatcatgacggtaaatacctatttaagatatttgagtgtgatagcatctatttacatttgtttggtcttacattcttagtaaca…	MKIKVVVQKAMLNNSTKDKMYKEICDKLNCSRHAAKALVHCFILECSEAYMKHIAFESSNLLGDVEVGEKLKEPEIKTVPKVGNVYPLKDFKTGEVVAKGVVESVYHDGKYLFKIFECDSIYLHLFGLTFLVTEEDLIKNNDNKFAVPDYQVLR
SA1	SA1_ORF200	SA1|_138383_138159	138383	138159	-	Phage protein				atgattaagacacctgtaccaatttttggatttccttctattgaagagttcaaagtttatcttgacaaaaacttctacaatgagcagcctgttactctgctgaagagtgatttatcagagctccttgatatggttatcaaggcaacttctgagaaggagcctgagcagaaagctgagaagaagactagtaagaaatctgaaaagaaaactgaaaagtctgagtaa	MIKTPVPIFGFPSIEEFKVYLDKNFYNEQPVTLLKSDLSELLDMVIKATSEKEPEQKAEKKTSKKSEKKTEKSE
SA1	SA1_ORF201	SA1|_138963_138460	138963	138460	-	Phage protein				atgatttacgaagaaaggtataagatagattatcaggatactcgtcatcatacttctttgagagtaaccaaaccaaatggagatactggtattatagcacattttggtggtgattattggtacggtacaggttgctttgaaggctacaataaagaatacttgaaagctttctacagagactttacaaacgactacaacagggttgttgacgaaaagaataagtgcattaagcatgaataccatgccagaggttgtttaagtattgtcatgatactggttttcttcttagcaacattactagccgtatcagcaatcagttacatagctcaagacttaaccatcacacagattactgcaaaggtatatgatgtttggtacttgtatgctgtccctttagtt…	MIYEERYKIDYQDTRHHTSLRVTKPNGDTGIIAHFGGDYWYGTGCFEGYNKEYLKAFYRDFTNDYNRVVDEKNKCIKHEYHARGCLSIVMILVFFLATLLAVSAISYIAQDLTITQITAKVYDVWYLYAVPLVGIIIALMRFRVHKKRLKDSEVKLEEVSKECNLQL
SA1	SA1_ORF202	SA1|_139178_138960	139178	138960	-	Phage protein				atgaaaaaactaactacagttgaagattactacaagctgtccttattagaacaataccgtagaagccagaatatcagaaaatgttatggtaaacacgctgaaggtgacttttaccgttgctacgatgcagatttaaaaggggtaacacctagagggaaagtcctgcaaagacttgttgaccttgagtgggacaaacgattgagaggggttggaaaatga	MKKLTTVEDYYKLSLLEQYRRSQNIRKCYGKHAEGDFYRCYDADLKGVTPRGKVLQRLVDLEWDKRLRGVGK
SA1	SA1_ORF203	SA1|_139720_139175	139720	139175	-	Phage protein				atggctaaagtaaaagaacacgataaaattattttgtatgttaaacagaatccttcaaagagtgttgaggctgttgtaacacacatctcacacaatggtacagtttatttccgaccactgaagaacttagactttgacataacaccaaaccacacatttagtacctctgcaagactgtgcgcagggactgtatactcaactgctgagattgagtctttagctttcacaggtgcttacaagaactttatagggattgctttaaaggactctgaagaatcttttaaatttttcatggatgctgctaaaggtggtcatacacatcttatgccagtatttaagagagttgatacagaacttaccagtaagtgtaaggagctacatagcaacttagatgaactt…	MAKVKEHDKIILYVKQNPSKSVEAVVTHISHNGTVYFRPLKNLDFDITPNHTFSTSARLCAGTVYSTAEIESLAFTGAYKNFIGIALKDSEESFKFFMDAAKGGHTHLMPVFKRVDTELTSKCKELHSNLDELKTSVTKTTYIIEENHLEHLFRHMLKAGFTPNEITRETQRQFRNAMVKE
SA1	SA1_ORF204	SA1|_140374_139793	140374	139793	-	Phage protein				atgtccgaagagcaacaggatatcattccgcaagtaacacttgtacaacactttgggaatattgaagggtgtgttgcactttttcaaccaagcatcaactctcctgcaaaagtttgcaagctgactatgaatgttaacaacatcagtgtttgccttgttgatgaagttcaatatttcaagtttaatgacagagaggttgatgctgcactattgaagtatcgagcaagcctcgaaaaagacattgaccataaagaacttgtaacactgtttggtgaccttcacaaacttcttgaaaaagttatgaagcgcacatactacatgaacaacggttcaattatcaccactttaatttcaccatgtatttcagagccaattttaactgatgacggtggatactac…	MSEEQQDIIPQVTLVQHFGNIEGCVALFQPSINSPAKVCKLTMNVNNISVCLVDEVQYFKFNDREVDAALLKYRASLEKDIDHKELVTLFGDLHKLLEKVMKRTYYMNNGSIITTLISPCISEPILTDDGGYYVVASADSDWWMKNTALKTVIEAIREHIPSFSPWKGKSDDFIALLSEESNKRSALLPKKYS
SA1	SA1_ORF205	SA1|_140697_140374	140697	140374	-	Phage protein				gtgtacaaaaacttctcagatatcaaagagtctttaacaaataagcttgacttacaacgtaaaagactctttttaatgtatgacatagacaactacaaccatcctaaagagtttaactacaaagacggtacaaaggttgttgaatttgaagattctgtgacggtgtatgtcaagcatgacttaccagcaaagtacatagggatgttagagtattacatattcaaacatactggtatgcgtggtgaatctgttaagatatcttctatagaagtttttgagaaacctaacacacaacttaaaaagtatttaatgaggaaactgtaa	MYKNFSDIKESLTNKLDLQRKRLFLMYDIDNYNHPKEFNYKDGTKVVEFEDSVTVYVKHDLPAKYIGMLEYYIFKHTGMRGESVKISSIEVFEKPNTQLKKYLMRKL
SA1	SA1_ORF206	SA1|_141004_140711	141004	140711	-	Phage protein				atgagcaaagtacaggttgttttccctatttgtgacttctcactagagcgtgaacttgacctgtacgaagaaattactgacgaaatcatctggtctgttgtagaagaggctatcaagaaactgtatggtggcctcttaaacccatcaagtaagaagttaagcactaagcaagtagctgacccatatgtttcatatgatgcctacaacaaaccttttgagaatacctgctttgaccttatggtaggtaataacaaagtcaactatttcttcgtcagagagtttaacgatgagtaa	MSKVQVVFPICDFSLERELDLYEEITDEIIWSVVEEAIKKLYGGLLNPSSKKLSTKQVADPYVSYDAYNKPFENTCFDLMVGNNKVNYFFVREFNDE
SA1	SA1_ORF207	SA1|_141399_141004	141399	141004	-	Phage protein				atgaataatagcagtcatattcacgttaaagttgatgtcagccgttacagcgaaaatgaggaactagacctgcaagatgctcttctttttgagaagaatggtaatctccatttgcattttgaaggtacaaacacatatctccacagatgtcgagatgatgcagatggttgtcctgtttttgcttggtataatttagagtttcctctttacgcaatccactacccagatggtggtgaagactggacaacccaatcaatctttgatgagcttaatggtgttccagttgagcaagaagagcaagaacctgttgaactcaccttcacttttatcaaagaagagaaagtaggtgacttgtcagtaactgaagcaattcaagtatcacaggttattcgttaa	MNNSSHIHVKVDVSRYSENEELDLQDALLFEKNGNLHLHFEGTNTYLHRCRDDADGCPVFAWYNLEFPLYAIHYPDGGEDWTTQSIFDELNGVPVEQEEQEPVELTFTFIKEEKVGDLSVTEAIQVSQVIR
SA1	SA1_ORF208	SA1|_141790_141392	141790	141392	-	Phage protein				atgaagctttgggctagtgactttggaacttttaagtacactcgtaatggctcgcttgtacgcattgtcgggaacaatgtggtttcaagaggtgacaaggtatatacacggtttactgtagagcttgttgagctgtcacctattgagtctgtgaacaatggcctgttcaagtttgagacttacaatgtcaacgaacatggacaattcaaccctcttggtgaaagtggacttgatattatttcagagcacccattgacaaaagagcaacttgcaggttactataaatctgttctggaaaggcagttagcaacacatgaacaagaagctaactaccatttacagcattgcgaaactttaagagcaaaaatcgaacaagcagagagaggtttttatgaataa	MKLWASDFGTFKYTRNGSLVRIVGNNVVSRGDKVYTRFTVELVELSPIESVNNGLFKFETYNVNEHGQFNPLGESGLDIISEHPLTKEQLAGYYKSVLERQLATHEQEANYHLQHCETLRAKIEQAERGFYE
SA1	SA1_ORF209	SA1|_142306_141842	142306	141842	-	Phage lysin (EC 3.2.1.17) # Phage lysozyme or muramidase (EC 3.2.1.17)				atgcaactctcaagaaaaggtttagacgctattaagttcttcgaaggtctgaagttagatgcttacgaagactctgccggaatcccaacaatcgggtatgggacaatccgtattgacggaaaacctgttaagatgggtatgaagattaccgctgaacaagctgaacagtatcttctcgcagatgttgaaaagttcgttgcagcagtgaacaaagctatcaaggttccaacttctcagaatgagttcgatgcacttgtaagtgaaacatacaacatcggtatcacagctatgcaggactctacctttatcaagcgacacaatgatggtaataaggtcggttgtgcagaagctatgcaatggtggaacaaggttacagtcaaaggtaagaaggtcacttca…	MQLSRKGLDAIKFFEGLKLDAYEDSAGIPTIGYGTIRIDGKPVKMGMKITAEQAEQYLLADVEKFVAAVNKAIKVPTSQNEFDALVSETYNIGITAMQDSTFIKRHNDGNKVGCAEAMQWWNKVTVKGKKVTSNGLKNRRRMEADIYLDSVYPK
SA1	SA1_ORF210	SA1|_143190_142306	143190	142306	-	Phage protein				atgattaaagcaaagacttacccagacttcaaagagtttgtgaagggcttcattgcaaacgtaaaagctggtaagagatatgattttagaacatatcaagaagctattttaccacttacctatagttcgtattggcctgaagctgacattgcagaagttaagaagtttgactacaaaccagactataaagttccattcagtgatgagttgctttacagcattggtgctcaaatgagaacttctgacttcttcatggacttacaatatgcaattatcaatggtaaagacgttgacacaatttattgtgaatggctggcaagagttaaaccattctcaatgttgaatgctaagttgaaggatactatcaagccaccagcaatcactcagcaaccaaccaat…	MIKAKTYPDFKEFVKGFIANVKAGKRYDFRTYQEAILPLTYSSYWPEADIAEVKKFDYKPDYKVPFSDELLYSIGAQMRTSDFFMDLQYAIINGKDVDTIYCEWLARVKPFSMLNAKLKDTIKPPAITQQPTNQTVNEGGTLTLSVIATNATGYQWKKDGEDIPSATSATYTKQSVVPSDAGSYTCVVSGEAGTSVTSDAATVTVNALPVITQQPSGQTVNEGGSINLEVTATGATGYQWKKGEEDILDATTATYTKEGATAADAGSYTCVVTGAGGSVTSNAATVTVNPVGGA
SA1	SA1_ORF211	SA1|_143558_143187	143558	143187	-	Phage protein				atgaaagctaagagtgcaaaagacttttattgcttcctacaatcctatatcaattccgtgcaaaacggtgaaagatacaaccttaatgatgttatcccaacacctttgacatggagactcagcaaatggcctgaagaagatattacaccaacaatcgaacagcgtacctacaaacccgaaatcaatattccagactctgagaatctattatacccaatgttccatattgttggtcttggaagattccttatggatatccagtatgtaattggtaaaggttataaggttaaaggtattgttgttggtgacgtatctccgcatcacaaaggttattttagactaaacgcacatttagaggctaaaaagaaatga	MKAKSAKDFYCFLQSYINSVQNGERYNLNDVIPTPLTWRLSKWPEEDITPTIEQRTYKPEINIPDSENLLYPMFHIVGLGRFLMDIQYVIGKGYKVKGIVVGDVSPHHKGYFRLNAHLEAKKK
SA1	SA1_ORF212	SA1|_144196_143606	144196	143606	-	Phage protein				atgttaacagtaagttttaattacaatagtgatggctctgtatcaattaactcaccatatgcaaatgacctacttaaagagctagtcaatcagtgtgagaggggtcttcactatgttcaaaattcttttaaacagaagactattgctaataacttgatgcgtgtaacagtgacggcatcaaatccaaactatgactttgatagtgaaagtccgtactcattagttgcgcttggagagagcagccaattcaaacttgtttgccacgactcagaaacattccttaaggtattttccaaccttatccataataataagtacagctacgttgatggtagtgtaaacttctatccagcaaactatacatgtttgttaattgataatatgagaaaaagtaagcaa…	MLTVSFNYNSDGSVSINSPYANDLLKELVNQCERGLHYVQNSFKQKTIANNLMRVTVTASNPNYDFDSESPYSLVALGESSQFKLVCHDSETFLKVFSNLIHNNKYSYVDGSVNFYPANYTCLLIDNMRKSKQEPTEISFDVNSSPDAETSKNFDMSYALSLSKKSEFIDYVNGFGFKFDESMNLKKLKNLLKTKA
SA1	SA1_ORF213	SA1|_144816_145187	144816	145187	+	Phage protein				atgaaaaacagaacaaacaaaggccagtttaaaaaaggccagtctggaaacccatctggaagaccgaaaggctcacgtaacaaaagttctctcgtaaaagctcaactgaccattgataattctgctgagtttgctgcaaagttgtttgaagcgattgttacaagggacgctgctaagcttgcagagttcgggttaaacacagacgacgtaaccatcaagagcatgattgaggtcggtaaaactatctttactcactcagcaggtgagatgaaagcacttgcagcagacactaagaagactcctgataatggtggtcagtcccagacagataacaaaccaacgttctctgctgttgcaacgctcaaaaaataa	MKNRTNKGQFKKGQSGNPSGRPKGSRNKSSLVKAQLTIDNSAEFAAKLFEAIVTRDAAKLAEFGLNTDDVTIKSMIEVGKTIFTHSAGEMKALAADTKKTPDNGGQSQTDNKPTFSAVATLKK
SA1	SA1_ORF214	SA1|_145270_146685	145270	146685	+	Phage protein				atgagcgagttatttaaacatgcgcaccttcatgcaggtcgaactgaaaatggtgctataaaccatacttcatcaatgtctgctcttgtagacttttacaaagctgctggttcaagccgtagcaatgtagaaatcttaccagacctgttctacaaagctttgcgtgaggatgttgatgttgcagttcgtattttactgcatatgcgagatgtacgagaaggtatgggtgagcgtaaagctttccgaactgttttacttcaagcaattgaagataagattttagaacctacacaggttcttcgcattatggataagattgcagaacttggtcgttttgatgacttcaaaatcttcgtaggtactcgttttgagacagattccttcaaacatttagaagca…	MSELFKHAHLHAGRTENGAINHTSSMSALVDFYKAAGSSRSNVEILPDLFYKALREDVDVAVRILLHMRDVREGMGERKAFRTVLLQAIEDKILEPTQVLRIMDKIAELGRFDDFKIFVGTRFETDSFKHLEAALLDPATAGLAAKWLPRVKPRHKQFVKRFCKFANLSEKEYRTLLSALSDTVEQKISANEFGKIDYSKIPSLAAARYQKLFNRKDGERYKAYIESLSKGEAKINAGAVYPYDVIKSVKYGNADVANEQWEALPNWMAEGENILCMSDVSSSMSWVNFGSITALDIGVSLALYVAERNTGCFKNELMVYSTNPHFIELSGDLKNRHRQVMRHVEYGSTNLQAAFDRILEIGKRNNLTQKDMPSKLIIFSDMEFNQVDGANGRTNFEAI…
SA1	SA1_ORF215	SA1|_146853_146926	146853	146926	+	tRNA-Pro-TGG				ctctgtttagctcagcttggtagagcgttccgtttggggcggtaaggccggaggttcaagtcctccaacagaga
SA1	SA1_ORF216	SA1|_146937_147011	146937	147011	+	tRNA-Glu-TTC				gttccagtagacaaaatggtaaagtcaccactctttcaaagtggatatttgagggttcaaatcccttctggaacg
