# Supplementary material for: Safety assessment of Staphylococcus phages of the family Myoviridae based on complete genome sequences
Source: Sci Rep. 2017 Jan 24;7:41259. doi: 10.1038/srep41259 (PMC5259776; doi:10.1038/srep41259)
Supplement: Supplementary Dataset 17 [file srep41259-s18.xls]

## Sheet: Sheet1
contig_id	feature_id	location	start	stop	strand	function	aliases	figfam	evidence_codes	nucleotide_sequence	aa_sequence
SA11	SA11_ORF1	SA11|_129_1349	129	1349	+	Phage protein				atgtatgaagatgattttaataaggataaactaaaaaataacattactttacctgtccttttaaatattattttaagtaaatatggaaaggaaaatttagcttttaacataataatccaaacactaaagaataatgattattacttaaatctaagtagacttaatgtaaaaaactttgatgtatactctatgatagatagacctgatggttatcgcacagttagtaaaggtgaaaatgctactgataatttaaacaatctgttaaaattagttgtgtctaatattgataaagtttataacaacgaagattgtgatatatttaaagaacacaaagagtttctagtaataccaaacaaaaataaatggaaattacatgaagctttaaatttaagtaaacaa…	MYEDDFNKDKLKNNITLPVLLNIILSKYGKENLAFNIIIQTLKNNDYYLNLSRLNVKNFDVYSMIDRPDGYRTVSKGENATDNLNNLLKLVVSNIDKVYNNEDCDIFKEHKEFLVIPNKNKWKLHEALNLSKQTYNKFITLSKEEQENYLNILRVIINKFPSLYNESNLHKLFDDDFIMVTNSYSIGNALSFKGTTKEVLNFSFSDFRKMVNYINYDVRNRQRIHSYAVNNLYRDYIDFASDLVLLGYRTKESINLTPYSLKLEHDIVTDEYLTVKDEVDDLKLQQKYDNKLNNITNKEYKLNDGSKVKFLPADTTEKLKREGEQLSHCVGSYASNIINDRCLILLARKVDDLEKSWYTVEVRITKYGYTLGQQQSLKSHELPKELKDELIKDIKNINK…
SA11	SA11_ORF2	SA11|_1349_1510	1349	1510	+	Phage protein				atggtaaaaccagttataactttagaacctaaagaagttaagacattaatagagtatttaagtcattttgaagaagatgtacgaaaatataaagatatggagaaattatatgaagaattacacaaaaagtatcagcttgctaaaggaaactacgttgagtaa	MVKPVITLEPKEVKTLIEYLSHFEEDVRKYKDMEKLYEELHKKYQLAKGNYVE
SA11	SA11_ORF3	SA11|_1510_1695	1510	1695	+	hypothetical protein				atggaaaggtatagtaaagaatatgtagatatagacattacagttagagcattagtacaaacaccttatagagactcatatgatgttacaaataatagaaacgaattagtagaagataatatcgtcgttaatagtttatcagattatgttaaagtacaagaagttaaaataaatgatatagattaa	MERYSKEYVDIDITVRALVQTPYRDSYDVTNNRNELVEDNIVVNSLSDYVKVQEVKINDID
SA11	SA11_ORF4	SA11|_1814_2230	1814	2230	+	Phage protein				atggatactagagaatttattgattcacaaattggaagtaacaaagaggcaacagaattaaaagaattaaagataaacattgttgaagcatctttagatgtgacacattctttagatgacacattatattatgctaaaaagcttatgaaaaatgtagaacaactggagttatactataatgtcaactctaccactaatacaccgaaccattataaaggtaaaaaagatgttatatcatttttagaagaatatttctacattattggctttatagactgcatgctatttaatattgttaaatatacaacaagattaggaagaaaagacgatgaaagaaaagaagtagagaaaattaaaacctataccgaaaggttgttaaacttcatagaatatggtaat…	MDTREFIDSQIGSNKEATELKELKINIVEASLDVTHSLDDTLYYAKKLMKNVEQLELYYNVNSTTNTPNHYKGKKDVISFLEEYFYIIGFIDCMLFNIVKYTTRLGRKDDERKEVEKIKTYTERLLNFIEYGNSNGRG
SA11	SA11_ORF5	SA11|_2217_2540	2217	2540	+	Phage protein				atggaagaggataaaaaaaagatacataaatacttttgttacctatacttttcagattacttaccatcaaaaggtatagttgttttaaatcataatgttacctctcatgctacggagaacggagttaaaaattattacataggtaatattctaatagataacgcagaaataacagttgttatagacttaacggatttacaaaaagcaagtagtatgcaaaatatgttagaaatattgaataaaaatacagaatcttgtatctttaaaagcaaagaattaactactgagacggtaaataccttctttaaaggagaaattttatga	MEEDKKKIHKYFCYLYFSDYLPSKGIVVLNHNVTSHATENGVKNYYIGNILIDNAEITVVIDLTDLQKASSMQNMLEILNKNTESCIFKSKELTTETVNTFFKGEIL
SA11	SA11_ORF6	SA11|_2745_6551	2745	6551	+	Autotransporter adhesin				atgcctcatttaaaagcatatgataaatacggtaatatattggcaataggttacaatgtagagttacatgaagaagtagggtctgtaatcatacctaacttagctcctcatacccattaccctcaaggtgagttctatgtatcatgggaagctgaaaaatatgaaaccgataaagtagtagttcctggttttacaaccctagaatcatcattcaaagaaataacattatattttaaagaccatatacttgtaaatgctaaatctgcttatgatgtagcagtagataatggttttgtcggttctgaagaagaatgggttaagtctattaaaggagaaaaaggggaggaaggggaacaaggtaagcaaggtttaagtgcttatgaagtagctgtaaataac…	MPHLKAYDKYGNILAIGYNVELHEEVGSVIIPNLAPHTHYPQGEFYVSWEAEKYETDKVVVPGFTTLESSFKEITLYFKDHILVNAKSAYDVAVDNGFVGSEEEWVKSIKGEKGEEGEQGKQGLSAYEVAVNNGFTGSATDWLKTGKSPYVYSNEYIKQKDDTSDVQRLRRAIKDTSEGNTLHIPSSESPIKIDDTLIIDKNINIVSDAKIVYNGSKDKPAIKLDSLSYSNVTIKGIYDDSSYPTYGGGYHGFKSQNYIGLELVNCRNVNTNINEIIGFTVGNKHKATGGKGHWFNNTIINFFINNETHIELNTDGIGSNGEQSWMNSNYFYKSAFSYSGTEFNKHPNTYYNIKQTLTNANTYGGNSNVFDSLKFETASPTSENYVMVYLKKAVGFIFK…
SA11	SA11_ORF7	SA11|_6570_6932	6570	6932	+	Staphylococcal nuclease family protein				atgacagaagacaatttatatttatttaaagcacacgtggacaaagtagtggatggggatactatacatgtaactattgaccacggaatgagaacatactctgagcaaagaataagattactaggtgtcgacacaccagaaaagaaacaaaataattaccaagaagctaaggaatttacaacaactatgttagaaggaaaagatgttttaattcaaacatacaaagatgattcttttggtagatatttagctaaagtgttctacaaagaaaataaagagtataaaaatattagtgaagaattaattaaaaaaggattactaaaagaaaaaagtaaatggaataaagaacttgacaaacaataa	MTEDNLYLFKAHVDKVVDGDTIHVTIDHGMRTYSEQRIRLLGVDTPEKKQNNYQEAKEFTTTMLEGKDVLIQTYKDDSFGRYLAKVFYKENKEYKNISEELIKKGLLKEKSKWNKELDKQ
SA11	SA11_ORF8	SA11|_7320_8105	7320	8105	+	Phage DNA binding protein		FIG01283764	isu;Phage_packaging_machinery	atgactaaaaaaattaaaaatattgaaattgtttttgaaaacttagatagtgcggtattagaaccagaaaatgtagagttgatactagaaggtattagtgaagaaaaaactatgatatatggaaatagtgaagtagatacaagtaaatcagcaaaaaaagtttctattgaggtaagtggtatgaaggatgaatactttgaagagtttcatggtttcttagatgagccctacaacatgacattatatgatagattaagtggcaaagatattgtttgtgtttgtttgaattatgaggatggtacagacgatactgtatatgtaccttatcctgagtatgggcagtataattatatgcagagaaataagtacgaaaaagaaatagacactttatttattaca…	MTKKIKNIEIVFENLDSAVLEPENVELILEGISEEKTMIYGNSEVDTSKSAKKVSIEVSGMKDEYFEEFHGFLDEPYNMTLYDRLSGKDIVCVCLNYEDGTDDTVYVPYPEYGQYNYMQRNKYEKEIDTLFITIEDREQEEHVPNDEKPNFNEGETEDRTLDGLVSQVEEWSKDKGLDNNNPDRQALKFYEEAGEVASALSRGNLEALKDGIGDTVVTLIILAQQHDMSLQECLEFAYDEIKGRKGKTVNGTFIKEEDLNE
SA11	SA11_ORF9	SA11|_8098_8322	8098	8322	+	hypothetical protein				atgagtgataactttagtcaatttataagtaaaaaaagcaatgaattaaacaaagctacagaaaaacaaaaagattttatctataatcatatagattgtttatatgatgagtcaacttttgatatagagtcattaagtaaagatgaagctactgaacttataaatgatataactatagagttaagctgttcagatgattttcttgattggtatgattatcagtaa	MSDNFSQFISKKSNELNKATEKQKDFIYNHIDCLYDESTFDIESLSKDEATELINDITIELSCSDDFLDWYDYQ
SA11	SA11_ORF10	SA11|_8412_8735	8412	8735	+	Phage protein				atgtctaaaaaattaaaggtctacaacaaagatgaacagctaattttaacttctgatgaagttacaggtagttctgtaaaagtaacattaacagatttaaaacctaatactacttataataaaggtgattttaaagtatcttggttagtagatggacaagaatctaataaaacagacgtgcctagtttcaaaacattagagagtgaaaaagaagctgtagctcagcctgtcattgtaaacacactagatatgggtactgatggatacacaataagtaatgaaccgcctaaaaatactaataagatatggcttaaatcagaataa	MSKKLKVYNKDEQLILTSDEVTGSSVKVTLTDLKPNTTYNKGDFKVSWLVDGQESNKTDVPSFKTLESEKEAVAQPVIVNTLDMGTDGYTISNEPPKNTNKIWLKSE
SA11	SA11_ORF11	SA11|_8752_9312	8752	9312	+	Phage protein				atggcaaacttattaccacatttttacaacacagaaacaaataaatgggaagaactatatacaaaacctattgctagagaagtatttaatatcatgaaagaagattatttagctcacaaaggtgaaataggctattacattgctaagtacaaagatggagacacaagtattgagcaacctaatgttgttgttttttatgatgttaacgattatgaaacaatgactttaaataaagaggaaatgacaagactattaaatgattatatagataataatttacaaggaaagtttaaacccttttctcttactaaattcttacaaaatttagaagaccttaattacgctttaccaaaacaagaaaaatttcatgtagatacaatccagtcggataaaagaaaa…	MANLLPHFYNTETNKWEELYTKPIAREVFNIMKEDYLAHKGEIGYYIAKYKDGDTSIEQPNVVVFYDVNDYETMTLNKEEMTRLLNDYIDNNLQGKFKPFSLTKFLQNLEDLNYALPKQEKFHVDTIQSDKRKFSFPDTNAINTNPDILDALTATDNHVYMEVKYLYNGHPIDDKKLIKGNQDLKN
SA11	SA11_ORF12	SA11|_9439_9978	9439	9978	+	Phage protein				atgaataagatatatgttatatatgcagaagaagattcctattatgttgaagaacctaccttagaagtaatagggtacactactaatatagaagaagctaagtatattaaaaataattacgatgcatggtgtcgtattataagagtatgggaagttgaaagacttacaaaagaaatacttgataaagaacagaaactatataaactaatgtcaacggcagtgatacaaagagagcaacattattttaaacccatacaagagttcaatacaattgtagatgaggtgtttagtttaagtaaaccagatattgactttaatgagaaatgtgaaattagcgtttattcattaaataaaaatcaaattcaggtagatataggtttacttttccctactgaacca…	MNKIYVIYAEEDSYYVEEPTLEVIGYTTNIEEAKYIKNNYDAWCRIIRVWEVERLTKEILDKEQKLYKLMSTAVIQREQHYFKPIQEFNTIVDEVFSLSKPDIDFNEKCEISVYSLNKNQIQVDIGLLFPTEPTEKEVNSIVNDAKNKINFILKNCEKADIRGTEKIVKMIRKLNNKET
SA11	SA11_ORF13	SA11|_9981_10388	9981	10388	+	Phage protein		FIG01319482	ff	atgaaaattaaagtaaaaaaagaaatgacgttagccgaacttatggaatgggcttgggaatatcctgatttaacaaaaggaaagagattttacacagaaaatcaagataatgagaactttgtttatttttcttcggaagacggaagaaaatgtcttgttagtgaatttatatcagctgacgacacttttgaagtcaaagttgaagaggaaatcacagaagatactaagtttgataggttgtttaaagtatatgagtttcgagaaagagcctatatgtcagcgatgcacacaaataccagtatcaaagaacgtttagagaacgcgtctttccctaccaaagcattctatatcttaaacgatgacatgacgatgacattgatttggaaagatggggagttg…	MKIKVKKEMTLAELMEWAWEYPDLTKGKRFYTENQDNENFVYFSSEDGRKCLVSEFISADDTFEVKVEEEITEDTKFDRLFKVYEFRERAYMSAMHTNTSIKERLENASFPTKAFYILNDDMTMTLIWKDGELVE
SA11	SA11_ORF14	SA11|_10385_10579	10385	10579	+	Phage protein				atgatgcaaacctataaagtaagtctttgtatcaagttcttagcatctaaatgtgattacaaaataaaaaagcattattttgtgcaaagtataaatgaggaagaagctaagaatatggcattaaaactgactcgtaaaaagctctcattcaaaactgcaagtataagggtcgaaaaagtggaggcagtagaataa	MMQTYKVSLCIKFLASKCDYKIKKHYFVQSINEEEAKNMALKLTRKKLSFKTASIRVEKVEAVE
SA11	SA11_ORF15	SA11|_10738_10965	10738	10965	+	Phage protein		FIG01319482	ff	gtgttagcaataccaggtgattttgaatctgcagtagaaacaattaacagagcagtgatatctattgatgttgtaagtggcattcacttaaaagactttatgtttgagagcgcaatctctgaaaatgattactttgagtatacagacaaaaaatctttccttatgtacgactgtgaggttaaaggcaacgtatttgaatcatctcatttattggaggtaatagaatga	MLAIPGDFESAVETINRAVISIDVVSGIHLKDFMFESAISENDYFEYTDKKSFLMYDCEVKGNVFESSHLLEVIE
SA11	SA11_ORF16	SA11|_10962_11315	10962	11315	+	Phage protein				atgataccgaaatttagagcatgggataaagaatcacaaagaatgtttaatattgctagatttgactttgcagaccatacagtatattcacacctatttgcttgtgatggttacttaggagaaaaccttgtaattatgcaatctacaggacttgaagataagaatggtactgaaatatttgaaggtgatatacttagatattggggggattgtagacctgtaatatttaaagaagcttcttttggatgggttgaagggggagattacataccattctctatgatgtgcatttcagagattggtaatactgaagttgtaggaaatatctatgaaaaaaggagtaaaaaagaatga	MIPKFRAWDKESQRMFNIARFDFADHTVYSHLFACDGYLGENLVIMQSTGLEDKNGTEIFEGDILRYWGDCRPVIFKEASFGWVEGGDYIPFSMMCISEIGNTEVVGNIYEKRSKKE
SA11	SA11_ORF17	SA11|_11312_11551	11312	11551	+	Phage protein				atgaaatattaccaagtagagcatgataattgtgagctatacgaagacagctactcttatagagaagataaaatatatactagtaaagaacagcttgttaaagacattaaatctgaaggatacaaagaattacaaggcatgtctagaaatcatgatggtattgcttaccttaaacatatagatgattttagagatgacatgattacaatacatgaaatagaaatcgtggacaataaataa	MKYYQVEHDNCELYEDSYSYREDKIYTSKEQLVKDIKSEGYKELQGMSRNHDGIAYLKHIDDFRDDMITIHEIEIVDNK
SA11	SA11_ORF18	SA11|_11566_12132	11566	12132	+	Phage protein				atgtatacaaatgaatttattaagaaggtaaataatttaggatatgaaaccagcctcgcaaataaaaatactaccaagagaaaagaaaaaatacttattaaaaaagaaaaccaacaacctattgcttgggtatttctaaatgaaccatattcttttcgaagcttaggcacagatagtgagttatttgatttaatggtagaatatgcaaaaacacctgtaaaagaacgtagtataagcaatatagcaaaagtaaaacctttagacttagatacccttacagatgactatgctaaagtaagagagtttatgctaaaagtcttaatagacatggaagacgtagtagagtatattcagtacacaggatataataagaatatcattaatcaatggacagatggt…	MYTNEFIKKVNNLGYETSLANKNTTKRKEKILIKKENQQPIAWVFLNEPYSFRSLGTDSELFDLMVEYAKTPVKERSISNIAKVKPLDLDTLTDDYAKVREFMLKVLIDMEDVVEYIQYTGYNKNIINQWTDGQTFRAIDKQGYNSLFINATSGIEKVLHGNYIIKDKKKGFEQVDRELFEYRYDMSH
SA11	SA11_ORF19	SA11|_13115_12771	13115	12771	-	hypothetical protein				atgaaattacttaaccaaatggaacaaacagcagaacttgaaggaattgaatttgacttattattaacagctatctatgaaacaatagaggtagatgttgttgaacacgatttactatgcaaatacattcatattgtaaaccaattaaaagagaataaagacataacaccattagaatatataccgtctaacctagactttacagacgatacaacaataagactagttgataataaagtgtttgagttagcagattatatattggaacatatgcgtgttgaagagtttaataaacacattaaagactatgaacaaattaaatcagaagctatagaaatgatgtaa	MKLLNQMEQTAELEGIEFDLLLTAIYETIEVDVVEHDLLCKYIHIVNQLKENKDITPLEYIPSNLDFTDDTTIRLVDNKVFELADYILEHMRVEEFNKHIKDYEQIKSEAIEMM
SA11	SA11_ORF20	SA11|_13444_13220	13444	13220	-	hypothetical protein				atgaacttatctgataaagaacttatagatataatggacaacgttaatagcttcactgatattgatgaagctattaacgaaacagtaagcaaacaaacaattaaaggcagtgacaaagacagcggaacgattaaacagtacaatagtttagatgagttaagacaagactatgacataacaacactagcaccagacgtaataaaagaattactgaataatcattag	MNLSDKELIDIMDNVNSFTDIDEAINETVSKQTIKGSDKDSGTIKQYNSLDELRQDYDITTLAPDVIKELLNNH
SA11	SA11_ORF21	SA11|_13799_13458	13799	13458	-	hypothetical protein				atgaaaaacacagtaaaagaaatggcaaacggaaacactaaacttgaaagattattagttttagcaattgaggaagcggttatgacagagcttgttgaatatgatgcattagataaatacaaccacttagaacaacagttattaaacaaggaagcattaacacaagcagaacgtaaaccatctaacattgattatagcacttacgagggagctatattagcacaagacaaagcagaacactttactaacgttatcttaaaccacatgaacaaagaacaatttgaacaaatgattatggatattgaaacactagaatttaatgcagaacaaatgctattctaa	MKNTVKEMANGNTKLERLLVLAIEEAVMTELVEYDALDKYNHLEQQLLNKEALTQAERKPSNIDYSTYEGAILAQDKAEHFTNVILNHMNKEQFEQMIMDIETLEFNAEQMLF
SA11	SA11_ORF22	SA11|_14273_14007	14273	14007	-	hypothetical protein				atgaatattaaaatagaaactaaaccaaaaacaacaataacagaaattaaaaaagatgttaaatacatcaaagacagcataggaaaagaattaggattaaaaagagaacaattcaaattgcctactggattaataacactaagaggttttagtaaggcaacaaactcatggataaacctaacaaatgttataggggatttcaatgaatacatcaaaaaagaagattacttggaatataaactatattgcaatgtacaaacaaaataa	MNIKIETKPKTTITEIKKDVKYIKDSIGKELGLKREQFKLPTGLITLRGFSKATNSWINLTNVIGDFNEYIKKEDYLEYKLYCNVQTK
SA11	SA11_ORF23	SA11|_14690_14400	14690	14400	-	hypothetical protein				atgaaaaactataaaactttagaagaattaaaccaagattatacagttattagaacacagaacgaagcttcaagcaaacataataacttagatgttactgatatttatgttaatgattggggtttgttacaatatggtatttactttaacaaattcgataacgtgtacaatgtagtttcaatgacatcaggaaacaagaaatataatattactgctcatgaacttgatagctttattatggatgagttaaacaaacagttagagttatttattaatgcaggaagactataa	MKNYKTLEELNQDYTVIRTQNEASSKHNNLDVTDIYVNDWGLLQYGIYFNKFDNVYNVVSMTSGNKKYNITAHELDSFIMDELNKQLELFINAGRL
SA11	SA11_ORF24	SA11|_15002_14856	15002	14856	-	hypothetical protein				atgattaaagttaaatataaaggcaagaaataccgctcaacacaaaatacagatgctattgtaactattctaggtggtacagcagtaatcacattgatagactggtttattagattacaagagaatattaatatatttattagataa	MIKVKYKGKKYRSTQNTDAIVTILGGTAVITLIDWFIRLQENINIFIR
SA11	SA11_ORF25	SA11|_15201_15055	15201	15055	-	hypothetical protein				atgagagatataagaatagttttaagagaaattgacgaggtacagcaagccttaatatatggtaggaatagcagagagttagcacgttttttacgtagacaactggtaaaactagagaaagaaagacaagatataaattggtcatag	MRDIRIVLREIDEVQQALIYGRNSRELARFLRRQLVKLEKERQDINWS
SA11	SA11_ORF26	SA11|_15516_15283	15516	15283	-	hypothetical protein				atgaaatatttatattacattaaaggaacttataacagaattaaagcacaaggttctatatcaaatgattatagactgtggtcagatatggaagaatgtgatgatttatactatcatattaataaagcttgtcatgctctttacaatagcaatgtaaaagaaattacaacaacagacaaatgcgtgaaactaacacttgaaaatggaaaaacaaaacttgttaaaaaaggttaa	MKYLYYIKGTYNRIKAQGSISNDYRLWSDMEECDDLYYHINKACHALYNSNVKEITTTDKCVKLTLENGKTKLVKKG
SA11	SA11_ORF27	SA11|_15673_15518	15673	15518	-	hypothetical protein				atgaaaacactaattactaacagtaaaccatataagaactacggctatgaaatggaacaattcgagagagaaaacaacgtaattatcacacgagcataccacgaaccaacaaagcaaggttatagccttgtaatacactatacggaggttaaataa	MKTLITNSKPYKNYGYEMEQFERENNVIITRAYHEPTKQGYSLVIHYTEVK
SA11	SA11_ORF28	SA11|_16060_15746	16060	15746	-	hypothetical protein				atgaacgtaaatcaaattggagatatactaatagaacttttagacatggacggttacaaaagcaataactactatagaaatgacttaaaatactcaacacattatcaagttaaatatttagcttacattgatggtagttatgaaacattagaactatttaaagaaacgaaagtctttagcgtatcacattcaaatagattaccaattaacattaatgttaaggtagtgaacaaacacttatttatagagctagataatacgttatacctagtgaatgagaatgcagaaattattaaagaaaaaaagttaaaataa	MNVNQIGDILIELLDMDGYKSNNYYRNDLKYSTHYQVKYLAYIDGSYETLELFKETKVFSVSHSNRLPININVKVVNKHLFIELDNTLYLVNENAEIIKEKKLK
SA11	SA11_ORF29	SA11|_17050_16643	17050	16643	-	Phage protein				atgaatattcaagaagcaaaggataaattatacgatgaattactttatacagtaagtctttgtgagggaacagaagaagatttactagaacttattgagaatttattttatatttacaatgacgagcctgcatttttaagtaaagacggtatgcaatatactattaaagattttatggagagaagaaaaacattagaacctatcttaactgaattaggtatagggtacgcaatgatagaatatcacacacatacagaatacgagttagttacttattcagtacttaaagttatacagtatgatgtagataactatactgtaattattgatactaatagtgataagaatattaagttatcagatttaacattagaagctgttaaggatattttgaatcaa…	MNIQEAKDKLYDELLYTVSLCEGTEEDLLELIENLFYIYNDEPAFLSKDGMQYTIKDFMERRKTLEPILTELGIGYAMIEYHTHTEYELVTYSVLKVIQYDVDNYTVIIDTNSDKNIKLSDLTLEAVKDILNQIK
SA11	SA11_ORF30	SA11|_18141_17860	18141	17860	-	Phage protein				atgactaaagttgtaagtagaggatatagttttgaagaacaagaagtaagtatgaattataatcaagggcaatggattatttatgcaagtagaaaaccttatattactgatattatgaaaaagtaccctgataaggtggaagtattagaacaattagaaaatgaaacaccagtattggttaaagttgtattagatgaggatttaattacattaagaaaaccggtaagtaatgagcgcaaagagcaaatgaaaaagattgctaaagaaagatttggtaaataa	MTKVVSRGYSFEEQEVSMNYNQGQWIIYASRKPYITDIMKKYPDKVEVLEQLENETPVLVKVVLDEDLITLRKPVSNERKEQMKKIAKERFGK
SA11	SA11_ORF31	SA11|_18576_18268	18576	18268	-	Phage protein				atgaaaacaataaaaagaaaaatagtacaagaaggtatgaacaaagaagaaactatgatggaagacgattctgttgtaatcaaaaaaattcaaaaaataacaggcggagctattcttcctttagccaatggcaaggaatatgtagtagtgtttagtaaagtagaccctactaaattaattgtatttaatgtggaacgtaatcaaatctatttaagtggttctggtttcgatagtgaactgtcttatgtagacagtaaaagcaaccctattaccttagaaacagttaggttaatcactaatttattataa	MKTIKRKIVQEGMNKEETMMEDDSVVIKKIQKITGGAILPLANGKEYVVVFSKVDPTKLIVFNVERNQIYLSGSGFDSELSYVDSKSNPITLETVRLITNLL
SA11	SA11_ORF32	SA11|_18788_18579	18788	18579	-	hypothetical protein				atgagtagtaataaaaaaatagcagaaagagttattgagaaatttttagatgagactaataaaggtgtagattttactaatcaagatgaatttaaccgcttcttagataatacagaagacttgtatgaagtatctgacactcaaagagataagattattaagtgtttacaaaacattatagttactgtatttatggataaggggaaataa	MSSNKKIAERVIEKFLDETNKGVDFTNQDEFNRFLDNTEDLYEVSDTQRDKIIKCLQNIIVTVFMDKGK
SA11	SA11_ORF33	SA11|_19060_18803	19060	18803	-	hypothetical protein				atgagtaacggaaaagtagcgttaattgggagtaaggtattagaagattataatatttatacaatcatagatgagaatcatatatacttaaaagatagtattgatgtggtttttaatgatgggaaggtattacctatatacattgatagtgtattaaaacaattaagtaaagatgataaaaatctatatttttctgaagaagatatagatattagtaaacttactaatgacgagtattatacagttactaaaaaataa	MSNGKVALIGSKVLEDYNIYTIIDENHIYLKDSIDVVFNDGKVLPIYIDSVLKQLSKDDKNLYFSEEDIDISKLTNDEYYTVTKK
SA11	SA11_ORF34	SA11|_19832_19095	19832	19095	-	hypothetical protein				gtgtttagtaagagaaaagaaattaaagagtataagaaacaaggttactctgttgattatattggtggttttttaggattatttggtcttggtggtgttttatactatgtagaaactaataaaaaatatttaaagtcaattagcgtaggtaaagatgataaccaatatgtatatgactttaatggttatgaatacttatcaagacataagttaaataccaaagaagaaaagttaatgtccaaagctattgctcagttaagtatcaaaggtttaaagaattttaatggagttaagcatatttgggatgtaggtttcttagagcaatcttttaatatacatcgtaaagatattgatacggttaaacttaaactaagttttgatgaagagggtaacctatat…	MFSKRKEIKEYKKQGYSVDYIGGFLGLFGLGGVLYYVETNKKYLKSISVGKDDNQYVYDFNGYEYLSRHKLNTKEEKLMSKAIAQLSIKGLKNFNGVKHIWDVGFLEQSFNIHRKDIDTVKLKLSFDEEGNLYYELELGWINIYKEYTGVKDFLNTVDNYLNFFYKDIVTSGLELKQVLYNTFMGGDYEFVVSPYNVVVYREVELIDIKKFYSDTYGIYSYGYGTNVHKPLQTIKYYLEYPMNEV
SA11	SA11_ORF35	SA11|_20211_19852	20211	19852	-	hypothetical protein				atgttagaacaagctaaaggtataactacagattatattatggaatttattgatgaacatgagcattatttctatgaagacttacacaagttagcaggggagttagtgttgaaagatacacatgacacaaaccctattgttattaatgatggtgatggttactcaggtactattatatctaaatttaaatcaaaggtagagggtgttccagatatcactgttagtgatttttacggttcatgctctttctgtgatactttaactaatgtatatgaagatagtgatgaacttgagataattagagatttagctactatggtactacatacaattcaatctatggaagagcaagtagaataa	MLEQAKGITTDYIMEFIDEHEHYFYEDLHKLAGELVLKDTHDTNPIVINDGDGYSGTIISKFKSKVEGVPDITVSDFYGSCSFCDTLTNVYEDSDELEIIRDLATMVLHTIQSMEEQVE
SA11	SA11_ORF36	SA11|_20638_20237	20638	20237	-	Phage protein				atggatatgaataaagaagtattagaacgtttagatagtttaggtggtaagttagagcaagcaggtacacatggttatgaatccttaattaaatacacagttactcaaggtattatagatttatgttcaataagtatattattatctataacagctatcttatgggtggctttgtataagtcagataaaaagtctaatgaaggtcatagtaccctattatttgagtttgtttataagaatgaaaaagagctttctgctgcaggatgcacagtaattatatttgctgttactctgtctattatttcttttttagtgctattaataggcttgcctattgctattcaagagatttttaatccagaaggatatttgattaagagtacgatagataatttaaaa…	MDMNKEVLERLDSLGGKLEQAGTHGYESLIKYTVTQGIIDLCSISILLSITAILWVALYKSDKKSNEGHSTLLFEFVYKNEKELSAAGCTVIIFAVTLSIISFLVLLIGLPIAIQEIFNPEGYLIKSTIDNLK
SA11	SA11_ORF37	SA11|_21097_20789	21097	20789	-	hypothetical protein				atggatattatggtaagtgaattatttgagtatatattaggtcattgtaactttggtagtggggattggtatacttatgacttaggtgaaggttactgtattaaagttaatgatgataaacattataataacatgaagtttatcaaaaatggtagagtagtaaaagaggttattaacagtgacacattactacctaaaggattcagtagtatctatagtcttattgattactatgaggaatctttagatgaaaagtgcagaaaagaaaaagagcgtctaaaggaaattcgtacgttcctaggtaagtag	MDIMVSELFEYILGHCNFGSGDWYTYDLGEGYCIKVNDDKHYNNMKFIKNGRVVKEVINSDTLLPKGFSSIYSLIDYYEESLDEKCRKEKERLKEIRTFLGK
SA11	SA11_ORF38	SA11|_21435_21097	21435	21097	-	hypothetical protein				atgtcaaaattagctaagttttgtaggaagtatggagaagttactggcataatggagaatattacagattatgaggtgtacttaggtaggggttataaagtaaggtgtagagtaggtaatagccttatttatattcttgtatataaagacaaccatatcattgctaggtttgaggaagcggataatatagtatttcctttgagtgatacgcttgaggtgggaacaattaaagacttagaggagctagaaggtttgtatactaatatctatatattactagggtatttatatacagaatatgaaaataaagttatgtatgagtatgggaggttagaataa	MSKLAKFCRKYGEVTGIMENITDYEVYLGRGYKVRCRVGNSLIYILVYKDNHIIARFEEADNIVFPLSDTLEVGTIKDLEELEGLYTNIYILLGYLYTEYENKVMYEYGRLE
SA11	SA11_ORF39	SA11|_21908_21570	21908	21570	-	hypothetical protein				atggaagaattagatatactagatagagtgttacataataaatcaggtataggtgagtttaagtatacaaattgtataagaacaagtgatgataagtatatttataggttctttctggaagatacttattttggttgtgctattatggtatatgatgatatgagtgagtatgaagtagtagtacaaggtacaggtaaggtgtatgtttccttattgaaagatgtagttagtaatatgtataagatactagtagatgagtatgataagtatttaaaagatagtgcttatcaaaaatatatgtataatatatttggagaacaagtagaacagtataactaa	MEELDILDRVLHNKSGIGEFKYTNCIRTSDDKYIYRFFLEDTYFGCAIMVYDDMSEYEVVVQGTGKVYVSLLKDVVSNMYKILVDEYDKYLKDSAYQKYMYNIFGEQVEQYN
SA11	SA11_ORF40	SA11|_22065_21922	22065	21922	-	hypothetical protein				atgtatttagttatagatatagatatatgttatagagtatatagtaaagaaggtaatagtaatagatttaagttagcagtgtttttaactatacttatattgattatgtttatatatggagtaggtgttttattaacacaatag	MYLVIDIDICYRVYSKEGNSNRFKLAVFLTILILIMFIYGVGVLLTQ
SA11	SA11_ORF41	SA11|_22314_22114	22314	22114	-	hypothetical protein				atgataagttcaactttaatgtatattgcggttagtattttaggtattagtattatagttggtatgcttagtgctttaattactgatatagttaaatctattaagcagaaagaagtgttttttagtatatatcttattgtttcttttgttttaactgttttagtttttgcttctataatactacatatgttaggtatgtaa	MISSTLMYIAVSILGISIIVGMLSALITDIVKSIKQKEVFFSIYLIVSFVLTVLVFASIILHMLGM
SA11	SA11_ORF42	SA11|_22554_22315	22554	22315	-	hypothetical protein				atgagtatatttataagtatcgttgctatatttttagctactattggtattgtactaagtataaggtttggtaagaagtattataagcatgtacttgataattatgatagtgttagtgatttagaatcagcttgtgtgtttggtttattatttatgagtatttgtattggtactatttctattgttttgagtttaggttacatagtaagtagagtactttattatataggagagttgtag	MSIFISIVAIFLATIGIVLSIRFGKKYYKHVLDNYDSVSDLESACVFGLLFMSICIGTISIVLSLGYIVSRVLYYIGEL
SA11	SA11_ORF43	SA11|_22805_22620	22805	22620	-	Phage protein				atgataggactaacaatgttacttacaatagtagctgtaatggttttgtttatgtatacctttattctagtagaaatggttcagtcaattaagtatgataggtttgataagtggactaatatcgtatcatttacagttatgacggttgtactggtatcaagtatattagctttatttggtatttag	MIGLTMLLTIVAVMVLFMYTFILVEMVQSIKYDRFDKWTNIVSFTVMTVVLVSSILALFGI
SA11	SA11_ORF44	SA11|_23002_22808	23002	22808	-	hypothetical protein				ttgagtaaagcattggagtttattttacgttatatattttgtttagcaggagtaattttaggtatgtgggtagggaatttaatcataggggaagaggtaattcctattacatgtttaattccttttgtacttgcttttgtacttgcttttatactctctgtattacatcatatgtctgataggaaggagagatag	MSKALEFILRYIFCLAGVILGMWVGNLIIGEEVIPITCLIPFVLAFVLAFILSVLHHMSDRKER
SA11	SA11_ORF45	SA11|_23259_23050	23259	23050	-	hypothetical protein				atgagtttatcagatatttatgtacatttaaatcagttaggatataaaatagaagttttaggggacatgagtacattaaaagttaatgactactacatcgaaaatagatgtatagatagtggttttagggttacaggggataatgtatttttatctgtatgttatggtgaagacgtagtaagattctttaaacaaaggttattaaagtag	MSLSDIYVHLNQLGYKIEVLGDMSTLKVNDYYIENRCIDSGFRVTGDNVFLSVCYGEDVVRFFKQRLLK
SA11	SA11_ORF46	SA11|_23786_23385	23786	23385	-	Phage protein				atgaagattaaaagagaagtttcgtttatagaattaatgtatatgtattataaaggtgatataaaaaaaggtcgacactattctactgatagtcagtttattgttgttataactgttgatgatatatcgttttataatgcattgtatcctaataaatctattactatacctaatgacactaagtttattgtagaagcggttatagatgcttctactgagttaagtagtatagtagttacttataagcaaggtaacagtgtattaaactcagtatggtatagaagtagtattaatgaagttattgactactatgtcgaaggtaaaaatacatggttattgtctgttagtactgttgtagataatgagttagttactatatggaaagatggtaacgtattg…	MKIKREVSFIELMYMYYKGDIKKGRHYSTDSQFIVVITVDDISFYNALYPNKSITIPNDTKFIVEAVIDASTELSSIVVTYKQGNSVLNSVWYRSSINEVIDYYVEGKNTWLLSVSTVVDNELVTIWKDGNVL
SA11	SA11_ORF47	SA11|_25853_24819	25853	24819	-	Phage protein				atggagtactggaaagaacaagacatatattattcaaaaacaaaacaaggtgttataagctatatagacttatcttccttacctaaaaagaagtctcgtattgattgggtaaatgtaaaccattatataccctttgagtatcatagcacgaaaggtaagctctatattaaataccttacaccaactaaaaaagaatctagagtagaaataacttacaacaataaaacccaagctacccaagtagctaatgtctataaggttaaattcaactttattacccaaggtcagaagtcttatactgttcataatataaaacaaggagatattattaaaaattgcgaagtactaaaagtagtagacactcatttaggtacacaactttatgtatataacataaag…	MEYWKEQDIYYSKTKQGVISYIDLSSLPKKKSRIDWVNVNHYIPFEYHSTKGKLYIKYLTPTKKESRVEITYNNKTQATQVANVYKVKFNFITQGQKSYTVHNIKQGDIIKNCEVLKVVDTHLGTQLYVYNIKEEVYGKVSKQNLLKYKTDNYIPYGTIPQSKMLYHKKHIHKYVKYKDLFKYKYTTKKKIETICPNCKRKKDIRITDLIKDNYSCQCSKQYSSFGERLTQSYLDIANIEYIREYKFKELGKKRFDFFLPKYNTVIEVHGVQHYQEVSGYMNHQKTKLSDIEKREYCKENSIQYIEIDARKSTFKHILSNLQRTFKYSNIDSKEVIKRYRHVYR
SA11	SA11_ORF48	SA11|_26147_25875	26147	25875	-	hypothetical protein				atgaaaaaaatattaagtttagttttatccgtattaattgtactaacaataatcaatgtgttgaaaaaccaagagcaagtagaacaaagtaaccaagaatctcaaaataatgatgcagatgaccatacttcatacgtacctgagaataacggagagcataaagacgttagtgaagaacgtaaaagattatggggtacagagtatcaagaaggtgaaacacataacccaaatgctaaagtgtttaatcaagatacaggagaacaggttcaataa	MKKILSLVLSVLIVLTIINVLKNQEQVEQSNQESQNNDADDHTSYVPENNGEHKDVSEERKRLWGTEYQEGETHNPNAKVFNQDTGEQVQ
SA11	SA11_ORF49	SA11|_27019_26288	27019	26288	-	Pentapeptide repeat family protein				atgaaaacaataacaaaagaagaattaaataaagctctagaagaacataaattatggatagaaagcaatgaggaagaaggtaaaagagcagatttaagttttacagacttacgtgacctagatttaaaggatgttgatttaagagaagctaccttaataggtgctgatttaagttatgtagatttaacaggagcagatttaaggcatgctgatttaagttgtgctaaactaatagaagttaatttaacagaagctatcttagcatatgcggatttaaactatgctgatatattaagttctagcttaagatatgcttctttagaagaagctaacttaacaggtgttgatttattagatagtgatttaacaaatgctactttaatagaggctgacttaaag…	MKTITKEELNKALEEHKLWIESNEEEGKRADLSFTDLRDLDLKDVDLREATLIGADLSYVDLTGADLRHADLSCAKLIEVNLTEAILAYADLNYADILSSSLRYASLEEANLTGVDLLDSDLTNATLIEADLKRAFLSGINLTNADLRSANLLDVNLSYVDLTGAELSWASTQGIRGLEMYSIDNIGSFKNKVTYLPKYNKVFVGCWEGNLEEFLKKGLEMNEGDNKERTNIVLAYQFFKNQL
SA11	SA11_ORF50	SA11|_27411_27019	27411	27019	-	hypothetical protein				atgataattcaaaagacatatacttgtaaagaattaatagaaaaatactttaatggttatttaaaagaaggtacttacacaggtacatccgatggcttagatacttattaccttctgttagaaaataaccgtatgactattggatatcaagtacctttggacgctagttttatagtagaagaagaaattactaatgacacaaaactagaaaactgctgggtattattaaatagtcatgcaaaagaactattcatggataacacaggtaatgtgagtattaatgattgtatagaaatatacggagatgaattattaactatcagtatcttaatcgatggtacctttattaatgtatggagaaatgatgattattttaatagaggaggagaataa	MIIQKTYTCKELIEKYFNGYLKEGTYTGTSDGLDTYYLLLENNRMTIGYQVPLDASFIVEEEITNDTKLENCWVLLNSHAKELFMDNTGNVSINDCIEIYGDELLTISILIDGTFINVWRNDDYFNRGGE
SA11	SA11_ORF51	SA11|_27608_27411	27608	27411	-	hypothetical protein				atgaataataaacaattagaacaattatataatgaagcaaacagggtgttgaataaagatattgatgatgtatcatatgtaaatgcacatagaatgattaaagactttttagatttacctatcgaaaacaaagagaaaagagagacattaaaagagttgtatcttattctaaataaattttataaggtgggagaataa	MNNKQLEQLYNEANRVLNKDIDDVSYVNAHRMIKDFLDLPIENKEKRETLKELYLILNKFYKVGE
SA11	SA11_ORF52	SA11|_28236_27712	28236	27712	-	hypothetical protein				atgaaaaatttaggtaaaattataaatattattgaaagagaatgggatattaacatagatagagaatatttggcagatatttattataatgaagttgaacaaggtagaaataaagcaattagtacgctaaaacgtatactagaaagagataaagagttatcaaagtactattatgacacttttctagaggcattaaaaaagagagaatctttagtgttaagttcacgagaagtagacacatatgatttagaggtagaatcatatgaatctcttttacaaatagggactgataaaaatagtattaattcatttactgttaaactcttagcgtttgagtacaatgtacctttagtagtatgtaatcataaatataaacaacatattatagacttttatggg…	MKNLGKIINIIEREWDINIDREYLADIYYNEVEQGRNKAISTLKRILERDKELSKYYYDTFLEALKKRESLVLSSREVDTYDLEVESYESLLQIGTDKNSINSFTVKLLAFEYNVPLVVCNHKYKQHIIDFYGLVEADVFTLSEVGNIVSNVVLVEDIPEDLLPESKVCIGTIE
SA11	SA11_ORF53	SA11|_29150_28254	29150	28254	-	hypothetical protein				atggtaggtatggtgattacatttttaattgttttaggtattatattgctaagtgtactaattattgttataccagatttaagcaaagcaaaaaaacgtaaagaagacgcagatattaactatagtcaatatactaaagacatggcttctgagtactatgaaaagtatataacacctactgaacacattattcaaactaaagtagaagaggtaattgaaaacataaagaaagagtatactgtctctactgtaactattgactcttctagtaatgaagacaaaattatcttacatgttaacgataagtacttaaaaaaggtagtgtataaagatacgtatgaatacatctacgattctaatacaaaataccaatacattattaataatgtaacatatgag…	MVGMVITFLIVLGIILLSVLIIVIPDLSKAKKRKEDADINYSQYTKDMASEYYEKYITPTEHIIQTKVEEVIENIKKEYTVSTVTIDSSSNEDKIILHVNDKYLKKVVYKDTYEYIYDSNTKYQYIINNVTYESSILLKQDEVNKLKDILNKVPVTAKHTFKNELLNHRNEYVLGYITIYIYGDLTAKITKNGYVQNFSTLEDFCDKYEAYCRFVRIDLYDWVKEVRTINGYKLKVDIKPYFKITATKTSKYEFVVSNDVSNVKVYRDGILLTNRYVQKAIDIQEIVEETLNNNTVVF
SA11	SA11_ORF54	SA11|_29401_29144	29401	29144	-	hypothetical protein				ttgataaaatttaattcagacgaacataaacatatacttaatgttatggatagattaccatatatttgttggttagatactgtagatggtgagtcaggtgctgactttttatgcgtattaaataggacacattatgagcttactgaactaggtataatgatttatagttatggtagttggtatatgataccatatgacaaagaagatttaattgaatatgcaataaaaagagatatagaggaggaaggggaatggtag	MIKFNSDEHKHILNVMDRLPYICWLDTVDGESGADFLCVLNRTHYELTELGIMIYSYGSWYMIPYDKEDLIEYAIKRDIEEEGEW
SA11	SA11_ORF55	SA11|_30107_29388	30107	29388	-	Pentapeptide repeat family protein				atgcaagacttaaaaaggataacacaacctgaattagatttattgatagaaaagcatgaacaatggctagctacaaatgaaaaggaaggagaaaagctttttttacagtgtgtagatttaagaaatcttgactttcattccgctgaccttcaatattcaactattgtaatgtctagtttaagtgatgctaacctaagttattgtgatttaagttattctgatttaagttacaatgagtgtatatctacgagatttacacatgctagaatgaatgatattgagttgtatcatactaacttagagggggctaatttagtaaaagcaaacttagaaaatgcctgcttagctgaagctaatgtaagtgaagcagacgctaggtgggctaatatgaaaaatgct…	MQDLKRITQPELDLLIEKHEQWLATNEKEGEKLFLQCVDLRNLDFHSADLQYSTIVMSSLSDANLSYCDLSYSDLSYNECISTRFTHARMNDIELYHTNLEGANLVKANLENACLAEANVSEADARWANMKNANLSKANLKGADFGGTNLTNTTLYYANTLDVFGISIYTISNVLDFDEHVTYLPDYDRIISNYNEYTLEEFGKLEPTLEYEEDRIKEVSKKIKLAYDFFKGVKEIDKI
SA11	SA11_ORF56	SA11|_30313_30107	30313	30107	-	hypothetical protein				atgtgtttaaaagatttaattgaagattatataaatcaagataaagaaataattataacagttacaagtactaaagtaattattgaggcagactatgatgttatttgtttacctaaaagtaaaattgatattgacgatttaaaagcttatgtatatggatttaatagatttaatatagagcaaattgtattaaaggacgtggaataa	MCLKDLIEDYINQDKEIIITVTSTKVIIEADYDVICLPKSKIDIDDLKAYVYGFNRFNIEQIVLKDVE
SA11	SA11_ORF57	SA11|_30870_30319	30870	30319	-	hypothetical protein				atgaacattgtagaacaacgaaaacccataaagagtaagcatattaacctaactaaacatgcgtatgaacgttatactttaagagttagtaacgatagtaaagaacgtgcttgtcagtggtttgctagtgctttaatgcaagctacttttgaacatacacaaaaaggcggtaatgaagtatatgtatttaaaaattatagaattgttattgataagcatctaactattattacagttatagatactgaagatgataattgggaaggtataaaagaagcaagagaacaaatagatacgtatattaaaggtaagctaaaaagaactgttacacctctatttactaaattagatagaatagatattagtatccatgaagcacatatcagcatgattaaaaca…	MNIVEQRKPIKSKHINLTKHAYERYTLRVSNDSKERACQWFASALMQATFEHTQKGGNEVYVFKNYRIVIDKHLTIITVIDTEDDNWEGIKEAREQIDTYIKGKLKRTVTPLFTKLDRIDISIHEAHISMIKTRNPKTKDIINKNIVELERNKSLLLNSIEGVKKTAHKYYVELKDIHKRLKD
SA11	SA11_ORF58	SA11|_31545_30889	31545	30889	-	pentapeptide repeat family protein				atgaaaacaataacaaaagaagaactacataaagttttagaagagcataaattatggttagatagtaatagtgaagaaggagctaaagcagatttaagttatactatcttaagaaatgctaatttagtagatgctgacttaaggagtgctaatttaagaggtgctgtcttaaggtatgctgatttagaggatactaatttaagaggtgctatcttaaaaggtgcggatttaacaagagctaacttaacacgtgctaacttaagctgtgttgatttagatgatgctaacttagaaggttctgttttatatggaactgatttatattatgctgatttaagaaaagctaatttaacagattccagattaaatgaggctaatttagaatatgcagacttaaca…	MKTITKEELHKVLEEHKLWLDSNSEEGAKADLSYTILRNANLVDADLRSANLRGAVLRYADLEDTNLRGAILKGADLTRANLTRANLSCVDLDDANLEGSVLYGTDLYYADLRKANLTDSRLNEANLEYADLTNTNLTDAKLSQASTQNIKGLKVYSIDNIGTFNGKVTYIPSLDRVYAGCWIGSLEAFLEKGLEMNEGNNSKLEEIRDAYCFFSKRK
SA11	SA11_ORF59	SA11|_32074_31568	32074	31568	-	Phage protein				atgaaaaacttatataaaattttaacaggagtattctttagcactacactattattaggaggttgtgcttactactcacaagaagatacaccaacacatgattataaagaagataagaaagaaaataagaaagaaaataagaaagatggttcatctaaagtagaagaacaagaaaataaacaaattcaagaagacaacactgttcaaaataaccaacaagataaccaagtacaaggtaaccaagcacaacagaacgaacaaatgcaagaggcaagcagaagtgaacataatggactatctaatgctgagtatgcggacaaatacaatcagtatagagaagctcaacaagcacaagcagaattagaaaacagaactgaagtagataaagctagtggcggt…	MKNLYKILTGVFFSTTLLLGGCAYYSQEDTPTHDYKEDKKENKKENKKDGSSKVEEQENKQIQEDNTVQNNQQDNQVQGNQAQQNEQMQEASRSEHNGLSNAEYADKYNQYREAQQAQAELENRTEVDKASGGGGGGASWNYAGANESFEQWLQRSQQEKAEAGVQAN
SA11	SA11_ORF60	SA11|_32454_32209	32454	32209	-	hypothetical protein				atgaaaaatttaaataaacaaaaacgcttgacgttggaattgattagtgataatctaaatacacaacataacttaaatacatcggttagtcttgtagattatagtataaaagactttacaaatagaaaagtgtatataagaactaaaaaaggtttagaacttactaatatgaaaagtttaaaaagtactgagtcattagatttattatttaagtatttagaattaattttaaaaggagatgtataa	MKNLNKQKRLTLELISDNLNTQHNLNTSVSLVDYSIKDFTNRKVYIRTKKGLELTNMKSLKSTESLDLLFKYLELILKGDV
SA11	SA11_ORF61	SA11|_32771_32457	32771	32457	-	Phage protein				atgtgtaaagaaaaagttcatagacagctatctaatgctatagaaatattagcaacttacaaagagtggtggtcttttccaaaagaattaagtaccacagaaacatttaagattattaactggaaagaagatacattagtatttgaagttagagataacggtaattatataggtaggtttagtgtagcaactcctattattgactttcattatgatagaattaaaaaaacgacagcacaatacatgataaattattttgctaaactagtatgtaaagatatgtatacgtattataaattacagagaggacagtaa	MCKEKVHRQLSNAIEILATYKEWWSFPKELSTTETFKIINWKEDTLVFEVRDNGNYIGRFSVATPIIDFHYDRIKKTTAQYMINYFAKLVCKDMYTYYKLQRGQ
SA11	SA11_ORF62	SA11|_33128_32835	33128	32835	-	hypothetical protein				atgtatacagaaaaatatagaaatttaatccatattacacatagtatcttggttagtattcaagaattagcaagtaatttattaaataaagaagtaaaactagttacaaaagaaaataagtatttatgtgttgtagatggtattattatgttaattgttgagggaggattagtatacacctattttgataaggtaggtttaaaagtgcctgaacgtattgcacttggtcatttagcaaaaagtttacagtttacaatatcagaatcaaataaagatttagaaaatcaaaaataa	MYTEKYRNLIHITHSILVSIQELASNLLNKEVKLVTKENKYLCVVDGIIMLIVEGGLVYTYFDKVGLKVPERIALGHLAKSLQFTISESNKDLENQK
SA11	SA11_ORF63	SA11|_33425_33141	33425	33141	-	hypothetical protein				atggaagtagtatatgagaatgaatgtagaggatattatatttgtgtcatagataatgaaggtaagtatgaagtatcatcttttaaaaaatcagtaaacaaatatacccctgaaattatagggtatactacagaaaagttactcttggaattaaaaataccatgtacatatgtaaatgctagtgaagtagaaagttttatgcaagaattaaaagtagcacgtattgcgcttgacaagtttactaaagatttatataataaaggcataacaaatattatattctaa	MEVVYENECRGYYICVIDNEGKYEVSSFKKSVNKYTPEIIGYTTEKLLLELKIPCTYVNASEVESFMQELKVARIALDKFTKDLYNKGITNIIF
SA11	SA11_ORF64	SA11|_33689_33426	33689	33426	-	hypothetical protein				atggatatagtagataaactcatgttaggttttattttattgttttatgtaggtgtatttatttggtacttatgggaagtctggaaattaacttctttaatatctgatatagttattaagtattatgttcgtaagggatgggttaaaggtttattaccttatttgattcatcaagttattattacgttagtttgggctactctagtattagtaccttttatacttagttatataatgataaagtatttgataggaggttactaa	MDIVDKLMLGFILLFYVGVFIWYLWEVWKLTSLISDIVIKYYVRKGWVKGLLPYLIHQVIITLVWATLVLVPFILSYIMIKYLIGGY
SA11	SA11_ORF65	SA11|_33947_33699	33947	33699	-	hypothetical protein				atgaaaaaaagtgatttagataatttgcatattgtggtcgtaagtattaagaacggtgttttacctgatgagcgtataattccaattggtttagatgtactaagtaaagtattagaaggtaaaactacatggacagttaagaaagaaattaaacatacatttggtaaagatgaattaaaaatatttaaagataattacaagttcttgcaacataaaattgtagaccttgctacaaaaggatataggtag	MKKSDLDNLHIVVVSIKNGVLPDERIIPIGLDVLSKVLEGKTTWTVKKEIKHTFGKDELKIFKDNYKFLQHKIVDLATKGYR
SA11	SA11_ORF66	SA11|_34489_34091	34489	34091	-	Phage protein				atgagtaaaaaagcaataattgcttatgtaattatcttagttatgttagctttatctatatctacttattacgtgtcctcatacttatatcatgaaaaaaccaaatcacaagttacagaccaattaacacatcatggtaaactaaaaaaagataagaatgtagagtacgtaggagattacacgcttaagaaagtagtagacaacaaagcatactttatggaaaaactacctacctatttaccaggaagaacaagtgataaaagtattgatatgagatattataggactagtaaatttagagaaggtgtaaactttaaacttattcgtgtgtatacggaggataatgacaataatccagtacataagtataggtttgaagcagtactaaataaaaagtaa	MSKKAIIAYVIILVMLALSISTYYVSSYLYHEKTKSQVTDQLTHHGKLKKDKNVEYVGDYTLKKVVDNKAYFMEKLPTYLPGRTSDKSIDMRYYRTSKFREGVNFKLIRVYTEDNDNNPVHKYRFEAVLNKK
SA11	SA11_ORF67	SA11|_35160_34525	35160	34525	-	Phage protein				atgcgcaaagaacgaattgtagattacttgtataatgtaaagagcattgataataatttaactatacaaggaatagaaaatagtttatttaacaaagaatctttacaagacttagtacctgactttgatacttctagtaaagagattaatgaaagtaatttatacctatgtacaataccagaagattataactccgaccatatagaaagtggtcagtatataggtatagatgtagggtatgtatctgaagaccctgctttcgaccatctaataggtcaagttcctaggagtgtgtatgagaaagcgcatgttatgcaaccactaattaagatagaaaatactgatatagattatactcaggctgatatgattaatgacattaaagtaggtacaagtatt…	MRKERIVDYLYNVKSIDNNLTIQGIENSLFNKESLQDLVPDFDTSSKEINESNLYLCTIPEDYNSDHIESGQYIGIDVGYVSEDPAFDHLIGQVPRSVYEKAHVMQPLIKIENTDIDYTQADMINDIKVGTSISDVKIKDKLSLMSNNLITHLEIVDKHYFDSSMEEALLKYYELKNPDYYLKHFLKLKELVGDNRMIYCPLLLKCIKVID
SA11	SA11_ORF68	SA11|_35608_35171	35608	35171	-	Phage protein				atgattattacattaaatgaagaagagaaagcattattagaaaataaaagcaactatacgccattaagtaagaataaagagttcaatacaccaaaagaagaatatattgttacaagttataataaaggtgtacctgtgactgatattgctaaggaagctaaagtaagtatgggtttgatttatacagtgttaaacttctataaagtacctaagaaacataagaaatctagagtagcaaaacgtgtaaaacatattactaatgataagaataaagtacaagccttaattaaagattatcaatatatggatttacaaagtatctataaaaagtataacattcataagaatggtttatattatattttagatttgtataatattgaaagaaaatcagattta…	MIITLNEEEKALLENKSNYTPLSKNKEFNTPKEEYIVTSYNKGVPVTDIAKEAKVSMGLIYTVLNFYKVPKKHKKSRVAKRVKHITNDKNKVQALIKDYQYMDLQSIYKKYNIHKNGLYYILDLYNIERKSDLKEKALEDTIEVE
SA11	SA11_ORF69	SA11|_36131_35673	36131	35673	-	Phage protein				atgacagaagaaattagtttaattccaataaaagatgttaaaccacttacagatatagtagatattataacacacctacataaaggtgatgtacttagagttaaacaagagaaccaaggagatatattacttagactaagtactggaaaacataagtttactgaagtgtcaagagacttagataaagaaaccatgttctataaaaggtattgggtactgtataatgtatctattaattctttactaacttttgatgtttatttagaagacgattatgtagaatctacaaaagttaagttccctaagaacacaattgtagaatatgtaagagataatcaagaatcagatgtagctaaggttaaagatattttagtagatagtaaaggtaattatttctat…	MTEEISLIPIKDVKPLTDIVDIITHLHKGDVLRVKQENQGDILLRLSTGKHKFTEVSRDLDKETMFYKRYWVLYNVSINSLLTFDVYLEDDYVESTKVKFPKNTIVEYVRDNQESDVAKVKDILVDSKGNYFYALSGETSLYNEDKLNKIKN
SA11	SA11_ORF70	SA11|_36880_36149	36880	36149	-	Phage protein				atggctagaaaaaagaatttaagaaataaaaaatctgatataaaggtagttccagataaggaaagtattctatctaaattatataataataaactattaaggtctaaagtggataatgctatagatgaagatgttagctatgatgatattatagacctatgtaaagagtatgacttagagttatccaaatctgctattacaagatataagagtaaacgtaaagaagctattgaaaatggatgggacttaggtgaacttattgataaaagaaagaaagttagtgctactcagatacaaaaaaaagaaaaccctatgaaagaattagatagtgaaaattatacaccttttgaactggctacacagaatgtacaaacaatatatgatgatattcaaatacta…	MARKKNLRNKKSDIKVVPDKESILSKLYNNKLLRSKVDNAIDEDVSYDDIIDLCKEYDLELSKSAITRYKSKRKEAIENGWDLGELIDKRKKVSATQIQKKENPMKELDSENYTPFELATQNVQTIYDDIQILDMIIQKGAKGLNFVETLDPALMIKAMETKDRITGNQLKGMSFIGLRELMIKQQAQDTAMTEVMLEFIPEDKHEEVLQRMEQLQEEFYKNLDLDEEGRKLKDTLDRVGYTI
SA11	SA11_ORF71	SA11|_38107_37253	38107	37253	-	Phage protein				atggttaaatacttaagaacaaaagctaaaaaaacaaatgtaagtactttatttaagaaactacaaagtaaagatattacactgttaggagtatcctatgatagtgattatttccctagcggtgtaacaataataccttatttagaggatatatcacaagtagaagatggtatagaatttacgaataaagtaatagttactgagaacttaaaacctgctattgtaggtatgaataatatgataagtgattcaggactaggttatgttaaaacagagcagttaaataaaagattagaaaatactggattaatgacagatttattatctaaaggaacagaattaacttcaacaaagaaagtagacattgtatcaacttttattgaacctactattatgtac…	MVKYLRTKAKKTNVSTLFKKLQSKDITLLGVSYDSDYFPSGVTIIPYLEDISQVEDGIEFTNKVIVTENLKPAIVGMNNMISDSGLGYVKTEQLNKRLENTGLMTDLLSKGTELTSTKKVDIVSTFIEPTIMYQDTTINKELKLRLYTIEDVSPLNDYTHVVYLLVTDKQYDGQSFIGTLCNQGILNKLDTIKVLTFFKGNNLINRSVFSVKLDTNKYHYSLYNTYETGIFFLDDDKDLIIACGQSYVKVRYKDIVSSKVEKVSDNNYKMVVNLVSNDELTILL
SA11	SA11_ORF72	SA11|_38613_38107	38613	38107	-	Phage protein				atggcaaagaggaaacctgatacatttaaacctaaatctaacggatataaacatcaacctgttaactttgctcctacaggtaacttatcaggtagaagtacttctttttttaataaaaaaagaaaagatataccagatgaaagtattgttgttaaatacaaacctttgtttgttaaaaggtttgataatgttactgctacagacattaaaatacaaaagaagtatgcgttagacttaattagtgaagctgtgaatataaagaagaaatatcttgtaatgaagcaaaaaggtaaattaacacaaactattctacatacggatagagtttattatgtttatagaggtaagaaattaataggtaaatgtagcattcgtgaacaacgtacatttagaggtaca…	MAKRKPDTFKPKSNGYKHQPVNFAPTGNLSGRSTSFFNKKRKDIPDESIVVKYKPLFVKRFDNVTATDIKIQKKYALDLISEAVNIKKKYLVMKQKGKLTQTILHTDRVYYVYRGKKLIGKCSIREQRTFRGTHLIYIFSTRHRISVRKNSRLDKKRTPKKMIYKGGK
SA11	SA11_ORF73	SA11|_39355_38594	39355	38594	-	Phage protein				atgtctgagataactaaattctatgagcaggacattaaagatttaattagaactaagagacatatgtttaaagatgatgagataacaagtaatatacaagatattagaatatttaatgaaaaagctatttgtcaaggtaaatgtagaactgactgtttaattcttgatagaaatggtactgttatgggtatagagataaaaacagaacgagactctacacaaagacttaataaacagttatactattatagtctagtatgtaagtatgtttatgtgatgtgtcatgataagcatgtacctaaagtagagcaaatactaaaaaggtataaacaccatcatgtaggtattatgagctatattaacttcaagggtagtcctgtagtaggtaagtataaagaa…	MSEITKFYEQDIKDLIRTKRHMFKDDEITSNIQDIRIFNEKAICQGKCRTDCLILDRNGTVMGIEIKTERDSTQRLNKQLYYYSLVCKYVYVMCHDKHVPKVEQILKRYKHHHVGIMSYINFKGSPVVGKYKEATPSPLRSPYHTLNILWKQHLMTILKQLRDYNTYLTGYNYREHGKNTNNEGSYIEGTQRMRMKKSAIINQVIHYLGVENSYKIFTRGVIYGYSNRWQILEDDFFKVIQNGVRVLYGKEET
SA11	SA11_ORF74	SA11|_39881_39348	39881	39348	-	Phage protein				ttgcaattaaattttggtaaatttgataatgaaattattaagacaaaagtaagtgaaggtgtttactcttttagaggtgttccttattactatatagaacatgtccaagatgaaacttctgagtatgtattagtatataacatacatagtgttgatgatgaagtaccacaaaagaaatataaaatagaaacagtaagtaaaactattagaggtggtacgatattaagtaatacaattaagtcaatgctacctaataataagaagtataaaaaggtatatgaacctcctatctttttagctaatattatacctttaggtacagatacaactacaggtgctgtaggtaaagggtttttcgaaagagaaaaagatagagtaactattacacaaaaagaaggc…	MQLNFGKFDNEIIKTKVSEGVYSFRGVPYYYIEHVQDETSEYVLVYNIHSVDDEVPQKKYKIETVSKTIRGGTILSNTIKSMLPNNKKYKKVYEPPIFLANIIPLGTDTTTGAVGKGFFEREKDRVTITQKEGTKVIHGEYTGVFICLSNIKWIKSYTPLDSILQYYQRIKGDRINV
SA11	SA11_ORF75	SA11|_40283_39954	40283	39954	-	hypothetical protein				atggacactctatcaattatagctttaacattgcttatcattattattgttaataccacaatgaactttgtaggtatgttacgtggtgagcgtgatttagtaaaaaaaggaggtaaccctctacccaattggcagtactataatgtgctattacctaatttatgtggtattatcctcttaggtattgttgtttattttggggattcgatttataaaattacaacaaggatagaagttctttttgctattattgcgcttattgtaatagatgtattgttaacagcgttagtattattagtattgagtttcgtaacaaaaaataaagaatag	MDTLSIIALTLLIIIIVNTTMNFVGMLRGERDLVKKGGNPLPNWQYYNVLLPNLCGIILLGIVVYFGDSIYKITTRIEVLFAIIALIVIDVLLTALVLLVLSFVTKNKE
SA11	SA11_ORF76	SA11|_41548_40295	41548	40295	-	Phage protein				atgagtaattataaaacagtagaagagttacaagcagttattgtaggtgtgtttcttaaagatgaaggtaaagtagttacctctaaatttaataaagtattagcaagttttggtattgatagagtaaatcgcaatgaattaaaagatattgtagataatattaggaaagacacatacttaaatgacttgaaaaataaagcagttaaaggtgaagtgttattagaggacttaagagatgtagaagataaacaagtatttgagggtaatgattatcatgaagaagtatcatcttatgtagtagcccatgaaaaagaactatctagactaagggaattacgaaagattaatagacaaaatgcataccctactattttgtttgatgaattaaagcgtactatg…	MSNYKTVEELQAVIVGVFLKDEGKVVTSKFNKVLASFGIDRVNRNELKDIVDNIRKDTYLNDLKNKAVKGEVLLEDLRDVEDKQVFEGNDYHEEVSSYVVAHEKELSRLRELRKINRQNAYPTILFDELKRTMVNELKGNKLLDHKVSKYASTEEEEELVILLSDFHVGCSFQDLTNEYNFEVLKRRLNQLLQETIKDISKRGISNVTVYFVGDLIEHINMRDVNQAFDTEFTMAEQVAKGTRLLIDFLTELSPYVWGNLRFGMIAGNHDRVQGNKNQKVYNDSVAYIVLDSLLLLKENGVLEGIEIIDNRKDVYTIKDTVCNLNIIINHGDGLKGKGKHIPKFIENTHIDLLITGHVHHFSVTQEDYNRMHIVASSPMGYNNYAKELHLSRTKPSQQL…
SA11	SA11_ORF77	SA11|_42311_41541	42311	41541	-	Phage protein				atgttatttattttaaatgaagtagcttcacatacagaacatttatccgaaggtatagatatgttcgacgttgaaagtgtgatatcttttgactcggcattacatttagctagtgataatacgtatgattctgttatttttttaggttttatatacaataatgaggattacttaaaatataaagaattattaaaaggtacaaaattatactttgtttctaatataaacttacctgataacaaagattttattacagtaggtgatgatttaaagtacctgtccttattagagcaacttgtggttctagatgatagaggtttaaatattaatttcagtagttatccaaaagacattgctcataagtatactgagttgtttagctttaaatctacttatgag…	MLFILNEVASHTEHLSEGIDMFDVESVISFDSALHLASDNTYDSVIFLGFIYNNEDYLKYKELLKGTKLYFVSNINLPDNKDFITVGDDLKYLSLLEQLVVLDDRGLNINFSSYPKDIAHKYTELFSFKSTYEEAKERGLVGYPADIVLPIMVDKFYNVNDLYVLYEVAPEYKLPLAYECLKDKEKGIVVIGSQTRGTSDILTFYVKGYDVNSVAKTFGASYNENSNIFSIFIDSHIHVLGENMNKYLITEGSIYE
SA11	SA11_ORF78	SA11|_42565_42311	42565	42311	-	Phage protein				atggatattaaaacagtacacttaacttcagataacgaccatttgaaagttaaaaaattaatggaaaataaggaaaagtatattgcagttgcgtatgataataaatcagtaagtaaggtcaatatcattatggttattaatgttattaaagacctagtgcatatgtataggtataaaattgttgagtatggattatctaataatgataaggaaaatgaaaaggtagggtatttaatagaaaggattgaggattga	MDIKTVHLTSDNDHLKVKKLMENKEKYIAVAYDNKSVSKVNIIMVINVIKDLVHMYRYKIVEYGLSNNDKENEKVGYLIERIED
SA11	SA11_ORF79	SA11|_42874_42662	42874	42662	-	Phage major tail protein		FIG00019508	ff	atggaaaaaacactaaaagtatataaagatggtgaagtagtaggtactaagactgctgaacaaacaggtaaaacaactatttctattagtggtttaacagcagatactacgtatcctaaaggaacttataaagtagcatactctaatgagtctggtgaatcagaaaaggtagatgtacctgaatttaagacagcaccacatagtgagctataa	MEKTLKVYKDGEVVGTKTAEQTGKTTISISGLTADTTYPKGTYKVAYSNESGESEKVDVPEFKTAPHSEL
SA11	SA11_ORF80	SA11|_43403_42891	43403	42891	-	Phage major tail protein				ttggataaattaaatttatataaaggtgaccagctattaaaaagtgaagagaaacaagcaggtaaaacatcaattacaattgataacttaactgctaacacagactacccacaaggtacatataaagtatctttctctaatgaatcaggagaatcagaaaaagtagatgttcctgcgtttaagactaaggacattaaagtagcatccgttactttagatgtagaaacactagatttaaaagtaggagaaacacataatttagtagctacgattgaacctagtaacgcaacaaaagctacttatacatttacttcagaacatgatgatgttgctagtgtatcaagtaaaggtttagtagaagctaaagcaaaaggtcagactacaatcactgttacaact…	MDKLNLYKGDQLLKSEEKQAGKTSITIDNLTANTDYPQGTYKVSFSNESGESEKVDVPAFKTKDIKVASVTLDVETLDLKVGETHNLVATIEPSNATKATYTFTSEHDDVASVSSKGLVEAKAKGQTTITVTTDDGNHTDTVTVVVKDKVPEAPTDVTVDPKETTADITA
SA11	SA11_ORF81	SA11|_44057_43425	44057	43425	-	Phage protein				atggctaagaaaaatattaatgaagtattaaaacaagataccactactgtagcagataagtatttacaagttcaagtagagcaagatggttatacacgtacacaccgtggtcagtataactacaaagtagtagataataagggagaattattcttatacccgattgaaacagatggtagaggaaatattaaaattatgaaaaaggctcctgttgcttatacagatggagaccaaattcattttgtagttaatactgttaaagacccttacaaccatgcttttattagaactgaaaatattaaaggtaaagataaaggtaaacaattaattcaagcgtttttagcattcgttgaagaccgtttcagctttggagtatacaatgtattccttgctaataac…	MAKKNINEVLKQDTTTVADKYLQVQVEQDGYTRTHRGQYNYKVVDNKGELFLYPIETDGRGNIKIMKKAPVAYTDGDQIHFVVNTVKDPYNHAFIRTENIKGKDKGKQLIQAFLAFVEDRFSFGVYNVFLANNKKDVFALVDAESKDAKKVVDSNEKPHEDVSAEFPASPLRKDVKGVDSGEGQGDTSEPSVPKNVTVTAKETTADITAE
SA11	SA11_ORF82	SA11|_44823_44164	44823	44164	-	Phage protein				atgaagaaagttaataatgggaatagatatattatagacttagatggtattcctactgactttggtagagacttagatatgcttttaaaaaggtataagaaccttagatggtcattatttcataggtactctagaggtatgagtcatgactttgagaaacaagagctacgggaatacatagatgagcagtttattaagttagttaaggagtatgatatacaaagtaaagtagattttccagggtatattaaaactaaactaacactacgagtacagaacagttatgttaagaagaacaataaatataaacgtactgaacttgtaggtaaaacagattatacagtagagtccttaacacaggagttaaatgtgggattagaagaaaatgaattacttaat…	MKKVNNGNRYIIDLDGIPTDFGRDLDMLLKRYKNLRWSLFHRYSRGMSHDFEKQELREYIDEQFIKLVKEYDIQSKVDFPGYIKTKLTLRVQNSYVKKNNKYKRTELVGKTDYTVESLTQELNVGLEENELLNYVFDDTQFTEVQSELLKELLINTDKEDNAFIVSTVANRLEVERSEVARELTELKDYVKFKINAYHEQNAKRYIKDNKVDKQNHMWE
SA11	SA11_ORF83	SA11|_45163_44810	45163	44810	-	Phage protein				atgaataatctaatagatagaaatattaatagtgttaaagaagcattaggtagggctaatacaaatgatgtattgcccttaccttatattgaaatagcagaacgttttaaaaaagctagagataataaggagcctatcattgtagaagagtcgggatttccttacactgattctacagttatgtatattgagcatgtagagtcaagatgggcaggaggttactctttagtacgttataatggttctgaagtcaaagtacctaaaacaatacattactcagatatctatgtatcaaatgatgtacacaggattaagattgtatttgagggagcacatccttatgaagaaagttaa	MNNLIDRNINSVKEALGRANTNDVLPLPYIEIAERFKKARDNKEPIIVEESGFPYTDSTVMYIEHVESRWAGGYSLVRYNGSEVKVPKTIHYSDIYVSNDVHRIKIVFEGAHPYEES
SA11	SA11_ORF84	SA11|_46082_45156	46082	45156	-	Phage recombinase				atggaacagttaggtgtagacgtatctaaattgttctcaatacagtcaggtgaaggtagacttaaaaatgttactgaactatcagtagaaaccgtaggtaaagagttagaatactggattgatacatttaatgagaaagcaccaggcgtacctattttgttcatttgggattccctaggagctacacgtacacaagatgaaattgatgcaggagtagaccataaaaaacttggaacgaaagcgacaagtacacaaaaagtagtaaatgctatttcacctaagcttaatgatacaaatacaggattaattgttattaaccaagcacgtgataatttaaatatgagtaatccttatgatgaccctattaagtctacaggaggaagagcttttgaacatggt…	MEQLGVDVSKLFSIQSGEGRLKNVTELSVETVGKELEYWIDTFNEKAPGVPILFIWDSLGATRTQDEIDAGVDHKKLGTKATSTQKVVNAISPKLNDTNTGLIVINQARDNLNMSNPYDDPIKSTGGRAFEHGASLRIKVSKGKESELKQNDAMTGKPTYKGHVMRIETKKSKLSRPGQKAEVDLLSGYEVGSDEDTIQLNGVDPYHTIYKEAVERGLITKGTWRNYVTLNGEEIKKYDKDWVPTLMDNHELYLELFSRVYHENFPHKYAPLNNTKVDTTQLEEFKALQDYYEELSSTNKETKEDVNE
SA11	SA11_ORF85	SA11|_47198_46230	47198	46230	-	intein homing endonuclease-related protein				atggtaaaacgagtatggtctaatgaagaaaaacaagatatagtgaaatcctttcaagaaggtaagaaatttagtgaaatacaaaaaaagtataatgcacattactttacaattaaaaaagtactagatgagtttaatattgacacaaatagcaagagaagatggactagtaaacaaaaacaagatattttaagaatgtacactgaggagtctatgactattgcagagataaaagcagtctatacaacacatgcaagagagataagtaaaatattaagagactttggtattgatacatcttactatcaacctaggagagttaatagaaatattaataaagatttctttgaagtaattgatactgaagagaaagcatatattttaggtttattgatggct…	MVKRVWSNEEKQDIVKSFQEGKKFSEIQKKYNAHYFTIKKVLDEFNIDTNSKRRWTSKQKQDILRMYTEESMTIAEIKAVYTTHAREISKILRDFGIDTSYYQPRRVNRNINKDFFEVIDTEEKAYILGLLMADGCVRYRREGQCYLTLELIDKEIVERVQKELNSDSKIYESHRKRDYIKNENSTYTFSVTDEKLCNDLAKYGIIPMKTKKTDWLTQDIPYDLRKHYLRGLFDGDGSIGCYNNRWSITLVNNHPEFLKEVGSWIEDLLGFKCPTISKTSTSYRIGYTGKKAKKLMKTLYRDNNIHIDRKQKLAYQAIKDIV
SA11	SA11_ORF86	SA11|_47751_47527	47751	47527	-	Phage recombinase				atggctagagcaaaaaaaggtaaagaagtagatactacaaatttaaatactattgacttaggtaaagaattaggtttaactttactatcagatagtaatagagcagatattaagaatatcattcctactatgattccacaatatgatagaattttaggtggaggtattcctctaggaagacttacagaagtttacggattaactggtagtggttaccttaaatag	MARAKKGKEVDTTNLNTIDLGKELGLTLLSDSNRADIKNIIPTMIPQYDRILGGGIPLGRLTEVYGLTGSGYLK
SA11	SA11_ORF87	SA11|_48989_47814	48989	47814	-	Phage protein				atggattttaatcaatttattaatcagcaatcagaaaagctacaatcaagtggttttgacaatgaggtagaattatacaagccaaaacaactcgttttgcgcttaggtaaagtaaaagatgctaacggtaaccaaatcaataaagagtctgcacttgtacgtgtactaccgcctgtagaaggttctaatgagttctttaaggaatttagaacactaggtattaactatgttaaaaaagatggagcacaaaagttctctatgcttactttacccgagaaagttaactcatctgttgtagacccttatgtaaatacatggttaaagcaaggtgtacaatttagtaacttccctaataaacctgcacgacgagcatatattcatgttattgaatactttaat…	MDFNQFINQQSEKLQSSGFDNEVELYKPKQLVLRLGKVKDANGNQINKESALVRVLPPVEGSNEFFKEFRTLGINYVKKDGAQKFSMLTLPEKVNSSVVDPYVNTWLKQGVQFSNFPNKPARRAYIHVIEYFNQNGQLVPNTDEQGNVVIQPMELSNTGLSQLIDRLKDKMLSPSPTATHSFISADDAFPINIAKAKKGEKSWNVTVYPTVKLGALPQGWEQQLSDLDKLATPTEENNPNFVNWLINNVNNTEVSHDNFKFNRETNTLGEEPSTQEQTQAPTQQSIEQQLPDNLGGQNNTQPNFNTVQQPTPQVPPQQNTQFGQGTPVQQAPQQQTSQQPTQQEQSNPFENFDANNIDDSQIPFNTNESTPEPPKQNQPKSVDDVLAGLDL
SA11	SA11_ORF88	SA11|_49542_49060	49542	49060	-	Phage protein				atggagatacatttagatacattagatttcaatgagttaaccttaaaagataacaatggaaacactcagacttttaatatccatgatgaactaaaacttagtgaatatacaattcaagacgaaatgtaccaacagtcgtctaaatttgcatggtgggcttcattaaaagaacgtgtgagtaattataccgaagcagagcaacgtaagttagaaaaaataggagctcaacttaatctacaaattagagctcagtacgaacaacagggaaagaaacctacaaaagaccaagtagagtctgctgtatttctttctgatgaatatcaacagcaagcaaaggttgtagaagcatggaattatagagaaaaacaattacattatatcgtaaaagcttttgaaaca…	MEIHLDTLDFNELTLKDNNGNTQTFNIHDELKLSEYTIQDEMYQQSSKFAWWASLKERVSNYTEAEQRKLEKIGAQLNLQIRAQYEQQGKKPTKDQVESAVFLSDEYQQQAKVVEAWNYREKQLHYIVKAFETRTTMLVQISAELRQTNKNGGVTNPFTH
SA11	SA11_ORF89	SA11|_50223_49567	50223	49567	-	DNA polymerase I (EC 2.7.7.7), phage-associated		FIG01969649	icw(1);Phage_replication	atgacagttgatgaagctactgaaatatttaataagttttattctaataaacctgctattaagaagtctatagatgaaactcatgagtttgttcaaaaacatggatatgtagaaacaatgaatggacacagaagatatatacactcagcacaatctagagataaaaagattaaaaatgagggtcttagacagtcctttaacacgattattcaaggtacaggtggttaccttactaacatggctattacttatattgacgactttattcaaaataagaatatgaaatcgaagttagtagctactgttcatgatagtattgtagtagactcacctcctgaagaagttaatattatggctaaagttattgtccatgtaatggagaaccttccttatgatttc…	MTVDEATEIFNKFYSNKPAIKKSIDETHEFVQKHGYVETMNGHRRYIHSAQSRDKKIKNEGLRQSFNTIIQGTGGYLTNMAITYIDDFIQNKNMKSKLVATVHDSIVVDSPPEEVNIMAKVIVHVMENLPYDFLKIKINGELRQYPIDADIEIGLTYNDMVEYNEELIKQFNSYKGYIKYKLALQQIKDYYESDKLTEEQYKQKTEYIKNNIDSFKVI
SA11	SA11_ORF90	SA11|_51091_50447	51091	50447	-	hypothetical protein				atgatagacagatgttataatcctaaatgtaaggaatataaatattatggattactaggaataacagtagacgatagatggcataattttaataactttcttaaggatgtagagttaattgatggttggagtttagagaagtataaaaatggtgagttagtgttagataaggatattaaagaactaggtaataaagtatatagcttagataaatgtaaatgggctactagagaagagaacttaggatttgtaccttcaagaagtaaaaagatattaggtatagaccctacaggtaaagaatatatattcttcaatcagtctaaatttgctaaggaacataacttaattcaaagccatatttctgcagttcttagaggggaaagaaaacatcataagaac…	MIDRCYNPKCKEYKYYGLLGITVDDRWHNFNNFLKDVELIDGWSLEKYKNGELVLDKDIKELGNKVYSLDKCKWATREENLGFVPSRSKKILGIDPTGKEYIFFNQSKFAKEHNLIQSHISAVLRGERKHHKNWVFKTLQEYNYQPVENPSKLYAPHYVAYKNHVEIDYDRVKTKLLKRLNIPTSGTNFRKMETGEDCYGITFKIEKRERFDYT
SA11	SA11_ORF91	SA11|_53859_51334	53859	51334	-	DNA polymerase I (EC 2.7.7.7), phage-associated		FIG01969649	icw(1);Phage_replication	atgaaagttttaattttatacgactatatcagagaggaacacttttcagttagtaatgatggtagtgttaagaatgtactattaaatacacctaatggtagagtactaaaacaactattgtctaatatttctggtattaatagagataggagcacaaaggattatgacattgattttttatatcctaaagtacctacacctattaagaataactatggtaaaacaattaagtaccaagacgttaagttatctgaagttaaaccttactatgaaagaatgagtcaaataatcataaacaataagtacgatattattattcctttaggtaagctaggggttaaatatttattaaatgtatcagctatcggtaaagttagaggtgtacctaataaagtaact…	MKVLILYDYIREEHFSVSNDGSVKNVLLNTPNGRVLKQLLSNISGINRDRSTKDYDIDFLYPKVPTPIKNNYGKTIKYQDVKLSEVKPYYERMSQIIINNKYDIIIPLGKLGVKYLLNVSAIGKVRGVPNKVTITSEDKKHDVWVLPTYSIEYTNVNKNSERHVVADLKLLGKFVEQGEDVFKPKEVKYELVTSIERVREIFNKEVKNDNHDGVDITAWDLETNSLSPDREGSKPLVLSMSWENGQGVTIPLYKSDFTWENGQQDIDEILSLLKEWVASKEDIKVLHNATYDINFLMTTQGFTDFENNQDTKVGWYLAVTQEQAESLRLSDLAYEVTDVGGYDKPLEDFKEWYVLKLLRFLSDKLKEIKKENKKVAKKEYNIKSNEYDTWLKNKLDNID…
SA11	SA11_ORF92	SA11|_54239_53937	54239	53937	-	Phage integration host factor				gtgagtacagcaaatagaagagatatagcaagaaagatatctgagagtacagggtactatatccaagacgtagaagagatactagaagcagaaacaaaagctatttctgaattactacttgaagattacgataaggtaaagaatcataagtactttcaaatagaagtagtagagcgtaagggtaaaaaagcatgggatggactaaataaaacatacttcactttacctaatagaaaggcactaaagtttaaacctttgtctgaattagataaagttatagatgtattaaacaaagaggattaa	MSTANRRDIARKISESTGYYIQDVEEILEAETKAISELLLEDYDKVKNHKYFQIEVVERKGKKAWDGLNKTYFTLPNRKALKFKPLSELDKVIDVLNKED
SA11	SA11_ORF93	SA11|_54850_54248	54850	54248	-	Phage protein				atggacaacttagctaataaatcaactaggtatatactaagagatgataaacattacatgctatttaatgagaagtataacaatgataagttgattgaaaaaatatgcaagcacggtggacaagtaacatactataccgattcagtaattccttactatgtgcttaaagatttatcagctcaccctaaatcatcagttgtatatagaatgcgtagtaagtttagtaacaaagatatggataatatagctttgagtttcatgggaacaaaagtcattattgatatttcagttgtatttccttacgtcaatccttacgatattattagaagtttatacgatgttaaaacgaatgtagacgaggttcatctatcattccctcgtattagttctatagacgct…	MDNLANKSTRYILRDDKHYMLFNEKYNNDKLIEKICKHGGQVTYYTDSVIPYYVLKDLSAHPKSSVVYRMRSKFSNKDMDNIALSFMGTKVIIDISVVFPYVNPYDIIRSLYDVKTNVDEVHLSFPRISSIDAKQGKYYTYDKEAYKLKPRYTLDFADKLRVSLSVWKMYIYILASKENKDYEIIEDLLTELKRQRKIKI
SA11	SA11_ORF94	SA11|_55377_55057	55377	55057	-	Phage oxidoreductase				atggaaaaagtgaatagtttattagagttaaatacaacaatcagacaaaaacaggatgttattgtcatggttacacaagatgagtgtgctaaatgtgaaattttaaaaagtgtgattcctcttttcgaagcagaaggagatattactaaacctgtttatgttattaacttagatgataaagatgtagatagagaaaaagcggtcaagttatttgacattatgagtacacctgtacttattggatataaagatggggaacttgctaagaagttcgaagaccaagtaacacctaaaaacttaatggaattagatttactttaa	MEKVNSLLELNTTIRQKQDVIVMVTQDECAKCEILKSVIPLFEAEGDITKPVYVINLDDKDVDREKAVKLFDIMSTPVLIGYKDGELAKKFEDQVTPKNLMELDLL
SA11	SA11_ORF95	SA11|_55687_55361	55687	55361	-	Phage protein				atgaataaaaaagaagcgtttggattactaagtagaactgaagatatattcaaatcaaatgatattttctcacaagtaagtaatgtacaagaccctattaagatgtttaataggggagatgatactaaagcagatagtaaatccagtaaatttcagctagagtttatttataatacatatgtatacattcttatatacgaaggtacattgaagttatttaaagctgatggtatggtgcagttaacacatgtagctgatattgaaacatttaaagatattattgacacactagaaaaggatgatacagaaaatggaaaaagtgaatag	MNKKEAFGLLSRTEDIFKSNDIFSQVSNVQDPIKMFNRGDDTKADSKSSKFQLEFIYNTYVYILIYEGTLKLFKADGMVQLTHVADIETFKDIIDTLEKDDTENGKSE
SA11	SA11_ORF96	SA11|_56626_55700	56626	55700	-	Ribonucleotide reductase of class Ia (aerobic), alpha subunit (EC 1.17.4.1)		FIG00000606	icw(2);Ribonucleotide_reduction	atgttacctaataaagaagattggtcatttgtatgtgacctatctagtatgaaccttgttaagtatgatgaatggaaacacacggatgctgtagagacacttgtttactttttagatgctgttatgtctgagtttattagagacttagaatatctaagagactcagctgaaaaagataaacaagaagcatttaaatttatggagagagcttataacttttctgttgagaacagagccttaggaataggcgttcttggatatcattcatacctacaatcaaaactcataccttttgaaagtattaaagctagtcaaattaatgaagagatatttaaattattaaaagaaaaaacttataaagctagtgagcagttagctaaactttatggagagcctact…	MLPNKEDWSFVCDLSSMNLVKYDEWKHTDAVETLVYFLDAVMSEFIRDLEYLRDSAEKDKQEAFKFMERAYNFSVENRALGIGVLGYHSYLQSKLIPFESIKASQINEEIFKLLKEKTYKASEQLAKLYGEPTILKGYGRRNSCLMAVAPTTSSSFILGQVSKSIEPFMSNYYVVDTAKVKKTMINPYLKRLLKEKGKDNKKVIESIRDNDGSVQHLTFLSDYEKEVFKTYGEINQYNILDQASTRQKYIDQGQSINIMINPKHVTAEELNELYLFAWSNGIKSLYYQHGTNASQQFNLSKICINCEA
SA11	SA11_ORF97	SA11|_57162_56680	57162	56680	-	hypothetical protein				atggagtaccatatttataaaattacaaacaaaaacaataataaaatatacatcggaattacatcaaaaacagttcaacatagatttaaaaatcatattagaaaagctaagataggctcaacaactaatttacaccaatcaatgatgaaacatggtgaagagaatttttatgtagaagaattatacacttttagtacagaggataaaaagtttgcttacatggtagagcaaatttttatagacatgtacgaatctgtaaaaaaaggttataatatggagataggttttgggtggaatataatggatagacgaggaaaaaacaatccgatgtatggtaaagaaagcgctaatgctaaaaaagttattgttgatggcgtagtttataaaaatatgggtata…	MEYHIYKITNKNNNKIYIGITSKTVQHRFKNHIRKAKIGSTTNLHQSMMKHGEENFYVEELYTFSTEDKKFAYMVEQIFIDMYESVKKGYNMEIGFGWNIMDRRGKNNPMYGKESANAKKVIVDGVVYKNMGICSEELGINRNTLTRRCNSEKFPNYKYC
SA11	SA11_ORF98	SA11|_58221_57457	58221	57457	-	Ribonucleotide reductase of class Ia (aerobic), alpha subunit (EC 1.17.4.1)		FIG00000606	icw(2);Ribonucleotide_reduction	atgagtaattttgaatggttaaataatgattctagagtttttctagaacgtggttatttaagtgatggtgaaacaccagaacaaagaattaaagatattgcagattacgctgaagatattttaggtattgatgggttttctgacaagttttatgattatatgagtaaaggttattattccttatccagtcctatatggtctaatttcgggaaagatagaggatttagtattagttgttttggtagttgggtagatgatactataccatcgatacttaatactgctagtgaagtaggtatgatgagtaaatacggtggtggtacaagtggttacttcggtaacatcagacctagaggctcagaaatcactgataatggactgacaagtggttccgttcat…	MSNFEWLNNDSRVFLERGYLSDGETPEQRIKDIADYAEDILGIDGFSDKFYDYMSKGYYSLSSPIWSNFGKDRGFSISCFGSWVDDTIPSILNTASEVGMMSKYGGGTSGYFGNIRPRGSEITDNGLTSGSVHFMKLFEQMTDTISQGSQRRGRFSPYLPIEHKDIDEFLEIGTEGNPIQNLTHAVTVTDDWLLDMINGDKEKRKTWAKVLTRRTQIGYPYIFFHDNANSNTVDVYKDKGLTINNSNLCKNLHL
SA11	SA11_ORF99	SA11|_59574_58237	59574	58237	-	Ribonucleotide reductase of class Ia (aerobic), beta subunit (EC 1.17.4.1)		FIG00000585	isu;Ribonucleotide_reduction	ttgattacacaaataaaaaaacgtgatggttccgttgtagattatgatttaagtaaagttactaatgctattttaagagccaactcagaaacagaagaatatattgaagatgttattgattctcttgtagatgacgtagactctttactagaagaacaagacactatcattactgtagaattaatacaagatatagtagaagaagttttatttagtagtatgtataaagatactgctaaagcttttattttatatagggataaaaagaaaagagagcgtaaaagagacttattcaaaccaagaaaagaattaaaaccctatgaataccctgaattattagaatataaagatgctatacgccaaagttactgggtacacactgagtttaactatacatca…	MITQIKKRDGSVVDYDLSKVTNAILRANSETEEYIEDVIDSLVDDVDSLLEEQDTIITVELIQDIVEEVLFSSMYKDTAKAFILYRDKKKRERKRDLFKPRKELKPYEYPELLEYKDAIRQSYWVHTEFNYTSDIQDYKNNVKYNEQMTIKKAMLAIAQVEVAVKTFWGDLYHRMPKWETGAVGATFSESEARHADAYSHLLEILGLNEEFKTIDDIPALKERVDELAMHVKLSKSEDDRDYVLSVLLFSIFIEHVSLFSQFLIMMSFNKYKNLFRGLSNAIEATSKEEQIHGLFGTEIINILREERPEWFNKEMEDAVYTACKKSYESETRLLDWMYEDGELEFLPKKVVQEFIKNRLNNSLVAVGYTKLFDVDEELLSEVSWFDDEVISTKLTDFLS…
SA11	SA11_ORF100	SA11|_60197_59589	60197	59589	-	Phage protein				atgacaaatagtaaaaaaaaaggtgatgtattcgaaagaaagattgccaaagaactttctgattggtggggttatccttttagtaggtctccacaatcaggaggtgcatcatggggagctaacaataatgctgtcggtgacattgtagcacctttagagtctaattttccattagttgtagagtgtaaacatagagaaaattggattatggataatgttctacttaataataaagaacctcatacatggtgggaacaagttataggagatagtttgcaagttaataaaactccttgtttaatatttacaagaaatagagcacagtcatatgtagcattaccttatatagaagatgtatatgttaagttaagagatgaagagtaccctattatgagaaca…	MTNSKKKGDVFERKIAKELSDWWGYPFSRSPQSGGASWGANNNAVGDIVAPLESNFPLVVECKHRENWIMDNVLLNNKEPHTWWEQVIGDSLQVNKTPCLIFTRNRAQSYVALPYIEDVYVKLRDEEYPIMRTDFIIENVRKDKHFYDVLITTIDGLTNLTPSYIISCYNKKEIKPYRVVKSKISKVSKKEDKLIDDLLDGI
SA11	SA11_ORF101	SA11|_60624_60187	60624	60187	-	Phage protein				atggaaaaaaatattagtacacatacaaaaggtatttcacaaaaagatatggacatgtggttagaagctattacacaaggaacagtagaaggcaaggaattaactgaggacactgctaagcaattacatcgtattggagcacgtagtgtatcattagatgaggctactagaattgcacgagcaattaatgccgttacagttcaagagtatgcatctgcctttaatgatgcttttaatgctattgatttgttaatgattgttatggaagataacctagatgtaactactgagcaagtagagaaggcgcaacttaaattaaaagaaaaacgtgaaaagtatttagaagaaaaacaagaagaagtaagaaaaaaacaagaagagcataaagcaaaagaagat…	MEKNISTHTKGISQKDMDMWLEAITQGTVEGKELTEDTAKQLHRIGARSVSLDEATRIARAINAVTVQEYASAFNDAFNAIDLLMIVMEDNLDVTTEQVEKAQLKLKEKREKYLEEKQEEVRKKQEEHKAKEDNEKVVQLKKHDK
SA11	SA11_ORF102	SA11|_60932_60624	60932	60624	-	Phage protein				ttggaagagaaagatattctacattttgtagatgagtatgttacagcattacgtgtaggtaatgaacagcgtatgcaccaattagaagagttaggtaaagaacaaacagcaactttaacagatgttatgaaagctattactaacttattgttaggtgttaataaacaaatggttgacctagagcaaaatacagagttaaacttaaacattctaattgatgctttatacaaagctgagttagttaacgatgacgtattaaaatatattgaggaagcaattgaagaatcaaaagaaaaggatgaagaataa	MEEKDILHFVDEYVTALRVGNEQRMHQLEELGKEQTATLTDVMKAITNLLLGVNKQMVDLEQNTELNLNILIDALYKAELVNDDVLKYIEEAIEESKEKDEE
SA11	SA11_ORF103	SA11|_62069_60993	62069	60993	-	DNA primase (EC 2.7.7.-) / DNA helicase (EC 3.6.1.-), phage-associated		FIG01301908	isu;Phage_replication isu;DNA-replication	atgaggtttgaagactttttaagtcaagagattggaacacccaaagagaatactgtaggagaattacgatattgttgtcctttttgtggggaacagaaatacaagttttatgttaagcagtctttagactctactaatggtatgtatcattgtaagaagtgtggagaacatggtaaccctattacttttatgaaatcttattatagtattacaggtagacaagcttttgagttattagaaacaaagaatattgatatacaattctcaccaacattagaaatatataacacagatttaactgaaagtgagaaattattactaaggcttaatggatatacaaaagataatagtagtataaaatcaaaagcacctgaactacctatagggtttaaattgatt…	MRFEDFLSQEIGTPKENTVGELRYCCPFCGEQKYKFYVKQSLDSTNGMYHCKKCGEHGNPITFMKSYYSITGRQAFELLETKNIDIQFSPTLEIYNTDLTESEKLLLRLNGYTKDNSSIKSKAPELPIGFKLIKDNLNNKEVVPYLRYLKNRGITLQQILDYSIGYIINGYCYSYGINNEKKKIVLRNSVIFFTYDNEGKYIYWNTRSIETNPYIKSINAPSKPNEYGKSDVIFNLNIASKQKFVVITEGVFDALTFDKYGIATFGKQVSKIQVNNLISSIPKETPIYIMLDTDATDFSINLANKLISHFNVVYLVPHGNEDANDMGMEKAFSTLKHNRFLVTPESIQSYKLQQKLKL
SA11	SA11_ORF104	SA11|_62676_62083	62676	62083	-	Phage protein				atgaaactaaagattaaagataaccagtttgcatctttaacagtaaattatacaaacaatgcaaagttacatatagataatattcctgtttctactttagtagactggtatcctttaagtaatgcatacgagtataaagctagtaatgactttggatatattgaactaaagagattacgctctagcttacctgtgtcttatgggttaactcaccaaaccttatataaatgtgaaactgttaaatgtaaattaggattatggtataacgaaaaaataaaagaagataatgagaaaattattgagaaagctaagttgtacggtttacctactatagatgaacccttcacaagtaaagatgtaaagcaaggatttagtgacttaggtgttattttccaaaca…	MKLKIKDNQFASLTVNYTNNAKLHIDNIPVSTLVDWYPLSNAYEYKASNDFGYIELKRLRSSLPVSYGLTHQTLYKCETVKCKLGLWYNEKIKEDNEKIIEKAKLYGLPTIDEPFTSKDVKQGFSDLGVIFQTLKTISTNEYLKDKTIEEINTFSKKSEDYQLNEVLKYSTTLVDDTYSDLSQIYNMLLLMKKIVSI
SA11	SA11_ORF105	SA11|_64594_62660	64594	62660	-	Phage recombination related exonuclease (EC 3.1.11.-)				atggttaagtttaattatgtagagatgaataactttttagctattgagcatatcaagctaaatctggataagcaaggtcttgtacttattgaaggtattaataaaacaaatgatagttttgaaagtaatggaacaagtaaaacaagcatgatatcctctatcacatatgcactgttcggaaagactgagaaaggtttaaaggcagatgatgttgttaataagtataagaagaaagacacctacgttaagctttctttcaacataggtaaagacgagtatttaatcgaaagatatcgtaaacacaaggaacacaagaacaaggttaagctgttctgtaataacaaagagataacaggctctacaaatgatgttacggatactcaaatacaagagttattt…	MVKFNYVEMNNFLAIEHIKLNLDKQGLVLIEGINKTNDSFESNGTSKTSMISSITYALFGKTEKGLKADDVVNKYKKKDTYVKLSFNIGKDEYLIERYRKHKEHKNKVKLFCNNKEITGSTNDVTDTQIQELFGIPFNTYVNAIIYGQGDIPMFSQATDKGKKEILESITKTDIYKQAQEVAKEKVKEVEEKQSKEQQEIEKLEYKRNLKQEQYNNEVNKYNNLLERKKQEEEQFNQKKQEYENKLKDLDNQIGVCKGSIPKVEDFEFVFSENYTKANQGIEKINTNINDKLLPLLSQETTNKNTTLNIINQLKQSINKLDTNDHCPVCGSPIDNTHKIKEKENLELQIKEKQAKISQYEHNEQTIINKKEELLAKSKELQQFIQQEDIEKKKHDDDIQ…
SA11	SA11_ORF106	SA11|_64853_64587	64853	64587	-	Phage protein				atgatagatattattataaagaatattaaaccaagtatagataaatctaaacctattttacagttcttacataataaaagaacatatgatgtatgtaatgttaaaaatattgatgatgcgatgtaccttattaacaaagtactagaggaagctaactacgctcattattatacgagggttattgaacaagaagattgttatattctagattatggttcacatcaatgtttctttaaattgttaaaagaaggtggtacaaatggttaa	MIDIIIKNIKPSIDKSKPILQFLHNKRTYDVCNVKNIDDAMYLINKVLEEANYAHYYTRVIEQEDCYILDYGSHQCFFKLLKEGGTNG
SA11	SA11_ORF107	SA11|_65886_64855	65886	64855	-	Phage recombination exonuclease				atgaaatttatattttttacagatagccattttcatatgtttacgaattatagtaaacctgatgaagaatatggtaatgatagatttaaagaacaaattgagacattacaaaaagtatttgatttagctagagaaaataaagctaaagttatatttggaggagatttattccataagagaaatgcggtagatactagagtatataataaggtatttgaaacctttgctaagaatcaagatgttaaagtatatatggttagaggaaatcatgatgctgtgtctaattctttatatacggaatctagtattgatatctttgaaacattacctaatgtggaagtaactaaagatttacgtagtgactcactttctagtaaagtacaattaactatgtgtgct…	MKFIFFTDSHFHMFTNYSKPDEEYGNDRFKEQIETLQKVFDLARENKAKVIFGGDLFHKRNAVDTRVYNKVFETFAKNQDVKVYMVRGNHDAVSNSLYTESSIDIFETLPNVEVTKDLRSDSLSSKVQLTMCAYGDETEEIKEYIKKSYQKDKVNILVAHLGVENSLTGKGSHRLEGAFGYQDLLPEKYDFILLGHYHRRQYLNNNPNHMYGGSLMQQSFSDEQEANGVHLIDTDKLTSTFIPLDTRKFITVQGDNVPDNMNDLVNQGHFIRFIGTPEQAKVIELDKTEDESNVQVQMKKEYTVEKRVDADVSDSPITITSSYADKYYPEAKDELLECLKAVL
SA11	SA11_ORF108	SA11|_66645_65956	66645	65956	-	Adenine-specific methyltransferase (EC 2.1.1.72)		FIG00001670	ff	atgataaaattattacagggggattgcttagagttattagatacaattgaagatagtagtgtagatgctattatcacagacccaccatacaatattgcaaaagagaacaggttcacaactatgggtagagctggtattgattttggggaatgggataaaaattttgaagctactttatggattaataaagctataccaaaagttaaaaaaggtggtaatatcgttgtgttttgtgacatgagacaattcacactcatcattaatactatggaagaattaggctgtgaatttaaagatgttattcgtctgaaaaaatctatccctatgcctcgtaatagggatagacgatttatttttgatactgaatttgctctttattttgttaaaaaaggagctaaa…	MIKLLQGDCLELLDTIEDSSVDAIITDPPYNIAKENRFTTMGRAGIDFGEWDKNFEATLWINKAIPKVKKGGNIVVFCDMRQFTLIINTMEELGCEFKDVIRLKKSIPMPRNRDRRFIFDTEFALYFVKKGAKWTFNRLDEKYERPCIKTSVTPRSEKQGKGHPTQKPLYAMEWLLECLTNEGDIVLDCFMGSGTTGVACKKLNRNFIGCELSEEYFSMAQDRLLNNTN
SA11	SA11_ORF109	SA11|_66893_66645	66893	66645	-	hypothetical protein				atgaaaatgacaatacaggaactacaagataagactgaatttttaagacacgtaaaggtagatacggaagaagcaatggatatccttgaagatatattaagaggagagccttacacagatgaggtatgtgaattgatacatttttattcaagtaagctactaaatgagattaatgacaatcatatgtttaaattacaggagtttgctaatcatgatgttatagaaattagtgaagagggagtaaaataa	MKMTIQELQDKTEFLRHVKVDTEEAMDILEDILRGEPYTDEVCELIHFYSSKLLNEINDNHMFKLQEFANHDVIEISEEGVK
SA11	SA11_ORF110	SA11|_67344_66862	67344	66862	-	Adenine-specific methyltransferase (EC 2.1.1.72)		FIG00001670	ff	atgtatatgttctgctcatcagagaaagtagatttttttaaacaacaattagagaagaaatttaaaataaaaaatatgattatatgggtaaaaaacaatcatacagcaggagatttaaaaggttcttttggtagaaaatacgaaatcttatttttagtagtaaagggcaaaaaacattttaatgggagaagattaactgatgtatgggaatttgatagggtaagtggtaaaaaacaattacaccaaaatgaaaaaccattagatttaataaaacaatgtattatgaagcatagtaataaaggagatgtggttttagatgggtttattggtagtggcactactgctattgcttgtatgagtactaaccgcaattacattggttttgaattagacgaagaa…	MYMFCSSEKVDFFKQQLEKKFKIKNMIIWVKNNHTAGDLKGSFGRKYEILFLVVKGKKHFNGRRLTDVWEFDRVSGKKQLHQNEKPLDLIKQCIMKHSNKGDVVLDGFIGSGTTAIACMSTNRNYIGFELDEEYYNLASERIEKHKEILNNENDNTGTTR
SA11	SA11_ORF111	SA11|_67585_67349	67585	67349	-	hypothetical protein				ttgaacttaaatgaagcaaaagtaaaattaaaaaactttaaagtcattaataagcacggatttatagagactataaacacaaagtactctgaaaaggagttagaggatgtctcaaccgatatatttaatacattggataattacgtaatagataagtatggttgtaaattgtttaatattaagcctaaaagaagtattatagagttagaattaacaaacaataaaattaaacactag	MNLNEAKVKLKNFKVINKHGFIETINTKYSEKELEDVSTDIFNTLDNYVIDKYGCKLFNIKPKRSIIELELTNNKIKH
SA11	SA11_ORF112	SA11|_67912_67655	67912	67655	-	hypothetical protein				atggatgactttactaagctttataaaaaagtacgtagaacatttacacgtaataaagcagaatgggattatacaaatacaggattaagaaccttccaattaaaaggaactaatgtatgtgttacattactagactctatagcaaggaataatacaacaggatataagtacaacgttatgtctaataaagtacctgctataccttgcaatacacatcaagaagtaattaaagcaattgaatataagttaaaaaattga	MDDFTKLYKKVRRTFTRNKAEWDYTNTGLRTFQLKGTNVCVTLLDSIARNNTTGYKYNVMSNKVPAIPCNTHQEVIKAIEYKLKN
SA11	SA11_ORF113	SA11|_69351_67912	69351	67912	-	DNA helicase, phage-associated		FIG01115708	icw(2);Phage_replication	atgagtaaacgaattaaggagattatcctacataagtctatgaaggatatacattttgcaagagaagtactagataagttacctaaaagtctatttgctacagaatcggaaaacatgggttacttattcacagctataaaaagaacagcacacattgctgataaaatgtcaaatgaatctttagctattaaagtagagcaattaatgggtagtgataaacaagatgatgaaaaagtaacacaaacattaaaatatttagatagcttatatacagtagacatgaataataaagacgattctgtaaactatgaagtagaaaagtatattaaaacagaaatgtctaaagaagtattagttaagttcatagctgagaataagcaagaggactcagataactta…	MSKRIKEIILHKSMKDIHFAREVLDKLPKSLFATESENMGYLFTAIKRTAHIADKMSNESLAIKVEQLMGSDKQDDEKVTQTLKYLDSLYTVDMNNKDDSVNYEVEKYIKTEMSKEVLVKFIAENKQEDSDNLPELVEKLKQIEVSDINGTDGEFIDFFEDVDKKRELLSNLSINKYSTGFHSIDQQIEGGIGRGEVGLVIAPTGRGKSLMASNLGKNYVKQGLNVLYIALEEKMDRMVLRAEQQMVGVQKNQLLNGDLSLNTDAYNKIQEHYKKNRQLLGNFYIVKHMPGEVTPNQLEQIIINTTIKKDKHIDVVIIDYPKLMRNPYLKYQSESDAGGRIFEDIRKLSQEYNFVCWTLAQTNRTAYGSEIITSEHVEGSRKIVNAVEVAFAVNQKDEE…
SA11	peg	SA11|_70930_69344	70930	69344	-	Phage protein				gtgactaagacagaaagaagattatatgattacattgaaaaaaaatcaaaaaataatacttatcaaatagctactaaaaaagagttagcagaagagctagatgtctcagtctctactttatctaaaaaccttaaaagattagagcaggataacaaaattaatgttgtttctaaaagaggaaataaaggtggtattgttatatcactagtaagagactatgatacagatagtctcttacattttaatgatacagatgacaatgttattacttctaatctagaatacgctactgaattacgaaatagattttttcctagctacgtatatgaaagaaaagaaaataaacgtagaacaaaactagaaatggttcaatataatgctagtaaagataaaaacagg…	MTKTERRLYDYIEKKSKNNTYQIATKKELAEELDVSVSTLSKNLKRLEQDNKINVVSKRGNKGGIVISLVRDYDTDSLLHFNDTDDNVITSNLEYATELRNRFFPSYVYERKENKRRTKLEMVQYNASKDKNRKIISDMNFYNSSLPYPTKDIFNMSYDPEGFYKSYILCKLYDQYAIAHMNAKYIQHLTLSNGNEDVDRHKHLSEYYRKKMLQNLSRDSICKDFFGSKTFNTFYNFYLKIKDKNINVFKYMQNVFKNTTFGFENKTQPYPIPAPNFFSSDKYLTNYENYVKGIKRGVNKTNRQIGEVESLIKSSDYLLNPAVAQLHQLYTTPLNEEIHDIDTMFKTALDIEDTIYGIFNGMKHIILLSYNKYIEHLIEKLPSKHKNLLNKFIKQCIVN…
SA11	peg	SA11|_72253_70940	72253	70940	-	DNA helicase, phage-associated		FIG01115708	icw(2);Phage_replication	ttgaaaacagaggttgctagcggtatcatagaccaactattaccacaactagaaaaaggagagcgtgtagctttttttacaagttctactgagatttttaatcaatctgctgaccgtttaagtgaacgattgaatatatcagtaggtaaagtaggttctggtaagtttgatgttaaacaagtaactgtagttatgattcctactgttaactctaacttaaaagaccctacagaaggagtaaaagtatctgctaaagtaaacttaagtaaaaagatagctaaagagatacttcctaaatttgaaggtggtaaaaatcaaaaaaggttacttaagttattattagaaagtacaacacctaaaactaaagtagagcagaatgtgcttgatatacttcaagat…	MKTEVASGIIDQLLPQLEKGERVAFFTSSTEIFNQSADRLSERLNISVGKVGSGKFDVKQVTVVMIPTVNSNLKDPTEGVKVSAKVNLSKKIAKEILPKFEGGKNQKRLLKLLLESTTPKTKVEQNVLDILQDIYHNSKTDAEVLMALNNHNVIFQKEVRKKNQKSYDKYHKMREFLDSIAVMIVDEAHHSKSDSWYTSLMSCENALYRIALTGSIDMKDELLWMRMQALFGDIIVRTSNEFLIENGYSARPTINIIPIANPDDIDNIKDYRDAYNKGIVHNEFRNKLIAKLTAKWYNQDKATLIIINFVEHGEILSTMLNEMGVENFFLHGEIESDMRKQKLDEMRNGKLKVMIATSLIDEGVDISGIRSLILGAGGKSLRQTLQRVGRALRKKKEDN…
SA11	peg	SA11|_72935_72480	72935	72480	-	DNA helicase, phage-associated		FIG01115708	icw(2);Phage_replication	atgcaattaagacaacagaatatatatacatatgtagattttgatgaaagtgacgggtatattaaagatatcatacttaagcgtgttcataaaacgttaggagctaagaaagagggctatcaacatagcttagcttttaaacgaggtgtgtgggatggttatgtggatttctacgattatgctgagaacaaattccctagtgggttgttacctaagatgataacattactaggtgagttacaatcaagacataactttcaatacgaaattattgatgaaaaatctgaaagctttttagctgaagaagatattgatgatgaaatacagctactagataataacgtaggtaagattacattacgtgactatcagtatgaagctgtgtttaatagtttagtc…	MQLRQQNIYTYVDFDESDGYIKDIILKRVHKTLGAKKEGYQHSLAFKRGVWDGYVDFYDYAENKFPSGLLPKMITLLGELQSRHNFQYEIIDEKSESFLAEEDIDDEIQLLDNNVGKITLRDYQYEAVFNSLVNYNGICKQATNAGKFCPL
SA11	peg	SA11|_74387_73023	74387	73023	-	Phage capsid and scaffold		FIG01304444	icw(1);Phage_capsid_proteins	atggcactaaattttacacctattacggaaaacagtacaatagcagacctaacaaaacaagttaataacataggtagtgtattaactgaggatagaaatatctttgaagtaactacagacttacaattagacgtaagtaaagcacagaaagttaagttaacaacggatagaggattagctaaagatatagattataccaattacttaagagacattaaaaaagtaggtttatattacataggagcacgtacattggctactatgtatgataaaccagatatggaaaatatagatgtattactgcaagtattaacattagatactgaggatagagtaatacaaatattgtatacattgtcaacggcggacagtaaatcaaaagtgatgcaccgattcgtt…	MALNFTPITENSTIADLTKQVNNIGSVLTEDRNIFEVTTDLQLDVSKAQKVKLTTDRGLAKDIDYTNYLRDIKKVGLYYIGARTLATMYDKPDMENIDVLLQVLTLDTEDRVIQILYTLSTADSKSKVMHRFVTNYQTSQWQVVQSLPNNKYTSHIGGSPFDINTQGTYYVSNMSDMPSGVYEGFLQVSIDSNDNRMLRLTDSSTGKEYLNVKKSYDNWGAWRTDLDVQKISKYLVSNVNGDAENNNYSLSVYTADNITFQQAIAKHIEETSKTVFTFYIQGGVSGSPSTVSCRGIFISDSNNYTNLYGVYTAIGTDGRTINGSVNGNTWNTTKTLPGFKELWNGAHNFKDTNKKETMSDSISNYQYVEIYTRYRALQNTKGTDKTGTLCHKFYIDGDG…
SA11	peg	SA11|_74749_74393	74749	74393	-	Phage protein				atgataaagtatgacattggtaaagatgaaattgtgttacacttaaaagataataagtatattatgggatatactattgtaggtggatatgaagagaacaatggtgatgtaaaagtatcaaggtctattctacctgatggattctttgttgattttgttagtaataagtatgcgtattataagaacactaacgaagtaatatataataaaagctttgaagataactcgaagagtgtagaggacatagaataccaaccaccagaagagtttgtacctaaagaagactacaaaaaattagagagtgaagtagaggaactaaaaagaatgttacaagaattgttatctaagaaaggataa	MIKYDIGKDEIVLHLKDNKYIMGYTIVGGYEENNGDVKVSRSILPDGFFVDFVSNKYAYYKNTNEVIYNKSFEDNSKSVEDIEYQPPEEFVPKEDYKKLESEVEELKRMLQELLSKKG
SA11	peg	SA11|_76680_74767	76680	74767	-	Phage capsid and scaffold		FIG01304444	icw(1);Phage_capsid_proteins	atgacgtttaactacacacctctaacagaatcacaaagattaaaggatatgtaccctaaagtaaatgaaatgggtaaatacttaaaagaagaagttaacttatctgatttaaaaacgattagttatcctgatttaaataatgttttaaatttcatacaagactcaggtgactactttgtaacacaagcaagaaacaccccgcaaggtgtaagtaatatagggtttttacacttagataaaaagggtagtacttattataagttatattatgccccgtctaacacaaataaattgtttgtgaaaacttattataatggtactgtctatgattgggttagttttaaactagatgaaggtacattatacgattcaggaaatacaattaatgtaaaaaattta…	MTFNYTPLTESQRLKDMYPKVNEMGKYLKEEVNLSDLKTISYPDLNNVLNFIQDSGDYFVTQARNTPQGVSNIGFLHLDKKGSTYYKLYYAPSNTNKLFVKTYYNGTVYDWVSFKLDEGTLYDSGNTINVKNLTESTTQFATLINPPKSNLNTGWINYKESKNGTSALAEFNPINSTLTFKMIRKLPRQDQQPNLLRDSLFTLPMTDVANIRTDYIDNTSFWGFTNNASTSTVRYMGENTIQLDDGGESYPTVMSKRFRIGDELYVGDTVTMSVYIKVNDPNLLNGNFPYFEIAGYNYVYQDNNPYTGGRREVNYYDLSTEWKKFSFTFTLQSYNQESSNDRVNYISALLRFNCSNSTNNGAIVYYALPKLEKSYSVTPFITHTYDKRKYDEIWSNWTE…
SA11	peg	SA11|_76840_76670	76840	76670	-	Phage protein				atgcctacagaatatagagacccttactcacaagctaaactctttattcctactgtagaagaaaaagctataaaagaaatggaacaaacatataaagataaactacaagaagttaatgagcttattgatgagcttaaaaaattgaaaggtgattacacacatgacgtttaa	MPTEYRDPYSQAKLFIPTVEEKAIKEMEQTYKDKLQEVNELIDELKKLKGDYTHDV
SA11	peg	SA11|_80350_76892	80350	76892	-	Phage virulence-associated protein				atggcaattaattttaaaagttctccatacttagatagatttgaccctacaaaagatagaacaagagtactatttaatccagatagaccactacaacaatcagaactaaatgaaatgcagtctattgaacaatattacttaaaaaatttaggggattctatttttaaagatggggataaacaatcaggattaggttttacattaactaaagataatgtactacaagttaacccaggttatgtgtatataaatggtaagatacgttactatagtagtgaagacactgttaaaattacgggtgtaggtaaagaaacagtaggtattaaactaacagaaagaattattacacctgatgaagataatagcttattagaccaaacaagcggagttcctagttat…	MAINFKSSPYLDRFDPTKDRTRVLFNPDRPLQQSELNEMQSIEQYYLKNLGDSIFKDGDKQSGLGFTLTKDNVLQVNPGYVYINGKIRYYSSEDTVKITGVGKETVGIKLTERIITPDEDNSLLDQTSGVPSYFSKGADRLEEKLSLTVNDPTSATIYTFMDGDLYIQSTNAEMDKINKVLAERTYDESGSYKVSGFELFSEGNAEDDNHVSVVVDAGKAYVKGYKVDKPVSTRISVEKSRELGKAENESTVFNKSSNNITLANTPVKDVQRVTAQVLVDKERVTRSSTGDSQDYLSNKTAFEVVRVWTETSPGQTTKEYKQGEDYRLTDGQTIDWSPSGQEPNGGTSYYVSYKYNRKMEVGKDYEVSTVGEGEGKRWSINFTPVNGTKPIDQSVVLVD…
SA11	peg	SA11|_80891_80370	80891	80370	-	Phage protein				atggctatagcaacaaatgcttcacatgtagagttagctaaatacattgtaagtaaggctgattctatttatttaacaattggtaaaagtacagcgtgggctaatgaaacaagcccacctcaacctgaagaaacagcaacatcattacaagaagttatcggatataaaaaagcaactaaggtagcattagttagacctgcaaaaacaacgggtgatgaaagtaaaaaagaaattacatatggtaataaacgatgggtagaaattgactcagctaatgcagttgctgaaggtgctaagtgggtgtacttagaaagtagtattgttggggatgagttacccttaggtacatatagacaagtaggatttgttatggatttgttagctaaagatagtatttct…	MAIATNASHVELAKYIVSKADSIYLTIGKSTAWANETSPPQPEETATSLQEVIGYKKATKVALVRPAKTTGDESKKEITYGNKRWVEIDSANAVAEGAKWVYLESSIVGDELPLGTYRQVGFVMDLLAKDSISKFNLLPSEVQSTGTLLFYDNKQFQNRSEQTTVKERFIIEV
SA11	peg	SA11|_83697_80995	83697	80995	-	Phage protein				atggctaattttttaagaaatttacaccctttattaagaagaaataagaataataaagataaccaagaccctaactatgctttaataacagcacttaatgatgagatgaacaatatagagtcagacaccattaaaagcaaacttcaatcatcattaaaaactgccacaggagattacttagataagtttggggattggtttggtgtatacagaagaataaatgagaatgatgacagctatagaaaaagaattataaaatacttattattaaaaagaggtactaacaacgctattattagtgctattaaagattacttagataatgagaatataaatgttagtgtatatgaaccttttaaaaatatattttataccaataaatcaaaattaaatggtgaa…	MANFLRNLHPLLRRNKNNKDNQDPNYALITALNDEMNNIESDTIKSKLQSSLKTATGDYLDKFGDWFGVYRRINENDDSYRKRIIKYLLLKRGTNNAIISAIKDYLDNENINVSVYEPFKNIFYTNKSKLNGEDYLMGYYYRFAVINVSVDGYFPLEIIDVINEFKPAGVKLYLTYDGATTIKGDGVVKWLKNLPKIETYTDLDRLLGYDETFYGHLNMSEATAEQSDKTRFRTNKSTLNSEDILSGSSNIGRRFINYAYVTTYAYEPTSTSAVTHIASLNDKGKEAPLDYYLYTSLKNTNDINISMETAYGVSYLYNNFNVSEFISRYKPNIDITRDNAKKQISDFIGELTIDFFAKALVSPDESLPIKLQIFDFRTNEWLTVSETELSFYEKNIGVN…
SA11	peg	SA11|_84754_83708	84754	83708	-	Phage baseplate		FIG01305804	isu;Phage_baseplate_proteins	atgagaacaagaaagttaacacagatattatctaggttaatggataagacgatacaaggtacaagcaaaataacagactttacacctggttcagctgtacgctctcttttagaagcagtagctttagaaatagaacagtattatatattaacaagagaaaacattaattggggcattcaagaagggattattgaagcttttgattttcaaaaaagaaaagctaagcgtgcttatggtaatgtaaacattcaattttaccaacctttagacatgagaatgtatatacctgcaggtactacattctcatctactaggcaagaataccctcaacagtttgaaacattagttgattactatgctgaagaaggaaccactgaaattacagtagaagtttactgt…	MRTRKLTQILSRLMDKTIQGTSKITDFTPGSAVRSLLEAVALEIEQYYILTRENINWGIQEGIIEAFDFQKRKAKRAYGNVNIQFYQPLDMRMYIPAGTTFSSTRQEYPQQFETLVDYYAEEGTTEITVEVYCKEVGIVGNIPEDIINTIASGSSLIRTITNPTSFNTGTKEESQEDFKRRFHMFVESRGRATNKSIRYGTLQVPDVDGVYVYEEVGHVTVYAHDKNGNLSATLKNDIITALEDYRPSGIKLDVVGVEKEEIDVSAVVTISNKARIGDTLQRHIESVIRGYLNSLTTSDDLIINDLIQAIMNIDDNLIYDVAFKNLSTNIEVSSKGIIRAGDIKVELI
SA11	peg	SA11|_85473_84769	85473	84769	-	Phage protein				atgagatttagaaagcatgaagtccaaccagaagaaaccttacaagctatatcacaaaggtattatggtgatgttagttattggttagatttaatagaacataacaacttacaatatccttatattgtagatacagatgaagaaaagaaaaggaaccctgaacacttaataactaagggtgatattattattatacctttagatgctgagttaacagactcggtttctaaagaaataacatcaagagataaagatgtattagtagaattagctttaggtagagacctaaatatgacggataataaagagtatatagacgctcatggaacagatgatgaaatattagccctatcttcagatggtagaggagaccttgatatagttaaaggcatagataac…	MRFRKHEVQPEETLQAISQRYYGDVSYWLDLIEHNNLQYPYIVDTDEEKKRNPEHLITKGDIIIIPLDAELTDSVSKEITSRDKDVLVELALGRDLNMTDNKEYIDAHGTDDEILALSSDGRGDLDIVKGIDNIKQSLRARLLTPKGSLLLHPEYGSNIHNLFGLNIPEQATLIEVDVLKTLTSDSRVKSANLKGWEIKGNEYYGSFNVEIKSVEESIDFVLGQDDSGVFALFD
SA11	peg	SA11|_85994_85473	85994	85473	-	Phage protein				atgaataattatatacctcaaccacaaggactattaaggtttttaaatggattagagttagacatgtcttacacacatatgaacttattagatgaggaagtaccttttgtttctaaattttatacaccacaaatacaactaagtgaacttgcaagagtaaaattaaaagagattaagtctactgatatccctactttagaaagaacatttaacaacaatacaatagttaataaagtagaacaaacaagtttaaagttacaatcacctagaatgtatttaattatgcaatctatcgtaatggaagcttacgctattgtaaactgctttgtagaaagtcctgaatacttaaaatatttaacagaaaaagatgtatctatagtgagaagtaatgttaactat…	MNNYIPQPQGLLRFLNGLELDMSYTHMNLLDEEVPFVSKFYTPQIQLSELARVKLKEIKSTDIPTLERTFNNNTIVNKVEQTSLKLQSPRMYLIMQSIVMEAYAIVNCFVESPEYLKYLTEKDVSIVRSNVNYVADYLSDYEEYNSIVLDLRDLDLCFGSLELQLPLIKSEVV
SA11	peg	SA11|_86845_85994	86845	85994	-	Phage protein				atgcctcaatcagatggaaagaatacaataagacgtattgcattacgttttccaacagcaagcggtaaatataatatgtaccgtttcaaagtaaaccctgaaagttatgaaatagatgcaccacaaagaacatctataactaaaactaaatcagacattattgttgaagactatggtaaagatatagagacaataactttttctggtactactggatttagacctgtaaaagaagtagatggtactaaaacaggaaaacaaaaaatagaggaactacaagaacaagtagaagcatacgctaagcagggtggagatggtagcgtagcaggagcttatatagagttctataactttactgatgataaatattacaaagtacatctagcaccgcaaggttta…	MPQSDGKNTIRRIALRFPTASGKYNMYRFKVNPESYEIDAPQRTSITKTKSDIIVEDYGKDIETITFSGTTGFRPVKEVDGTKTGKQKIEELQEQVEAYAKQGGDGSVAGAYIEFYNFTDDKYYKVHLAPQGLKITRSKDESLLYRYEITLVVIGNLAEADRGSVTSAEFGNVKPNAKQRVDEGVNDLDSNARKTRNKNNQIVSQFENKSSKSSSNSSSSGSRYGTAGTLRGGSGIRTGGSEGNRDGMSNIGIYNPRQNTNGLSSTVDDMALKIGYGDGGVSR
SA11	peg	SA11|_89413_86957	89413	86957	-	Glycerophosphoryl diester phosphodiesterase (EC 3.1.4.46), phage variant				atggtggtaagattacagtcttctttaggtagaagtttaaaaaagatagactctgaagaacttaatgttaagggtctattattaggtacagtaagcaaaataaattataagtaccaaactgtagaagttaaaataaatagtttaacactaggacgtaaccctagtgatgacggtaagttagctgttccttatcctaaagattatgtagggagaacacctgaaggtagcatgtatggcagtaatactttaataacggaaggaactactgtactgttaggatttattaatgatgacattaattaccctattatactagctatctatggtaatacagaagcaaaccaactcataaatacgaatcctttagagggtggtaaaatgagtaatgatgatgtttat…	MVVRLQSSLGRSLKKIDSEELNVKGLLLGTVSKINYKYQTVEVKINSLTLGRNPSDDGKLAVPYPKDYVGRTPEGSMYGSNTLITEGTTVLLGFINDDINYPIILAIYGNTEANQLINTNPLEGGKMSNDDVYKYSSALYSILPDLTYTYKDGEGTSIKTFNGKSFLSITSGDKEKPLSSDFYTGTEYQDLFPSYYSNKNLIEPRIQKAPNMLFKHQGLYFDDGSGDNHVTTLFISEKGDVRASVLDKSTQKRTTQEMSHDGSYRVIKQDDDLLLDSAQVWVEFGINDNNVFYIKNPKHMFEFNDKGIYLDDKPILDTLDASITESIDRLKEVQKELDDINYLLEGVGKENLEELIQETKKSIEVSSKASSDVTTMKSQISNVSSRAEGIITQFQEFRD…
SA11	peg	SA11|_90297_89404	90297	89404	-	Phage protein				atggcaacggataaacaagttaaagatgttatagataaatttatagataatcttttcaattttgaagtattaaccaaagaaaaggttgaagaaaaagataaggaagttaaaaagataactacagaagacgtatataataaagttgtttatattagaccatatgtaggtgttatacaaagtataacacctagacaagtaacatatgatagttttactaataatggtacagatatagaagctaaactcacacttagaaaaataagttatactactgataatctcacagtacctactgatgcattatcaacttgtatggtacatatggtagaaagaaatggtgtacttgttatagattactttgatgagttacagaacatactgtatggtagctacatggag…	MATDKQVKDVIDKFIDNLFNFEVLTKEKVEEKDKEVKKITTEDVYNKVVYIRPYVGVIQSITPRQVTYDSFTNNGTDIEAKLTLRKISYTTDNLTVPTDALSTCMVHMVERNGVLVIDYFDELQNILYGSYMENEHIFDEDVPVSTLVTLDLKENLNNYKHIQYMFKGNTDKNPFESKDIVPLDTYNLLYWMYKKRNVELKNPLTVNYFFTGKSFYTIFGKGHKYKVDIDKFKIGDILFFGRSDDNIGIYIGDKKFISLIGTFPKDNTSISTYELDDYWDDFNGRVMRFDEDDITWW
SA11	peg	SA11|_92735_90303	92735	90303	-	Secretory antigen SsaA-like protein				atgtatagaattagacgtcctaagatacgaatagaaatagtaacagatgataatacatttacattaaagtttgaagatactaaagattacaacggcaatcaatttgcttcaaagttacttagttttcaaactaagaatgctatggaagatgatagtgctgtattccaaataactatggcaggggatacgtattgggataagctagtaatggcaaatgatattattaagatatatattacgcctaataatgaccataaagataaagagggaaaccaagagaaacttatacaagtaggtatggtatctcaagtatctaaagtaggtagttatggtaatgaccaagtacaatttagaataacaggtcaatcatttgtaaaaccttttatgaagtttggttta…	MYRIRRPKIRIEIVTDDNTFTLKFEDTKDYNGNQFASKLLSFQTKNAMEDDSAVFQITMAGDTYWDKLVMANDIIKIYITPNNDHKDKEGNQEKLIQVGMVSQVSKVGSYGNDQVQFRITGQSFVKPFMKFGLGVIQEVQAVLPTVGWLVDGDGENQVKFTGSSAKDVMQGIIQRFIPYMKYNYTDKTYNTLESYLEYDDLSSWDEYEKLTEVSAFTNFDGTLKQLMDLVTARPFNELFFRNSDKHKGKAQLVLRKTPFNPTEWKALEYIVVPTDDFIEEDVGKSDVETYSIFTVKPAGMLKELTGDVFSKPQFHQELVDRYGYSKYETENLYIGTKSGSATEDSETTGGDNGHERVTYDRLLKDLNNYGRESISKGLDKYSSKISSKYNNITKPEVKS…
SA11	peg	SA11|_93611_92787	93611	92787	-	Phage DNA transfer protein				atgtctacagaacaactaagagaaaagaataataaatcagaaactaaaaacttaaaaacttacagtaacctattagatagagcacaacaaattatagaagatgctaaagcgctagactcaggaggttcagacagtagttctgactcagggggttcagcttccgatgtagatggagaaggtgcgggtaagatttacaaattccttaaaggtaaaggtttatccgataaccaagtaggtgccgttatgggtaaccttaagcaagaatcagggcttgaccctaatgcaaagaacgcctctagtggtgcttttggcattgcacaatggttaggtagtaggaaatcagaccttgatagctttgctaaatctaaaggtaagaagtctaatgacttagacgcacag…	MSTEQLREKNNKSETKNLKTYSNLLDRAQQIIEDAKALDSGGSDSSSDSGGSASDVDGEGAGKIYKFLKGKGLSDNQVGAVMGNLKQESGLDPNAKNASSGAFGIAQWLGSRKSDLDSFAKSKGKKSNDLDAQLDFLWKEMSSGQNSDMLKNAGWSKSGSLEKNTKAFAQGFERMGAGEAMMSTRVNNAKSYVSKYGKSGGGGGGAIPSSYTSVLRNPILSSASGSTASQNNVSVNVSITGTNDKRDAEEIGKGIKSTFGDDLDIFSNTYKRNY
SA11	peg	SA11|_94539_93670	94539	93670	-	Phage lysin, N-acetylmuramoyl-L-alanine amidase (EC 3.5.1.28)			idu(2);Phage_lysis_modules	atgaaagtatactattgtttatatgttttaacttatggtattaatgataaatcacaaagtaaagacaggcaaaaagcagaagaaaaaagagaaaagaataatgattctagagaaggaaatgtaacagtatactcacatttcttagaccatttagcagataacctaacaaataaaggtagtagttctaacgacagttcatcaggaggaacacttgactaccttgatggtaaaaactttacggataaagacgtaactaagcatgacttaggtaaaactgctaaaggtgtaaacgccgaaatgttaaataaatggattgagtctcaagcacctagtaattctaaaatgcgtggtttaggtgagctttatatgaaagcaggtaaagagtcaggacttgaccca…	MKVYYCLYVLTYGINDKSQSKDRQKAEEKREKNNDSREGNVTVYSHFLDHLADNLTNKGSSSNDSSSGGTLDYLDGKNFTDKDVTKHDLGKTAKGVNAEMLNKWIESQAPSNSKMRGLGELYMKAGKESGLDPRYLVAHSAVETGWGTSNLSKGGDPNKGNWFGIGAFDNNPNNGFNYGLGIVGGAKWIRDNFYNKGQKNLHDMRHNNGVHEYATAGNWDTMIASIMKGSDKFIGGGGGGSDVMPRHALKNDHQPKNLKYNIEVPKSKNPNETGKAIGRKLKQLLESNF
SA11	peg	SA11|_97958_94995	97958	94995	-	Phage DNA transfer protein				ttgactggtgatagttctagcttagaacaaagtttaaaagctatagagatgtacatggatgcgttagagtctaaaaacatagatgcaccattaacaaacttcttagagaaattaaaagtaatagcaaaagaagtaaaatctgtacaaaacattatggataaacaaagtgataagtctttaatatcaccaaaagctatggatgaggctattagttctacacagaatgtaactaagaatataaacgacctaaagaaagctttaaatgacatacaaacagataatattacaaagggtatagctcctgaccctgaagtagagaaagtatatagtaaacttaataagacactaaataatacacaaacagaactagagaaagtagcatctcaaaagattggttca…	MTGDSSSLEQSLKAIEMYMDALESKNIDAPLTNFLEKLKVIAKEVKSVQNIMDKQSDKSLISPKAMDEAISSTQNVTKNINDLKKALNDIQTDNITKGIAPDPEVEKVYSKLNKTLNNTQTELEKVASQKIGSDSDITNRIKEMKTLNQVTEEYNKLVKDASSAKEYTKQLRANRNMVRGHISRSEGSNRMSYDQGARVRSELGKVDTFEKQREANNRRIKENQDRYRGYRQQQQDLVGKRARGEISSEDYKKQSASIKMMIDESEKLSEVYRKTGAELDKSINYYKNSAKKQFAQREIEQQRGTMGKLFQDRLPSIGAHATMAVTALAGGMYMKGASLSEANRPMVTSLGQNSDNMDIDAVRNTYGDLSIDNKLGYNSTDMLKMATSYESSIGHKSDA…
SA11	peg	SA11|_98500_98042	98500	98042	-	Phage protein				atgcgtgagtttaatgtgctacctaccgaacaacgttttaaagatttagatgactatcaaatagagtttattatagctaacatgaatttagatacaaaagaaatgatggaagctagagacggtaaaaactatgatatgaaagcggaagacgtagacacatcatggttcgaagcgccgacagatgaatttgatgttgttcctgatttcttagacttagatgatttaaatacacaagtagataaaagtttaagtgagaaagaaaagatagaaagagatagacgagttgaagctgagttagaagatgaaaccgagggattaacaactcaacatttagctatgatggaacacataagacaaaaacaaaaagagcttgatgaaagtttaggtattgataacaaa…	MREFNVLPTEQRFKDLDDYQIEFIIANMNLDTKEMMEARDGKNYDMKAEDVDTSWFEAPTDEFDVVPDFLDLDDLNTQVDKSLSEKEKIERDRRVEAELEDETEGLTTQHLAMMEHIRQKQKELDESLGIDNKETTQEDINKAIEDVDDWYM
SA11	peg	SA11|_99020_98592	99020	98592	-	Phage protein				atggataaagaattggaaaaagaacaaaaagatattaaagatatgacacctgaagaaattgatgagttaaaatatcagcaacgaaaagataaagagcgtgttattaacaaagtaattaaaggtgttaatgatgtatgggagaaaggatacaactttgaagaattagatttaaaattcaaagtaaaaattagattacctaatgctagagaacaaggtaatatcatggctttacgttctgcatacttaggtggaatggatgcttatcaatctgaccaagttattaatgcttatcagatgttagctactctacaagaagtaggggtagaagtacctaaagaatttagagaccctgaagagatttataacctaactccacttgctattatgtgggatgattgg…	MDKELEKEQKDIKDMTPEEIDELKYQQRKDKERVINKVIKGVNDVWEKGYNFEELDLKFKVKIRLPNAREQGNIMALRSAYLGGMDAYQSDQVINAYQMLATLQEVGVEVPKEFRDPEEIYNLTPLAIMWDDWLDFMTSFRY
SA11	peg	SA11|_99417_99109	99417	99109	-	Phage protein				atgacaaataaattaagagctatccatgaagaaatgaaaattgagttacataaattcccacagaatgtagatttaacaagtaagacaactgctattgcaatcaatcaaattcttgacaagtttaaaaccttaacggaacaagcaggtaaaatcactaaaaagtattttgagggtcaagagattttgacgattgattttgaatattatgactcacttcaagattactacatttacttacttaaaaatagtgaaacaattgaacaaaggttacaagaaattgaaaaaagagtagctgaatatgttaagtaa	MTNKLRAIHEEMKIELHKFPQNVDLTSKTTAIAINQILDKFKTLTEQAGKITKKYFEGQEILTIDFEYYDSLQDYYIYLLKNSETIEQRLQEIEKRVAEYVK
SA11	peg	SA11|_99923_99474	99923	99474	-	Phage protein				gtgaaaactttttattcaggcagaagaacaacaagtaaaaacaggcaagtaaagaagcattataaacaaatgactaatcaagaaataattatatgtaggaacttactaaaagaggcttataataaaaataattactttaagttaacaaatcacttcaaaggtaaatgtaagaaaccagtaaattttaaagcgtttgttcattatatacataataagaacttagatattatagaatataatgaaacattatacaataacaaaatacaacgtagggtagttgttagacacccttatgtagtaaaagtaaataataaattatcttaccaatatttagttatagaagttgaaacaggtgaagttgtaactatgtactataacagagtcacagataaccacaaa…	MKTFYSGRRTTSKNRQVKKHYKQMTNQEIIICRNLLKEAYNKNNYFKLTNHFKGKCKKPVNFKAFVHYIHNKNLDIIEYNETLYNNKIQRRVVVRHPYVVKVNNKLSYQYLVIEVETGEVVTMYYNRVTDNHKTLNLNDYYDKNLKIKY
SA11	peg	SA11|_100097_99960	100097	99960	-	Phage protein				atgacaaacaggaaaacaataggtaaagtaagtaattcaagggcaacatggaaaattaaaccaacaacaagaattaaaaaagataaaacaaaatattctagaaaaaataagcataaaggtattgacaattataaataa	MTNRKTIGKVSNSRATWKIKPTTRIKKDKTKYSRKNKHKGIDNYK
SA11	peg	SA11|_101225_100887	101225	100887	-	Phage protein				atggcttcagaggctaagcagtctgtccatactggtaataccgttatgctaatggtaaaaggtaaaccagttggaagagcacaatctgctaaaggtcaacgtgaatacggaactactggtgtatacgaaattggtagtattatgccacaagagcatgtttacttaaaatatgctggtacaattacactagaacgtttacgtatgaaaaaagaaaacttcgcagatttaggatatgcttcacttggtgaagaaattcttaagaaagatattattgatatcttagtagtagataacttaacgaaacaagttattattagttaccatggtttaactaaatag	MASEAKQSVHTGNTVMLMVKGKPVGRAQSAKGQREYGTTGVYEIGSIMPQEHVYLKYAGTITLERLRMKKENFADLGYASLGEEILKKDIIDILVVDNLTKQVIISYHGLTK
SA11	peg	SA11|_103048_101288	103048	101288	-	Phage major tail sheath				atggcagttgaaccgtttccacgaagacctgtcactcgtccacatgcagtcattaatgtagacagtacaggtatcggtaaatcagctagctccagtgaaaagattttatgtttaattggacaagctgaaggtggtaaacctgataccgtatatgaattaagaaactacgcacaagctaaaagactattccgctcaggtgaattacttgatgcaattgaattagcttggggttctaatccacaatacacagcaggtaagatttttgctatgcgtgtagaggatgctaaaccagctacagctgaagtaggcggattgaaagttacttcacagatttatggtaacgtagctaacaacattcaagtaggattagaaaaaaatacaatcagtaattcattacgt…	MAVEPFPRRPVTRPHAVINVDSTGIGKSASSSEKILCLIGQAEGGKPDTVYELRNYAQAKRLFRSGELLDAIELAWGSNPQYTAGKIFAMRVEDAKPATAEVGGLKVTSQIYGNVANNIQVGLEKNTISNSLRLHLIFQDDRFNETYDNIGNIFTIKYKGSESTATFSVEHDKETQKAKRLVLKANSTEVKSYDLTGGAYATTNAIINDINQLPDFEAKLSPFGDKNLESYLLDPMTDVNIKDKAEYVKAVFGDLEKQTAYNGLVSFERLVSEQAPKNVEVDAHEESATVTAVSPIQEITPFELTKLSGGTNGEPPATWADKIEKFAHEGGYYMVPLSSKQSVHAEVASFVKERSDAGEPMRAILGGGFNETKEQLFGRQSSLSSPRVALVANSGIFTM…
SA11	peg	SA11|_103277_103071	103277	103071	-	Phage protein				atggctaagaaaacacctaaaggtaaaacctttacaggttatgtacatatagatacatttttaaaaacagcacagaccttgtttaatatgaaagagtcacaggtagcaggttttaaagcctacatggaaggtaaacactacctgttcaatgaaaaagactttattccatttttagaaaagtatttaggtagagaattagaaatttaa	MAKKTPKGKTFTGYVHIDTFLKTAQTLFNMKESQVAGFKAYMEGKHYLFNEKDFIPFLEKYLGRELEI
SA11	peg	SA11|_104113_103277	104113	103277	-	Phage protein				atggcaataacatcagtagactcatatttactagagcaaataaagcccagattacatacagtactaagtaattgttatattatagatgaagttttaaaagactttgattatcaaactagggaaatgttcaaagaggctttttgcggtaagaacgcaaagcacgaagtaacagtagggttcaatttccctagctttaaaaacaactacgaagctcattacctaatacaactaggacaaggtcaagaggttaaaaactctttaggtagtatacaagggtcttatctagaagcttcgggtaacacatatagtgaacaatcagtagctaaaagagaaggtaatcgtttagtatttcatgtatctaaacctatttctaatgtaataagagtagaagacatagcg…	MAITSVDSYLLEQIKPRLHTVLSNCYIIDEVLKDFDYQTREMFKEAFCGKNAKHEVTVGFNFPSFKNNYEAHYLIQLGQGQEVKNSLGSIQGSYLEASGNTYSEQSVAKREGNRLVFHVSKPISNVIRVEDIAFDSYDDVKVSDNTVSFNYTNNETYEGYNANIVYVEKTNDSKGLVKGITIEEQVTIVGMSYNVDVARCLDAVLKMILISMRDSIEEQQTFQLQNLAFGDIAPIFQDGESSIFGRPTIIKYTSSLDLDYTITQDINKITFKNKGAKR
SA11	peg	SA11|_104752_104132	104752	104132	-	Phage protein				atgcctataaaagcaactagacctaagttatttagagacaagagctataaaaatgtaggtaagagaacagtagatgctatgcgttctgatattttagatagattacaagctacagcattacaagtagataatgtgagtgtcaaacgtatgcctacttatttacaaataactgagaaaaagctagagaagaaaggtgtaatagaccttaagaaagcttttgctcattcatctaaaaagaaaaagactaaagatggtggttggtatctaacggtgcctataagaataaaaacaagtaagatgaataataaaacataccaagacttaaggtctttaaaaatagacagttcaagtaattcagtatctactcttactgattatctagagggtagacgaagtaat…	MPIKATRPKLFRDKSYKNVGKRTVDAMRSDILDRLQATALQVDNVSVKRMPTYLQITEKKLEKKGVIDLKKAFAHSSKKKKTKDGGWYLTVPIRIKTSKMNNKTYQDLRSLKIDSSSNSVSTLTDYLEGRRSNISHPSLNPASKSSRITKVRNGKKSSYFMFRTVSSKSPASSWILNRDKVNENNFSKTTLKYVRNLMNWKIKNLM
SA11	peg	SA11|_105627_104752	105627	104752	-	Phage protein				atgcaaaaaccttttatgataggtactaataataatacttctaatataattaataagtctactatgtatacatctacaacacaagcagatgaacaagaacaaaagttatctacagctagactagagtttgacactaaggatatgagaagatttgtcaatgatagaggtataaaggtactgtgggaaagggcttacttttgtccttgccttaaccctgacacaggacatcctagagtagattgtcctaggtgtcacggtaaaggtattgcctatttacctcctaaagagacaataatggctatccaatctcaagaaaaaggaactaacaatttagatataggaattttagatactggtacagctataggaactacacaattagaaaaacgagtatcttat…	MQKPFMIGTNNNTSNIINKSTMYTSTTQADEQEQKLSTARLEFDTKDMRRFVNDRGIKVLWERAYFCPCLNPDTGHPRVDCPRCHGKGIAYLPPKETIMAIQSQEKGTNNLDIGILDTGTAIGTTQLEKRVSYRDRFTVPEVLMPQQLIYHVTKERIQKGIPLYYDVKEVTFITSNDGNVYEDDYNIENNRLFMDAKFENKTISLNILMVLRYVVSDILKESRYQYTKFNQPNTKFENLPQKLLLKREDVIVLPEPFKVNDGIEEDLEIQVEDPKKESKDNHSGGFFGGML
SA11	peg	SA11|_107127_105919	107127	105919	-	Mobile element protein		FIG01306568	ff	atgaaaaaaacggaaaataaattttatagaggtataacactaaaagtaaaccctacccaagaacaagaagagttaatgtggaaacatgtaaaccattctagatttatttataattatatgctagaaagatattggaaagctctcgataacggtaaatatatagaccataaaaatatgatttctatactaaaagaaataaagaatgatgataagtatagtttcttaaatgaagtatctagaaaaaccttagttggtaaaatagatgacttaagagaaacattaataaaatatcataatcatgaaattagaaaacctaaatttaagtctaagaaaagggaatctaagaggtttcctattagatatgaccgaatgcactttaacaaagaaaaacatgttaaa…	MKKTENKFYRGITLKVNPTQEQEELMWKHVNHSRFIYNYMLERYWKALDNGKYIDHKNMISILKEIKNDDKYSFLNEVSRKTLVGKIDDLRETLIKYHNHEIRKPKFKSKKRESKRFPIRYDRMHFNKEKHVKVEKLGYLRISNGTYKNNKSVLENESIKPLNPKCYYDGKYWYISFSIEVDNQYKKEKDNTNEVIGIDLGSGKKHVICSNRKIYGNIIYSKKMKRLEKKLADLQKRLSNKYDINHTKTNNVLKLENKIAKVYRKMSNILKNHVHEITKEIVEKYPKEIIVEDIRVRDLIKDKGYTGQKRKQIQFSNFYMIRQQLQYKCEDRGIKFTVASTYYPSSQICSNCGERKRNALKLQLGDKVFKCNACGYEEDRDINASINLKNYHNSQWLKE…
SA11	peg	SA11|_108315_107566	108315	107566	-	Phage protein				atggtaaacagtatgtttggtggtagtttagacccttacgaaagctctttatcatatgagtatccttatcacccatctggaaacccaaaacatatagataaaagagaattagataatattactctagctgattatggttggtcagcagatgctgtgaaagcctatatgtttggtataacagtacaaaaccccgatacaggacaacctatgggtgatgatttttataatcatatattagaaagagctataggtaaagcggaaagagctttagatatatctattttacctgacttacaacatgaaatgagagattactacgaaacagaatttaatagttatatgtttgtacacgcatataaaaaacctatattacaggtagaaaatttacaactacaattt…	MVNSMFGGSLDPYESSLSYEYPYHPSGNPKHIDKRELDNITLADYGWSADAVKAYMFGITVQNPDTGQPMGDDFYNHILERAIGKAERALDISILPDLQHEMRDYYETEFNSYMFVHAYKKPILQVENLQLQFNGRPMYDYPANWWKVEHLAGHVQLFPTALMQTGQSMSYDAVFSGYPQLAGMYPPSRATFAPQMITLDYISGMLPRQRAGRTKPWEVPPELEQLVIKYALKEIYQIWGYDDITLCVA
SA11	peg	SA11|_108558_108325	108558	108325	-	Phage protein				atgttaacttataaattaaaaaatattaaaatggctactgtacatggtcaagtagaagtagatgataaaggcgtagttaaaggactaactgctaaacaagaaaaagattttgctaatttaccaggttttacacatatggaagacaagaaaataacaaagaaagaagtaaaacctaaggaagaaaaagaagagaagaaaccaactaaaaaaacaactaaaaaagaagataagtag	MLTYKLKNIKMATVHGQVEVDDKGVVKGLTAKQEKDFANLPGFTHMEDKKITKKEVKPKEEKEEKKPTKKTTKKEDK
SA11	peg	SA11|_110053_108662	110053	108662	-	Phage major capsid protein		FIG00016372	isu;Phage_capsid_proteins	atgaaccaaaatgaactttcaaaaaagcaacatgcagttgctgatgaattacaagaaaaattatcgaaatccttccaaactggatatggtatcactcctgaaacacaagtggatgcaggtgctttacgtcgtgaaattttaaacgaccaaatcactatgcttacatggggaaataatgatttagtattttaccgtgatgttgcacgtagaccagctgaatcaacagtaattaaatatgatgttttcttacgtcacggtaaagtaggtcattctcgttttgtacgtgaaatcggagtagcgtcagtttcagaccctaatatccgtcaaaagaccgttacaatgaaatacatttctgatactaaaaatatgtcattggcatctagtttagtaaataacatt…	MNQNELSKKQHAVADELQEKLSKSFQTGYGITPETQVDAGALRREILNDQITMLTWGNNDLVFYRDVARRPAESTVIKYDVFLRHGKVGHSRFVREIGVASVSDPNIRQKTVTMKYISDTKNMSLASSLVNNIADPGQILTEDAISVVAKTIEWASFYGDASLTSEVGGEGLEFDGLAKLIDADNVIDAKGAHLDEKLLNLASVKIGKGFGTATDAYMPIGVHSDFVTNILGRQMQLMQDNSGNVNTGFSVNGFYSSRGFIRLHGSTVMENELILDETLIPQPNAPQPATVKAEVKTNQKGKFTKEEDRAGLSYKVVVHSDEAESAPSEAQVATVTNATDGVELKITVNSMYQQSPQFVSIYRQGKETGMYYLIKRVALKDAQEDGSLVFVDKNETLPE…
SA11	peg	SA11|_111088_110138	111088	110138	-	Phage protein				atgcctacggaattacaaaatattctacaagaatatgataacttagacaaagaagaagtatcaaaatctgtagaagagtctaaagaagaagtaaaagaagataaaacagaagacactaaaacagaagacactaaaacagaagaaaaagaagaaattaaaaatgaagtagaagctacagaagagcaagtagaagaagctaaagaagaaccacaagaacctgcaaaggttactgaagaagatgctaaagaagcacatgaacaagaagaaaatctagaagaagaagtatctaagtcagctaaggagtcgaaagaccctgtagataaaaaagatactaaaacagaagacaaagacaacgagaaacgaaaaaataaaaaagacaaaaaagaagaaaaagatgaa…	MPTELQNILQEYDNLDKEEVSKSVEESKEEVKEDKTEDTKTEDTKTEEKEEIKNEVEATEEQVEEAKEEPQEPAKVTEEDAKEAHEQEENLEEEVSKSAKESKDPVDKKDTKTEDKDNEKRKNKKDKKEEKDEEEEEKTSKSISDKDIVDGFRTILKSFQDIKKENEQYVTKSDLEEVTKSIQALTDKINSNEEVSKSVESNQEDKEEAVEKSVTTNNTSNEQDVVGYVAKSVQTEEQAETTEDKEEQEVEVKEESRDLSVEAREKFMSTYKEKSQNPHTNRSEVLNAYQAYLNIRNNPEQASEKDFNIVKEFANL
SA11	peg	SA11|_111875_111102	111875	111102	-	Phage protein				ttggaagaaatgaaatttaatgcttttgttcctatggacttaaagaaatccatagatacggaagatgatacaaataaatattctatcgtatctggttgggcttccacaccagctgttgatttgcagaatgacattataaatccaaaaggtattgatatagaatactttaaaaaaaatggatatattaactacgaacatcaacaagataatgtagtaggtatacctacagataactgttatgttgatttagaaaaaggtttatttatagaagctaagctatggaaagatgatgaaaatgttataaaaatgttagacctagctgagaaactagaaaagtcaggtagtggtagacgtttagggttttctatagaaggcgctgttaagaaacgtaacataaat…	MEEMKFNAFVPMDLKKSIDTEDDTNKYSIVSGWASTPAVDLQNDIINPKGIDIEYFKKNGYINYEHQQDNVVGIPTDNCYVDLEKGLFIEAKLWKDDENVIKMLDLAEKLEKSGSGRRLGFSIEGAVKKRNINDNRIVDELMITGVALVKNPANPEATWESFVKSFLTGTETTPDTQVDAGALRKESLASSITNLTYVTKIKDVKEYNDIWNNVVEDLTKSNNMGYEESVITLQLAKGLSRKDAEIAVMSINKKNLE
SA11	peg	SA11|_112744_112043	112744	112043	-	Phage protein				atggctgatgatgttaagtttgttaatatgacaccaacagcaaatgatatgcaatttgagaaatggttaaactttttaatcaatattatttctgctttgtatggtatagacccttctgaaataggattccctaatagaggaggaggagccacagggtcaaaaggcggttctacattgaatgagtcagaccctgctaagaagcaacaacaatctatgaataaaggtttacaacctctattaagatttatagaagaattaattaacagacacattatatctgaatttggtgataagtatactttccaattcgttggaggagatactaagtctgagttagataagcttagtattttacaaaaagaagtacaagtatataaaactgtaaatgaagcaagagaa…	MADDVKFVNMTPTANDMQFEKWLNFLINIISALYGIDPSEIGFPNRGGGATGSKGGSTLNESDPAKKQQQSMNKGLQPLLRFIEELINRHIISEFGDKYTFQFVGGDTKSELDKLSILQKEVQVYKTVNEAREEQGLKPIDGGDVILDSAFLQSTAQEIQKDQYLDTKQKERLQLLMSYTQPQTDEPTDDSKQETTNQDVGTDNQLKGDDNVYRTQTSNKGQGRKGEKSSDFM
SA11	peg	SA11|_114364_113372	114364	113372	-	Phage protein				ttgcctgatttatttaaaagtctaaggttaggtagtatgtataaagaagacactgaagaccttatggttcctatagatgacggaatacaagctaacattagacaaatagaacaagatacaaaagagatgcaagaaattactaaatctttgtatggtaaacagcaagcttatgcagaaccatttttagaaatgatggatacaaatcctgattatagagataagaagagctatatgaggaatgctcataacttacatgaagtgttaaagaaatttggtaataactctatactaaatgctataattattacaagagctaaccaagtatctacatactgtaaacctgccagatattcagaaaaaggcgtaggttttgaagttaaattaaaagacttagacgct…	MPDLFKSLRLGSMYKEDTEDLMVPIDDGIQANIRQIEQDTKEMQEITKSLYGKQQAYAEPFLEMMDTNPDYRDKKSYMRNAHNLHEVLKKFGNNSILNAIIITRANQVSTYCKPARYSEKGVGFEVKLKDLDATPGIKEKEQMKRIEEFILNTGTDKDIDRDSFQEFCKKIVRDTYTYDQVNFEKVFSPKNKTKMEKFIAVDPSTIFYATDKNGKIIKGGNRFVQVIDKQVVASFTSRELVMGIRNPRSDLNSSGYGLSEVEIAMKEFIAYNNTESFNDRFFSHGGTTRGILQIRADQQQSQHALENFKREWKSSFSGINGSWQICLYIK
SA11	peg	SA11|_114734_114369	114734	114369	-	Phage protein				ttgctattttcaaaagacgataaatgggatgaagcaaaagactttataaaaggtcaaggattagcagataattggatagaagtagtggattattatagacagataggtggtaaacatgtagctatgtttattgctattgataaagttaaatatatggtactagaagctacaaaggataataaagtaatattggtagataaggataataatattgtgttagaggattatgatattgttatggaaagtaagaaaatgttttactatatagaagaaccattcgaagtaaagataaatattcctaaacatatccaagacattacctataataacactgttatactaactactattcgaggaggtaaataa	MLFSKDDKWDEAKDFIKGQGLADNWIEVVDYYRQIGGKHVAMFIAIDKVKYMVLEATKDNKVILVDKDNNIVLEDYDIVMESKKMFYYIEEPFEVKINIPKHIQDITYNNTVILTTIRGGK
SA11	peg	SA11|_115033_114740	115033	114740	-	Phage protein				atggtatttgcgtatattaaaactgaaaaaagtagtaagttggttctatacttgatatatgctataatttctataggttcttatgtagtattaacaatgtttcaagccacgtcaatcattataaaaaatgatgttatagactctattgagaatacagagcagtatgtagggtttaataaccctttaattgtttttggtataagtttctttggagctgtaatagtcagtttttggtttttagttatgaagattgtaaatactaggaatttaaaaaataaaaaattaaaggattga	MVFAYIKTEKSSKLVLYLIYAIISIGSYVVLTMFQATSIIIKNDVIDSIENTEQYVGFNNPLIVFGISFFGAVIVSFWFLVMKIVNTRNLKNKKLKD
SA11	peg	SA11|_115981_115160	115981	115160	-	FOG: TPR repeat, SEL1 subfamily		FIG00740963	ff	atgaaacgtaagtttagtagtaatgagattactataacacttataactattgtagttgctctatttatagtattaattacagtagcatttaacaagtaccaaattgctaaagaagataaggacagatatcaaaagctagtagaaatttatcaaaaagcagatgatgatgacggtaaaactaaaaaaaggtatgttgagaagttaaatagggctgaggaagaacttaaaaaggttaaagaagaaactaattataaaggttataatgataaaacagaaaaagaaagagataaagaggataagagtgtaagagaacgtatttatggtaatgataaggataaagatttagtattagtaaataataaggttgttgtaagtaatgaagttactagacctaagata…	MKRKFSSNEITITLITIVVALFIVLITVAFNKYQIAKEDKDRYQKLVEIYQKADDDDGKTKKRYVEKLNRAEEELKKVKEETNYKGYNDKTEKERDKEDKSVRERIYGNDKDKDLVLVNNKVVVSNEVTRPKIIEDNGVSTVVVPPVVSPVEPPSEPSLSSPTIPKPIIPNPINPNPILPKPNIPTPNPLPPIEPEKPIEPEKPIEPEKPIEPEKPIEPEKPIEPEKPIEPEKPIEPEKPIEPEKPSSDTTIPLVPLEPSTPVDESNDTNGEG
SA11	peg	SA11|_116503_116024	116503	116024	-	Phage protein				atgattaaagataataatacaaaaacattggaagagttaattacacctatttctacagaagaaaaagaaaataaagttaaagaatttagtaaaacattatgtgagatgattaataagctatatagttcttacaatgtattaaggcaagaccctattgatgaaacacaaagattagacggttctctaatggtgtttcaaagtagattagatgatacattaacaggtgaagaacaccaaaaactttttaaattagcttttgattataatattgatatttttgaagctaacaagcagtttaaagaagatgtacaaaatggagaagctattaagttaggtgatgttgttgtaaccgacacagctttaagtaatgttttatctagtaatgagcttaatgttagt…	MIKDNNTKTLEELITPISTEEKENKVKEFSKTLCEMINKLYSSYNVLRQDPIDETQRLDGSLMVFQSRLDDTLTGEEHQKLFKLAFDYNIDIFEANKQFKEDVQNGEAIKLGDVVVTDTALSNVLSSNELNVSITFMLSKDYEEKKRIEEEEKEKLDKL
SA11	peg	SA11|_117456_116656	117456	116656	-	Phage protein				ttgacaagtatattaaattatgatacaatacaagaagatgatataagtaaagagacatttaatttactaattgaagaacctttaactttatcctatgtttctaaacatagtgactttttagatgataaatatgattacatatataaatcactaggctttgataacttcatggactgttatttatacatagcaagagaaccagaacgtatatacaaaggtggagctaaagacataggctcattgaataaagtaaaaagaactgtagtacgtaatgggaaagaaattgaaatgacagtctatgaagataataaaaatgatgataaacctaaagagaataatagtgaagaatcaaaagaacctaaaactgctaaaggttctagggttcttactcatggtgat…	MTSILNYDTIQEDDISKETFNLLIEEPLTLSYVSKHSDFLDDKYDYIYKSLGFDNFMDCYLYIAREPERIYKGGAKDIGSLNKVKRTVVRNGKEIEMTVYEDNKNDDKPKENNSEESKEPKTAKGSRVLTHGDAEKPNPKKIASSLSTLKNKGVNTDHIDGNASVYKEFVDDNNNPIGLASFKETDSDIILHGYVSDLETNGVGARSILELISLAIKKNKNAVVYDIELPQAIEFLKSLGFIKCKDEYVLKKQDIKLFLGEYSELI
SA11	peg	SA11|_118251_117472	118251	117472	-	Phage terminase, large subunit		FIG00017949	icw(2);Phage_packaging_machinery	atgccctatgaagatgttaaaatgcgtgttttaccagaagacatctttgacaataagtcagaaattgcaaaaacacagttatttaatagagataaatacaaatttatttcagtaggtatagactggggtaacttccactgggtaactgtacatggtatgactgaggagggtaaagtagatttaatacgtttattctctattaagaaaaacagtagaccagatatggtagaagcagatttagaagctataatattagagatatctaaatatgaccctgatattattgttgcagataatggtgattcgggtaacaacgtacttaaattaattaatttctttggtaaggataaagtatttggttgtacttataagtctagcccacgttcatcaggtcaatta…	MPYEDVKMRVLPEDIFDNKSEIAKTQLFNRDKYKFISVGIDWGNFHWVTVHGMTEEGKVDLIRLFSIKKNSRPDMVEADLEAIILEISKYDPDIIVADNGDSGNNVLKLINFFGKDKVFGCTYKSSPRSSGQLYAQFNENSNTVTVDKLMHNKRYIQDLKAKRIRMYQQVDDELKTYLKHWQNVLIMDEEDEKTGELYQVIKRKGDDHYSQSACIGYIGLTRLKELYDKGNGTAFTSTFIPTDYNSTQNNSSNEFYFDD
SA11	peg	SA11|_119286_118348	119286	118348	-	Phage protein				atggcaattaaaataactacagaagaatttaagaaaaaagtatacgatagagtatcgaatgaatatgaagttttaggagaatatgtaaataataaaacaaaaatacttatgaggcataattctgagacttgtgggaataatgaatacttagtaaagcctaaatcttttttagatggtaacagatgtcctgcctgtaataataaaagaaaaggtaggaaatctaaaactacaaagcaatttaaaaaagaacttcatgatttagtcggtgatgagtattctttaattggtgagtatacaggagtcactaataaagtaaagttaattcataatgtatgtggaaaagaatgggaagtcaaacctaatgattttatatcaaggaaaagcagatgttttcattgt…	MAIKITTEEFKKKVYDRVSNEYEVLGEYVNNKTKILMRHNSETCGNNEYLVKPKSFLDGNRCPACNNKRKGRKSKTTKQFKKELHDLVGDEYSLIGEYTGVTNKVKLIHNVCGKEWEVKPNDFISRKSRCFHCRMKEHNLKQRRTHQQFLDEVKKKYGNDYEVLSEYINSKSKVLVRHKCGLTWEIRASHLMERDMCPKCKMSIGEKIVEEYLINNNIKYEIQKKFDDLIYNKSLSYDFYLPEYDTLIEYQGIQHYQPVKSFGGEMAFKKQKLRDELKRSYAEDNGYLLLEVDYGKRKYKDIENYLNKKLLV
SA11	peg	SA11|_120258_119551	120258	119551	-	Phage terminase, large subunit		FIG00017949	icw(2);Phage_packaging_machinery	atgacacaagagcagttaaagaaatttgtacagtcacgtcttaatcctgtattagataaaacttattttagagatattgtgaattgggataaagactccttaggctataaacaaattagaaactcaagtttgttttttagaactagtagtaaaccaggttcagttgagggtgttgacatagacttcctcgcaatggacgaatttgagagggtgaactcactagccgaaagttcggctttagagtctatgtcaagttcaccttttaaagtagtaagaagattctcaactccgtcagcacctggggtaggtatacacaaattatatcaacaatctgaccaatggtactatgctcatgtgtgtcaacattgtcaatatgaaaacgaaatgaaatatgctgat…	MTQEQLKKFVQSRLNPVLDKTYFRDIVNWDKDSLGYKQIRNSSLFFRTSSKPGSVEGVDIDFLAMDEFERVNSLAESSALESMSSSPFKVVRRFSTPSAPGVGIHKLYQQSDQWYYAHVCQHCQYENEMKYADYDPNDLNKSGNLLLLNPDGIDEQAKTVQEGTYQYVCQKCGKPLDRWYNGIWKVRYPERTKNNSGIRGYYISQMNAVWISASQLVEKEMNTDSKQAFYNYSLG
SA11	peg	SA11|_120510_120313	120510	120313	-	hypothetical protein				atgactaaaaagaaaacacataaagagtttgttcaagatgtgtataatctagtaggtgacgagtatactgttatatatgccaaagataacaacatatcattgatacgaataccttactattataacatggatgaaatagacaatatactttcgtatttagttaaaaaagtaaagcaaggagctactaaccaaaattag	MTKKKTHKEFVQDVYNLVGDEYTVIYAKDNNISLIRIPYYYNMDEIDNILSYLVKKVKQGATNQN
SA11	peg	SA11|_121433_121236	121433	121236	-	Phage terminase, large subunit		FIG00017949	icw(2);Phage_packaging_machinery	atggatggtaaagaattattaaaaataacacaagaaacattcggtacacaaaatgttacgcaagaacaagttgaccatattatcaacatgttaaaccctagtacttatatgctaaaatatcatacgttacgaggtcacccgataacttttagtattccaaacagggacagaagtaaagcacaagctcatagaccataa	MDGKELLKITQETFGTQNVTQEQVDHIINMLNPSTYMLKYHTLRGHPITFSIPNRDRSKAQAHRP
SA11	peg	SA11|_121863_121450	121863	121450	-	Phage protein				gtgagcgctgaaagtttaagagatatgttatctaagaaaaaaattgaagacgaagataaacgtaaatatatagctgatggatttatgtcaggtattactaaacttatgtatgactttaataaaaagattgacagaggggaaatagaagtaaaagaccctaatgatttgtataaagtgtttgttatcttccaacaaatgcaaaacttaattacagatggttctgatggtggcggtgctataccgcaattatcaagaccacaacaagagctctttgatgaaataacaaatgagaatagtaaaggtgagaaagaagtagatttagagaagttatctcaactatctgctgatgatattactgctatgattattgataaagaaaaggttatgaacgaagagaac…	MSAESLRDMLSKKKIEDEDKRKYIADGFMSGITKLMYDFNKKIDRGEIEVKDPNDLYKVFVIFQQMQNLITDGSDGGGAIPQLSRPQQELFDEITNENSKGEKEVDLEKLSQLSADDITAMIIDKEKVMNEENSNTF
SA11	peg	SA11|_122141_121860	122141	121860	-	Phage protein				atgaaaacgaagaaggacattaaagaacaacgtaaagagctgaaagataatgctactgctgtttccttaacaaaaaaaggagataaacgtattgcaagtcctagtagagtgtgttgtttatgtggtcaatctctttcagggatgaattatactaaaggtaaagctatagctaaagttaatcattttcatttacagtactctaagtacttatattttgacatgtgcgcagatattaataactgttacaagaatttaaagaaagtaggtgaattgatagagtga	MKTKKDIKEQRKELKDNATAVSLTKKGDKRIASPSRVCCLCGQSLSGMNYTKGKAIAKVNHFHLQYSKYLYFDMCADINNCYKNLKKVGELIE
SA11	peg	SA11|_122349_122119	122349	122119	-	Phage protein				gtggcattaacaataactgataaattattattacacaaagaagaccccttacctgattatattctaaaagaagtagagctaaataacaatgaattacaagtactaaagaaaattgtagagtcacaaactaatgtttctgctgaggaagtaagagtaagagcaaaagcacaacgtcgaatactaaaagataaaaagagagatgctgtcaatgaaaacgaagaaggacattaa	MALTITDKLLLHKEDPLPDYILKEVELNNNELQVLKKIVESQTNVSAEEVRVRAKAQRRILKDKKRDAVNENEEGH
SA11	peg	SA11|_122949_123281	122949	123281	+	Phage protein				ttgactaagtataaagatatattaaaattagagtttaaagatgccttagctcactttagacgagatagaaaattcttccacgtctataggattgataggttgcttatcaacggctctattatatattttgattattattacataccatctgataatcctaataccgttattaaagaaatagacctccatgagtttggtaagcttaggtttgaaataaatactaaaacgtcatacggtgagatagttactgaggattatatgcaaattattaataactttttcgaaaactatgacgtccattcagaatctgaaaagttagacattaagaggtga	MTKYKDILKLEFKDALAHFRRDRKFFHVYRIDRLLINGSIIYFDYYYIPSDNPNTVIKEIDLHEFGKLRFEINTKTSYGEIVTEDYMQIINNFFENYDVHSESEKLDIKR
SA11	peg	SA11|_123288_123620	123288	123620	+	Phage protein				ttgaatgaagaactaaaaaaccttgtaggacaagtagataagataaaagataaaatacaagatggtagctatattgataaaaatacgtataaggaattagaaaatgaagttgatgaactaagaaaaatggtagttagtttagacaaagaagtagctgttaatagtgagaaacaatcgtctatctacatacagctagatagattagacgaaaagataaaagaactcactaacaatacagttgttaaggacacaagaaagaaggatactaccgagaaagtactattactagtgttaggttctattataactttcattttcaataaatttagttag	MNEELKNLVGQVDKIKDKIQDGSYIDKNTYKELENEVDELRKMVVSLDKEVAVNSEKQSSIYIQLDRLDEKIKELTNNTVVKDTRKKDTTEKVLLLVLGSIITFIFNKFS
SA11	peg	SA11|_123631_123846	123631	123846	+	Phage protein				atggtaaaacatgctgaggtaacaatgattagtggaaaaaaatattatttaatctctgacgatagtattgagtatacacaaagagagataaatggaacaattagaggacatggacaagcatcagttagagttagagtctctgaggatattaattctgatacagtattcattaaccctttattcatagaatcatttaagttagtatttgaaaattag	MVKHAEVTMISGKKYYLISDDSIEYTQREINGTIRGHGQASVRVRVSEDINSDTVFINPLFIESFKLVFEN
SA11	peg	SA11|_124125_124988	124125	124988	+	Phage antirepressor protein		FIG01328666	ff	atggaaaaccaattaatgtttaattttgaaggagaatcagtaagaacagtagttaaagacaatcaaacttactttgtaggtaacgaagtagctaagatattaggatattcaaattatcgaaacgctataaataaccatgcagaggatgaagataagctacgtacccaaattaggtacgcaggtcaattaaggactgtgacattaatcaacgaatcaggtttatacagtttaatcttttcatcaaaactagaatcagctaaacgattcaagcgttgggtaacttcagaagttctacctgatattagaaagtatggaatgtacatgaatgatgattttgctaaagctattatagataatcctcaagaagctaaaaaagaaatgcttaagtactttgaggag…	MENQLMFNFEGESVRTVVKDNQTYFVGNEVAKILGYSNYRNAINNHAEDEDKLRTQIRYAGQLRTVTLINESGLYSLIFSSKLESAKRFKRWVTSEVLPDIRKYGMYMNDDFAKAIIDNPQEAKKEMLKYFEESERLNKLVTDLQKENDRLSSVENEVMELENKLEFLQKRPENNDWKQEANKRVRKLTPKISSIINPNFGKTWNEVYKEMLYSQNLNIKSKHTRRLKKMKSNNVPQSTIDNTKIIDTIGTDIEYVDKLFKALDNLEDKYTTPVSEEYPSCFLKLEY
SA11	peg	SA11|_125086_125301	125086	125301	+	Phage protein				atgaaaaaaagacagaaaatgttccacagtaatttagtttgttcaaaatgtggtaatacttttacagtaccaagaaaaagagctcagaaaagagaagagggacatataaagcatttatactgtatcaaatgtaaatgtactactgctcacattgaggataatagaacagaatcagaaaaatattgggatagagtacaagaagaattatcaagataa	MKKRQKMFHSNLVCSKCGNTFTVPRKRAQKREEGHIKHLYCIKCKCTTAHIEDNRTESEKYWDRVQEELSR
SA11	peg	SA11|_126105_126293	126105	126293	+	Phage protein				atggcatctgcaaaacaaatttattatactgaaagtttaatcggtagagcaattattaatgaaaaattcacaactaaaaaagatatttgggataaattagatttacttccacacactaagttagaagacttagataataaacaaatgtcagaagtaatcaaaacactttctcaaattaacgaacaataa	MASAKQIYYTESLIGRAIINEKFTTKKDIWDKLDLLPHTKLEDLDNKQMSEVIKTLSQINEQ
SA11	peg	SA11|_126374_126874	126374	126874	+	Phage holin			icw(2);Phage_lysis_modules	atgtcaaaaaaagataaaaaaccattattaatagcaggtaacaatattactgcaaaagcaaaaagtgctacattttggacaggttttgtacctgttttagctacgtttattgttagtgtatgtagtttactaggaatcaaaggtgcagaagatattgtaaaccaaggcactgcaattgcaggtgtagttattagtttcttgactggtttaggtgttcttgtaagtcatgacactaaaggtatagcggatagccctattgtacaggactttaacaaacctagagattataatgacccagataaagctttaacatacaagagtgaagcaatgaatagtacctcagagttacctcctacaaagatgccgatggctcctgaaggagttaataatgaagacata…	MSKKDKKPLLIAGNNITAKAKSATFWTGFVPVLATFIVSVCSLLGIKGAEDIVNQGTAIAGVVISFLTGLGVLVSHDTKGIADSPIVQDFNKPRDYNDPDKALTYKSEAMNSTSELPPTKMPMAPEGVNNEDIDTSHAEPLEHGKVEKDLVSELDKEDNPKEVGEQ
SA11	peg	SA11|_126874_127791	126874	127791	+	Phage lysin, N-acetylmuramoyl-L-alanine amidase (EC 3.5.1.28)		FIG01303979	icw(1);Phage_lysis_modules	atgatagaaatttggaaaggtgtaagtgttagatatgatttactacctattggaacaagacgcacaggtcaagctatggcggttaaaaaacccgtttttattgtagctcatgatacagggaatattaatactacagctcaaaataatgtagactattacaaaaatacatataacattgattgggcttccactgcatccgcacatatctttgtagatgataaagaagctattatatgtgttcctactacagaaaaagcttggcatgtgttgtataacactcctatggatgacctatggtacggaattaacgctaatgatggtgctattggtgtagaaatttgttactttagtgataaagaacgttctaaaaaatcattagacaatggagctcgtgtctta…	MIEIWKGVSVRYDLLPIGTRRTGQAMAVKKPVFIVAHDTGNINTTAQNNVDYYKNTYNIDWASTASAHIFVDDKEAIICVPTTEKAWHVLYNTPMDDLWYGINANDGAIGVEICYFSDKERSKKSLDNGARVLAYLAEYWGVDYKTNMPGHQDIQNDKQDPGNLLEACGLGRNTSNLDKEVAKYYKKVIKSVDVKKSGNAEPRVKTQSTKTMWSWKGTFYPDRAIKVRKSPGLKGTIVNRDSWLYDKDDWVEFDQVIKVDGYWWIRFKYPKPGSSKNYFYCAVCEITDKQERIKKEKYFGKIDWK
SA11	peg	SA11|_127805_128563	127805	128563	+	Phage lysin, N-acetylmuramoyl-L-alanine amidase (EC 3.5.1.28)		FIG01303979	icw(1);Phage_lysis_modules	ttgaaagcatcgatgactagaagtgaatttgttcgatttttaaaaagtctagaaggcaaagcaatagactttgatggttggtatggtcagcaatgttacgacttagctaactatggatttaacaagctcttcccaggttattctttaggtggagcaagtgcatgtaacattccatgggataataaagctatgttaaaagataaagctagagtagtagaaaatacactatcctacattcctaaaccaggcactatggttatctttaataattcatacgggggcggtcatggtcatgtcgcatgggtactaagtgcaaaccaaaaccaaattatagtaattgaaaataattggttaggtggaggttggacttggggagatgctcaaggaggcggtggctgg…	MKASMTRSEFVRFLKSLEGKAIDFDGWYGQQCYDLANYGFNKLFPGYSLGGASACNIPWDNKAMLKDKARVVENTLSYIPKPGTMVIFNNSYGGGHGHVAWVLSANQNQIIVIENNWLGGGWTWGDAQGGGGWEKATVRAHGYDFPMWFIEPNFKDEVQTTWNWGGKFTADRTIKVRRTPGLRGSIVGAESFIYSGQYVNFDQVIKVDGYWWIRFKYPTNPSAGNFYMAVCKITDKWERMLKEKYWGRINWK
SA11	peg	SA11|_128666_128887	128666	128887	+	hypothetical protein				atggaaaaattaaagaaatggtttaaacgtaatgtattaaaaagtgagattacgcagtacaaagtatatattaagcatacacgttcaaataaaagtaatgttttctatgttaatatgaaagctaaaggtaaagtagaggctaaagaaaaaacgcttgacgttttaaataagtatgcttataataaaaataactatagtattttaaaaattgaagaaagatag	MEKLKKWFKRNVLKSEITQYKVYIKHTRSNKSNVFYVNMKAKGKVEAKEKTLDVLNKYAYNKNNYSILKIEER
SA11	peg	SA11|_128901_129116	128901	129116	+	Phage protein				atggaagagactaaagtattaaatttaaaaaaagtaagagaagaaaaaggtcatacagttagaagtttagcacaagagattggagttcactactcacttatttcttattgggagagtggtaaaagaaaacctaagagtgctaatcttatgaaattagaaaaagctttaaatactaatagtgtagaattatttaaagaggttgatgttgatgaataa	MEETKVLNLKKVREEKGHTVRSLAQEIGVHYSLISYWESGKRKPKSANLMKLEKALNTNSVELFKEVDVDE
SA11	peg	SA11|_129109_129747	129109	129747	+	Phage protein				atgaataaatttacaaaatctattattaactttgttgagcgtcatgagattgaggatatgattaatatttttgaacttcaagatgttaataaagcaataggagacaaagcattttatactattatagataatatcttaaccttagataatatagaagatagagctattattttaacttctttagataagttattaaacactaataggagttctttagttgattatgattctaaaaaccctaatattagaatttcatatagtactgaagaaaaaggtaatacaatgcaaaaagtagtagagcatttaagtaataaattagataattgtttatatcaatcttaccctaatatatctaaatatagtattattagaagtacggctgagttattaggagaccta…	MNKFTKSIINFVERHEIEDMINIFELQDVNKAIGDKAFYTIIDNILTLDNIEDRAIILTSLDKLLNTNRSSLVDYDSKNPNIRISYSTEEKGNTMQKVVEHLSNKLDNCLYQSYPNISKYSIIRSTAELLGDLSYIEDYYTGDDLTNIIKDTHLEYIHNIINSSEFDSITLLEQFELLEESYRLEEVKEKLEELEHSEKYTEIDLIKYLIKL
SA11	peg	SA11|_129761_129949	129761	129949	+	hypothetical protein				atgtttaagaaattgttcgttattttagttgatggttttgaagttaatgttattgcagatgactatatcgaagcagaagaacattgttataagttttttgatttctctactataaaattacaagactacaaagagatttatacaagtgagatgttcccttgctttgtagaagggcataaatatgcataa	MFKKLFVILVDGFEVNVIADDYIEAEEHCYKFFDFSTIKLQDYKEIYTSEMFPCFVEGHKYA
SA11	peg	SA11|_129942_130214	129942	130214	+	Phage ribonuclease H (EC 3.1.26.4)		FIG01305245	isu;Phage_replication	atgcataagactgcattaatatatacagatggtagctcatcttataataaaggtcttgttggagcaggggctattattttagataaaaatgagaacattgtaaaagaaatcagtaaacctattgaaaatagtagtttaattaagtataataatgttgcaggtgaaatactagcttgttgttatggtattgaagagtctataaaactaggttataagcaggctattattcatgtagattatataggacttattcaatggtatgaaggttcgtag	MHKTALIYTDGSSSYNKGLVGAGAIILDKNENIVKEISKPIENSSLIKYNNVAGEILACCYGIEESIKLGYKQAIIHVDYIGLIQWYEGS
SA11	peg	SA11|_130251_130367	130251	130367	+	hypothetical protein				atgctaagggaatactcaaagtttatagatataaattttataaaagtaaaggctcatgataataacaaatggaatgaatatgtagatgcattagcaaaaaaagcaattggaatataa	MLREYSKFIDINFIKVKAHDNNKWNEYVDALAKKAIGI
SA11	peg	SA11|_130382_130642	130382	130642	+	Phage protein				atgaaaaaattatcaaagaagtttcaaaaaggtggattttgggaaaagttgtttttatttacagtaacaacattacttgtagtggctacatggtttttagtagatagtgtgatgtttttcttgcaaacagtgctaacattctggggattagtattattagcacctattgtagctctaggtattattgcttttagtattttaaagtacccaagagtaaaggatattaatgattactcggaaccagttagaaagtacttataa	MKKLSKKFQKGGFWEKLFLFTVTTLLVVATWFLVDSVMFFLQTVLTFWGLVLLAPIVALGIIAFSILKYPRVKDINDYSEPVRKYL
SA11	peg	SA11|_130656_131258	130656	131258	+	Phage protein				atgacagaattaaaagttaaggtaggaacaaataaagttaaaacaaaagatgttaataaaattagtgagtacttaaaggatacctacgaaaaactagatatggaacaatctatagattttcaaaatagaacaccgtatttaattagtgatgacggtacttttattgcacagtatttagaaaaagcaaatgctgtaggtttttataaggagtctattatacaaggaaaagttaaacaacttgttcatgtaacacctgcagatatagaacatacaacttggactattgaagaagatgatatcgtagatgtgtataatgatgaactacctgttggagacattatcatttattttagtagaagtatcagtagtgaattgagtgcttatttattacctcatgta…	MTELKVKVGTNKVKTKDVNKISEYLKDTYEKLDMEQSIDFQNRTPYLISDDGTFIAQYLEKANAVGFYKESIIQGKVKQLVHVTPADIEHTTWTIEEDDIVDVYNDELPVGDIIIYFSRSISSELSAYLLPHVSFREYIDGLGLQTLSCIPKIVYTGISKGRRENISFDVLCTVTGDLEFINRDGGWNNDTFTTAERKLQ
SA11	peg	SA11|_131298_131696	131298	131696	+	hypothetical protein				ttgaacaattacttatttaaagactataaccatttgttagataatacaagatttaaaataaaagtaaaaggaaaaacatatcatgtttatattgctacttccaataagtcaataggtgtactaacaagacgtaaaagtttttgtgctacgtactttgaggataaagattattttagtagatatacaattaaggaatttattgattttattaaaacacttattattgaagagatgtcttttgatattgaaaacactatgacaaataaaaaaacagaaaaacaaattaaaaaagaaatcatgaaagataataagttaaaagatggaaatctagatggtataaacagacatacctctagcatggatgttcttaaaagtgacttaagagtacttgataattaa	MNNYLFKDYNHLLDNTRFKIKVKGKTYHVYIATSNKSIGVLTRRKSFCATYFEDKDYFSRYTIKEFIDFIKTLIIEEMSFDIENTMTNKKTEKQIKKEIMKDNKLKDGNLDGINRHTSSMDVLKSDLRVLDN
SA11	peg	SA11|_131837_134137	131837	134137	+	Putative serine/threonine protein phosphatase (EC 3.1.3.16)				atgagacaactaatactaatgagaggtgctccaggctcaggtaaaacaacgtatataaaagaaaatggattagagggatattctcttagccctgatgtccttagaatacaatacagctcacctgtatatgatatagaaggaaaccttagaatatcacaagaagaagacaacaaggtatgggatttattatttagcatattagaaaagcgtatggaaaatggagaatttactgtaatagatgctacacattctacggctaaactaattaaaaaatatgagaagttatcaaaaaaatacggatatagagtatatgtggttaacatagaagcagagctagacactctttttgaacgtaataataatagacaagaactaaagaaagttcctgtggatgttatt…	MRQLILMRGAPGSGKTTYIKENGLEGYSLSPDVLRIQYSSPVYDIEGNLRISQEEDNKVWDLLFSILEKRMENGEFTVIDATHSTAKLIKKYEKLSKKYGYRVYVVNIEAELDTLFERNNNRQELKKVPVDVIENIYERLKHENIPSFAKEVDKNDLLNTIKWDKNLMNTDSYEKIHVIGDVHSCFTALHSLFPTDYIIDNQNELFIFVGDYFDRGLESKQMFEYLEIIYKLKNVILLEGNHERHLRRYTQLEKEDYDNICLAYSWVDISEKDFYKQALKIFHARGFIPTLKSFIENGITQNRVKSILRKLQQVAYFSFKGQDYIVSHGGVLPEVLDNLNKISTSQLINGIGGYDFNVDDQWEHSNTIQIHGHRNLYREPLDTTKNSVNLEGRVEKGGC…
SA11	peg	SA11|_134139_134768	134139	134768	+	Phage protein				atgacaaatttaatgaaagaacttcaggtgtatcatgcatcggatatgttgatgcaagggttaaaagaatatagaatcaaacaaaaagaagagatggaaagtattgttggtattaaagtttttgaccctagctcacaatcatttaacgataaaaagaatacagactcacataagttggcagaacgaattgtagaaaacgacacgtgtgctattgaggaatctgatatttatgttattgatttgcctattagcggtaatggaggtttaggaaccatcaccgagttaggtcaaatttttcaaatgaaaagacaagcacaaattactattgacaggctaaacgacttatatgatatttattaccttgatgtaaatggtgaattaacagatgtagcaacagtt…	MTNLMKELQVYHASDMLMQGLKEYRIKQKEEMESIVGIKVFDPSSQSFNDKKNTDSHKLAERIVENDTCAIEESDIYVIDLPISGNGGLGTITELGQIFQMKRQAQITIDRLNDLYDIYYLDVNGELTDVATVLDKELEINEKILNKPVLIYSSDIRWNTTDMHDDMDRVPYSFNAYVYGVALSLTDGKGVISWEEVLGELEKLGASNV
SA11	peg	SA11|_134761_135384	134761	135384	+	Phage protein				atgtctaatttatctcatatattaagcatcctatatgctatattagttactgtaggatatatacctgctttagtaggtttgataaaagataagaatgttaaaggtgtagatagctatttttggttttatattgttgttacagtaagtattagcttaacaagcttatttgtaacacatgcacccctatttcaaattatatcagtaagtattaatttattactaggtattatttgttttattatatacttatttagaacaacagaagttagtcttttagaaatggttatgtttataattgttatttatattggctattcagtagctaactatagtgttgaatacggacaaataatggctactattagtattatcgtagcttatttatcccaaataaataaa…	MSNLSHILSILYAILVTVGYIPALVGLIKDKNVKGVDSYFWFYIVVTVSISLTSLFVTHAPLFQIISVSINLLLGIICFIIYLFRTTEVSLLEMVMFIIVIYIGYSVANYSVEYGQIMATISIIVAYLSQINKFYKTKSTNGTSKYLFLIIGIALACLIISMLITNTTPHVIYTEVANFILIMICYLQASYYEYKGVDNNERLNTKR
SA11	peg	SA11|_135359_135532	135359	135532	+	Membrane-bound lytic murein transglycosylase D precursor (EC 3.2.1.-)		FIG00008294	isu;CBSS-342610.3.peg.1536	atgaaagacttaatacaaaaaggtaataaattttattataaggttagaaatggtgataccttatggactataagtaagaaatatgatgtgtctattaaacaactacaagaacttaatgatatgacctcggtgtctttatcagacaaagattgtatacttgtttatgtagactag	MKDLIQKGNKFYYKVRNGDTLWTISKKYDVSIKQLQELNDMTSVSLSDKDCILVYVD
SA11	peg	SA11|_135546_135809	135546	135809	+	Phage protein				atggatttaatagataataaagaagtaactagtaccgatgagattatttttaaaagtaaatctaaaaatttatatattagtgacatagatataatatctaaagttactatgtacacagatgagttagaggaagttttagcaatgcctaatactattaactttaaaaattctaagaagtacaaagacttaatgagtaatcccgatattgtacccgtaagaagaactaaaaaaattaaatatgaaatttatctagaagaactgtaa	MDLIDNKEVTSTDEIIFKSKSKNLYISDIDIISKVTMYTDELEEVLAMPNTINFKNSKKYKDLMSNPDIVPVRRTKKIKYEIYLEEL
