# Supplementary material for: Safety assessment of Staphylococcus phages of the family Myoviridae based on complete genome sequences
Source: Sci Rep. 2017 Jan 24;7:41259. doi: 10.1038/srep41259 (PMC5259776; doi:10.1038/srep41259)
Supplement: Supplementary Dataset 19 [file srep41259-s20.xls]

## Sheet: Sheet1
contig_id	feature_id	location	start	stop	strand	function	aliases	figfam	evidence_codes	nucleotide_sequence	aa_sequence
Team1	Team1_ORF1	Team1|_496_795	496	795	+	Phage protein				atgattgatatatacttaggagaaggttataataaagaatacttgtctaaagcactcagattaatcaatgaccatgctcctagggagttaagttatgattttaataatgtagaagcggatgttaatattcacacaatgttatatgttaaacctgaagatagatttatatataaggatatatcctattacttcccgggtgatttaattatttgtatagttgatgatgatgctattgtataccaccaaggtgagcagatttcaggtattagtattttaagaatactagaagagatattttaa	MIDIYLGEGYNKEYLSKALRLINDHAPRELSYDFNNVEADVNIHTMLYVKPEDRFIYKDISYYFPGDLIICIVDDDAIVYHQGEQISGISILRILEEIF
Team1	Team1_ORF2	Team1|_1103_1393	1103	1393	+	hypothetical protein				atgattcatatatttgtaaaagaggattataataaagaaacattaaggagtttacttgagtatattaatgatactgtaggtagggaattaacttatggtattaatacagactatgataaggatgtcgtgattgaaaccgatgaccctatagatgaggaggatacaattgagttatcaggtacaaacatgttcaaggatgacttatgtattcttatagaagagctatactgtaaggcatttgttaatggtgaacctgttattatacgtaagtatgtagaggagatgttataa	MIHIFVKEDYNKETLRSLLEYINDTVGRELTYGINTDYDKDVVIETDDPIDEEDTIELSGTNMFKDDLCILIEELYCKAFVNGEPVIIRKYVEEML
Team1	Team1_ORF3	Team1|_1393_1680	1393	1680	+	Phage protein				atgattataatatttttaactgaaaaatatgatgccaaggctttaaagaaagtattagaacatattgataattgtagtagtagaggtcttagctatttaatgggaaaaggagaagcggatgtatgtatagagaaaaatgtatttagagaaagagatgatgtaaggattaactcaaacattattgatgaaggtaaactttgtatactaataaatagacatggtttagaatgtagctactatagaggtatatcatgtaatattggttccttcgtaaaggagagattataa	MIIIFLTEKYDAKALKKVLEHIDNCSSRGLSYLMGKGEADVCIEKNVFRERDDVRINSNIIDEGKLCILINRHGLECSYYRGISCNIGSFVKERL
Team1	Team1_ORF4	Team1|_1680_1973	1680	1973	+	hypothetical protein				atgatagagatataccttagtgaaaattatgataagaatttactaaaagcagaattaaaatggattaaagagaccgcttcaagagaactaacttatgatgttaatagaagtccaggattggatgtttatgttaatccctataggtgtactaaagacgaagttgaagaatggagtacacttcctccatttgaagatgatatacttgtatttatagcggagacgtggatacatgaatatcttaagggtgaatcaataggtgtagatagtatggaagagtatgtaaaggagatgtaa	MIEIYLSENYDKNLLKAELKWIKETASRELTYDVNRSPGLDVYVNPYRCTKDEVEEWSTLPPFEDDILVFIAETWIHEYLKGESIGVDSMEEYVKEM
Team1	Team1_ORF5	Team1|_1977_2234	1977	2234	+	Phage protein				atgtttaaggtatattatacagtctaccatagaggtagtatgaaaactattaaggataagctagatagaagtagtttaatatacttcttgtatgatacttggtataaagatattagtaacgtattccctaatcactataataaagagtttgggagtaagagtgatgatatagatatagataaacttattgaagcggttaatgaggaaggtatattacttatcaatagaggtaattatgttacaataagagaatggtag	MFKVYYTVYHRGSMKTIKDKLDRSSLIYFLYDTWYKDISNVFPNHYNKEFGSKSDDIDIDKLIEAVNEEGILLINRGNYVTIREW
Team1	Team1_ORF6	Team1|_2312_2551	2312	2551	+	Phage protein				atggatactttaacatacactattattcataaagaatctgatagggtaatagctagcggtttaaatgagacagaaactatgaacttagttcaaaggatgataaatactaatctagttactgatatatcattagatgattataaacgcagaccacatggaaagatagatgtagtcaatttactagtagatattagaagacaaggcgtatttgatttcaatcacatttggcacgtaggatag	MDTLTYTIIHKESDRVIASGLNETETMNLVQRMINTNLVTDISLDDYKRRPHGKIDVVNLLVDIRRQGVFDFNHIWHVG
Team1	Team1_ORF7	Team1|_2562_2909	2562	2909	+	Phage protein				atgatagttatatatacagatgtttctaaggattatttaaaagacgagttcttaccttggcttaatgaaagggatagatacttagaatactataaagatgaattacctgaggatatagattcctcttatattgtatcagttgtatactgtaaggatatggaaggtctattagaaagaaaagacattgttcttgataatagttataatgaacctgtagctttattaggtgttcctgagttttttggtaattatagtaattatttctattatagaggagaaagtattagtaaacatgacctaggagaaattgttaggttaaaagcttggcaacgtatgggtggggattga	MIVIYTDVSKDYLKDEFLPWLNERDRYLEYYKDELPEDIDSSYIVSVVYCKDMEGLLERKDIVLDNSYNEPVALLGVPEFFGNYSNYFYYRGESISKHDLGEIVRLKAWQRMGGD
Team1	Team1_ORF8	Team1|_3458_3120	3458	3120	-	Phage protein				atgaaaataaactatattccaatgtgggacaatgaagatgtattacaatatgcaaaatcacaattattagtaaatgaattagaaacaaaagaaattatattcaaaaattatcaaatatcagatgatttagatggcggaacagataaaaaatattatgaaatatatgaaagtaaattttatgtagatgaggaaacaacaaaagaagaatttaataatttaattatagaaaatgaaaaactaataaaagagtataaaacacaaaacggattaattaaaaatttaattaaatcacaacatgaagtaaatgaatttgaatacaatgttataaatattctataa	MKINYIPMWDNEDVLQYAKSQLLVNELETKEIIFKNYQISDDLDGGTDKKYYEIYESKFYVDEETTKEEFNNLIIENEKLIKEYKTQNGLIKNLIKSQHEVNEFEYNVINIL
Team1	Team1_ORF9	Team1|_3769_4077	3769	4077	+	Phage protein				atggatgtaaaagaaattgcaaatactataatggagttgtggcaaatggacggctacagatgtgcagaacctccattatatgaaagcacactaaaccatacacgcacatatacggcgttaattgtttctattaatggaaactatgacacagtgcagatgttccgcaaaacgcctataatgagcatgagagggcaaagccaaccggctagcatgttagttaatgtgattgacgatgtaattataatcgtatatgaaaatgtagtgtacggagttcaaaacaaagaaataaaatttattgaagaaatttaa	MDVKEIANTIMELWQMDGYRCAEPPLYESTLNHTRTYTALIVSINGNYDTVQMFRKTPIMSMRGQSQPASMLVNVIDDVIIIVYENVVYGVQNKEIKFIEEI
Team1	Team1_ORF10	Team1|_4283_4570	4283	4570	+	Phage protein				atgacaaacaaaaattacttatacgaagaaactcacacagtacaagggcaagacattacggctttcagaattccaaatgacgcaaacggcaacccacgttatgtagtgcatttcatggatttagatattaaactagcagactatgacaacatcaataaactatacggctttaaaaaatatactgctaaatggtttggcggtggtgtagtattccaaagttataatatagaagatacattaaattttgcactagataatgttaaagaaatagaagcggttaagaattaa	MTNKNYLYEETHTVQGQDITAFRIPNDANGNPRYVVHFMDLDIKLADYDNINKLYGFKKYTAKWFGGGVVFQSYNIEDTLNFALDNVKEIEAVKN
Team1	Team1_ORF11	Team1|_4620_4811	4620	4811	+	Phage protein				atgaaatttaaaatagaaaaaaataatagtgatataaaaactttatggaatttagcaaaaaatggatatatgagctatcaaactgtacacaatatatttaaaaatgaatcagatgaatttattatatttaacagtaaacaaacttataataaatttatgaaattaagatataatagaagtgcaatacaataa	MKFKIEKNNSDIKTLWNLAKNGYMSYQTVHNIFKNESDEFIIFNSKQTYNKFMKLRYNRSAIQ
Team1	Team1_ORF12	Team1|_5615_5127	5615	5127	-	HNH homing endonuclease # Phage intron			idu(2);Phage_introns	atggttgaaaataaaattaatgaaatttggaaacctataaaaaaagaatactttaataaatataatttttatgtttctaatttaggtagggtaaaaataaatgataggttgagtaaagtacatcaagaccgtgacggatatttaaccgtaagggtcaataataaaaaacacatggtgcatagacttgtatatgaatattttggcaatgattttattaaatcaaaccatgtacaccatatagacggtaacaaacaaaataattgtattgataacctagaatgtattagcccgtcagaacacaataaaaggcaccataaagacaatactttcaataggtataataggggttatgcattaacagaagatgaaagaaaagccatagcaagcaaatacaagcct…	MVENKINEIWKPIKKEYFNKYNFYVSNLGRVKINDRLSKVHQDRDGYLTVRVNNKKHMVHRLVYEYFGNDFIKSNHVHHIDGNKQNNCIDNLECISPSEHNKRHHKDNTFNRYNRGYALTEDERKAIASKYKPRKYTQPMLAKEYNISEITVRRIIKKYKKD
Team1	Team1_ORF13	Team1|_6011_6142	6011	6142	+	Phage protein				atgaaaaaaatcacaacaactttaaacttaatcggcatgaaaaataatgaaaggtttacagaagagttaaaaaactaccgtcaagatgttactttcttgaaagcaaataaaattgtaaaatattcaaaataa	MKKITTTLNLIGMKNNERFTEELKNYRQDVTFLKANKIVKYSK
Team1	Team1_ORF14	Team1|_6309_6632	6309	6632	+	Phage protein				atgaaatttatcaaaactatcgaaaacttattagaaaaagcagaaaacaaagggcaagcaattttaaatggtcgttactttgacggatatagtaaaggtgaacttgaagaaaaatatgcaattgaaattgatggcaacaaattagttatgcgtcattggggtacacaaacaattgagattgacttaagcataaatgagattgtttcatattacggtgaaagcaactcagaccgtgacagtttaaacacacttgtatattgcttaggaattgaaccaaactttagatacttaccaagcaaagacttgttcatttacgaaaattaa	MKFIKTIENLLEKAENKGQAILNGRYFDGYSKGELEEKYAIEIDGNKLVMRHWGTQTIEIDLSINEIVSYYGESNSDRDSLNTLVYCLGIEPNFRYLPSKDLFIYEN
Team1	Team1_ORF15	Team1|_6732_6968	6732	6968	+	hypothetical protein				atgaaattaatcaatagagataatgaaatcgtaattagcatagcaacacttgagagtgtaaaacaagccctaatttgggagtacatcgaccacttagataataacatcctagacaaagaaatacatgaccaggaagcggttgttattacttcagacactttgcaatcactcaaatttgcggacactatggaagaactagaagaatatgtaaacgacatcggttggaaattagtttag	MKLINRDNEIVISIATLESVKQALIWEYIDHLDNNILDKEIHDQEAVVITSDTLQSLKFADTMEELEEYVNDIGWKLV
Team1	Team1_ORF16	Team1|_7048_7518	7048	7518	+	Phage protein				atgacaaatacaatacaagcatttttacaaggacaagaagcaagcacagttaaggacgtagcaactcatggagtacaaagcggagcaattggcaaattaatctacacatcagacgtagtaaacttctttgatagttacgagcaggacattgaagcggtcatcactgaatacattgaagaggttacaggacaacaatattatgacttattgaactatgagcttatgagagacctcgagaattatgcaaatgtagaatttgaagacgaagacgaatataataacattcaatttgacctagcagaaaacattgcttctgatgaggttgaaggatttgaagacatggacgaagcagaccgggcggaagcaatctatgaggctatggatgatgttgaattagaa…	MTNTIQAFLQGQEASTVKDVATHGVQSGAIGKLIYTSDVVNFFDSYEQDIEAVITEYIEEVTGQQYYDLLNYELMRDLENYANVEFEDEDEYNNIQFDLAENIASDEVEGFEDMDEADRAEAIYEAMDDVELELQETDKVQYVNLAVEIVAQRMAL
Team1	Team1_ORF17	Team1|_7548_7673	7548	7673	+	Phage protein				atgaacaataatactacttcatatagtaatagcccatatggtagcttagaagagcttagagaagcttatgacctatcgtcattatctactggtgagattaaagaactaatacaaacatttgtttaa	MNNNTTSYSNSPYGSLEELREAYDLSSLSTGEIKELIQTFV
Team1	Team1_ORF18	Team1|_7758_7940	7758	7940	+	Phage protein				atgagaaacttattagagcaggaacaattagaaaaagatgtaaaagacattatttgggtattagatagaatgattgctaaaggagaacaatacactgaagcttacgatattttagttaacaaattagaaagacaagaaaaaagaatcgtagaaataaaaaacaaaatggaatattttaaataa	MRNLLEQEQLEKDVKDIIWVLDRMIAKGEQYTEAYDILVNKLERQEKRIVEIKNKMEYFK
Team1	Team1_ORF19	Team1|_8506_8270	8506	8270	-	Phage protein				atgaaactataccaagtagaacatgataattgtgaaccttatgaagataacttccattttagagaagataagatatatacagataaggagaacttaattaaacgtattaaagaagaaggttataaagaggaaacaaaccatagaggtgagcaagagttcattaaaggagacccaagagatttctatggaatggatatgattactatacatgaattagagtttgttaataatacctaa	MKLYQVEHDNCEPYEDNFHFREDKIYTDKENLIKRIKEEGYKEETNHRGEQEFIKGDPRDFYGMDMITIHELEFVNNT
Team1	Team1_ORF20	Team1|_8993_8508	8993	8508	-	Phage protein				atgaacaaagaacaagccaaacttaaactcgaaacaagtattattaattatgagaaccaaataaaattcttagaccctgcaagtatgtatactagagggcttatagatgcaaaaggttactcaaaattggcgttaaaagaattagaagatacaggtaaacactcttatgaagatactacatggaaagatagttatgcaaaggtatttacagatgaagaaatactagaattcttactatccaaaccaagagtcacatttaaaggtaatcaagaaaaactagatgaaattaaaaaagaaagagaaaaaatacaaaaagaagctactaaagacttacctaagggcagtccactaggtgacttatcaaaagaaaattatgagaaattttggggagcattacaa…	MNKEQAKLKLETSIINYENQIKFLDPASMYTRGLIDAKGYSKLALKELEDTGKHSYEDTTWKDSYAKVFTDEEILEFLLSKPRVTFKGNQEKLDEIKKEREKIQKEATKDLPKGSPLGDLSKENYEKFWGALQWSREEREKLTQESRAYYENYLKKIKENK
Team1	Team1_ORF21	Team1|_9413_9006	9413	9006	-	Phage protein				atgggactagactttgaagtaatcggtgtgacattaagtaatagaaaagtggaacagaaaggcttacagcactttattaataacgctaggtatagacatatattagaaaagaattattataaaggatttaactttgaagatgactttagaaaaccaggatattttatggacttacttttaagagatgcagagacatattatgatgagtttgaagaatggtgtgaaggtgtattcgtactaactaaagacaagttagttaatctaatgaaaaatgagtttaatgaaaaaacgtttaaaggtacacatgatgcagaatattattatagattaatgtctcatatatacaatgtagaacaatatgaaggtaaattctatgacttttacttaatcatgagtgta…	MGLDFEVIGVTLSNRKVEQKGLQHFINNARYRHILEKNYYKGFNFEDDFRKPGYFMDLLLRDAETYYDEFEEWCEGVFVLTKDKLVNLMKNEFNEKTFKGTHDAEYYYRLMSHIYNVEQYEGKFYDFYLIMSVNV
Team1	Team1_ORF22	Team1|_9844_9413	9844	9413	-	hypothetical protein				atggaaaactataaaaactttattatagaggaaatgaataaagcccatatcttagtaactaaagcagaacaaattaaaaggaatagaaaattagcagaaacagaactagaagaagtatataaaaaagcagaagccttcgatgaaattgtaaatgagttactttatcaattacaaaatctagagagttgggatactctagaccaaaaagactgtcagacattaaaacaaatactagaggaaaacataaaggaggaaaaacagttgaaaagatacaaagtaaaacgtactattactacagaagaggtaagatatatagatgcagaaacagaggaggatgcatggtatagtgtagaatatgaagatgaaggtgcagatacagcacactataatgcagaatat…	MENYKNFIIEEMNKAHILVTKAEQIKRNRKLAETELEEVYKKAEAFDEIVNELLYQLQNLESWDTLDQKDCQTLKQILEENIKEEKQLKRYKVKRTITTEEVRYIDAETEEDAWYSVEYEDEGADTAHYNAEYGTWSYEEEEK
Team1	Team1_ORF23	Team1|_10038_9847	10038	9847	-	Phage protein				atgatagaaattagtatctcatggacttatttaatatcattcttgctactatggtcagccggtatcttatacattaactaccttgtttatagaataaggttaacaaataaggaacgtaaagaaatgagtaaggagcaccaccgcaatagagaagagataaaacaacggatagaaaataggagggataaataa	MIEISISWTYLISFLLLWSAGILYINYLVYRIRLTNKERKEMSKEHHRNREEIKQRIENRRDK
Team1	Team1_ORF24	Team1|_10520_10035	10520	10035	-	Phage protein				atgaataaaacattttttaagttcctaggtaaaaacacattagagtattcaaaacaggggctaggttttcttgtagccctccctataatgttaattatattttctgtattcctagcattcattataggtattcctgcagttattatttacgctctacatgcattaaatgtagacaatgattttattatacagttagtacctgttatgtggttcataatactttatggtattgtaagaacaggtgagcacaaaaaaccatttgttaaactaaaattaaaggattacttattatctatattatatctaactactattacagctattagtgttttagaaaactatttgctctttcaatcattaccttttacaggggatgtaagagcagttataacactatta…	MNKTFFKFLGKNTLEYSKQGLGFLVALPIMLIIFSVFLAFIIGIPAVIIYALHALNVDNDFIIQLVPVMWFIILYGIVRTGEHKKPFVKLKLKDYLLSILYLTTITAISVLENYLLFQSLPFTGDVRAVITLLSFIVFVAVNRGICKIAIKSYKEYKEDSQ
Team1	Team1_ORF25	Team1|_10944_10513	10944	10513	-	Phage protein				atgaatatcaaatatattgatttagtattagaaaattgcgatgttgtaagattagagcctaaagacgtaagcaggttccatatatcaggtattacagaaggtatagattactatggtacatataaagggacttcaagtataagtcgaacacgtcactgtacttatttcggtattcttattgataagcctatggaaatacctcaagttggttttgcttatcctgataatacgaacgcttatgaaatgattacagcatattcagatattacagctatagatattatttatgaaaatgacgcaaatgaatatatttatgtagactttaatgaatacaatgataactataatatcaatcaaaagaatgattattacaataatatgttagaaattacaattaca…	MNIKYIDLVLENCDVVRLEPKDVSRFHISGITEGIDYYGTYKGTSSISRTRHCTYFGILIDKPMEIPQVGFAYPDNTNAYEMITAYSDITAIDIIYENDANEYIYVDFNEYNDNYNINQKNDYYNNMLEITITESNSKEEEDE
Team1	Team1_ORF26	Team1|_11500_10958	11500	10958	-	Phage protein				atggataagataaatcttaataaaaaacatgagggctctactgtagttaacatatcaaataatattacattaaaaatacaatgtacagacctaagaaaagaatgtgatgattcagaagcacctactacctatacccattttaaagcttatatcgtatataatatattcattgtagttaatgatagaaaacaaaagaaaaaagttaaatatgattgctataatgaccatgtaggcagaggtaatgttaaagacctattgaaagtaaaagatgttatcttccagttatccactcaattaaatactaatgaaattattaaaatatcaggtgcagatgaaagaagatataaaatatataaatattttatagaaaaagatataagatttgaagacaatatgtat…	MDKINLNKKHEGSTVVNISNNITLKIQCTDLRKECDDSEAPTTYTHFKAYIVYNIFIVVNDRKQKKKVKYDCYNDHVGRGNVKDLLKVKDVIFQLSTQLNTNEIIKISGADERRYKIYKYFIEKDIRFEDNMYYSKSNIWIINNFSLLQKFQWNTVVTKDGDYNKKELKKVDKEWKELLI
Team1	Team1_ORF27	Team1|_12000_11512	12000	11512	-	Uncharacterized protein COG3236			isu;Riboflavin,_FMN_and_FAD_metabolism_in_plants	atgagagaaacaagggaatatattatgttttggggtaaagaggatatttattctaatttctaccctataaagtttaaacaccaaggaagaacatttaataactcagagcaagcctttatgtggcgcaaagcaagatactttaatgactttcaaatagcaggtgaaatactaaatgctaagaacccaaaccatgctaaaagtttaggtcgtaaagttcgtaattttaatgaagaacagtggaataaagtaagatataatattatggtagaagtagttaaagataaatttatgactacacacctaaagcaaagaatattagacacagatgtacgtaaagattttgtagaagcttcaccttatgataaaatatggggagtaggtcttaaagcaaatgaccct…	MRETREYIMFWGKEDIYSNFYPIKFKHQGRTFNNSEQAFMWRKARYFNDFQIAGEILNAKNPNHAKSLGRKVRNFNEEQWNKVRYNIMVEVVKDKFMTTHLKQRILDTDVRKDFVEASPYDKIWGVGLKANDPKILEQSNWKGQNLLGKVMEDVRVHCIYNK
Team1	Team1_ORF28	Team1|_12411_12013	12411	12013	-	Phage protein				atgaagaaaaaatattttaaaggtcttaaattgaatgactttgaaaaagaagtttttgggataaaaaagaataaaaaatataagaaaatgaagaaaaaactaggtagaaatgaacctaagtattggaattatgacatgtccttttttattcagctatacgctgacctaaatgcatttatagagagtagtaatcatgtggatatggaataccatacttttgtagatgtagacggcaaagaaagaacacaaatagatatgataaaacatattttaagcttaataaaatattatcataaagaaatggatgattttgatatggataaatatgatgagcttgaacaggtacaaagtaaaatattagataattttaaaattgtattaccatcactatggaattaa	MKKKYFKGLKLNDFEKEVFGIKKNKKYKKMKKKLGRNEPKYWNYDMSFFIQLYADLNAFIESSNHVDMEYHTFVDVDGKERTQIDMIKHILSLIKYYHKEMDDFDMDKYDELEQVQSKILDNFKIVLPSLWN
Team1	Team1_ORF29	Team1|_13115_12408	13115	12408	-	Serine/threonine protein phosphatase (EC 3.1.3.16)				atggctatatacgttgttcccgatatttacggagaataccaaaaattattaacaattatggataaaataaataatgaaagaaaacctgaagaaacaatagtatttttaggagattatgtagatagaggtaaaaggtcaaaagatgttgttaactatatatttgatttaatgtctaatgatgataatgtagtaactctgttagggaaccatgatgatgagttttataatattatggaaaacgtagaccgattaagtatctatgatattgaatggctctcaagatattgtatagaaacacttaactcttacggtgtgagtacagtaactttaaaatatagtagtgtagaggaaaatctaagaaataattatgattttattaaaagtgaactaaagaaactt…	MAIYVVPDIYGEYQKLLTIMDKINNERKPEETIVFLGDYVDRGKRSKDVVNYIFDLMSNDDNVVTLLGNHDDEFYNIMENVDRLSIYDIEWLSRYCIETLNSYGVSTVTLKYSSVEENLRNNYDFIKSELKKLKESDDYRKFKILMVNCRKYYKEDKYIFSHSGGVSWKPVEEQTIDQLIWSRDFQPRKDGFTYVCGHTPTDSGEVEINGDMLMCDVGAVFRNIDFPFIKLEVKK
Team1	Team1_ORF30	Team1|_13766_13215	13766	13215	-	Phage protein				atggtaaacgtactacctagtgtttatgacgcagaaaaaggtgaatgggtaacactattagcaaaacctatagcagaagaagtacttaaaattatgaaagcagattatttagagcataaaggaaatattggattttttatatctaagtataaagacggagattctagtatagaacaacctaatgttgtagtattctataacgaaaaagattatgatacaatggagttaacagaatcagaacttactaatgcattaaatgaatatattgactataccttagatggcaagtataaaccattttctcttaataactttattaattatttggaagattatggatacagactacctgttaactttgaagttgatgttactattattttatctgacggtcaaaaa…	MVNVLPSVYDAEKGEWVTLLAKPIAEEVLKIMKADYLEHKGNIGFFISKYKDGDSSIEQPNVVVFYNEKDYDTMELTESELTNALNEYIDYTLDGKYKPFSLNNFINYLEDYGYRLPVNFEVDVTIILSDGQKFTYPRTSSITNNASIVDALKSEDQYIEVKYIYNDHAIDDKKLAHGNDTLK
Team1	Team1_ORF31	Team1|_14102_13785	14102	13785	-	hypothetical protein				gtggagagaacattaaacttatatgattccaaaggtaaattattaaaatcttcagaaaaaattacaggtgcatccgctaaaattataattgaaaaactgacaccgaatacagtgtatagccaagggtcttttaaaatatcatggactattaatggtaaagagtctatattaacagatgttcccgaatttacaacaaaaagtaatgaagacaaacaagaaattgtttttaatactttaaacattgattctaactctttcgtagttagtgaaacagaaccaagtgataagagtaaattgtggtttaaaccaataaattaa	MERTLNLYDSKGKLLKSSEKITGASAKIIIEKLTPNTVYSQGSFKISWTINGKESILTDVPEFTTKSNEDKQEIVFNTLNIDSNSFVVSETEPSDKSKLWFKPIN
Team1	Team1_ORF32	Team1|_14808_14737	14808	14737	-	tRNA-Met-CAT				ggactcttagcttaaaggtaaagccaaccgctcataacggtttgactgtaggttcgaatcctgcagagtcca
Team1	Team1_ORF33	Team1|_15636_15088	15636	15088	-	Phage protein				atgaaaaaaatttatatattagaagaagaaatagaggaaatggactatgacttgtgggaagaagatacagtgtatacaacaagttatgaaattttaggttatactgattccctagaggatgcagaatatattagagataactatggaacaagtaatcctatattcataaatgaatatccttatataacaaaagagaagttaatagaagaacaacgttactttagatacaatagttatattgaacttaaaagagttaatggttactttgaaatatctgaaataaatgacttacaggttactgaagactttagtattaataaagatgataaaaattttgattcacctttttctataaatatgttttcacataatagaaatagtataggtatagaattcatt…	MKKIYILEEEIEEMDYDLWEEDTVYTTSYEILGYTDSLEDAEYIRDNYGTSNPIFINEYPYITKEKLIEEQRYFRYNSYIELKRVNGYFEISEINDLQVTEDFSINKDDKNFDSPFSINMFSHNRNSIGIEFIMFSEYDDKEDIIEKEKNSFLMKLKYLLKHSKEADIRSTSKIIDSIDKLT
Team1	Team1_ORF34	Team1|_15858_15640	15858	15640	-	Phage protein				atgaaaaatattattaattttttagtagactataacataaattttagttactcagaagatagtttaaatgttatgaataactcatacttagtagataaacatggtacacaagattatgaaattgtaggtaactatgaacatattacaggggtattttcttatcaaacagaagaagaggttatagctaagcttaaaaatcttatcggggtttgggagtaa	MKNIINFLVDYNINFSYSEDSLNVMNNSYLVDKHGTQDYEIVGNYEHITGVFSYQTEEEVIAKLKNLIGVWE
Team1	Team1_ORF35	Team1|_16053_15859	16053	15859	-	Phage protein				atgagagataaacgaatacactcagaattattatatgatatcataggtaaacacatacaagaagaggaaaatattacaccgtatatagaagctatatatgtagatatgatgaatattattgtagtagaatatactttttataatgaaaatggaacaagaatgctaggacaatatccgataggagaggttatgtaa	MRDKRIHSELLYDIIGKHIQEEENITPYIEAIYVDMMNIIVVEYTFYNENGTRMLGQYPIGEVM
Team1	Team1_ORF36	Team1|_16780_16043	16780	16043	-	Phage protein				atgaacttagaaaaaagtttcttattatcaacaatagaatttggaagtacttatcaaggaacatcagatgagcattcagataaagattacatgagtttagttgttcaacctttatcagatactatatttaggaataatgaaaaagcaagtaagcatacagaagtatcaagatactatgcagtagaaagatttatctctttagttctaaaaagtgggtttgataatgttcttaatttatgtgctcaattagagcaagctaaaaatactagattcaataaaactgttttagatttattttatgatgattttatatttttaacttatgttagagctaattttaagcctatagcatattctgttatcggtaatattaataatatactaaaaaaaggagaatta…	MNLEKSFLLSTIEFGSTYQGTSDEHSDKDYMSLVVQPLSDTIFRNNEKASKHTEVSRYYAVERFISLVLKSGFDNVLNLCAQLEQAKNTRFNKTVLDLFYDDFIFLTYVRANFKPIAYSVIGNINNILKKGELTGKDLVKFYTFYNHLEYYNDLLDDLDNLNVSYKDFAKVKYMPKEVLDNKRSNVSIEKKKDLVNKVEPLIQEVKDKLKSNESNIKHYKDAMELVEKSLKDKTVEFLTEVYNER
Team1	Team1_ORF37	Team1|_17198_16959	17198	16959	-	Phage protein				atggacttctaccaatttctaaatcacgaaaatgtaagagttaattctataacaccaagtcaaaagaattttattagagaaaacttagaattaactaacctagaggatactgatattgattttattagttctaagcaagcaaaggaagaaatagagaaaattataagaattaaaaatgaagaagaatatgatatagctatggatgctttagcagggtgggtaactaaacatggttattaa	MDFYQFLNHENVRVNSITPSQKNFIRENLELTNLEDTDIDFISSKQAKEEIEKIIRIKNEEEYDIAMDALAGWVTKHGY
Team1	Team1_ORF38	Team1|_17589_17200	17589	17200	-	Phage protein				atgtttaaaaaagcacctcaatacattatggaaaaagtagaaaaagaaaacaatattctaggagaagatttaagtcttgatatttattataaaggagttaaactaactgttaagagacaccctgaaactggtcatctaaatggatatataactttaccttcagatatcaatgaaaaagaatatgactccttagaaagacgtgcccatagaggtatcacttacgatgattatgactatgagggtaagagagtattagggtttgactgtgcacatgcctgggatatgacaccatatgctattataggttcgttagatgaccaatatagagatttagagtatgtactaagtattttaaaagatatggcagaatacgttaaaaaggatgagtaa	MFKKAPQYIMEKVEKENNILGEDLSLDIYYKGVKLTVKRHPETGHLNGYITLPSDINEKEYDSLERRAHRGITYDDYDYEGKRVLGFDCAHAWDMTPYAIIGSLDDQYRDLEYVLSILKDMAEYVKKDE
Team1	Team1_ORF39	Team1|_17861_17688	17861	17688	-	hypothetical protein				atggaaaaagtaaatcatgagtttctagcagaattggcaaagagtaatagtcctgtactaaattcaaaaccacttcaagatggagactataatattgaatttgactatgatggttttcactttgagttctcacagaaaaatggttattggcgttggtcttataacgctaaataa	MEKVNHEFLAELAKSNSPVLNSKPLQDGDYNIEFDYDGFHFEFSQKNGYWRWSYNAK
Team1	Team1_ORF40	Team1|_18384_17902	18384	17902	-	Phage protein				atggcaaatgaaaaagagattataagaatggttaattatcttattgataatatgtctatgtggcatataaactatgctagggctgtgttaataccaagtgaggtagaaaagataattaaagagcatgagaagtttgatgacctccttaagaagagaggagaatggttagtaaaaggttcagatacagataacattgatgatttagaaacttataatcaaataatgaataatcaaaaggatgaaatgatgatacaagaaattgatatctatacccaaggtaaaacaataacaatagataatgaacactattcttcagatgatttaggtgaagtcttaaataagctagaacaatcagaagatattaagataaaatctaattataagtcattatatgtagga…	MANEKEIIRMVNYLIDNMSMWHINYARAVLIPSEVEKIIKEHEKFDDLLKKRGEWLVKGSDTDNIDDLETYNQIMNNQKDEMMIQEIDIYTQGKTITIDNEHYSSDDLGEVLNKLEQSEDIKIKSNYKSLYVGYTNVVGYEVTYASSYEETFKNDLEKDL
Team1	Team1_ORF41	Team1|_18976_18434	18976	18434	-	Phage protein				atggatagaattattggtaaacataacttaactcaagatttgagattaggtgataaagtagaagtttatgatgctcataaatttaaagaaaatgaagatggaactattgaattaggagataaaataactgaaggaattgttgtagattataaaggtgactttacaggtaatacaagtggtttagttacccttgactcttctgaaaaagaattaatcattggtgaatataattttaaacttattgaagaaggtaatttacaagcagtttatgattctgtatctaaaaacaaagtagaaagtctttctgaagattatgacatgtatagaaagttacttggagttaaatcaggagaactagcaggtatagaagatgaactagagtacttagtcagacaatat…	MDRIIGKHNLTQDLRLGDKVEVYDAHKFKENEDGTIELGDKITEGIVVDYKGDFTGNTSGLVTLDSSEKELIIGEYNFKLIEEGNLQAVYDSVSKNKVESLSEDYDMYRKLLGVKSGELAGIEDELEYLVRQYNSKVDNYNGLLTLSKEKARELSLLTGDKKMIPHMKNRRLELGTEADF
Team1	Team1_ORF42	Team1|_19509_18976	19509	18976	-	Phage protein				atggtatacgatagtattatttctcgaacaatggcagtatcaattttaaataaatggattgcagaattaattacagatgttgatttagataaatgtaagtttacagaagaagaatatgggaaagtagttacaaattcaatcaataaaatacaagatgtattaattgaaaagaactatgaggttacagatggtgaattgtatgatattgtttgtacagaattaattaacccaattaaaaataatacagaagaagaaaaacataatgaaaagaacgatttattagaacatttagaagatttggcttttagacatgatattgatttaggatatgttagtgatgggtcatataacttaactgtaacccattggttaatgcaagatgagtttacagatgttaac…	MVYDSIISRTMAVSILNKWIAELITDVDLDKCKFTEEEYGKVVTNSINKIQDVLIEKNYEVTDGELYDIVCTELINPIKNNTEEEKHNEKNDLLEHLEDLAFRHDIDLGYVSDGSYNLTVTHWLMQDEFTDVNIKVNNDEDFYTVTIPESKYFWLPITKENLEMFLTQDPINKGEVK
Team1	Team1_ORF43	Team1|_19676_19512	19676	19512	-	Phage protein				atgaaaaacctgattaaacttttatcaatggttgtagtaactatcttgactttttcactaacttatgttatacttaaaaaagaaacaaataataaaagaaatggtgtagcgccttttgatttttcattagaagaccacattcacctaaataaggagattaaataa	MKNLIKLLSMVVVTILTFSLTYVILKKETNNKRNGVAPFDFSLEDHIHLNKEIK
Team1	Team1_ORF44	Team1|_19954_19679	19954	19679	-	Phage protein				atggctaataatatttgggctgttgtattgagcattgttattttactcatcattttattaatactttggtttctttttagaaaaaaggtaaatggtagtagtaagaatgtagaaattcaaaaagcagaagaagataacgataataaagaacaagaggtagaagaagctcagtatagagaacttaatgaagaagagaaagaaaaaaatgaaaactctagtaaagattataagtacgataaagagaaagtaaaaaataaacttaaggagttagagtaa	MANNIWAVVLSIVILLIILLILWFLFRKKVNGSSKNVEIQKAEEDNDNKEQEVEEAQYRELNEEEKEKNENSSKDYKYDKEKVKNKLKELE
Team1	Team1_ORF45	Team1|_20799_19954	20799	19954	-	Phage protein				atgggtagacgattaatagataactcagaattaaatgtaattaaatatgatggtctacctgatttcttttctgctttaaaaaagaatagagtttcaggtagagataattcatcagatacaggtagctatgattttacagggactcatagttttcaagaagcctataacttaatggttaagggtgatagagagtcatatgatatggtagttaaacttaaaaaaatgacagatgcattatttagaatggataagtcagtaaaaagaaaacctgtcgtagctccggaagggtatcaacctcacgtacctaatgctataaaagggttacctaattctatgatgtctcagcaaagagttaaagcagagaagaaagttattgatgtattttataattctagtatt…	MGRRLIDNSELNVIKYDGLPDFFSALKKNRVSGRDNSSDTGSYDFTGTHSFQEAYNLMVKGDRESYDMVVKLKKMTDALFRMDKSVKRKPVVAPEGYQPHVPNAIKGLPNSMMSQQRVKAEKKVIDVFYNSSISWMEDPENLAYRGAIMLSAIQTLETKGYSINLYLGKLSNSGYEDKLTGFVVNIKHSYQRLNVFKSSFYLVNPSFLRRISFRVLEVEPDMVDLTNHGYGSVVSKSSYGNKLTEHILDNAVIFDSSVGIDINNDSSENLRAVKKLFGGRL
Team1	Team1_ORF46	Team1|_21929_20811	21929	20811	-	Phage protein				atggcaaagcaagatactattgaaagattagagagattggtagaacaacaaatggaaacaacaaaagacttggcagacaaactaggagagaaaaactctaatccgtatgaacaagcaattgtagatgcaattgttgagaaagcaggaactgagagtagagaaattattattactgacgttaaaaaacaaattgaagaatatgtagaagaacaacttagtaatttaccagttaaaattgaattacaacaagaaggaaaaacaattaaagatatctcaggaatcttccattatagataccaagatatactaaagttagttaaccaaaatattccagtatttttaaaaggtggagcaggttcaggtaagaaccatgtattagaacaagtagcagaagctcta…	MAKQDTIERLERLVEQQMETTKDLADKLGEKNSNPYEQAIVDAIVEKAGTESREIIITDVKKQIEEYVEEQLSNLPVKIELQQEGKTIKDISGIFHYRYQDILKLVNQNIPVFLKGGAGSGKNHVLEQVAEALDLDFYFSNAITQEFKLTGFIDANGKFHETQFYKAFTKGGLFFLDEMDASIPEVLLILNSAIANKYFDFPIGRVTAHEDFRVVSAGNTMGTGADHIYVGRQQLDGATLDRFAQVEFDYDTKVEHQLSSNEDLVNFVQQLRHENDEKGLPYVFSMRAIINGSKLDGVMEDEFVVESIIFKSVPKDEINQFISSLPEGNRYTEATRKLLGMQQEPKQEPRKSDSTSKDSMDFDTIMDKLGLE
Team1	Team1_ORF47	Team1|_22409_22083	22409	22083	-	hypothetical protein				gtgtctaaaagaacagacaattttatatatttctgtaaatattacttttcagaatatttaccttcactaggtgtagaagtacttaatcataatgaaacttctcatggaacaatggaaggtgttaggaaatattatatagcaaacatactttatgaaggtcaagaacttacggtaactattgatttagaggaattcaataatgcaacttctatgcataacatgttagaaataatgaataatcatacatataattgtatgtttatgtatgatatggatacacatgaaactaaagatattgatgatttttttaaattaatgtatttttaa	MSKRTDNFIYFCKYYFSEYLPSLGVEVLNHNETSHGTMEGVRKYYIANILYEGQELTVTIDLEEFNNATSMHNMLEIMNNHTYNCMFMYDMDTHETKDIDDFFKLMYF
Team1	Team1_ORF48	Team1|_22818_22402	22818	22402	-	Phage protein				atgaacgcaaaagaatttatgaaaacacaagctcaagtagaagattatttagataaattaaaagtaacaattatagaagatgcactatcagtatctaaagaatggtctaatgattcaaatgatttaggttacgctttatctagtcttggtgaaagtataggtcttttagaagattattataatatacaagtagatgcacatttacctgaacactataaaggtagtaaggatgttatttcttttctagaagaacatttttcttatgatggctttgttgattctatgatatttaatattgtaaaatatactacaaggttaggaagaaaggatgcagtagataaagaagtacaaaaaattaaaacatattatgtacgattagaaagaaatataaagtacgga…	MNAKEFMKTQAQVEDYLDKLKVTIIEDALSVSKEWSNDSNDLGYALSSLGESIGLLEDYYNIQVDAHLPEHYKGSKDVISFLEEHFSYDGFVDSMIFNIVKYTTRLGRKDAVDKEVQKIKTYYVRLERNIKYGDSTRV
Team1	Team1_ORF49	Team1|_23253_22951	23253	22951	-	Phage DNA-binding protein		FIG00756862	isu;Phage_packaging_machinery	atggaaaaagtagaacttattaaacaatgggcaaaagatagaaatttacaaacaggtaaacctgaaggtcaaatgttaaagttattagaagaagcaggagaattagcttcaggtattgctaaaagtaatgaccatgtaacaagagatagtgttggggatatttttgtagtattaacagtactatgtttacagttagatatagatattgaagagtgtattgatatggcttatgatgagataaaagacagaaaaggtaagcttattaatggagtgtttgtcaaagaagaagaccttaaaaaataa	MEKVELIKQWAKDRNLQTGKPEGQMLKLLEEAGELASGIAKSNDHVTRDSVGDIFVVLTVLCLQLDIDIEECIDMAYDEIKDRKGKLINGVFVKEEDLKK
Team1	Team1_ORF50	Team1|_23441_23253	23441	23253	-	Phage protein				atggaaaaattccaagaagattatgttaatatagatatcagagttaaagcttatgttcgtgtaggttataggtatgaagaagatattactaataatctacatgaattagttgaagataatttaaatgtaacaagtgactctgataacctaattatcaaagatacagaaattaaaggagatatagaataa	MEKFQEDYVNIDIRVKAYVRVGYRYEEDITNNLHELVEDNLNVTSDSDNLIIKDTEIKGDIE
Team1	Team1_ORF51	Team1|_23646_23485	23646	23485	-	Phage protein				atggtaaaaccagttataactttagaacctgaggatgtaaaagtattattagattaccttagtttcttggaagatgatatgagaaactatgaaggtatgagagaattatatgaagaattacacaaaaagtatcaacttgctaaaggaaactactcagattaa	MVKPVITLEPEDVKVLLDYLSFLEDDMRNYEGMRELYEELHKKYQLAKGNYSD
Team1	Team1_ORF52	Team1|_25694_23646	25694	23646	-	Phage protein				atggcaataacttataaacaaaaaggattaacagaacaagaaattattaatttacctaaggttaataaaggatgtatctatataggagaagaagatgtatttcttaagaaaaagaaaaataatataattaacttaggttctaaagaattatttagagatattcataatatatttagttttgatacagccacagaaatacatttatttttagccctatgtggtaataaagaagtaacaaactttgaaggtaacccttatgaaacagttgaaaaattagttgaaggtgtagttgatgataataaaggaagaagttacaaagagtatattgaatctaatagagaagaaagaaaagattttcctgtatatggtgataagagtagaagacgtatacaatcaaaa…	MAITYKQKGLTEQEIINLPKVNKGCIYIGEEDVFLKKKKNNIINLGSKELFRDIHNIFSFDTATEIHLFLALCGNKEVTNFEGNPYETVEKLVEGVVDDNKGRSYKEYIESNREERKDFPVYGDKSRRRIQSKGYVEEKIKELEGNDHLWRNESRQLEEYKKVVDSLNNDIMDVLDQGKYGLIKSSIIVMNEDIEKGSSEYYSAMTDELYSRVWYMHPSTENYSSFGLKVKHIRDKHNMGNKWVLENKSSFDVKTGEVKVFLTDSLVNKEITLNLYKDDISKSEYKNELTLSVLLNVILKNYAQPNLTRGIIIKIIEQTLEHHNFDFSSWCPDNTDVYGHINYRGDKYRIFIGENSTSNYLITLTDIVKNIDKINNLEEFGLFERNALLFHIPKKPKWK…
Team1	Team1_ORF53	Team1|_26035_25772	26035	25772	-	hypothetical protein				atgagcatagaaaagaaagaagaagttatagcacataatgaggtagtatttaggagtttaactcaaggtctatatgtaaaagaagtagatatctattcagatgttgtaagctatactaaagatgttgatgaagctcttgctatgccaaatactatcaattttaaaaattcaagaaagtataaaaaacttattatgaatttagatttagaaccattaaataaaattcaaaaagttatatacgaaactcatttagaaggactttaa	MSIEKKEEVIAHNEVVFRSLTQGLYVKEVDIYSDVVSYTKDVDEALAMPNTINFKNSRKYKKLIMNLDLEPLNKIQKVIYETHLEGL
Team1	Team1_ORF54	Team1|_26225_26052	26225	26052	-	Phage protein				ttgaatgaccttatcaaagagggaaataaatattatcacaaagtaagagcaggagagacattatggactataagtaagaactatgatgtggaaattaagaaattacaagaattaaacaatattaaatcagtttctttaactaatttagaatacgtacttgtttgtgtagagtag	MNDLIKEGNKYYHKVRAGETLWTISKNYDVEIKKLQELNNIKSVSLTNLEYVLVCVE
Team1	Team1_ORF55	Team1|_26810_26232	26810	26232	-	Phage protein				atggataatttatcacattacttaagtatattatatgctatattaattacagtaggatatataccaggtttagtagcattagttaaagcagaaagtgtcaagggagttagtaactatttttggtatttaattgtagctacagtaggtataagtttttacaacttattattaactgatgcttcagtatttcaaatagtatctgtaggtcttaatttaaccttaggtattgtttgcttattagtagcttcatatagaaaaaaggactatttctctataccttttattattgtgttctcactgttactatttttattaagtgactttacagccttaacacaaactgtagcaactattactattatccttgcgtatgtaactcagataacaaccttttataaa…	MDNLSHYLSILYAILITVGYIPGLVALVKAESVKGVSNYFWYLIVATVGISFYNLLLTDASVFQIVSVGLNLTLGIVCLLVASYRKKDYFSIPFIIVFSLLLFLLSDFTALTQTVATITIILAYVTQITTFYKTKSAEGTNRFLFLIIGLGLASLIVSMVLTHTYVHIIATEFVNFVLILICYLQANYYSRG
Team1	Team1_ORF56	Team1|_27429_26803	27429	26803	-	Phage protein		FIG01319482	ff	atgggtaataaaattaaagacaaagtaatttatatgggtggacatatcctaaatgaagctatggtagattacagagataaacaacataaagaagtagatggcattgtaggagtaactccttatagccctcacaaagataagtcaataaatgataaagctaatgcagaacaaactaagctagcagaacgtattttaactaatgactttaaggctatgcaagaatcagatatttttgtatttgatatccttaatgaaggattaggaacaattgcagaactcggtattttattaggtatgaaacatcaagcagaagaaacaattaaccatatatatgataatggagaagagtattttaattattttacaaataagtttgaaacgtcattaaatactgaagaa…	MGNKIKDKVIYMGGHILNEAMVDYRDKQHKEVDGIVGVTPYSPHKDKSINDKANAEQTKLAERILTNDFKAMQESDIFVFDILNEGLGTIAELGILLGMKHQAEETINHIYDNGEEYFNYFTNKFETSLNTEEELIVDKLENIVNKPVLIYCSDIRQGHGKPYNDPDRAEFSTNQFVYGMVLELTDGEGFISWEEVINRLEKLGEQDG
Team1	Team1_ORF57	Team1|_28318_27422	28318	27422	-	Phage protein				atgaaatcgtatactaaagtaaaaaataaaggtattgtactagataaatttaaagaaagaggtctagttgtacaagaaaaattagatggaagtaatgcaagcttcacagtagaaaatggtgaattagtatgtttttcacgtagaaaaaaattaaatgagaatgaaactttaaatggtttttatgattgggtacatgaaaatataaatgtaagaaatacgtacgtatcagccttagaaaaatacattatttttggtgaatggttagtcaaacataagattcagtacaaagaagaattttacaacaatttttatgtatttgatgtttatgataaagaaaatgaagtttatttatcagtagaagacatgaatgtaattgcacatcatttagggttaaaaaca…	MKSYTKVKNKGIVLDKFKERGLVVQEKLDGSNASFTVENGELVCFSRRKKLNENETLNGFYDWVHENINVRNTYVSALEKYIIFGEWLVKHKIQYKEEFYNNFYVFDVYDKENEVYLSVEDMNVIAHHLGLKTVKTLLVSKPSHYLNDLKPEEIQELVGKSDMTVKPDKGEGIVIKYLDGKSEYDDYFKLVSNEFKEFSRQKMKTEVKKNESVADYAITRARMEKMIFRAIEEDRLSEDDLELENFGLIMKQVGQNFVDDIMEEEKENILKIVDKQIKKKMPHILREILEEKGDTIDG
Team1	Team1_ORF58	Team1|_28542_28318	28542	28318	-	hypothetical protein				atgaattatttagctaaggtatttattaataacaattggttggtgaaacttataacaattgtattattaactttatttctaagcggtctagtttatgttataagtgcaatatcattattcttatcaacagttttaaatttacctggtttagtagtattagcatttttagcaagcgtaagtcttattttgttttctatagtacataattcaaaggaggataattaa	MNYLAKVFINNNWLVKLITIVLLTLFLSGLVYVISAISLFLSTVLNLPGLVVLAFLASVSLILFSIVHNSKEDN
Team1	Team1_ORF59	Team1|_29351_28611	29351	28611	-	Phosphate starvation-inducible protein PhoH, predicted ATPase				atggcaatacaactaaaagagttagactttaagttaaaagattatcctaatgtaagatacaacatgggagaacatctagtctttaatgaattccttgaaaaagctacaaccgagcagttagatttctgtgaggatttctttaatgataatgttgaaatactttggaatgagagtcaagccggtacaggtaaaacaatgtgctcagtagcctgtgcttacgcagactatcttaataaaaatagaaagctagtatttataatttcaccagtatcagaagatttaggaagcagaccaggtaatcagacagaaaaagaaatggcttatttcatgggattacatgatgcccttattgaacttaatatgaatcctgaacaacaaataactgaaatgttaatgatg…	MAIQLKELDFKLKDYPNVRYNMGEHLVFNEFLEKATTEQLDFCEDFFNDNVEILWNESQAGTGKTMCSVACAYADYLNKNRKLVFIISPVSEDLGSRPGNQTEKEMAYFMGLHDALIELNMNPEQQITEMLMMEDNVKEDKLGDCWVSQISHLFLRGGNLRDATIIINEAQNFKRSELKKVLTRVHTKNSTVIVEGNFKQIDLKNESKSGFGDYMEYFKNYEGAVFHNFTVNFRSKLAQYADNFKW
Team1	Team1_ORF60	Team1|_30017_29403	30017	29403	-	Phage protein				atgaagaaaattaattcagtaattaaaggtgaaggtaagaaagtacaaacagcagatgttaggaaaattagttattatgttaaagattataacccttgcatgacagtagatgacgcaaacgactataatgcaactagtcaatatttggtaagtgacaatggtaaatttattgcaaaatataataaagatatgaatgcagtaggattctatgaagaatcaggggatactgtaaaacatttaacacatactacaccggaaagattagaaggaactgtattcactattgaagaagaaacagagattgatttaattaatgataccttacctcaaggtgatattttaattaaattttcagacggtagtatttatttacctgataatgaatcagtactagatagt…	MKKINSVIKGEGKKVQTADVRKISYYVKDYNPCMTVDDANDYNATSQYLVSDNGKFIAKYNKDMNAVGFYEESGDTVKHLTHTTPERLEGTVFTIEEETEIDLINDTLPQGDILIKFSDGSIYLPDNESVLDSVNYLADNDWDSVDDIIYTGLSKGNSENCIVDFNYNNYDIGYDDVEDEDVCDNYPECECSNYCSSTGEYIGN
Team1	Team1_ORF61	Team1|_30458_30033	30458	30033	-	Phage ribonuclease H (EC 3.1.26.4)		FIG01305245	isu;Phage_replication	atgcaggatagtgtaaatatatacacagacggtagctcctcatataataaaggtaaagtaggctcaggtgctgtcttggtaagtaaagaaggaaatataatatcggaaattagtaaaagtgttgacaaaccaggattaataaagtataataatgttgcaggtgaaatattggcttgttgttatggtattgaagaggctataaaactaggatacaatcaggcaatagtttatatagattatattggtttaatacattggtatgaaggtacttggtctgcaagaaatattctaagtaaaacatatattaatatgatacgagaataccaaaaagtaatagatataaactttgtaaaagtaaagagccattcaaatgacaaatggaatgactatgccgataat…	MQDSVNIYTDGSSSYNKGKVGSGAVLVSKEGNIISEISKSVDKPGLIKYNNVAGEILACCYGIEEAIKLGYNQAIVYIDYIGLIHWYEGTWSARNILSKTYINMIREYQKVIDINFVKVKSHSNDKWNDYADNLAKKSIDI
Team1	Team1_ORF62	Team1|_30639_30448	30639	30448	-	Phage protein				atgaaaaaaggagtatttacagtaatagctgatggttttaaatttaatgtgattgctaaagataaaaaagaagttcaagaacactgtttcaaatgttttgattttaactatatctcagtatctttttgcagagaagtctattcagattgtgaattccctcaatttatggaggattataagtatgcaggatag	MKKGVFTVIADGFKFNVIAKDKKEVQEHCFKCFDFNYISVSFCREVYSDCEFPQFMEDYKYAG
Team1	Team1_ORF63	Team1|_31303_30662	31303	30662	-	Phage protein				atggagaataataatttagttaattttttaatgactacagatgatatagatgatactattgaaatggtagattcatttgaattacaagatataaacaaagttctaggtgaagatacgtttttaacaataatggaaattacagacagtcttcctgataaccaatataaaatagtattgttgtcctctttagacaagttattgaatacagatagaaaagaattagtagaatatgatgaagaatttcctactatacgaaaacataatgtatctgagctaaaaagagatacagttaactctgtaattgatagttatatgaatactaatgtagaaatactttatacagagtatcctactattagtaactacagtgtagttgtagattctgttaaagtgttaaat…	MENNNLVNFLMTTDDIDDTIEMVDSFELQDINKVLGEDTFLTIMEITDSLPDNQYKIVLLSSLDKLLNTDRKELVEYDEEFPTIRKHNVSELKRDTVNSVIDSYMNTNVEILYTEYPTISNYSVVVDSVKVLNTLYLIESKNGKIEATLSEDGEDLHEYISEEGYSVTDILNKFDDVEDLFDEDDSLINFFSDIDEGKNKTIKSFIELVINLK
Team1	Team1_ORF64	Team1|_31523_31293	31523	31293	-	Phage protein				atggatgaaaaaaaggaaagtaaacctctaaaccttcaaaaaattagagtagaaaaaggacatacgttaagaagtctagcttctgagataggtgttcattactctcttatatcttattgggagtatggaaaaaagaaaccaagaagtgctaatttaatgcggttagagaaagcgttaaatactccaggaaaagagttatttaaagaattggaggaagacgatggagaataa	MDEKKESKPLNLQKIRVEKGHTLRSLASEIGVHYSLISYWEYGKKKPRSANLMRLEKALNTPGKELFKELEEDDGE
Team1	Team1_ORF65	Team1|_31753_31526	31753	31526	-	hypothetical protein				atgaataaatttaaaagatggtttcgaattaatgttttaaaaaaagaaacactactttttaaagtttattggagatacgagtcaccgtctttaaaaaaacctcatgtatttcatatagagttatatgctaaaagtaaggcagaggcaagaaataaatcacaagagtatatactaaaaaatgcaaaagcatctgaggattttaaatttttaaaagtagaggagaaataa	MNKFKRWFRINVLKKETLLFKVYWRYESPSLKKPHVFHIELYAKSKAEARNKSQEYILKNAKASEDFKFLKVEEK
Team1	Team1_ORF66	Team1|_32555_31863	32555	31863	-	SceD-like transglycosylase, biomarker for vancomycin-intermediate strains				atgaagaaaacaatttttgcaacattagcattaggtacagctattacttttggaggtattgctacaaatgaagctagtgcagacgaaattgattataataagttagcagaacaagctaaatcaaattcagcagaagtaaatacaaaaccaattcaagcaggtaattatgatttctcttttagtgatggtgaatttacttatcatttctataattataatggtaactttggttatgaataccattcaggctcaactcaagtagataatacagtatctagattagcaggagaagaacaaacacctgaacaaaaagtagaccaacaacaagcacaatttgatactcaaaataaacaagatactaaaaaagaagtacaaacaacatcagcaccagttcaaaag…	MKKTIFATLALGTAITFGGIATNEASADEIDYNKLAEQAKSNSAEVNTKPIQAGNYDFSFSDGEFTYHFYNYNGNFGYEYHSGSTQVDNTVSRLAGEEQTPEQKVDQQQAQFDTQNKQDTKKEVQTTSAPVQKETKQPTQSTSSTGGSVAEQIRQAGGDEAMIEIAMRESTMNPNAVNASSGAQGLFQGLGKSWSGGSIAEQTKGAKQYMIDRYGSTSGALAYHNAHNSY
Team1	Team1_ORF67	Team1|_33377_32742	33377	32742	-	Phage protein				atgattggagaaactattaataaactaaaagttataaaagagtctagtaagagggataaatcaagatgtaaaatgtatgaatgtttatgtgaatgcggagaagtaataatagttagaagctccactttaaggcaaggtaaaataaaatcttgtgggtgtgagagtaataaaattcatagtgagttaatgagagaaaggaatactacccatggattatccagtaacccaatgtaccaaagatggttaggtatgaaacagcgttgttacgatgttaacgctataaattataaaaactatggaggaaggggtatagaaatatgtgaagaatggaagaatgattttaaaaaattctacgactatatgggagaccctccgaatgaaaattatcaaatagataga…	MIGETINKLKVIKESSKRDKSRCKMYECLCECGEVIIVRSSTLRQGKIKSCGCESNKIHSELMRERNTTHGLSSNPMYQRWLGMKQRCYDVNAINYKNYGGRGIEICEEWKNDFKKFYDYMGDPPNENYQIDRINNDGNYEPGNVKWSTRSENSTNIRKKSTHNIYKKSNNVYNIQIVRKNKVKYFSAKSLEEAIELRDNVINKYNETGEW
Team1	Team1_ORF68	Team1|_34235_33444	34235	33444	-	hypothetical protein				atgagaaagtcagtagttatttcaggagtattagggtttttagcaattatagggtttattattttattaatgtgtattactaagattccacaaggtcatgttggagttgtatactcagtaaatggtgttaaggaagatactaaatcaccgggttggcatttaacagcaccttttgataaggtaaataaatacccaactaaaacacaaacacataaatataaagatttaaatgtagcaacttcagatggtaaaaatattaaattagacattgatgtatcttataaagtagatgcaactaaggcagtaaacctttttaatagattcggaagtgctgacatagaagaacttgaaaaagggtatcttcgttctagagtacaagataatgttagacaagcaatt…	MRKSVVISGVLGFLAIIGFIILLMCITKIPQGHVGVVYSVNGVKEDTKSPGWHLTAPFDKVNKYPTKTQTHKYKDLNVATSDGKNIKLDIDVSYKVDATKAVNLFNRFGSADIEELEKGYLRSRVQDNVRQAISKYSVIDAFGVKTGEIKQDTLNKLNDNLEKQGFIIDDIALSSPTADKNTQKAIDERVKANQELERTKVDKQIAEENAKKKEIEAKGEKKANDIRSESLTEEVLQQQLIEKWNGKQPISIGSDSVITNLNK
Team1	Team1_ORF69	Team1|_34543_34235	34543	34235	-	Phage protein				atggcactacttttaacatattttgctatttttattgtttttctagtccttgtaggttttggtataagttatttatttgattttctttcaatgaaagagaagaagagtaacataagaaaacaatacagggaattagttaggcaaggtacattagatgaatacggtttagaacaatatgtaaagtataaaaaacaattcttaaatgaccgtagacaatcaattgtaactagagccgataaacaagaaatagaccaagaggaaaaagctttaaatagcttaataaaagaaatagaaaaaggagaaatgtaa	MALLLTYFAIFIVFLVLVGFGISYLFDFLSMKEKKSNIRKQYRELVRQGTLDEYGLEQYVKYKKQFLNDRRQSIVTRADKQEIDQEEKALNSLIKEIEKGEM
Team1	Team1_ORF70	Team1|_35285_34656	35285	34656	-	Phage lysin, N-acetylmuramoyl-L-alanine amidase (EC 3.5.1.28)		FIG01303979	icw(1);Phage_lysis_modules	atgagtgctagtgatgctcaattccttaaaaatgaacaagcagtattccaatttacagcagagaaatttaaagaatggggtcttactcctaaccgtaaaactgtaagattgcatatggaatttgtaccaactgcctgtcctcaccgttctatggttcttcatacaggatttaatccagtaacacaaggaagaccatcacaagcaataatgaataaattaaaagattatttcattaaacaaattaaaaactacatggataaaggaacttcaagttctacagtagttaaagatggtaaaacaagtagcgcaagtacaccggcaactagaccagttacaggttcttggaaaaagaaccagtacggaacttggtataaaccggaaaatgcaacatttgtcaat…	MSASDAQFLKNEQAVFQFTAEKFKEWGLTPNRKTVRLHMEFVPTACPHRSMVLHTGFNPVTQGRPSQAIMNKLKDYFIKQIKNYMDKGTSSSTVVKDGKTSSASTPATRPVTGSWKKNQYGTWYKPENATFVNGNQPIVTRIGSPFLNAPVGGNLPAGATIVYDEVCIQAGHIWIGYNAYNGNRVYCPVRTCQGVPPNQIPGVAWGVFK
Team1	Team1_ORF71	Team1|_36056_35556	36056	35556	-	HNH homing endonuclease		FIG01108329	idu(2);Phage_introns	atggaaaagaaattaaatgaaatacctggattagaaatatatgaaaattacactattactgataaaggagaagtaatatcttataaaggtaaagagcctaaaaagttaaaacttcaaaaaaataacaagggttacttgtttgtaaggttacgataccattcacctaaaatacatcgtttagttgctatggcttttatacctaatcctgataataaagaacaagttaaccatttaaatggtaaaaatgataatagtgtaggaaatttagaatgggtttctaattccgagaacagagaacatgcaataaagacaggattaaaaaatgaaataaattataatatagctcagtatgacttagaaggtaatttattgaatgtcttttacacagctcaagaggct…	MEKKLNEIPGLEIYENYTITDKGEVISYKGKEPKKLKLQKNNKGYLFVRLRYHSPKIHRLVAMAFIPNPDNKEQVNHLNGKNDNSVGNLEWVSNSENREHAIKTGLKNEINYNIAQYDLEGNLLNVFYTAQEALEFLGISNKRSGNIGRCIKGERKTAYGYIWKQY
Team1	Team1_ORF72	Team1|_37019_36216	37019	36216	-	Phage lysin, N-acetylmuramoyl-L-alanine amidase (EC 3.5.1.28)		FIG01303979	icw(1);Phage_lysis_modules	atggctaagactcaagcagaaataaataaacgtttagatgcttatgcaaaaggaacagtagatagcccttacagagttaaaaaagctacaagttatgacccatcatttggtgtaatggaagcaggagccattgatgcagatggttactatcacgctcagtgtcaagaccttattacagactatgttttatggttaacagataataaagttagaacttggggtaatgctaaagaccaaattaaacagagttatggtactggatttaaaatacatgaaaataaaccttctactgtacctaaaaaaggttggattgcggtatttacatccggtagttatgaacagtggggtcacataggtattgtatatgatggaggtaatacttctacatttactatttta…	MAKTQAEINKRLDAYAKGTVDSPYRVKKATSYDPSFGVMEAGAIDADGYYHAQCQDLITDYVLWLTDNKVRTWGNAKDQIKQSYGTGFKIHENKPSTVPKKGWIAVFTSGSYEQWGHIGIVYDGGNTSTFTILEQNWNGYANKKPTKRVDNYYGLTHFIEIPVKAGTTVKKETAKKSASKTPAPKKKATLKVSKNHINYTMDKRGKKPEGMVIHNDAGRSSGQQYENSLANAGYARYANGIAHYYGSEGYVWEAIDAKNQIAWHTGK
Team1	Team1_ORF73	Team1|_37522_37019	37522	37019	-	Phage holin		FIG00640889	icw(2);Phage_lysis_modules	atggctaatgaaactaaacaacctaaagttgttggaggaataaaccttagcacaagaactaagagcaaaacattttgggtagcaattatatcagcagtagcattatttgctaaccaaattataggtgctttcggtttagactactcagctcaaattgagcaaggtgtaaatattgtaggttctatactaacactattagcaggtttaggtattattgttgataataatactaaaggtcttaaagatagtgatattgttcaaacagactatcttaaacctcgtgatagtaaagaccctaatgaattcgttcaatggcaagcaaatgcaaataacactagtacttttgagatagacagctacgaaaacaatgcagaacctgacacagatgatagtgatgaa…	MANETKQPKVVGGINLSTRTKSKTFWVAIISAVALFANQIIGAFGLDYSAQIEQGVNIVGSILTLLAGLGIIVDNNTKGLKDSDIVQTDYLKPRDSKDPNEFVQWQANANNTSTFEIDSYENNAEPDTDDSDEVPAIEDEIDGGSAPSQDEEDTEEHGKVFAEEEVK
Team1	Team1_ORF74	Team1|_37792_37607	37792	37607	-	Phage protein				atggcatcagcaaaacaattatattatacggaaagtttagttggtaaggcaattattaataataaagtatctaataaagaagaagtttgggataagttagagctacttcctgaaactaaattagaagatttagataacaaacaaatgtctgaagttatcaaaaaactaaaccaaattaatgagtaa	MASAKQLYYTESLVGKAIINNKVSNKEEVWDKLELLPETKLEDLDNKQMSEVIKKLNQINE
Team1	Team1_ORF75	Team1|_38025_37954	38025	37954	-	tRNA-Pseudo-CCA				acacccttagtataattagtagtacaagggtctccaaaacccttagtctttgtgcaaatcaaagagggtgtg
Team1	Team1_ORF76	Team1|_38104_38032	38104	38032	-	tRNA-Phe-GAA				ggtttcttagctcagatggtagagcactagattgaagctctaggtgtcattggttcaaatccaatagaaacca
Team1	Team1_ORF77	Team1|_38184_38111	38184	38111	-	tRNA-Asp-GTC				ggctcattggtgtaactggttaacacactgccctgtcacggcagagagtacgagttcgagtctcgtatgggtcg
Team1	Team1_ORF78	Team1|_39557_39339	39557	39339	-	Phage protein				atgaaaagacaaaaaatgttttactcaagtttaatatgtaaagaatgtggaaatgtattcaaagtaccaagaaaaagagcaaataaaagagaagaaggtcatatcaaagatatatattgtatcaaatgttgtaaaactacaaaacatatagaagataatcgtagtgaagcagaaagaagatgggatgctattcaggaggaactaacaaaagataactaa	MKRQKMFYSSLICKECGNVFKVPRKRANKREEGHIKDIYCIKCCKTTKHIEDNRSEAERRWDAIQEELTKDN
Team1	Team1_ORF79	Team1|_40244_40035	40244	40035	-	hypothetical protein				atgtcaaaacatattgaaataacaatgtcaagtggagctaaatactttttagtatctactgatgaaaagagttacaataggcaagatatagattatatgttaagaggaatggatgaaacctctataaaagtatatactgaaagtgctataacttcacctcaagtatatattaatccaaacagaatagaatcttttaaaatagtattctaa	MSKHIEITMSSGAKYFLVSTDEKSYNRQDIDYMLRGMDETSIKVYTESAITSPQVYINPNRIESFKIVF
Team1	Team1_ORF80	Team1|_40589_40257	40589	40257	-	Phage protein				ttggataaggagataaacaaccttgtttctcaagtagaaactattaagtctaagatacaagaaggtaattatatagatagaggaactttcaaagatttagaagttgaggtagctgaactaagaaaaatgatagttagtatagataaagatgtagctgtcaatagtgaaaaacaatcagcaatttacgtccaattagaaagacttgatgaaaagatttcagaacttgctgaaagtacaaaaactaaggatactgagaaaaaggatacaactgagaaggttcttttacttgttctaggagctatattatcctttgtctttaacaaatttgcatag	MDKEINNLVSQVETIKSKIQEGNYIDRGTFKDLEVEVAELRKMIVSIDKDVAVNSEKQSAIYVQLERLDEKISELAESTKTKDTEKKDTTEKVLLLVLGAILSFVFNKFA
Team1	Team1_ORF81	Team1|_40928_40602	40928	40602	-	Phage protein				ttgactaaatataaggatatccttaagttagagtttaaagatgcactagcccattttaaaagagacagacgctatttccacgtctatagaatagacagagtattaataaatggctcaattatatacttcgactattattaccttccttctgatgaccctaatattgtaataaaagaattagacctccaaagttttggtaagcttaggtttgaaattgatacaaaaacatcttacggaaaagtcgttacggataattatatggagattatcaatgatttcttagaaaattatgatatccattctgaatctgaaacggttagaccttag	MTKYKDILKLEFKDALAHFKRDRRYFHVYRIDRVLINGSIIYFDYYYLPSDDPNIVIKELDLQSFGKLRFEIDTKTSYGKVVTDNYMEIINDFLENYDIHSESETVRP
Team1	Team1_ORF82	Team1|_41488_41754	41488	41754	+	Phage protein				atgacatactttatctttggtggtattgtttctaatgtcgcacttactgtaacagataagttcttactgaagaaagaagaccccctacctgaatatgttcttaaaaaagtagagataaatgataaagaaataagaataatcaagaaaataatagaaagtaattatggtataacagcagaagagataaaagttagggctaaagcacaaagaagagtagaggaagatagtaaaaaggaagattacaatgaaaacaaagaaagaaattaa	MTYFIFGGIVSNVALTVTDKFLLKKEDPLPEYVLKKVEINDKEIRIIKKIIESNYGITAEEIKVRAKAQRRVEEDSKKEDYNENKERN
Team1	Team1_ORF83	Team1|_41732_42010	41732	42010	+	Phage protein				atgaaaacaaagaaagaaattaaagaacaaaggaaagaacttaaggatggtgctacatctgtttctttagtaaaaaagggagataagagaatagctagccctagtagaatttgtagtctatgtggtcagcagttatcaggtatgaattacactaaaggaaaagcattatcaaaagttaatcattttcatttacagtattctaagtatatttattttgatatttgcgcagatatcaacaattgttataaaaatttaagaaaacgaggtgaaatggattga	MKTKKEIKEQRKELKDGATSVSLVKKGDKRIASPSRICSLCGQQLSGMNYTKGKALSKVNHFHLQYSKYIYFDICADINNCYKNLRKRGEMD
Team1	Team1_ORF84	Team1|_42007_42417	42007	42417	+	Phage protein				ttgagtgcagaaaatattagagatataattaataagaaaaagttagaagaagaggatacaagaaaatatatagctgatgggtttatgaatggtatcggtaaattaatgtacgaattcaataagaaagtagataacaaagaaatagaagttaaagacccgaatgatttatacaaattatttgtgatattctctcaaatgcaaaatatggtcaatgaaacttctgaaggaggagcaatacctcaactatctagacctcaacaggaattatttgatgagattacaacagaagatagtaatggagaatctacagttgatttacagaagatatcagaaatgtcagcggaagatattacagcaatgatttctgaaaaggaaaaagtaatgaatgaggaaaattca…	MSAENIRDIINKKKLEEEDTRKYIADGFMNGIGKLMYEFNKKVDNKEIEVKDPNDLYKLFVIFSQMQNMVNETSEGGAIPQLSRPQQELFDEITTEDSNGESTVDLQKISEMSAEDITAMISEKEKVMNEENSETF
Team1	Team1_ORF85	Team1|_42432_42629	42432	42629	+	Phage terminase, large subunit		FIG00017949	icw(1);Phage_packaging_machinery	atggatggaaaagaactaattaagatagcacaagaaacatttcaaactgaaaaaataacaagagaacagatagaccatataatcaatatgctaaatccttctacctatatgcttaagtatcatacactgagagggcatcctataacttttagtattcctaatagagatagaagtaaagcacaggctcatagaccgtaa	MDGKELIKIAQETFQTEKITREQIDHIINMLNPSTYMLKYHTLRGHPITFSIPNRDRSKAQAHRP
Team1	Team1_ORF86	Team1|_42923_43894	42923	43894	+	Phage protein				ttgacattagaaaagagaaaacaagaatatcttaagaagttaaagcaaattaaaaatgatgagtttgaattgctaggaggatttactaaaacaagagagaaagctttatttaaacataaagtttgtggttatgaatggtatactactccttataatttattgaagtctaaagggacaggatgtcctaaatgtcaatacagagataaatcatatactactgatgaatttaaaaagaaacttaaagataaatttggttatgaatatgagttaatagaaggacaagagtataaaaatagtagagaaaaattattgtttattcataataagtgcggtactgaatttaaaattacaagtgatagtttatttcgaagtaaagtaccttgtcataaatgttctaaa…	MTLEKRKQEYLKKLKQIKNDEFELLGGFTKTREKALFKHKVCGYEWYTTPYNLLKSKGTGCPKCQYRDKSYTTDEFKKKLKDKFGYEYELIEGQEYKNSREKLLFIHNKCGTEFKITSDSLFRSKVPCHKCSKENRKTKKKTTEQFKNELYNKHKDEYILVEGSEYKTALEKVRIIHTKCGYTWDVRASHILHTSKCPNCNESKGESLIKDILEDNNFSYIREYTFEDLKNVKKLPFDFALFIDNELVGLIEYDGSQHFIPFEHFGGKEKLRKTQYNDRKKNEYCDKNRIPLKRIKYDLDEKEVIREIEMFLNSIVKSKAESY
Team1	Team1_ORF87	Team1|_44035_45582	44035	45582	+	Phage terminase, large subunit		FIG00017949	icw(1);Phage_packaging_machinery	atgggtgtaatggaaatggttcattttgcagatatgcatagttatgctaacgcaaagtgtctgtatacattccctacaaatgaacaaatgaaaaaatttgttcagtcacgtttgaaccctgttttagagaaagaatattttagagacattgttgattgggataaagactcgttaggttttaaaaagataagaaactctagtttattctttagaacaagttctaaagcaagtaccgtagagggtgtggatattgattatttatctttagatgagtatgacagggtaaacttattagcagaatcgtctgcattagaatcaatgtcttcatcaccttttaagattgtgagaagatggagcacaccttctgtacctgggatgggtatacacaaattataccaa…	MGVMEMVHFADMHSYANAKCLYTFPTNEQMKKFVQSRLNPVLEKEYFRDIVDWDKDSLGFKKIRNSSLFFRTSSKASTVEGVDIDYLSLDEYDRVNLLAESSALESMSSSPFKIVRRWSTPSVPGMGIHKLYQQSDQWYYGHRCQHCDYLNEMSYNDYNPDNLEESGNMLCVNPEGVDEQAKTVQNGSYQFVCQKCGKPLDRWYNGEWHCKYPERTKGNKGVRGYLITQMNAVWISADELKEKEMNTESKQAFYNYILGYPFEDVKLRVNEEDVYGNKSPIAETQLMKRDRYSHIAIGIDWGNTHWITVHGMLPNGKVDLIRLFSVKKMTRPDLVEADLEKIIWEISKYDPDIIIADNGDSGNNVLKLINHFGKDKVFGCTYKSSPKSTGQLRPEFNEN…
Team1	Team1_ORF88	Team1|_45596_46396	45596	46396	+	Phage protein				ttgacagataaattattttatggtacaattagtaatgaagaaattaataaaagtgtattgaatttgttattgggtgaggaattatccttagattatgtttctaaaaatagtgatattttagatgttaaatatgaacatgtttataaatctctaggattcgataatttctttgattgttttttatatgctaatagagagcctgaaatagtccataaaggtggagataaaaatcttggtggactaaataaggttaaacgtactgttattcgtaatggtaaagaaatggaaatgacagtttacgaagatggtaataaagagaacgatagtaaagaaaaacaagaaggaaaagaagaagttagtagaagtgcagtaggagcaagagctatttctaatggtgaa…	MTDKLFYGTISNEEINKSVLNLLLGEELSLDYVSKNSDILDVKYEHVYKSLGFDNFFDCFLYANREPEIVHKGGDKNLGGLNKVKRTVIRNGKEMEMTVYEDGNKENDSKEKQEGKEEVSRSAVGARAISNGEEGKVNPKKVANSLSNLSKKGVDVSHINTNSSLYKEFVDDNGDTIGITSFKRTENDIILESYASSPDSDGVGARAIMELLRLSIKENKNAVVYDIELPEAIEYLKTLGFKPNKDGYILRKKDVKQFLGDYSDFI
Team1	Team1_ORF89	Team1|_46383_46556	46383	46556	+	Phage protein				gtgattttatttagcactatagtcatctattctattgtatttattttatatattgtattaaaaacaatttatataaagtctaatatgagtagaatagataacacaactgaattattaaaaatattacaggaagatattgaaggtaagataaaaaaggaaggaagaaataaatga	MILFSTIVIYSIVFILYIVLKTIYIKSNMSRIDNTTELLKILQEDIEGKIKKEGRNK
Team1	Team1_ORF90	Team1|_46553_47032	46553	47032	+	Phage protein				atgactttagaagaaaataaattaacattagaagaatcaataactccacttagcaaagaggagaaagaagatagtattaaagaatttagcagtttattatgtgaaatggtaaatagactatataagtcttataatgtatttagacaagaccctatggatgaaactcaacgtctagatggctctttaatggtctttcaaagtagattaaatgaccctttaacaggagatttacatgataagatgtataaacttgctttttcaaaacgcattgatattttcgaagctaataagcaatttagaaaagatgtagaagcaggtaaagcaattgagttaggtgatgtagctattatagatacagcattaagtaacatcctttcaggcaatgagttccaaggaagt…	MTLEENKLTLEESITPLSKEEKEDSIKEFSSLLCEMVNRLYKSYNVFRQDPMDETQRLDGSLMVFQSRLNDPLTGDLHDKMYKLAFSKRIDIFEANKQFRKDVEAGKAIELGDVAIIDTALSNILSGNEFQGSISFMLRKDFEEKERIRKEEEEKLNNL
Team1	Team1_ORF91	Team1|_47149_48243	47149	48243	+	Phage protein				atgaccatattttttaataaatatcaagatgctaaagaagataaagatagatatcaaagattagtagagatttataaaaaagcagatgataatgatggtgagactaaaaagaaatatgttaaaagattaaataaggctgaagaagaacttaaaaaagtaaaaaaagaaacaaattataaagattataataagaagtcaagtaaagaaagacaaaaagaagataaagaaactagagagaaaatatatgatgtaactggtgatgatgacttaatattagtaaaaaataatattgagtttagtgataaagtagacaagcccgaaatacttattagtgaagatggaattggtacgataactgttcctgtagatagtgggtatgaaaaacaaacagtaggttct…	MTIFFNKYQDAKEDKDRYQRLVEIYKKADDNDGETKKKYVKRLNKAEEELKKVKKETNYKDYNKKSSKERQKEDKETREKIYDVTGDDDLILVKNNIEFSDKVDKPEILISEDGIGTITVPVDSGYEKQTVGSIITSVLGSPFLSPGSNSIDGLSVINDNVYPNTVDSIVEDTKPSINLPTDNPIITNPVEPTIPSDIIPPIDNPSVPISPENPGDNNQGNTDNPNPPPPGYTDEDGGRGSGGGGNSEPPSTEEPSDNGNTGGGDWEEKPDPGEEPSDNGNTGGNGGEVTPEPEPEPEPEPSEPSDNPDENGGWETEPTEPESPSEPDDKVDEEDKNEDTTDDKQPTEQPDDNNIDNEDKTEEE
Team1	Team1_ORF92	Team1|_48482_48670	48482	48670	+	Phage protein				atgtttcaaacaacatctgtacttattaagaatgatgtaatagattccatagaaaatactgaacattatattggattcaatgaccctataattatatttattataagttttataggtgcaatacttggaggaatttggtacaagatgatgaaaattattaaaaaaagtaactttaaagataaaaaataa	MFQTTSVLIKNDVIDSIENTEHYIGFNDPIIIFIISFIGAILGGIWYKMMKIIKKSNFKDKK
Team1	Team1_ORF93	Team1|_48688_49059	48688	49059	+	Phage protein				ttgatattctctaaagataaaaaatgggatgaagcaaaagatttcatcaaaggtcaaggtatgcaagataattggatagagattgtagattattatagacagataggtggaaaacacgtagctgtttttattgctttaaacaaagtaaaatacatgattctagaagcaacaaaagacaataaagtaatattagtagataaagataataatatactattagaagattatgatattgttatggaaagtaagaagatgttttattacattgaagaaccgtttgaggttaaaataaatatccctcaacatattagagatgtaacttataataatactgttgtattaactacagtaagagggagtagaggtgactag	MIFSKDKKWDEAKDFIKGQGMQDNWIEIVDYYRQIGGKHVAVFIALNKVKYMILEATKDNKVILVDKDNNILLEDYDIVMESKKMFYYIEEPFEVKINIPQHIRDVTYNNTVVLTTVRGSRGD
Team1	Team1_ORF94	Team1|_49063_50754	49063	50754	+	Phage protein				ttggcagatttatttaagcaattcagattaggtaaagactatggtaataatagtaccattgctcaagttcctattgatgaaggattacaagctaacattaaaaaaatagaacaagacaataaagagtatcaagatttaactaagtctttatacggacagcaacaggcttatgcagagccatttatagaaatgatggatacgaatcctgaatttagagataagagaagttacatgaagaacgaacataacttacatgatgttttgaaaaagtttggtaataaccctatccttaatgctatcatacttacacgttcaaatcaagtagctatgtattgtcaacctgcaagatattcagagaaaggtttaggttttgaggtaagattaagagacctagatgcg…	MADLFKQFRLGKDYGNNSTIAQVPIDEGLQANIKKIEQDNKEYQDLTKSLYGQQQAYAEPFIEMMDTNPEFRDKRSYMKNEHNLHDVLKKFGNNPILNAIILTRSNQVAMYCQPARYSEKGLGFEVRLRDLDAEPGRKEKEEMKRIEDFIVNTGKDKDVDRDSFQTFCKKIVRDTYIYDQVNFEKVFNKNNKTKLEKFIAVDPSTIFYATDKKGKIIKGGKRFVQVVDKRVVASFTSRELAMGIRNPRTELSSSGYGLSEVEIAMKEFIAYNNTESFNDRFFSHGGTTRGILQIRSDQQQSQHALENFKREWKSSLSGINGSWQIPVVMADDIKFVNMTPTANDMQFEKWLNYLINIISALYGIDPAEIGFPNRGGATGSKGGSTLNEADPGKKQQQSQ…
Team1	Team1_ORF95	Team1|_50948_51721	50948	51721	+	Phage protein				ttggaagaaataaaatttaatgcttttgtacctatggatttgaagaaatctgtatcaacagcttctgatactaatgagtattctatcgtttcaggatgggctagtactccaagtatggatttacagaatgatatagttaatcctaaaggaatagatatagagtattttaagtcacaagggtacattaattatgagcatcaaagtgataaagttgtaggtatacctacagagaattgctatgtggatatagaaaaaggtttatttattgaagcaaagctatggaagaatgacgaaaatgttgttaagatgcttgatttagctgagaaattagaaaaatcaggtagtggaagacgtttaggtttttctattgaaggtgcagttaaaaaacgtaatataaat…	MEEIKFNAFVPMDLKKSVSTASDTNEYSIVSGWASTPSMDLQNDIVNPKGIDIEYFKSQGYINYEHQSDKVVGIPTENCYVDIEKGLFIEAKLWKNDENVVKMLDLAEKLEKSGSGRRLGFSIEGAVKKRNINDNRVIDEVMITGVALVKNPANPEATWESFMKSFLTGHGTSPDTQVDAGALRKEEIASSITNLAYVTKIKDLKEFNDVWNGVVEDLSKSNSMGYEESVLTLQLAKGLSRKDAELAVMDINKQKLE
Team1	Team1_ORF96	Team1|_51740_52696	51740	52696	+	Phage protein				atgagtaaagaaatgcaaaatattttagaagagtatgataagttaaatgctcaagaggcagtttcgaaatctgtagaagatgatgaaaagaatacagtagaatctaccgaagagcaagtagcagaaacaactgaagaacctgctaaagaacctgaaaaagtatctgaggaagatgctaaagaagcacaagagcaaggtgaaaaagttgaatctgaagaggtagcagaaggcaatgaagatgaggaagttgaaaaatcagctaaagaatcaaaagaccctgtagaccaaaaagatactaagacagaaaataaagacaacgagaaacgtaaaaataaaaaagataaaaaagaagattctgattctgacgatgaagataaagatactgacgatgataaagat…	MSKEMQNILEEYDKLNAQEAVSKSVEDDEKNTVESTEEQVAETTEEPAKEPEKVSEEDAKEAQEQGEKVESEEVAEGNEDEEVEKSAKESKDPVDQKDTKTENKDNEKRKNKKDKKEDSDSDDEDKDTDDDKDKKEDKKEKTSKSISDEDITTVFKSILTSFENLNKEKENFATKEDLSEVSKSINELSAKISEIQAEDVSKSVDTDEEAVEKSVTSTNGEQEKVEGYVSKSVDTEEQAETGEAKSEEAEEVQEDNTFKGLSQEERTKFMDSYKAQAKDPRASKHDLQSAYQSYLNINTDPTNASEKDIKTVKDFAQI
Team1	Team1_ORF97	Team1|_52812_54203	52812	54203	+	Phage major capsid protein		FIG00016372	isu;Phage_capsid_proteins	atgactatcgaaaagaacctgtcagacgttcaacaaaagtacgctgaccaattccaagaagacgtagtaaagtcattccaaactggttatggaatcactcctgatacacaaattgacgcaggagctttacgtagagaaattttagatgaccaaatcacaatgttaacatggactaatgaagacttaatcttctatcgtgatatctcacgccgtcctgctcaatctacagtagtaaaatacgaccaatatttacgtcatggtaacgtaggtcactctcgtttcgttaaagaaatcggagtagcaccagtatctgacccaaatatccgtcaaaaaactgtatcaatgaaatacgtttctgatactaaaaatatgtcaattgcatcaggtttagtaaataac…	MTIEKNLSDVQQKYADQFQEDVVKSFQTGYGITPDTQIDAGALRREILDDQITMLTWTNEDLIFYRDISRRPAQSTVVKYDQYLRHGNVGHSRFVKEIGVAPVSDPNIRQKTVSMKYVSDTKNMSIASGLVNNIADPSQILTEDAIAVVAKTIEWASFYGDASLTSEVEGEGLEFDGLAKLIDKNNVINAKGNQLTEKHLNEAAVRIGKGFGTATDAYMPIGVHADFVNSILGRQMQLMQDNSGNVNTGYSVNGFYSSRGFIKLHGSTVMENELILDESLQPLPNAPQPAKVTATVETKQKGAFENEEDRAGLSYKVVVNSDDAQSAPSEEVTATVSNVDDGVKLSINVNAMYQQQPQFVSIYRQGKETGMYFLIKRVPVKDAQEDGTIVFVDKNETLP…
Team1	Team1_ORF98	Team1|_54295_54591	54295	54591	+	Phage protein				atgttatactataagaaactattagataaaaaaatggctactgtttatggtacagtggagattgacaaagatggagtagtcaaaggattaactaaagaacaagaaaaagaatttgccaatgttccaggttttgaatttgaagaagaaaagaaaactactagaaaacaatcagcttctactagtaaagaagaagagcctaaggaagaggaaaagaaagcctctactagaaaaactacaaatactactagaaaatctacagcacgtaaaacaacagccaaaaaagatgaaaataagtaa	MLYYKKLLDKKMATVYGTVEIDKDGVVKGLTKEQEKEFANVPGFEFEEEKKTTRKQSASTSKEEEPKEEEKKASTRKTTNTTRKSTARKTTAKKDENK
Team1	Team1_ORF99	Team1|_54604_55512	54604	55512	+	Phage protein				atggttaactcaatgtttggaggggacttagacccttatgaaaaatcattaaactatgaatatccttatcatcctagtggtaatcctaaacacatagatgtaagtgagatagataatttaacattagctgattatggatggtcaccggatgcagttaaagcatatatgttcggtattgtagttcaaaatcctgatacaggacagcctatgggtgacgagttctataaccatatattggaaagagcggtaggtaaagctgaaagagcattagatatatctatactacctgacactcaacatgagatgagagattatcatgagacagagtttaatagttacatgtttgtacatgcttacagaaaacctatattacaggtagagaacttacagctacagttt…	MVNSMFGGDLDPYEKSLNYEYPYHPSGNPKHIDVSEIDNLTLADYGWSPDAVKAYMFGIVVQNPDTGQPMGDEFYNHILERAVGKAERALDISILPDTQHEMRDYHETEFNSYMFVHAYRKPILQVENLQLQFNGRPIYKYPANWWKVEHLAGHVQLFPTALMQTGQSMSYDAVFNGYPQLAGVYPPSGATFAPQMIRLEYVSGMLPRKKAGRNKPWEMPPELEQLVIKYALKEIYQVWGNLIIGAGIANKTLEVDGITETIGTTQSAMYGGASAQILQINEDIKELLDGLRAYFGYNMIGL
Team1	Team1_ORF100	Team1|_55526_56404	55526	56404	+	Phage protein				atggaaaaaccgtatatgataggagctaactctaaccctaatgttattaataagtcaacaacatatactactacaacacaagcagatgaacaagataaacctaagtatactactagactagagtttgatacgattgacatgattaggtttattaatgaccgaggtataaaagtactatgggaagaagcatatttctgtccttgtcttaatcctgatacaggacatcctagagtagattgccctagatgtcatggtaaaggtattgcatatctacctcctaaagagacgataatggcaatacagtctcaagagaaaggaactaaccagttagatataggtatattagatacaggtactgcaataggtaccactcaattagaaaagagaatttcctataga…	MEKPYMIGANSNPNVINKSTTYTTTTQADEQDKPKYTTRLEFDTIDMIRFINDRGIKVLWEEAYFCPCLNPDTGHPRVDCPRCHGKGIAYLPPKETIMAIQSQEKGTNQLDIGILDTGTAIGTTQLEKRISYRDRFTVPEVLMPQQMIYFVNKDRIKKGIPLYYDVKEITYIATQDGTVYEEDYEIKNNRLYLNEKYENHTVTLKILMTLRYVVSDILKESRYQYTKFNQPKSKFENLPQKLLLKREDVIVLQDPYKVNDGIEEDLEIQVDDPKASASNPSNLGGFFGGAFK
Team1	Team1_ORF101	Team1|_56404_57024	56404	57024	+	Phage protein				atgccagttcatggaaagagacctaatttatttaaaaataaaaactataagcaggtaggtaagagaacaattgatggtatgcgttcagaagttcttgataaattacaagcaacagcacagcaagtagagaatactagtattaaacgtatgcctacttatctacaaataacagagaaaaagcttgaaaaagaaggagtagtagaccttaaaaaagcttttgctcactcatctaaaaagaaaactagtaaagatggcggatggtatttaactgtaccaatccgcatcaaaactagtagaatgaataacagtacttatcaagatatgagaactttaaaagtagataaaggaacaggttcagtttcgaagataactgattacctagaaggacgtaggaagaat…	MPVHGKRPNLFKNKNYKQVGKRTIDGMRSEVLDKLQATAQQVENTSIKRMPTYLQITEKKLEKEGVVDLKKAFAHSSKKKTSKDGGWYLTVPIRIKTSRMNNSTYQDMRTLKVDKGTGSVSKITDYLEGRRKNVSHPSMKPEPMTHNMTKVKRGKQSSYFIFRTVSSKSPASSWILNRDKVNEDNFSKTTLKTVKQLMNWKMKNLN
Team1	Team1_ORF102	Team1|_57043_57879	57043	57879	+	Phage protein				atggcaataacatcagttgattcatatttattatcagaaataaagcctagacttaacactgtgctagagaattgttatattatagatgaagttttaaaagactttgattatcaaactagagagagctttaaagaagctttctgtggtaagaatgcacaacatgaagtaacggtaggatttaacttcccaaaatttaaaaataactatgaagctcattacttgatacaattaggtcaaggacaagagacaaaaaactctttagggagtattcagtcatcttactttgaggcaacaggagatactttagtcgaatcttctacagcaataagagaagatgataagttagtttttactgtttctaaaccaataggagagttaataaaggtagaagatatagag…	MAITSVDSYLLSEIKPRLNTVLENCYIIDEVLKDFDYQTRESFKEAFCGKNAQHEVTVGFNFPKFKNNYEAHYLIQLGQGQETKNSLGSIQSSYFEATGDTLVESSTAIREDDKLVFTVSKPIGELIKVEDIEFAKYDNLQVEGNKVSFKYQTNEDYENYNANIIFTEKKNDSKGLVKGFTVEEQVTVVGLSFNVDVARCLDAVLKMILISMRDSIEEQQTFQLQNLSFGDIAPIIEDGDSMIFGRPTIIKYTSSLDLDYTITQDINKLTFKERKDWK
Team1	Team1_ORF103	Team1|_57881_58096	57881	58096	+	Phage protein				atggctagaaaaaagacacctgaaaataacactcctaaatttaatggttatgttcatatagatacattccttgatactgcaaaaaccctttttaatatgagggattcacaagtagcaggatttaaagcttatatggaaggtagtcattatttgtttagtgagcaagaattcttaccatcattagagaagtatctaggtaggaaattagatatataa	MARKKTPENNTPKFNGYVHIDTFLDTAKTLFNMRDSQVAGFKAYMEGSHYLFSEQEFLPSLEKYLGRKLDI
Team1	Team1_ORF104	Team1|_58123_59886	58123	59886	+	Phage major tail sheath				atggcagtagaaccattcccaagaagacctattacccgtcctcatgcatctattgaagtagatacttcaggtatcggtggctcagcaggttcaagtgaaaaagtattttgcttaatcggtcaggctgaaggcggagaaccaaatacagtttatgaattacgtaactattcacaagctaaacgtttattccgttcaggagaattacttgatgcaatagaattagcatggggttctaaccctaactatacagcaggacgtattttagctatgcgtatagaagatgctaaacctgcttcagcggaaattggcggattaaaaataacatctaaaatctacggtaatgttgctaacaacattcaagtaggattagaaaagaatacactaagtgattcattacgt…	MAVEPFPRRPITRPHASIEVDTSGIGGSAGSSEKVFCLIGQAEGGEPNTVYELRNYSQAKRLFRSGELLDAIELAWGSNPNYTAGRILAMRIEDAKPASAEIGGLKITSKIYGNVANNIQVGLEKNTLSDSLRLRVIFQDDRFNEVYDNIGNIFTIKYKGEEANATFSVEHDEETQKASRLVLKVGDQEVKSYDLTGGAYDYTNAIITDINQLPDFEAKLSPFGDKNLESSKLDKIENANIKDKAVYVKAVFGDLEKQTAYNGIVSFEQLNAEGEVPSNVEVEAGEESATVTATSPIKTIEPFELTKLKGGTNGEPPATWADKLDKFAHEGGYYIVPLSSKQSVHAEVASFVKERSDAGEPMRAIVGGGFNESKEQLFGRQASLSNPRVSLVANSGTFV…
Team1	Team1_ORF105	Team1|_59959_60387	59959	60387	+	Phage protein				atggcatcagaagctaaacaaaccgtccatactggtaataccgtcctacttatgattaaaggtaaaccggtaggaagagcacaatcagcatcaggtcaacgtgaatacggtacaactggtgtatacgaaatcggttctatcatgcctcaagaacacgtatacttacgttatgaaggtacaattacagtagaacgtttacgtatgaaaaaagaaaactttgcagatttaggatatgcttcacttggtgaagaaattcttaagaaagacatcattgatattttagtagtagataacttaacgaaacaagttattatctcatatcatggttgctctgcaaataactacaatgaaacttggcagacaaatgaaattgtaacagaagaaatcgagtttagttac…	MASEAKQTVHTGNTVLLMIKGKPVGRAQSASGQREYGTTGVYEIGSIMPQEHVYLRYEGTITVERLRMKKENFADLGYASLGEEILKKDIIDILVVDNLTKQVIISYHGCSANNYNETWQTNEIVTEEIEFSYLTASDKART
Team1	Team1_ORF106	Team1|_60484_60624	60484	60624	+	Phage protein				atggcaaataagagaaaaacaataggaaaaatgagtaacacaagagcaacatggaatattaatccggtaactaaagttaaaaaagataaaacaaaatattctagaaaaaataaacataaaggtcttgacaattataattaa	MANKRKTIGKMSNTRATWNINPVTKVKKDKTKYSRKNKHKGLDNYN
Team1	Team1_ORF107	Team1|_60667_61125	60667	61125	+	Phage protein				atgagtacattttggtcagaaagaagaacaactaataaagataggcaagttaaaaaacattatactcaaatgagtatgtatgaaagaaagaaatgtgtagagttattacaagagacaattactgaaaatagaattattaattttacacgacatagtgcaaaaaaggttaaaggtaaaccaacaacaaatatacctaaattaataggttttatttttaaaaataagtttgcctacgaaaatatcatagagtacaataacacagattataatggtaatattgagaggagaattgttgttaaacatcctaaagttataactgtagaaggaaaacctagctatcagtttttgacaattagtcttgaagatgctagagttattacggtgtggtataacagtgta…	MSTFWSERRTTNKDRQVKKHYTQMSMYERKKCVELLQETITENRIINFTRHSAKKVKGKPTTNIPKLIGFIFKNKFAYENIIEYNNTDYNGNIERRIVVKHPKVITVEGKPSYQFLTISLEDARVITVWYNSVDDTHRTLDLNYYSKDLTIQ
Team1	Team1_ORF108	Team1|_61414_61725	61414	61725	+	Phage protein				atgtcacaagataaattaagagcaatttacacagaaatgaaagtagaattacacaaatttcctaaagaggtagatataacaagtaaatcaactgcaattgcaatcaatcagattttagataaattcaaaacattaacagaacaagcaggaaagattactagaaaatatttagaaggtcaagaaatattaactattgattatgagtattatgattcattacaagaatactatatttacctacttagaaatagtgaaaagattgaacaaagtttacaagaaattactaagcgtacaggtgaatatgtaaagtaa	MSQDKLRAIYTEMKVELHKFPKEVDITSKSTAIAINQILDKFKTLTEQAGKITRKYLEGQEILTIDYEYYDSLQEYYIYLLRNSEKIEQSLQEITKRTGEYVK
Team1	Team1_ORF109	Team1|_61928_62314	61928	62314	+	Phage protein				atgacaccggaagaaatagataaattaaaatatcaagacaaacaagaaaaagaacaagttattaacaaagttattaaaggcgttaatgatacttgggaaaaagaatataactttgaagaactagacttaagatttaaagttaagattaaattacctaatgcacgagaacaaggtaatatctttgcgttacgttctgcttacttaggtggtatggatatgtaccaaacagaccaagtgattagagcatatcaaatgttagctaccttacaggaagtaggtattgaagttcctaaggaattccaagaccctgacgatatttataacttatatcctttaactgttatgtatgaagattggttaggattcttaaactcctttcgttactaa	MTPEEIDKLKYQDKQEKEQVINKVIKGVNDTWEKEYNFEELDLRFKVKIKLPNAREQGNIFALRSAYLGGMDMYQTDQVIRAYQMLATLQEVGIEVPKEFQDPDDIYNLYPLTVMYEDWLGFLNSFRY
Team1	Team1_ORF110	Team1|_62358_62894	62358	62894	+	Phage protein				atggaatcaattgttaaacaacctttatctagaaatctatgggctattatgaaagagtttaatgttttacctaccgagcaaagatttaaggacttagacgattatcagatagagtttattattgggaatatgaatagagatgtttatgaacataataaacaacttaaacaagctcaaaaaggtggaaaattcgatagtcaattcgaagatgatgatagtagttggtggaatgaatctcatgaagactttgacccagtacctgatttcttagatgctgatgatttagcacaacagatggaagctaaattatccgatagagataaggaagaaagagctaagagaaacgatgcagagttaaatgatgaaacagaaggacttactacacaacatctagctatg…	MESIVKQPLSRNLWAIMKEFNVLPTEQRFKDLDDYQIEFIIGNMNRDVYEHNKQLKQAQKGGKFDSQFEDDDSSWWNESHEDFDPVPDFLDADDLAQQMEAKLSDRDKEERAKRNDAELNDETEGLTTQHLAMMEYIRQKQQELDDEVGNGKTSEDDATISQDSVNKALEDLDDDWYM
Team1	Team1_ORF111	Team1|_62950_63093	62950	63093	+	Phage DNA transfer protein				atggcaatgaatgacgattatagattggtcttgtccggtgatagttcggatttagagaatagtctaaaggcaatagaactttatatggattctttagagtctaagaatattgatgctcctttagataatttcttaaaaaattaa	MAMNDDYRLVLSGDSSDLENSLKAIELYMDSLESKNIDAPLDNFLKN
Team1	Team1_ORF112	Team1|_63132_67004	63132	67004	+	Phage DNA transfer protein				atggataaacaagatggtaaatctgttatatcttctaaagacatggatgaatctattaaatccactcaatctgctacaaagaatataaatgaattaaagaaagctttagatgaccttcaaaaagagaatatatctaaaggtattgcacctgaccctgaagttgaaaaagcatatgctaagatgggtaaagttgtagatgaaactcaagaaaaacttgagaaaatgtcttcacaaaaaataggttctgatgccagtattcaaaatagaattaaggaaatgaaaaccttaaatcaagtaactgaagaatacaataaaataagtaaagattctagcgcaactaaagattatacaaaacgattaagagctaatcgtaatatgactagaggttacatggagcgt…	MDKQDGKSVISSKDMDESIKSTQSATKNINELKKALDDLQKENISKGIAPDPEVEKAYAKMGKVVDETQEKLEKMSSQKIGSDASIQNRIKEMKTLNQVTEEYNKISKDSSATKDYTKRLRANRNMTRGYMERSEGTGRLTYDQGARVRSELGKISSYESQRKQNQRNLGQAREQYSNYRNQQQDLTKRRASGQINKEQYEQELASIKQEMKAREELISNYEKLGAELDKTVQYYKGSVQKDFQSRDVDQQRGTFGRMVQERLPSIGSHAMMGTTAMATGLYMKGASLSETNRPMVTSLGQNSDNMDIDSVRNAYGDLSIDNKLGYNSTDMLKMATSYEASVGHKSDEDTMAGTKQLAIGGRSLGIKDQEAYQESMGQIMHTGGVNSDNMKEMQDAFLG…
Team1	Team1_ORF113	Team1|_67083_69509	67083	69509	+	Secretory antigen SsaA-like protein				atgcgtagaataagaagacctaaggtaagaatagaaatcgttacagatgataatacatttacattgagatttgaagatacacgtgactataatggtgatgagtttggagctaaacttttaggattccaaactaaaaactctatggaagatgatagttcagttttccaaataaatatggcaggagatacttattgggataagctagttatggctaatgatatcataagaatatttattacacctaatgatgaccctaacgataaagaaggaaaacaagaacgacttatccaggtaggtatggtttctcaagtatcaaaagtaggtagttacggtaatgaccaaactcaatttagaataacaggtcaatcttttgtaaaaccttttatgaaatttggatta…	MRRIRRPKVRIEIVTDDNTFTLRFEDTRDYNGDEFGAKLLGFQTKNSMEDDSSVFQINMAGDTYWDKLVMANDIIRIFITPNDDPNDKEGKQERLIQVGMVSQVSKVGSYGNDQTQFRITGQSFVKPFMKFGLGVIQEVQAVLPEVGWLIDGDGDNEVKFTGSSAHEVMTGIIRRFIPYMKYNYTEKTYNTIDNYLDYDDLSSWDEFEKLTEVSAFTNFDGSLKQLMDMVTARPFNELFFKNSEKTPGKAQLVLRKTPFNPTEWRALDMIKVPTEDFIEEDVGKSDVETYSIFTATPAGMLKELNGDVFSKPQFHPELTDRYGYTKFEVENIYLSTKSGSATEDSDSSGDDNGTERGTYSKIMKDLSNYGRDNISKGIDKYTSKLSSKYKNLKKAQAKK…
Team1	Team1_ORF114	Team1|_69523_70410	69523	70410	+	Phage protein				atggcaacagataaagaagctaaagatgttattgataaatttatagacaatgtatttaattttgatgtacttacaaaagaaagaataaaagaaaaagatgaagaaattaaaaaaataactacagatgatatgtatgaaaaggttgtgtatatacgaccttatgttggagtaatacaaagccttaaccctcagcatgttcagtatgaatcattttctaataatggttatgatatagaggcagaattaagtttcaggaaagtaagttatttagttgataaagggtctatacctacagattctttatctactttaacagttcatttagtagaacgaaatcaagaactattaatagattactttgatgagatacaagatgtgttgtatggagaatatatggaa…	MATDKEAKDVIDKFIDNVFNFDVLTKERIKEKDEEIKKITTDDMYEKVVYIRPYVGVIQSLNPQHVQYESFSNNGYDIEAELSFRKVSYLVDKGSIPTDSLSTLTVHLVERNQELLIDYFDEIQDVLYGEYMEEEYVFDEDVPLSTILALDLNDNLKSLSNIKYMFKGAPKENPFGTDKDVYIDTYNLLYWLYLGEDEELAYPMNINYFFTEGRFFTIFGKGHKYKVDVSKFIVGDILFFGRSDTNIGIYVGDGEFISMMGKFPKDETPIGKYKLDDYWNEFNGRVMRFDEEVYI
Team1	Team1_ORF115	Team1|_70410_72956	70410	72956	+	Glycerophosphoryl diester phosphodiesterase (EC 3.1.4.46)		FIG00002239	isu;Glycerol_and_Glycerol-3-phosphate_Uptake_and_Utilization	atggtagtaagattccaatcttccatggggagaagtttaaaaagagtagattcggatgatttaaatgtaaaaggattagttttagctacagttagtaaaattaattataaatatcaatcagtagaagttaaagttaacaatttaactctaggaagccgtataggtgatgatggtagcttagctgtaccttatcctaaatctttcataggaagaacacctgaaggaagcgtattcggtacaaaacctcttattactgaaggttctgtagtattaatagggtttctaaatgatgatataaatagtcctattattttaagtgtttatggtgataatgaacaaaataaaatgattaataccaatcctctagatggaggtaagtttgatacagaaagtgtttat…	MVVRFQSSMGRSLKRVDSDDLNVKGLVLATVSKINYKYQSVEVKVNNLTLGSRIGDDGSLAVPYPKSFIGRTPEGSVFGTKPLITEGSVVLIGFLNDDINSPIILSVYGDNEQNKMINTNPLDGGKFDTESVYKYSSSLYEILPSLNYKYDDGEGTSIRTYNGKSFFSMTSGEEEKPQATDFYTGTEYQDLFTSYYGNKTLIEPRIQKAPNMLFKHQGVFYDDGTPDNHITTLFISERGDIRASVLNTETQKRTTQEMSSDGSYRVIKQDDDLMLDEAQVWIEYGISEDNKFYIKNDKHKFEFTDEGIYIDDKPMLENLDESIAEAMKNLNEIQKELDDINYLLEGVGKDNLEELIESTKESIEASKKATSDVNRLTTQIAEVSGRTEGIITQFQKFRD…
Team1	Team1_ORF116	Team1|_73062_73853	73062	73853	+	Phage protein				atgccacaatcagatggaataagtaatcttcatagaatagctttacgcttccctaaagaaggcggtggttatgatatgtatagatttaaagttaaccctgagaactacacaatagattcaccacaacgtacgacagcaattaaaacaaaatcagatattgtaatagaagattatggtaaagacatagaagttattaacttcacaggtacaactggttttagacctgttagagaagcagatggattaaaaacaggtaagcagaaaatggaagagttacaaagtagagttagtgaatatgctatgcaaggtggcagtggtaatgtaagtggttcttacttacaattttttaactttacagatgatagttattataaagttcatttagctcctcaggggtta…	MPQSDGISNLHRIALRFPKEGGGYDMYRFKVNPENYTIDSPQRTTAIKTKSDIVIEDYGKDIEVINFTGTTGFRPVREADGLKTGKQKMEELQSRVSEYAMQGGSGNVSGSYLQFFNFTDDSYYKVHLAPQGLKITRSKDEPLLFRYEITLVVIGSLTEADRSAVTTEEFGNVKPNASQRVDEGIKELDKNARKTRDRNNQEISRRENTIPKSTGDNTNEGNRLKQSFPSSSIYNPRQSTNGLKGNIDNMALIIGYGDGGVSS
Team1	Team1_ORF117	Team1|_73853_74377	73853	74377	+	Phage protein				atgaataattttataccacaacctcaaggtctacttagatttttaaatgccctagatacagatttaacttcttctcatatgaatttactggatgaagaggtatcatttgtatctaaattttatacaccacagctacaattaagtgaattagcaaaaaaagtattgacaaatataaagacagatgatatacctgtattagaaagagaatttaatgataatacaattatccataaagctaacgatacattactaaaagtacaggctccaagaatgtatatgattctacagtcgattgtacttgaagcatatgctattgttaattgctttgtagaaaatccgagctctttaaaatacttaactgaagaagatgttagtataacacgggaaaatttaaattat…	MNNFIPQPQGLLRFLNALDTDLTSSHMNLLDEEVSFVSKFYTPQLQLSELAKKVLTNIKTDDIPVLEREFNDNTIIHKANDTLLKVQAPRMYMILQSIVLEAYAIVNCFVENPSSLKYLTEEDVSITRENLNYVADYLGNYDDYNSVVLDLRDLDLCFSAIELQLPLIKKEANV
Team1	Team1_ORF118	Team1|_74377_75081	74377	75081	+	Phage protein				atgagatttaagaagcacgtagttcaacatgaagaaacgatgcaagcaatagcacagagatactatggtgatgtgagttattggatagacctagtagagcataataatttaaagtacccctatttagtagaaactgatgaagaaaaaatgaaagaccctgaacgattggcttctacaggtgatacactgattatacctatagaatctgatttaacagatgtatcagcaaaagaaattaattctagagataaagatgtactagttgaattagctttaggaagagatttaaatattactgcagatgaaaagtattttaatgaacatggtactagtgataatatactagcattcagcacaaatggtaatggagatttagatactgtaaaaggcatagataat…	MRFKKHVVQHEETMQAIAQRYYGDVSYWIDLVEHNNLKYPYLVETDEEKMKDPERLASTGDTLIIPIESDLTDVSAKEINSRDKDVLVELALGRDLNITADEKYFNEHGTSDNILAFSTNGNGDLDTVKGIDNMKQQLQARLLTPRGSLMLHPNYGSDLHNLFGLNIPEQATLIEMEVLRTLTSDNRVKSANLIDWKIQGNVYSGQFSVEIKSVEESINFVLGQDEEGIFALFE
Team1	Team1_ORF119	Team1|_75096_76142	75096	76142	+	Phage baseplate		FIG01305804	isu;Phage_baseplate_proteins	atgaaaactagaaaattaactaacatactatcaaaattaatagataagacaatggcaggtacaagcaagataacagactttactcctggttcagcttctcgttcattattagaagctgtatcattagagatagagcaattctatattctaacaaaagaaaatattgattggggtatacaagaaggtatcattgaagcttttgattttcaaaaaagacaatctaaaagagcttatggtgatgttactattcaattctaccaacccttagatatgagaatgtatatacccgcaggaacaacttttacttcaacacgacaagaataccctcagcaatttgaaacattagttgattattatgcagagcctgattctactgagattgttgttgaagtttattgt…	MKTRKLTNILSKLIDKTMAGTSKITDFTPGSASRSLLEAVSLEIEQFYILTKENIDWGIQEGIIEAFDFQKRQSKRAYGDVTIQFYQPLDMRMYIPAGTTFTSTRQEYPQQFETLVDYYAEPDSTEIVVEVYCKETGVAGNVPEGTINTIASGSSLIRSVNNEYSFNTGTKEESQEDFKRRFHSFVESRGRATNKSVRYGALQIPDVEGVYVYEETGHITVFAHDRNGNLSDTLKEDIIDALQDYRPSGIMLDVTGVEKEEVNVSATVTISNKSRIGDTLQKHIESVIRSYLNNLKTSDDLIITDLIQAIMNIDDVLIYDVSFDNLDENIIVPPQGIIRAGEIKVELK
Team1	Team1_ORF120	Team1|_76163_79222	76163	79222	+	Phage protein				gtggctaattttttaaagaatcttcatccattattaagaagagatagaaataaaaaagataatcaagaccctaactttgctctgatagatgcactcaatgaagagatgaatcaagtagagaaagatgctatagaaagtaagttacaatcttctctaaagacatctaccagtgaatatttagataagtttggggattggttcggagtttatcgtaagaccgatgagaaagatgatgtttatagagcaagaattataaaatatttactcttgaaaagaggaactaataatgctataatagatgctataaaagattatttaggtagagatgatattgatgtaagtgtatatgaaccttttacaaatattttctatactaacaaatcacatttaaatggtgaa…	MANFLKNLHPLLRRDRNKKDNQDPNFALIDALNEEMNQVEKDAIESKLQSSLKTSTSEYLDKFGDWFGVYRKTDEKDDVYRARIIKYLLLKRGTNNAIIDAIKDYLGRDDIDVSVYEPFTNIFYTNKSHLNGEDHLMGYYYRFAVINVSIGDYFPVEIIDVINEFKPAGVTLYVTYDGASTIRGGAIIKWLDGLPKIETYQEFDRFTGYDDTFYGHINMNQSKDTDNSSSDIFKTNHSLINSLDVLTGSSSVGRQYINYGYVTSYVYNPGMTSSVNQISASTKGRGQEVPTDYYMYTSTKNNNTVELSMQTTSGVSYLYNNFNFRDYMSKYRPQVDLQSDEARRIVSDYIKELSIDYYLSAVIPPDESIEIKLQVYDFSINRWLTVSINNLSFYEKNIG…
Team1	Team1_ORF121	Team1|_79333_79854	79333	79854	+	Phage protein				atggcaattgcaacgtataattctcatgttgagttagcaaaatatctagttagtaaagctgattcagtttacttaacaattggaaagagcacaccgtggtctaatgaaacaaacccaccgcaacctgatgaaaatgcaacagtattacaggaggttattggatataaaaaagctactaaagttactttagttagaccttctaaatcacctgaagatgataataagaatttaatttcttatggtaataaatcgtgggtagaagtaacacctgaaaatgctaaagctgaaggagctaaatgggtttacttagaaagtagtattgttggtgacgaactacctcttggaacatatagacaagtaggatttgttatggacttagtagcaaaaagtggtattagt…	MAIATYNSHVELAKYLVSKADSVYLTIGKSTPWSNETNPPQPDENATVLQEVIGYKKATKVTLVRPSKSPEDDNKNLISYGNKSWVEVTPENAKAEGAKWVYLESSIVGDELPLGTYRQVGFVMDLVAKSGISKFNLVPSEVESTGTLLFFDNKQFQNRSEQTTAKERFIVEV
Team1	Team1_ORF122	Team1|_79875_83333	79875	83333	+	Phage virulence-associated protein				atggcaattaattttaaaggttcaccttatttagatagatttgacccgtctaaagatagaacaaaagtattatttaatcctgatagacctctacaacaggcagaattaaatgaaatgcagtctatagaccaatattatttaaaaaatctaggagacgctatttttaaagacggagataaacaatcagggcttggattcacattgtctgaagataatgtattgacagtaaatcctggttatgtatatatcaatggtaaaataagatattacgataatgacgattcagttaaaataactggcgtaggtaaagaaactattggtattaaattaacagaacgtattgttacacctgatgaagatgctagcctattagaccaaactagtggagtaccaagttac…	MAINFKGSPYLDRFDPSKDRTKVLFNPDRPLQQAELNEMQSIDQYYLKNLGDAIFKDGDKQSGLGFTLSEDNVLTVNPGYVYINGKIRYYDNDDSVKITGVGKETIGIKLTERIVTPDEDASLLDQTSGVPSYFSKGADRLEEKMSLTVNDPTSATIYTFMDGDLYIQSTNAEMDKINKVLAERTYDESGSYKVNGFELFSEGNAEDDDHVSVVVDAGKAYVKGFKVDKPVSTRISVPKSYDLGTAENESTIFNKSNNSISLANSPVKEIRRVTGQVLIEKERVTRGAQGDGQDFLSNNTAFEIVKVWTETSPGVTTKEYKQGEDFRLTDGQTIDWSPQGQEPSGGTSYYVSYKYNKRMEAGKDYEVTTQGEGLSKKWYINFTPSNGAKPIDQTVVLVD…
Team1	Team1_ORF123	Team1|_83382_83540	83382	83540	+	hypothetical protein				atgcctagagaagttagagacccttattctcaagctaaattatttatacctacagttgaggaaaaatcaattaaggaattagaaaaaacatacaaagaaaaaattgatgaagctactaagttaatcaatgaattaaagaaagagagaggagaaaaatag	MPREVRDPYSQAKLFIPTVEEKSIKELEKTYKEKIDEATKLINELKKERGEK
Team1	Team1_ORF124	Team1|_83541_85463	83541	85463	+	Phage capsid and scaffold		FIG01304444	icw(1);Phage_capsid_proteins	atggcatttaactacacgcctcttactgaaacacagaagttaaaagatatgtatcctaaagttaatgatataggtaactttttaaaaacagaagttaaccttagtgatgtaaaacagatatcacaacccgactttaataatattttagcatctatacctgatagtggtaactattatgtaactaattcaaaaggtgctcctagtggagaagctacagcaggatttgtaagattggataaaagaaatgtaaattattataaaatttactattcaccatatagcagtaacaaaatgtatatcaagacttatgctaatggtactgtatatgattggattagttttaaattagatgaaggtagcttatacaatgaaggtaatactttgaatgtaaaggaactt…	MAFNYTPLTETQKLKDMYPKVNDIGNFLKTEVNLSDVKQISQPDFNNILASIPDSGNYYVTNSKGAPSGEATAGFVRLDKRNVNYYKIYYSPYSSNKMYIKTYANGTVYDWISFKLDEGSLYNEGNTLNVKELTESTTQYATLVNPPKENLNTGWVNYKESKNGVSSLVEFNPVNSTSTFKMIRKLPVQEQKPNLLKDSLFVYPETSYSNIKTDNWDTPPFWGYSSNSGRSGVRFRGENTVQIDDGSDTYPSVVSNRFKMGKELSVGDTVTVSVYAKINDPALLKDNLVYFELAGYDTVDDTSKNPYTGGRREITASEITTEWKKYSFTFTIPENTIGASGVKVNYVSLLLRMNCSSSKGNGAVVYYALPKLEKSSKVTPFITHENDVRKYDEIWSNWQ…
Team1	Team1_ORF125	Team1|_85486_85860	85486	85860	+	Phage protein				atggctgttaaatatgatataggtaataatgagatagtattacatttaagagaaggtaaatatataacagggtttacaacagtaggagggtatgataaggagttaggacaagtaaaagttaatagagaaatcttacctgcttacttctttgataattttgcctatgaaagatatttgtattatagtaaacctgaagaggttatagaaaataaaaactatgtaccaccacaaatcaatgatgatgatgaggaatcccaacaaattactgtacctaaagaacaatatgatagtttaaaagaagaactagagcttatgagaaaacaacaagaagctatgatggaaatgcttcaaaagctcttaggtcaaaaggggtaa	MAVKYDIGNNEIVLHLREGKYITGFTTVGGYDKELGQVKVNREILPAYFFDNFAYERYLYYSKPEEVIENKNYVPPQINDDDEESQQITVPKEQYDSLKEELELMRKQQEAMMEMLQKLLGQKG
Team1	Team1_ORF126	Team1|_85867_87243	85867	87243	+	Phage capsid and scaffold		FIG01304444	icw(1);Phage_capsid_proteins	atggcattaaattttactacaataacggaaaacaatgttattagagacctgactactcaggtcaataacattggagaagaattaacaaaagaaagaaatatatttgacattaccgatgatttagtttataattttaataaatcacagaaaattaaactaactgatgataaaggattaactaaatcttatggaaacataacagcccttagagatataaaagaacctggttattactatataggtgctagaacattagcaacattattagatagacctgatatggaatctcttgatgttgttttacatgtagtacctcttgatacttctagtaaggtagttcaacatttatatacactatctactaacaataaccaaattaaaatgttatatagatttgtc…	MALNFTTITENNVIRDLTTQVNNIGEELTKERNIFDITDDLVYNFNKSQKIKLTDDKGLTKSYGNITALRDIKEPGYYYIGARTLATLLDRPDMESLDVVLHVVPLDTSSKVVQHLYTLSTNNNQIKMLYRFVSGNSSSEWQFIQGLPSNKNAVISGTNILDIASPGVYFVMGMTGGMPSGVSSGFLDLSVDANDNRLARLTDAETGKEYTSIKKPTGTYTAWKKEFEPKDMEKYLLSSIRDDGSASFPLLVYTSDSKTFQQAIIDHIDRTGQTTFTFYVQGGVSGSPMSNSCRGLFMSDTPNTSSLHGVYNAIGTDGRNVTGSVVGSNWTSPKTSPSHKELWTGAQSFLSTGTTNNLSDDISNYSYVEVYTTHKTTEKTKGNDNTGTICHKFYLDGSG…
Team1	Team1_ORF127	Team1|_87334_89082	87334	89082	+	DNA helicase, phage-associated		FIG01115708	icw(1);Phage_replication	atgagattaagaattaagaacttatatacctatgtagaatttgaggaggatgataaatacttaaaagatatatttttaaagagagtccatacgactataggagcaagacaagaaggatttcagtacagccctgcgtacaaaagaggtagttgggatggttatgtagatttttatgtttatgaggaagataaattccccactggacttttatttaaaattgagttattattaggtgagctacaatcaaggtataatttccagtttgaaacaattgatgagcgtgatgaaagtttcttatctgaagaagatattgatgatgagataacattgcttgataataatgtcggtcaaattaccttaagagattaccaatatgaagcagtgtacaatagcttaaca…	MRLRIKNLYTYVEFEEDDKYLKDIFLKRVHTTIGARQEGFQYSPAYKRGSWDGYVDFYVYEEDKFPTGLLFKIELLLGELQSRYNFQFETIDERDESFLSEEDIDDEITLLDNNVGQITLRDYQYEAVYNSLTFYNGIAHLATNGGKTEVASGIIDQLLPQLEKGERVAFFTGSTEIFHQSADRLQERLNIPIGKVGAGKFDVKQVTVVMIPTLNANLKDPTQGVKVTPKQNISKKIAQEILPKFEGGTNQKKLLKVLLDNTTPKTKVEQNVLSALEIIYQNSKTDAEVLLNLRNHNAHFQKIVREKNEKKYDKYQDMRDFLDSVTVMIVDEAHHSKSDSWYNNLMTCEKALYRIALTGSIDKKDELLWMRLQALFGNVIARTTNKFLIDEGHSARPTI…
Team1	Team1_ORF128	Team1|_89094_90707	89094	90707	+	Phage protein				atggcaacaaaaacacaaagaaagctataccaatatctagaggaaaatgctacagaaaataaatttcatatttctactaagaaagagctagcagattctctaggtgtttccatctctgctttatccaataaccttaaaaagttagaagaagaaaataaagtcgttactgtttctaaaagaggaaaaaacggcggggtaataataactttagttagagagtatgacacagaagaattgaaagaattcaataattctacagataatattattacttccgatttacagtatgctaaggcattaagagaaaagcacttcccttcttatagatatgagagaaaagaacaacgtagacgtactaagatagaaatggcacaatacaatgccattaaggatgagaag…	MATKTQRKLYQYLEENATENKFHISTKKELADSLGVSISALSNNLKKLEEENKVVTVSKRGKNGGVIITLVREYDTEELKEFNNSTDNIITSDLQYAKALREKHFPSYRYERKEQRRRTKIEMAQYNAIKDEKRRIIADMNFYSEGLPYPSKDIFNMSYDPEGFYKAYILCKLYDQYAISHMDAKHTSHLKAMSKATTKDEYDYHQHMSEYYRNKMIQNLPRNSVSDNFFGSKMFNTFYNFYLKIKDKNINVFKYMQNVFKNVTFYYENGMQPNPIPSPNFFSSDKYFKNYNNYIKGIKKGVNSTNRHLGDTDSIINSSDYVKNPAVLHLHQLYTTGLNSTLHDIDTMFEQALDLENASYGLFGDMKHIILLQYNSMIEEEIKNLPREEKDIINKYVKQ…
Team1	Team1_ORF129	Team1|_90700_92142	90700	92142	+	DNA helicase, phage-associated		FIG01115708	icw(1);Phage_replication	atgagtaagaagataaaggagcttatccttcataaatcaatgaaggatatacattttgcaagagaagtattagataacttacctaagaatctattttcagcagagtctgaggacatgggttacttatttacagctataaagagaacagcacatatttccgataagatgtcaaatgaagcattagcaattaaagtagaacagcttatgggtaataataaggaagatgaagagaaagtaaccaagacattaacttacttagaagatttatataaagtagacgttaatgaaaaagatgaatctgttaattatgaaatagagaagtatattaaaacagaaatgtcaaaagaagttttagttaaatttattgcagaaaataaacaagaagactctgataatcta…	MSKKIKELILHKSMKDIHFAREVLDNLPKNLFSAESEDMGYLFTAIKRTAHISDKMSNEALAIKVEQLMGNNKEDEEKVTKTLTYLEDLYKVDVNEKDESVNYEIEKYIKTEMSKEVLVKFIAENKQEDSDNLHELVDKLKQIEVSDISGGNGEFIDFFEDTEKKQELLSNLATNKFSTGFTSIDNHIEGGIARGEVGLIIAPTGRGKSLMASNLAKNYVKSGLSVLYIALEEKMDRMVLRAEQQMAGAEKSQIVNQDMSLNNKVYDAIQNHYQKNRKLLGDFYISKHMPGEVTPNQLEQIIVNTTIKKDKNIDVVIIDYPHLMRNPYAKYHSESDAGGKLFEDIRRLSQQYGFVCWTLAQTNRGAYGSDVITSEHVEGSRKIVNAVEVSLAVNQKDEE…
Team1	Team1_ORF130	Team1|_92221_93258	92221	93258	+	Phage recombination exonuclease				atgaaatttgtattctttacagatagccactttcacttatttactaactatgctaaacctgatgagcagtatgtgaatgatagatttagagaacagatacaagctttacagaaaatgtttgatattgcaagagaagaggatgcaacagttatatttggtggggatttattccacaaacgtaacgcagtagatactagagtatataataaggtatttgaaacattccaacttaatagagatatagaagtactaatgttaagaggtaatcatgattcagttacaaatagtttatatacagattctagtatagaacctttcggttacttacctaatgtagaggtttgtaaaaaccttgatactttagggtttttaggagaagaacaggatattaatattgtt…	MKFVFFTDSHFHLFTNYAKPDEQYVNDRFREQIQALQKMFDIAREEDATVIFGGDLFHKRNAVDTRVYNKVFETFQLNRDIEVLMLRGNHDSVTNSLYTDSSIEPFGYLPNVEVCKNLDTLGFLGEEQDINIVMAPYGDETEEIKEFIKNKYVEDRVNILVGHLGVEGSLTGKGSHRLEGAFGYQDLLPDKYDFILLGHYHRRQYFQNPNHFYGGSLMQQSFSDEQEANGVHLIDTEKMTTEFIPIHTRRFITIQGEDIPENFEQLIEEDNFIRVIGTANHAKVLEMDDSMKDKNVEVQIKKEYTVEKRIDSDVSDDPLTIASTYAKQYSPESEQEILECLKEVL
Team1	Team1_ORF131	Team1|_93258_93635	93258	93635	+	Phage protein				atgaaaaaatatagagaatatctaaataagacagatgcagaaaatttagcagaggattgggagaaagtaaccgaagatttatggaaagtgtttaaagatatgaaacctaaaattaatacattagatatcagtaatgtagtaagtaaagacttagataaaagtaaacctattttacaattccaagattcagatggagtaatagagaatatttgtaatgttgaaggtttagaagatggtctaagtaaaatgaaaaagatttttgatgatagtaattttgaaaagcattattacaatagagtagtagaccatgatgagtattactggattgattatggctctcatcattgtttctttagagttacgaaaggggataagtaa	MKKYREYLNKTDAENLAEDWEKVTEDLWKVFKDMKPKINTLDISNVVSKDLDKSKPILQFQDSDGVIENICNVEGLEDGLSKMKKIFDDSNFEKHYYNRVVDHDEYYWIDYGSHHCFFRVTKGDK
Team1	Team1_ORF132	Team1|_93635_95554	93635	95554	+	Phage recombination-related endonuclease Gp46				atggttgtatttaaacaagtagaagttaataattttttagcaattaaagaagctacgctagagttagacaatagaggattaattctaattgaaggtgagaataaatctaatgagtcatttcattcaaacggctcaggaaaatcaactttaatatctgccattacttacgctttatatggtaaaactgaaaaaggactaaaagcagatgatgtagtaaataatattgagaagaaaaatacatctgttaaacttaagtttgatattggggaagatagttatttaattgaacgttatcgtaaagataaagagaataagaataaagtaaaattattcgttaatgaaaaagagattacaggttcaacaaatgacgttaccgataaacaaatacaagatttattt…	MVVFKQVEVNNFLAIKEATLELDNRGLILIEGENKSNESFHSNGSGKSTLISAITYALYGKTEKGLKADDVVNNIEKKNTSVKLKFDIGEDSYLIERYRKDKENKNKVKLFVNEKEITGSTNDVTDKQIQDLFGIEFNTYVNAIMYGQGDIPMFSQATDKGKKEILESITKTDVYKQAQDVAKEKVKEVEEQQNNIRQEIYKLGYQLSTKDEYFQREIEQYNQYKEQLVQIENSNKEKDRLREQEEKQIEAQIEQLASQIPTIPEDEFKHSEEYNKASQSLDLLSNKLTELNQVYSEYNTKEQVLKSEIATLSNSLNQLDTNDHCPVCGSPIDNSHKLKEQENINNQIENKKQEITSVLEMKDTYKEAIDKVKDKSQEIKDKMSQEDQQEREHNNKINS…
Team1	Team1_ORF133	Team1|_95554_96150	95554	96150	+	Phage protein				atgaaattaaagattttagataaagataatgcaacacttaatgtgtttcatcgtaataaggagcacaaaacaatagataatgtaccaactgctaacttagttgattggtaccctctaagtaatgcttatgagtacaagttaagtagaaacggggaatacttagaattaaaaagattacgttctactttaccttcatcttatggtttagatgataataaccaagatattattagagataataaccatagatgtaaaataggttattggtacaaccctgcagtacgcaaagataatttaaagattatagagaaagctaaacaatatggattacctattataacagaagaatatgatgctaatactgtagagcaaggatttagagatattggagttatattc…	MKLKILDKDNATLNVFHRNKEHKTIDNVPTANLVDWYPLSNAYEYKLSRNGEYLELKRLRSTLPSSYGLDDNNQDIIRDNNHRCKIGYWYNPAVRKDNLKIIEKAKQYGLPIITEEYDANTVEQGFRDIGVIFQSLKTIVVTRYLEGKTEEELRIFNMKSEESQLNEALKESDFSVDLTYSDLGQIYNMLLLMKKISK
Team1	Team1_ORF134	Team1|_96165_97232	96165	97232	+	DNA primase (EC 2.7.7.-) / DNA helicase (EC 3.6.1.-), phage-associated		FIG01301908	isu;Phage_replication isu;DNA-replication	atgaggtttgaagactttttaacccaagaattaggagaaccaaaagaaaatactataggtgagctaagatactgttgtccgttttgtggagaaaaaagttataagttctatgttaagcaagccctagactctagtaatggtcagtatcattgtaaaaaatgtgatgaatcaggtaaccctattacatttatgaagacttattataacattacaggtaaacaagcttttgatttattagagtctaagaatatagatatagagagagcccctttacttacgaccaataataaggatttgacagaatcagagaaacttatattaatgcttagaggtgtgcaccaagataaaggaaatactagtattaaacctcctagattacctgaagggtataaattatta…	MRFEDFLTQELGEPKENTIGELRYCCPFCGEKSYKFYVKQALDSSNGQYHCKKCDESGNPITFMKTYYNITGKQAFDLLESKNIDIERAPLLTTNNKDLTESEKLILMLRGVHQDKGNTSIKPPRLPEGYKLLKDNLNNKEIIPFLKYLKGRGITLEQIINNNIGYVINGSFYKVDGESKVSLRNSIIFFTYDNDGNYQYWNTRSIEKNPYIKSINAPAKQDEVGRKDVIFNLNIARKKKFLVITEGVFDALTFHEYGVATLGKQVTENQIKKIIDYVSIDTSIYIMLDTDALDNNIDLAYKLKTHFNKVYFVPHGDEDANDMGTRKAFELLKQNRVLVTPESIQSYKIQQKLKL
Team1	Team1_ORF135	Team1|_97298_97636	97298	97636	+	Phage protein				atgtcaaataataaaaaagatattttagaatttgtagatgaatacattacagctttaagagttggtaatgagcaacgacaacatcaattagaagaaatgggtaaagaagaaacagcaacattaacagatgtagctaaagctattactaaccttatgttaggtgttaatgagcagatgacagacttagaatataataacgagttaaacttaaatattttaattgatgctttatataaagcagagcttattaatgaagatgtattagactacattcaagaatcaattgataaatcacaagaagaacctaaaaatgaagaagaaaaaggagaacaagaataa	MSNNKKDILEFVDEYITALRVGNEQRQHQLEEMGKEETATLTDVAKAITNLMLGVNEQMTDLEYNNELNLNILIDALYKAELINEDVLDYIQESIDKSQEEPKNEEEKGEQE
Team1	Team1_ORF136	Team1|_97636_98088	97636	98088	+	Phage protein				atggaaaaaaatattagcacacacacaaaaggtattagtcaagcagacatggagaaatggattgaagctgtagtacaaggaactgttgatggtaaacaagttgatgagaaaacagctaaacaattagatagaattggttcacgaagtgtttctttagaagaagcaactcgtattgctaaagttcttaatgctgtaacagctcaagaggttacaggagactttaatgatgcatttaatgcaattgacttaatgatgattatcatggaagatgagttaggagtaactcaagaaaaagtaggtaaagctaaagataaactaaatgaaaaacgagaagcttacctaaaagagaaacaagaagaattacgtcaaaaacaacaagaagaagaacaaaaagaaact…	MEKNISTHTKGISQADMEKWIEAVVQGTVDGKQVDEKTAKQLDRIGSRSVSLEEATRIAKVLNAVTAQEVTGDFNDAFNAIDLMMIIMEDELGVTQEKVGKAKDKLNEKREAYLKEKQEELRQKQQEEEQKETESDSNEKVIQLKKNDEQ
Team1	Team1_ORF137	Team1|_98075_98683	98075	98683	+	Phage protein				atgacgaacagtaagaaaaaaggggatacattcgaacgtaaaatagctaaagaattaactgcttggtggggataccaattcaataggtctcctcaatcaggtggtgcttcatggggtaaagataataatgctgtcggagatatagtagtacctcaggaagctaattttcctttagtagtagaatgtaaacatagagaagaatggactatagataacgttcttttaaacaacagagagccacacacatggtgggagcaagtcattaatgatagtagtaaggtgaataagacaccttgcttaatatttactagaaatagagctcagagttatgttgctttaccttatgatgagaaagtatatgaagatttaagaaataatgaataccctgtcatgagaaca…	MTNSKKKGDTFERKIAKELTAWWGYQFNRSPQSGGASWGKDNNAVGDIVVPQEANFPLVVECKHREEWTIDNVLLNNREPHTWWEQVINDSSKVNKTPCLIFTRNRAQSYVALPYDEKVYEDLRNNEYPVMRTDFIIDNIRKDKFFYDVLITTMNGLTSFTPSYIISCYDKKDIKPYKKVESNLSEVSKHEDELINDLLSDI
Team1	Team1_ORF138	Team1|_98700_99092	98700	99092	+	Ribonucleotide reduction protein NrdI		FIG00001039	icw(1);Ribonucleotide_reduction	atgacaagcaaagaaagaccattaatcgtatatttttcaggtacaggacaaacagaaagattagtaaacaaaattaatattaataattcatttgaaacatttagggttaagagtggaaaagaaaaagtaaataaaccttttatactaataacacctacttataagaaaggtgcaatacctaaacaaatagaaagattcctagaaattaatgggagccctaaagaagttattggcacaggaaataaacaatggggctctaatttctgtggagcaagtaaaaagatttcagagatgtttaagattcctttaattgctaaagtagagcaatcaggacactttaacgagatacaaccaatattagaacactttagtaataaatataaagtagcgtaa	MTSKERPLIVYFSGTGQTERLVNKININNSFETFRVKSGKEKVNKPFILITPTYKKGAIPKQIERFLEINGSPKEVIGTGNKQWGSNFCGASKKISEMFKIPLIAKVEQSGHFNEIQPILEHFSNKYKVA
Team1	Team1_ORF139	Team1|_99107_101221	99107	101221	+	Ribonucleotide reductase of class Ib (aerobic), alpha subunit (EC 1.17.4.1)		FIG00001069	isu;Ribonucleotide_reduction	atggcaacatatggaaaatggattgagttaaataatgaaataactcaattagatgacaatggaaaaaataaactctataaagaccaagaagctttagatgagtatttaaaatatattgaagacaatacaagaaagtttaatagtgaagtagaaagaattagagtattgacaaaagaaggaacatatgataaaatatttgacaaggttcctgacactattattgatgaaatgactaagttagcttacagttttaattttaaattccctagtttcatggcagggcaaaagttttatgaatcttacgcatcaaaacagtatgatgaaaacaaaaaacctatttttgttgaagactatgaacaacataatgttcgagtagctttatatttatttcaaaatgac…	MATYGKWIELNNEITQLDDNGKNKLYKDQEALDEYLKYIEDNTRKFNSEVERIRVLTKEGTYDKIFDKVPDTIIDEMTKLAYSFNFKFPSFMAGQKFYESYASKQYDENKKPIFVEDYEQHNVRVALYLFQNDYVKARELLVQLMEQTFQPSTPTYNNSGQANRGELSSCYLFVVDDSIESLNFVEDSVANASSNGGGVAIDLTRIRPKGAPVRNRPNSSKGVIAFAKAIEHKVSIYDQGGVRQGSGAVYLNIFHNDILDLLSSKKINASESVRLDKLSIGVTIPNKFMELVKEGKPFYTFDTYDINKVYGKYLDELNIDEWYDKLLNNDSIGKVKHDAREVMTDIAKTQLESGYPYVFYIDNANDNHPLKNLGKVKMSNLCTEISQLQEVSEIYPYSY…
Team1	Team1_ORF140	Team1|_101235_102284	101235	102284	+	Ribonucleotide reductase of class Ib (aerobic), beta subunit (EC 1.17.4.1)		FIG00000960	icw(2);Ribonucleotide_reduction	atggatattacacaaaaagtaaaacaacataataaaaatgctgtattaaaagcaacaaactggaatattgaagatgacgggatgtctgatatttattgggagcaaggaatctcccaattttggactcctgaagagtttgatgtatcaagagatttaagttcttggaatagtttaactgaaagtgaaaagaacacttataagaaagtccttgcagggctcacagggctcgatacaaagcaaggaggagaaggtatgaacttagtatcctaccacgaaccaagacctaaataccaagctgtatttgcgtttatgggtggtatggaagagatacatgctaaatcttatagtcatatttttacaacattactaagtaataaagaaacaagttatttattagat…	MDITQKVKQHNKNAVLKATNWNIEDDGMSDIYWEQGISQFWTPEEFDVSRDLSSWNSLTESEKNTYKKVLAGLTGLDTKQGGEGMNLVSYHEPRPKYQAVFAFMGGMEEIHAKSYSHIFTTLLSNKETSYLLDTWVEENDFLKVKAQFIGYYYDQLLKPNPTIFDRYMAKVASAFLESALFYSGFYYPLLLAGRGQMTQSGAIIYKITQDEAYHGSAVGLTAQYDYNLLTEEEKKQADKETYELLDILYTNEVAYTHSLYDPLELSEDVINYVQYNFNRALQNLGREDYFNPEPYNPIVENQTNVDRLRNVDFFSGKADYEKSTNIKDIKDEDFSFLDSKEYSTAKEFL
Team1	Team1_ORF141	Team1|_102302_102631	102302	102631	+	Phage protein				atggatagaaaagaagcaatggatttactaagtaaagcagaaatattatttaaaaaacatgatgagttttcatgtgtaagtgatatcaatgaccctatgaagttattcagtaactctaaggatgctaaagctgatgatacgtctaattcttttcagctagagtttatgcatgatatgaccatgtatactttatcttatggctcaggacagctaaaacttattgatttagcagaaggttatgaagcacaaaaagctacaatagttaactcatttcccgaaattattaaaacattagaaaaggatgattcagaagatggaaaaaatgaatag	MDRKEAMDLLSKAEILFKKHDEFSCVSDINDPMKLFSNSKDAKADDTSNSFQLEFMHDMTMYTLSYGSGQLKLIDLAEGYEAQKATIVNSFPEIIKTLEKDDSEDGKNE
Team1	Team1_ORF142	Team1|_102615_102935	102615	102935	+	Phage oxidoreductase				atggaaaaaatgaatagtttagtagatttaaatacagcaattagacaaaagaaagatgttattgtcatgattacacaagataattgtggtaagtgtgagattttaaaaagtgtaatccctatgtttcaagagtcaggtgacattaaaaaacctatcttaacattaaatctagatgctgaagatgtagatagagaaaaagctgttaagttattcgatatcatgagtacaccagtattaattgggtataaagatggtcagttagttaaaaagtatgaagaccaagttacacctatgcaattacaagaattagagtcactttaa	MEKMNSLVDLNTAIRQKKDVIVMITQDNCGKCEILKSVIPMFQESGDIKKPILTLNLDAEDVDREKAVKLFDIMSTPVLIGYKDGQLVKKYEDQVTPMQLQELESL
Team1	Team1_ORF143	Team1|_103178_103738	103178	103738	+	Phage protein				atgagggatgaaaagcattacatgctatttaatgagaagtacaataatgataggcttatagaaaaagtatgtaaacacggtggtaaagttacatactatactgattcagtattaccttactatgttttaaaagacttatctagtcaccctgactcagaagttgtttatcgtatgcgcaacggttttactgcaaaagaagtagataatatagctttatcattcatgggtacaaaagttattattgatatttctgtagtatttccttatgtaaacccttatgatattattagaagtttacatgatattaaaacaaatgtagatgaagttcatttatcatttccacgaatattaggggtagatgaaaaacaagaaaagttttatttctttgatggtgaagct…	MRDEKHYMLFNEKYNNDRLIEKVCKHGGKVTYYTDSVLPYYVLKDLSSHPDSEVVYRMRNGFTAKEVDNIALSFMGTKVIIDISVVFPYVNPYDIIRSLHDIKTNVDEVHLSFPRILGVDEKQEKFYFFDGEAYDLKPEYKVDFADKIRVSLSVWKMYIYILTSSRDFEDVDNVITKLKQQRKIKI
Team1	Team1_ORF144	Team1|_103748_104053	103748	104053	+	Phage integration host factor				atgagtacagcaaatagaagagatatagcaagaaagatatcagagaatacaggttactatatccaagatgtagaggaaatactaagtgcagagacagatgctatttctgacttgctagaagaagggtatactaaagtaaagaatcataaatttatgcaaatagaagttattgaaagaaaaggtaaaaaagcgtgggatggtctgaataaagaatacttccatttacctaatagaaaagctataaaattcaaaccactaaaagaactagaagaggttattgatagacttaatgaagaagagaaataa	MSTANRRDIARKISENTGYYIQDVEEILSAETDAISDLLEEGYTKVKNHKFMQIEVIERKGKKAWDGLNKEYFHLPNRKAIKFKPLKELEEVIDRLNEEEK
Team1	Team1_ORF145	Team1|_104129_105001	104129	105001	+	DNA polymerase I (EC 2.7.7.7), phage-associated			icw(2);Phage_replication	atgaaagtattaatcttatttgaccacattagagaagagcatttttctgtaagtaaagatgggagtgtgaaatctaatgtactaaatacacctaacggaaaaacacttaagaaattacttgagaagtgttctaacttaaagagagataaaacaaacagagattatgatattgattttctctacaatgcagtacctacacctattagaaatgactacggtaaaatcattaaataccaagatgttaaacaagcagaagtaaagccatactatgagagaatgaataatattattattgataattcttatgatatggtaattcctgtaggtaaactaggtgttaaatacctattaaatgttacagctattggtaaagtaagaggtgtaccaagtaaagtaact…	MKVLILFDHIREEHFSVSKDGSVKSNVLNTPNGKTLKKLLEKCSNLKRDKTNRDYDIDFLYNAVPTPIRNDYGKIIKYQDVKQAEVKPYYERMNNIIIDNSYDMVIPVGKLGVKYLLNVTAIGKVRGVPSKVTIENGTSSHDVWVLPTYSIEYTNVNKNSERHVVSDLQTVGKFVEQGEEAFKPKEVSYELVDNIERVREIFNKEVKNDNYDGVDITAWDLETNSLKPDKEGSKPLVLSLSWRNGQGVTIPLYKSDFNWENGQDDIDEVLELLKNWLASKEDIKVAHNGK
Team1	Team1_ORF146	Team1|_105167_105679	105167	105679	+	Phage protein				gtgtatcgacttaatagaggtggtacagtgaaaaaagattatatgacatcagttaaaaataacaaaaaagtatgtagaagatgcaacgaagaattagatttatctaactttaaaacatataagaagaatgataaaacttattatcaaagtatgtgtataccttgtcggaaggaatataataagttagataaaactaaaaatactattaaaaaatgttatgagaaaaacggagataaatatagaagacaaagtaatgagtataatacttctgacagaggtagagagcttaataaaaataggtctaggaaatacagagaaaacaattctttaaaatcgaaagctagaagctctgtaagaaccgcattaagaaatggttctctcataagacctgataagtgt…	MYRLNRGGTVKKDYMTSVKNNKKVCRRCNEELDLSNFKTYKKNDKTYYQSMCIPCRKEYNKLDKTKNTIKKCYEKNGDKYRRQSNEYNTSDRGRELNKNRSRKYRENNSLKSKARSSVRTALRNGSLIRPDKCSECNKDCIPEAHHPDYTKPLEIKWLCKSCHEDTHHKK
Team1	Team1_ORF147	Team1|_105815_107158	105815	107158	+	DNA polymerase I (EC 2.7.7.7), phage-associated		FIG01969649	icw(2);Phage_replication	atgagtactgaaaactttaaagattttgagagtattcaggatactaaagtaggttggtacctagctgttacccaagaagttaaagaatctttaagattatctgatttagcttatgaggttacagatgtcggaggctatgataaaccattagaagactttaaattatggtttgttactaagttattaagattcttctcagataaaattaaagagatacagaaagaaaataaaaagattgctaagaaagagtatgatgttaaagctcctgaatataaagaatggttagagaataaattaaatgaaacagtagtagaactagatgatactgagaaaaaatttagagttagtgaattagagaaaaagtatattcaactaggtctttcacctgaaattgtaaat…	MSTENFKDFESIQDTKVGWYLAVTQEVKESLRLSDLAYEVTDVGGYDKPLEDFKLWFVTKLLRFFSDKIKEIQKENKKIAKKEYDVKAPEYKEWLENKLNETVVELDDTEKKFRVSELEKKYIQLGLSPEIVNMNLVMDNDEFINIAEQSPEYMGLSDYAKSYTLNTAINLINEYRDVKDVVNDIDGGNFNYDWFPIELMHPYASGDTDVCRRIYCDVIKKLKEQDRPKSMHLLEVNYPRLTKSLARIESNGLYCDLDYMKENDESYESEMAKNHATMREHWAVKEFEEYQYNLYQMALEEHEKKPKDRDKDIHQYRDKFKDGKWMFSPSSGDHKGRVIYDILGIQLPYDKEYVKEKPFNANVKEADLTWQDYKTDKKAIGYALDNLELKDDVKELLEL…
Team1	Team1_ORF148	Team1|_107426_108133	107426	108133	+	HNH homing endonuclease		FIG01108329	idu(2);Phage_introns	atgaaagagatttggaagaaagtagtaggatttgaaaactacgaggtaagtaataaaggaaaagtaaggaatataaaaactaactatattttaaagccgtggataataaattccggatatgagcaagtatctataggtattgctaatgtattagtacatagattagtggctatgacatttatacctaccgacagctatagtatagttaaccatattgataataataaattaaataactgtgttgaaaatttagaatgggtaagttacaaaggtaatagtgctcacgctaataagcaaggaagattgaatacttatagtgcaagagaaaaacttagttctgtatctaagaaagccatttatcaaaaagatatggaaggtaacatcattaagttatgggat…	MKEIWKKVVGFENYEVSNKGKVRNIKTNYILKPWIINSGYEQVSIGIANVLVHRLVAMTFIPTDSYSIVNHIDNNKLNNCVENLEWVSYKGNSAHANKQGRLNTYSAREKLSSVSKKAIYQKDMEGNIIKLWDSPSEAEKESNGYFKSTKISSVAHGKRKHHRSYTWEYVYKDSKRSLNKSINMYDLNNNLLYEDLTMNKIMGILEMNNHKTLRDKLRNTDDFVEYRGYKFKNNN
Team1	Team1_ORF149	Team1|_108367_109227	108367	109227	+	DNA polymerase I (EC 2.7.7.7), phage-associated			icw(2);Phage_replication	atgcgtattatcggattatttactaaagaccctgatatgctacaatcattcttaaatggggaagatatccataaggctactgcaagtattgtttacaataaaccagtagaagaagtaactaaagaagaacgacaagcaactaaagcagttaacttcggattagcctttggtgaatcacccttctcatttgcaggtaaaaataatatggaagtaagtgaagcagaagaaatatttgaaaagtatttccaaacaaaaccaagtgtaaaaacttctattgacaatgtacatgagtttgtgcaacaatatggttatgttgatacaatgcacggacatagaagatttatccgttcagcccaatcaacagataaaaagataaaaaatgaaggtctaagacagtca…	MRIIGLFTKDPDMLQSFLNGEDIHKATASIVYNKPVEEVTKEERQATKAVNFGLAFGESPFSFAGKNNMEVSEAEEIFEKYFQTKPSVKTSIDNVHEFVQQYGYVDTMHGHRRFIRSAQSTDKKIKNEGLRQSFNTIIQGSGSFLTNMSLTYLDDFIQSRNLKSKVIATVHDSILIDCPPEEAKIMAKVTIHIMENLPFDFLKAEIDGKEVQYPIEADMEIGLNYNDMVEYDEEEIDTFNSYQGYIKYMMNLQTLEDYKESGKLTDEQFEKATNVVKSEKHIYQEI
Team1	Team1_ORF150	Team1|_109296_109538	109296	109538	+	Phage protein				gtgaatacaggggagattagatttaatcgttctatggatgaatggattataacaagcatgtaccaggatgagctaggtgggatgaatattgttgttacattctataatagagaagaaaataaacatggttctacagttttaccaacagagtcatctactggagaagtaacagaggaattggcaagtcttgaagaagaatatcctttagctttacctttaagtagtatctcagttaatatttaa	MNTGEIRFNRSMDEWIITSMYQDELGGMNIVVTFYNREENKHGSTVLPTESSTGEVTEELASLEEEYPLALPLSSISVNI
Team1	Team1_ORF151	Team1|_109555_110037	109555	110037	+	Phage protein				atggaaatacacattgattccctagattttacaaactttactattaaagatagaaatgggaactcacaagagtttgatattacagatgagttaagaattacagagtatacaatacaagaggattttatgcaacaatcagctaaatatgctttttgggcttctatattagagaaggtaagagcatattctgaaatggaacaaagaaacctagaaacaattggtagtaagctaaaccttacaattagacaagagtacgaacaacaaggtaaaaagcctactaaagatatgattgaatctagtgtttatattcacgattcttatcaacaacaacttaaagttgttgaggcttggaattataaagttaaacaacttcaatatgttgtaaaagcttttgagaca…	MEIHIDSLDFTNFTIKDRNGNSQEFDITDELRITEYTIQEDFMQQSAKYAFWASILEKVRAYSEMEQRNLETIGSKLNLTIRQEYEQQGKKPTKDMIESSVYIHDSYQQQLKVVEAWNYKVKQLQYVVKAFETRRDMMIQLGAELRQTNKNGGITNPFSH
Team1	Team1_ORF152	Team1|_110124_111395	110124	111395	+	Phage protein				atggatttcaatcaatttattaacaatgaggcaagcaaattagaaagcaataacagttcttttaacaataatgtagagagctacaaacctaaaaaccctgtactacgtttaggtaatattaaagatgcaaacggaaataaggttgttaaagaaaatgcttttgtacgagtattacctcctgcacaaggaacaaatgttttctttaaagaatttagaacaacaggtattaactattctaagaaagatggttctcagggattcacagggttaacattacctgcagaagagggttcatctgtccttgacccatacattcaggattggataacaaatggtgttcagttcagtagattccctaataaaccaggagtacgctattacattcatgttattgaatac…	MDFNQFINNEASKLESNNSSFNNNVESYKPKNPVLRLGNIKDANGNKVVKENAFVRVLPPAQGTNVFFKEFRTTGINYSKKDGSQGFTGLTLPAEEGSSVLDPYIQDWITNGVQFSRFPNKPGVRYYIHVIEYFNNNGQIQPKTDAQGNVMIQPMELSNTGYKELLANLKDTMLKPSPNAPHSFISATEAFLVNIVKAKKGEMSWKVSVYPNAPLGALPQGWEQQLSDLDQLAKPTEEQNPNFVNFLINNVNNTELSHDNFKFNRETNVLGEEPSEPKQAPTQQDVDSQMPSNMGGQPNQPQQGQVGQYAQQGQSNGQGQQLQGTQQPINNTQFGQGTPSGQQPSNTGSVDWDNLAQQQSQPDSNPFNDFDVSSVDDSQVPFETQPQNTQQAPEPQQTT…
Team1	Team1_ORF153	Team1|_111455_111679	111455	111679	+	Phage recombinase				atggcaagagcaaaaaaaggtaaagaagtcgatttaacagatttaaatacaattgatttaggtaaagaattaggattaacattgctatcagatacaaacagagcagatattaaaaacgttatacctacaatggttcctcagtatgactatattttaggtggaggtattccattaggtcggttaacagaagtttacggtttaactggcagtggttgccttaaatag	MARAKKGKEVDLTDLNTIDLGKELGLTLLSDTNRADIKNVIPTMVPQYDYILGGGIPLGRLTEVYGLTGSGCLK
Team1	Team1_ORF154	Team1|_112024_112992	112024	112992	+	Phage protein				atggtaaaacgagtttggactaatgaagagaaacaagatatagtaaaatcatttcaagaaggtaaaacgtttaaagaattacaagataagtataatgcacattatttcactatcaagaaaattttagatgagtttaatattgacacaaataaaaaacgaagatggactaataagcaaaaacaagatatactaagaatgtatactaaagagtctatgactatagcagagataaaaaaggtatatacaacacacgcaagagaaataggtagaatactaaaagactttggagtagatacttcttactatcaaactagaagcgttaatagaaatataaatagaaatttctttgaagtaattgatactgaagagaaagcttatatactaggtttattaatggct…	MVKRVWTNEEKQDIVKSFQEGKTFKELQDKYNAHYFTIKKILDEFNIDTNKKRRWTNKQKQDILRMYTKESMTIAEIKKVYTTHAREIGRILKDFGVDTSYYQTRSVNRNINRNFFEVIDTEEKAYILGLLMADGCVRYRREGQCYLTLELIDKEIVKRVQKELNSDSKIYESHRKRDYIKNEKQTYTFSVTDEKLCNDLAKYGIVPMKSKKTECLTQDIPYDLRKHYLRGLFDGDGSIGYYNNRWFITLINNHPEFLKDVGTWIDDLLGLKCPKVSKTSTSYRIGYTGKKAKELMKLLYQDNNIHIIRKQKLADQAIQDIV
Team1	Team1_ORF155	Team1|_113140_114087	113140	114087	+	Phage recombinase				atggagcaacttggtgtagatgtttcaaaactattctctattcaatcaggagaaggtagacttaaaaatacagtagaattatctgtagagcaagtaggtaaagaattagagtactggattgacactttcaatgaaaagattccgggagtacctattgtatttatttgggactcattaggggctacaagaactcagaaagagattgatggcggtattgatgagaagcaaatgggtcttaaggcatcagctacccaaaaagtaattaatgcagtaacacctaaactaaatgatacaaacacagggttaattgttattaaccaagcccgtgatgatatgaatgcaggtatgtatggtgaccctattaaatctacaggtggtagagcttttgaacatagtgct…	MEQLGVDVSKLFSIQSGEGRLKNTVELSVEQVGKELEYWIDTFNEKIPGVPIVFIWDSLGATRTQKEIDGGIDEKQMGLKASATQKVINAVTPKLNDTNTGLIVINQARDDMNAGMYGDPIKSTGGRAFEHSASLRIKVHKASQLKQKSELTGKDEYHGHIMRIETKKSKLSRPGQKAEADLLSDYMVGKEDDPILLNGIDLEHTVYKEAVERGLITKGAWRNYVTLNGEEIKLRDAEWVPVLKDNKELYLELFSRVYGEHFPNGYSPLLNNKVIVTQLEEYQALENYYKEWATDNKQEEQEEELKGESQEKDSE
Team1	Team1_ORF156	Team1|_114091_114444	114091	114444	+	Phage protein				atggataatttaatagataaaaacatgaatcaggtaaaagaatctttggggaatgcaaattcctcagatgttcttcctttaccttataaagatatagcaaagaaatttgaagaagtaaaagaaaaaggtgaatcaattatcattgaagaaggtggattcccttatacagattctacagtgatgtatatagaacatgtaacagatagatgggcaggaggatattccttaattagacatgaaggtgaagaagttaaagtacctaagactatccatttctctgatatatatgttaaagataaatcacacaaagtaagaataatcttcgagggggctaatccttatgaagaaagctaa	MDNLIDKNMNQVKESLGNANSSDVLPLPYKDIAKKFEEVKEKGESIIIEEGGFPYTDSTVMYIEHVTDRWAGGYSLIRHEGEEVKVPKTIHFSDIYVKDKSHKVRIIFEGANPYEES
Team1	Team1_ORF157	Team1|_114431_115093	114431	115093	+	Phage protein				atgaagaaagctaataatggtaatagatatgtaatagatatagatggtatacctgttgattttgaaagggatttagatagtttacttaataggtataaaaaccttagatggtcgttatatcataggtacgcagggattttatctaatgattttgaaagacaagaactaagagaatatattgatgagcaatttattaaattagttaaagaatataatattagaagtaaagtggattttcctggatatattaaagctaaactaactttaagagttcaaaatagttatgttaagaagaatgaaaaatataaacgtactgaaattatcggtaaaaaagattatacagtagagtctttaacagaagatttaaatgaagacttcgaggataatcaaattatgagt…	MKKANNGNRYVIDIDGIPVDFERDLDSLLNRYKNLRWSLYHRYAGILSNDFERQELREYIDEQFIKLVKEYNIRSKVDFPGYIKAKLTLRVQNSYVKKNEKYKRTEIIGKKDYTVESLTEDLNEDFEDNQIMSYVFDDIEFTEVQSELLKELLINPEREDDAFIVSQVAEKFDMKRKEVASELTELRDYVRFKINAYHEYYAKKELNNHRVNTENHIWEN
Team1	Team1_ORF158	Team1|_115221_115853	115221	115853	+	Phage protein				atggctaaaaagaatgttaatgatgtattacaacaagaatctgttacagtagcagataagtatttacaagttaaagttaaccgtgacggttatactcgtacacatgaaggacaatatgcgtacaaagtagtttcagagggagaagaattattcttataccctgtacaaacagatggtaaaggtacattaaatgtaatgaagaaatcacctattgcttacactgatggagacaatatccatttcgtagtaaacacagtagtagacccttataatcactcatttatccgtactgaagatattaaaggattagataaaggtaaacaacttattcaagctttcttagctttcgttgaagaccgtttcaaatttggtgtttataacgtatttgttgcaaacaac…	MAKKNVNDVLQQESVTVADKYLQVKVNRDGYTRTHEGQYAYKVVSEGEELFLYPVQTDGKGTLNVMKKSPIAYTDGDNIHFVVNTVVDPYNHSFIRTEDIKGLDKGKQLIQAFLAFVEDRFKFGVYNVFVANNKEDVLSIVDPTDNDADEVKDSLEHAHEDVIADFPASPARKDVKGVDSGEGQGDTSEPSAPKNVQVTPKEDGADVSAE
Team1	Team1_ORF159	Team1|_115876_116388	115876	116388	+	Phage major tail protein				ttggctaagttaaatttatacaaaggtaatgagttactaaacagcgtagaaaaaacagaaggaaaatcaacaatcacgattgagaatttagatgctaatacggattaccctaaaggtacttttaaagtatcattctcaaatgattcaggagagtcagagaaggtcgatgttcctcagtttaagacaaaagcaattaaagttatttcagttacccttgacgttgatagtttagaccttacagttggagatactcaccaactatcaacaactatcacgcctagtgaagcatctaacaaaaatgtgtcatttgaatcagacaaatcaggtgttgctagcgtaacatcagaaggcttaattgaagcagttagtgcaggaacagctaatgttactgtaactact…	MAKLNLYKGNELLNSVEKTEGKSTITIENLDANTDYPKGTFKVSFSNDSGESEKVDVPQFKTKAIKVISVTLDVDSLDLTVGDTHQLSTTITPSEASNKNVSFESDKSGVASVTSEGLIEAVSAGTANVTVTTEDGSHTDIVVVTVKEPIPEAPADVTVEPGENSADITV
Team1	Team1_ORF160	Team1|_116403_116630	116403	116630	+	Phage major tail protein				atggaaaagacattaaaagtttatagtaatggtgaagttgtgggctctcaagtagctaataacgatggagctactacagtatctattacaggcttagaagccggaaaaacttatgctaaaggagattttaaagtagcatttgctaatgattcaggtgaatcagaaaaagtagatgttcctgaatttacaactaaaactcctactgaagaaccttcaggagacgcataa	MEKTLKVYSNGEVVGSQVANNDGATTVSITGLEAGKTYAKGDFKVAFANDSGESEKVDVPEFTTKTPTEEPSGDA
Team1	Team1_ORF161	Team1|_116726_116986	116726	116986	+	Phage protein				atggatattccaacaatattatttagaaatccatatgattatacgaaagtaaaaaaattaatggaaaacaaagagcagtatattgtagtaaagtttgattctgtttctgttcataatttaaatgttcaaggtatgatgaatgtcatccaagattacctacacatctatggttacagagttaaagagtacggacaagaaaattcttctaaagatgatgaaagagacgttaaaggctacttatatgaaagagtaggtgagtag	MDIPTILFRNPYDYTKVKKLMENKEQYIVVKFDSVSVHNLNVQGMMNVIQDYLHIYGYRVKEYGQENSSKDDERDVKGYLYERVGE
Team1	Team1_ORF162	Team1|_116990_117745	116990	117745	+	Phage protein				atgggaattatagtaaactccaaccatattcaatcagacactttatatgagtatgatagcttttttgatattgagaaagtagatacatttgaagaaggattgctttcaatacaggatgagccaactgttttagcaggattcatctatgatgatatcacatttaataaggtcattaattctaattcagatattgatgattatattaagaataatgatatttattatgtctctgatataggattacttcctgatacttttatcactgttgattctgatagaaaatattattcattattacaacagataactgagttaagtaaagacccttttcctaaatgggtagaggatgatgcaaaaggtttaactaagtattataactttcaagattttgaagatgta…	MGIIVNSNHIQSDTLYEYDSFFDIEKVDTFEEGLLSIQDEPTVLAGFIYDDITFNKVINSNSDIDDYIKNNDIYYVSDIGLLPDTFITVDSDRKYYSLLQQITELSKDPFPKWVEDDAKGLTKYYNFQDFEDVFDLNSFYKKEVDMVREKCYNNGNVYLLYEVLPDYKLPLAYSLLSNKEHGIVIIGSQTRSNNDILTFYVKGMDAKAIASMFNVEHDYDSNIFHTFVNSHINILGNQITKFIREKGSSYE
Team1	Team1_ORF163	Team1|_117738_118988	117738	118988	+	Phage protein				atgagtaactataaaacaatagaagaagtacaagcagttattattggggtattatttaaagatgaaggtaaaattgtaacatctaagtttaataaaattactaaagagtttggtttagatagaatcggtaaagatgaccttaaagaaattgtagaggatattagacaagacgcttatctaaatgaacttaaaaacaaagcaattaaaggtaaagtaacgttaggtgatttaaaagatgttgcagataaccaagtattcgaaggtaataactaccatgaagaagtatctacttatgtagtagctaaagaaaaagaattgtctcacttaagagaacagcgtaagcacaataggcatactgcataccctcaaattatgtttgatgaacttaaagaacatatg…	MSNYKTIEEVQAVIIGVLFKDEGKIVTSKFNKITKEFGLDRIGKDDLKEIVEDIRQDAYLNELKNKAIKGKVTLGDLKDVADNQVFEGNNYHEEVSTYVVAKEKELSHLREQRKHNRHTAYPQIMFDELKEHMVKELQGETLVEHHGSKANINDTELIVLLSDFHIGSIVSDMTNGKYDFEVLKSRLNHFINTTVKEIEDREISNVTVYFVGDLVEHINMRDVNQAFETEFTLAEQISKGTRLLIDILNVLSNVVSGELRFGIIGGNHDRMQGNKNQKIYNDNIAYVVLDSLLLFQEQGLLNGVDIIDNREDIYTIRDTFGGKSIIINHGDGLKGKGNHINKFILDSHIDLLITGHVHHFSVKQEDFNRMHIVASSPMGYNNYAKELHLSKTKPSQQLL…
Team1	Team1_ORF164	Team1|_119002_119370	119002	119370	+	Phage protein				atggatacaatttttattataggtgtagcgtttataacttttgcaacatttaacatagtctttagattatttgatttatggactacagagaaaaaaatggtaagtcaaggacaacctccactaagtaactttgagtactatcatgtgatagtaccttacttagtaggtgttattgttattatactgagtattatttttagggattccttgtattccgcacaatcagggttcggtgttattattacaagctttatttacatgctagtttatgttataattggtcttgtagggtcatttgtacttacaatattccaagctagaaaagctagacagtatcaaacacaggaggataataatgaagttcaatga	MDTIFIIGVAFITFATFNIVFRLFDLWTTEKKMVSQGQPPLSNFEYYHVIVPYLVGVIVIILSIIFRDSLYSAQSGFGVIITSFIYMLVYVIIGLVGSFVLTIFQARKARQYQTQEDNNEVQ
Team1	Team1_ORF165	Team1|_119357_119668	119357	119668	+	Phage protein				atgaagttcaatgatatttatgagcaattaattaaaaatgatacagtacaaaacattcatgagtctcaagatgacaaaggaaatatttatacaatacagtttgataaaggtaatgataagtatttatttaatgttattaatgatggattcttgaaagaaatgacaaatggtatggtagaccatcctgaaggtcagccatattcagtaagtttaatcaataaagaaacacctagtatgtcagtgaaacaatatttaacagatgtagaagatattgtacctactattagaaaaatggaaaaggatttcttatag	MKFNDIYEQLIKNDTVQNIHESQDDKGNIYTIQFDKGNDKYLFNVINDGFLKEMTNGMVDHPEGQPYSVSLINKETPSMSVKQYLTDVEDIVPTIRKMEKDFL
Team1	Team1_ORF166	Team1|_119732_120268	119732	120268	+	Phage protein				atggattttaattttagtgcttttgataatagctcattagcaatgagaattagtgagggtgtatactatttcaatgatacgccttattactttattgagcatgtagaagaagaaatgtctgagtatgttattgtatatgacatacatgacagagaggaaaaagaaaatcctcagaagaaatatagaatagaaccttaccaacgtacaataccgggaggaacacctcttagtaatttaattaagagtatgatgcctcaacgtaagtatcctaagaaggttacagaagaccctatatttgtagctaatgttattcctttaggaacagatacagtaacaggtaaaaccggtaaaggattttttgaaagagataaggatagaactatctattctcaaaaggaa…	MDFNFSAFDNSSLAMRISEGVYYFNDTPYYFIEHVEEEMSEYVIVYDIHDREEKENPQKKYRIEPYQRTIPGGTPLSNLIKSMMPQRKYPKKVTEDPIFVANVIPLGTDTVTGKTGKGFFERDKDRTIYSQKEPTKVVHGQYTGVFIGLTSVKWNRTYTPLESVVEYYKRVKGDRLNV
Team1	Team1_ORF167	Team1|_120261_121028	120261	121028	+	Phage protein				atgtctaatgatgtagttaagttctatgaaaaagatattaaagaccttatcagaactaaaaaacacatgttcaaagacgatgaaataactagtgatataaacgatatacgaatcttcaatgagaaagtcatttgtcaaggtaaatgtagaacagattgtttagtgttagaccgtaatggtacagtaatgggtatagagataaaaacagaacgagactctacacaaagattaaataaccaattaaaatattatagtctagtatgtaagtatgtatatgtaatgtgccatgacaaacatgtacctaaagtagaacaaatacttaaaaggtacaaacataatcatgtaggtataatgagttacattagttttaaaggcaaacctgttgtaggtaaatacaaa…	MSNDVVKFYEKDIKDLIRTKKHMFKDDEITSDINDIRIFNEKVICQGKCRTDCLVLDRNGTVMGIEIKTERDSTQRLNNQLKYYSLVCKYVYVMCHDKHVPKVEQILKRYKHNHVGIMSYISFKGKPVVGKYKDATPSPHRSPYHTMNILWKTNLMTILRLIRDPHTYRTGYSYNVSGRYSGGEGNFSQTTQSKRMKKPAIINQIIHYVGVDNTYKLFTRGVIYGYNNRWEVIEEDFFNTMKNGVRVINEQRQTK
Team1	Team1_ORF168	Team1|_121006_121398	121006	121398	+	Phage protein				atgagcaaagacaaaccaaatagacgtaaagagatacagcatcaacctgttaactttgcccctacgaatactttaacaggagctaataatagtttctttgctaaaaagccttcagagcctaaagatgcaacatctgttattgaatatcgtatactatttattaaaagatttgataacgtaacaagtacagatgtgaaattacagaaaaagtatgcactaaatcttattagtgaagcacttgatgttaaagaaacttacttgtctcttaagcaaaaaggaaaaaaacagaatctattttgcatacagatagagtttattatgttcatagaggtaaaaaacttattggaaagtgtagtatcagagaacaaagaacatttaagggtaaacatttga	MSKDKPNRRKEIQHQPVNFAPTNTLTGANNSFFAKKPSEPKDATSVIEYRILFIKRFDNVTSTDVKLQKKYALNLISEALDVKETYLSLKQKGKKQNLFCIQIEFIMFIEVKNLLESVVSENKEHLRVNI
Team1	Team1_ORF169	Team1|_121451_122314	121451	122314	+	Phage protein				atgttaaaaggattttcagaacatgtagacaaacctacaactattaagaccttatacaagaccttaacaagtggtaaagtagaattactaggtgtatcttacgatagtgattacttcccttcaggtgttacagtacaatcttacattgaggatataggtaatgaagatgagggtctacagtttgttaataaggtaaatgtagtagaatcaatgaaacaggctgtagtaggtatgaataatcaattaggttcttcaggtcttggctatgtgagaactgaacaacttaaaaaagagttggaagagactggactaatgacagatttacttgctagaggtactaacttaacctctactaagaaagtagatattgtaagtacttttattgagcctgaggtaaca…	MLKGFSEHVDKPTTIKTLYKTLTSGKVELLGVSYDSDYFPSGVTVQSYIEDIGNEDEGLQFVNKVNVVESMKQAVVGMNNQLGSSGLGYVRTEQLKKELEETGLMTDLLARGTNLTSTKKVDIVSTFIEPEVTYQNITIAKDIKLRLYKVEEESPLNGYTHIVYLLTTEKLYDGQTLFGMLSKKDKLSKGDTDKLLAFFRNNSLISKSVFCVKLLSKDYYFNLYNTHETGIFFLEDTDVITIACGQSYVKVNTKDIKSSYVKIEDKTHKLTELVINLKGDDTLTILF
Team1	Team1_ORF170	Team1|_122686_123417	122686	123417	+	Phage protein				atggctagaaaaaagaatttaagaaataaaaacagtgatataaaagttgttcctgataaagaaaaagaaagtatattatctaagttataccataataagttactacgttcaaaggtagataatgcattagatgaagatatgagttatgatgatattatagaattatgtaaagaatatgatttagaattgtctaaatcagctattacaagatataaaagtaaaagaaaagaagctattgaaaatggttgggatttaggagaattaattgataaacgtaaaaaaacaagtgtaaaagatattaaggaaaaagaaactcctatattagaagaggagcaactttctccattcgaacaatcaaaacatcacacacaaacaatttatgatgatattcaagtacta…	MARKKNLRNKNSDIKVVPDKEKESILSKLYHNKLLRSKVDNALDEDMSYDDIIELCKEYDLELSKSAITRYKSKRKEAIENGWDLGELIDKRKKTSVKDIKEKETPILEEEQLSPFEQSKHHTQTIYDDIQVLDMIISKGAKGLEFVETLDPALMIRAMETKDKITGNQLKGMSFIGLRELQLKQTAQDTAMSEVLLEFIPEEKHEEVLQRLEELQNEFYKNLDLDEESRKLKEALDRVGYTI
Team1	Team1_ORF171	Team1|_123435_123893	123435	123893	+	Phage protein				atggcagatgagattagtttaaatccaatacaagatgctaagccaattgacgatatagtagatatcatgacatacttaaaaaacgggaaagtactgagagttaaacaagacaaccaaggagatatccttgttagaatgagtccagggaaacacaaatttactgaagtatctagagacttagataaagaatcattctactataaaaggcattgggttctctataatgtatctgttaactctcttataacatttgatgtttatctagatgaagaatattcagaaacaactaaggttaagtatcctaaagatactattgtagaatatacaagagaagaccaagaaaaagatgttgctatgattaaagaaatacttacagataataatggtaattatttctat…	MADEISLNPIQDAKPIDDIVDIMTYLKNGKVLRVKQDNQGDILVRMSPGKHKFTEVSRDLDKESFYYKRHWVLYNVSVNSLITFDVYLDEEYSETTKVKYPKDTIVEYTREDQEKDVAMIKEILTDNNGNYFYALTGETILFDENKLNKVKD
Team1	Team1_ORF172	Team1|_123958_124401	123958	124401	+	Phage protein				atgtttatttcattaaatcaagaagagaaagaattattaactaaagaggaaagtaaatacacaccattagaaacatcaagagagtttaacacacctaaagaagaattcattgtaacaagctataatgaaggtaaacctttagattacattgcaaaagaagctaaggtaagtatgggattaatttacacagttctaaactactataaagtaggtaagcgtaataagaaatcacctgtagaagaaagaattgcacatatcttaaaagataaaaacttagtcaaagagattattaaggattaccaatatatgaatttacaggacatttatagtaaatataatcttcataagaatggtttatattacatcttagatttataccatgtggagagaaaatctgaa…	MFISLNQEEKELLTKEESKYTPLETSREFNTPKEEFIVTSYNEGKPLDYIAKEAKVSMGLIYTVLNYYKVGKRNKKSPVEERIAHILKDKNLVKEIIKDYQYMNLQDIYSKYNLHKNGLYYILDLYHVERKSELKDKALEEDNIVVE
Team1	Team1_ORF173	Team1|_124418_125122	124418	125122	+	Phage protein				atgagaaataaaaaatcatttcaagagcagttaaatgacatgcgtaataaagagaaatgggtatctgaagaggagttcactgaagaagtggctcctcctgaagaacctgaagtagaagaagaaaaactatatactttaaatgagttaaaagagagcttactagatgctcaaggattaaaagatgttgtagctgattttcctgcatctaaagatttatatgaacctaataagttatatatctgtacaatacctaaaggatatcagtctaccgaagtacaaccaggacaatatattggtattagtactggattattatcagagtcagaagacttcagccatttaagaggtcaaatgcctagaaacttatatgaaacttctcatgttttaaaacctttgata…	MRNKKSFQEQLNDMRNKEKWVSEEEFTEEVAPPEEPEVEEEKLYTLNELKESLLDAQGLKDVVADFPASKDLYEPNKLYICTIPKGYQSTEVQPGQYIGISTGLLSESEDFSHLRGQMPRNLYETSHVLKPLIRINNTNIEYQQHELLEDIKDDKKIYDVELEDLRLATGEEVSHLEIVDNKFFESRINEVLDRYTELTDSNDLLKYYSKLRELVGSDKMIYCSLLDKCVKIID
Team1	Team1_ORF174	Team1|_125184_125582	125184	125582	+	Phage protein				atgtcaagaaaagcaagtatattctatatactagtggttattgttttggctttctctatctcatcttattatatatcttctttcatgtatcacgacaaagcaaaaaatgaagtctctactgagttatcgaacacaggaaagattaaagaagaaaagaacgtagaatttgtcggtgactacacattgaaaaaagtggaagataataaagcttattttatggaaacattacctacttacctaccaggtagaacaggagataacagcatagatatgaggtactacaaaacaagtagatttaaggaaggggtaaatttcaagcttattagggtatatactgaagatggagaagataatccaattcataagtataggtttgaagcagtaccaaccaaaaagtaa	MSRKASIFYILVVIVLAFSISSYYISSFMYHDKAKNEVSTELSNTGKIKEEKNVEFVGDYTLKKVEDNKAYFMETLPTYLPGRTGDNSIDMRYYKTSRFKEGVNFKLIRVYTEDGEDNPIHKYRFEAVPTKK
Team1	Team1_ORF175	Team1|_125729_125971	125729	125971	+	Phage protein				atggaaatggcagatttagaaagatttgatgcatttgtaagactaatttcagatgatgagctttcggaggaaagaatactggagttaagcgtagacttactaaacccgatactagaaggaggtacagcttacaaggctaaaaaacgtattaagagtaaatttggtaagttagaagcaaaaaattttaaacgaaactataaattcttacttaagtcgatagctcaaatagaccaaaggagatag	MEMADLERFDAFVRLISDDELSEERILELSVDLLNPILEGGTAYKAKKRIKSKFGKLEAKNFKRNYKFLLKSIAQIDQRR
Team1	Team1_ORF176	Team1|_125976_126140	125976	126140	+	Phage protein				atgacagaaagggaaaaattaattaaagatattgaagaggctaatagagacatacagttacagttaaaagaagtagataattataaggacagcatacgttctaaaggaacaagaaattatatttctacaaaggtattagattctattatggttggtttcatatga	MTEREKLIKDIEEANRDIQLQLKEVDNYKDSIRSKGTRNYISTKVLDSIMVGFI
Team1	Team1_ORF177	Team1|_126127_126306	126127	126306	+	hypothetical protein				ttggtttcatatgatgaagtagatattgtatcaaaacataacttaagacaaataacttttagtgagattaatatacttcatcttaaatatatgagatataataaggcagtagaacaacatactaaattatctaaagaactttttaaaaaagataaagaaactgttgacaagaacaaataa	MVSYDEVDIVSKHNLRQITFSEINILHLKYMRYNKAVEQHTKLSKELFKKDKETVDKNK
Team1	Team1_ORF178	Team1|_126342_126518	126342	126518	+	Phage protein				atggttatacctagtattaaagcacaaaacaaattcaagaatgagttagagtattataaacaaggtcacattagtgaaagtaaaatgttagaattagcttttgattacatccaagaattagaacaaaataacgaatacgttactaacttgctagaagaggagagatatggtgagtaa	MVIPSIKAQNKFKNELEYYKQGHISESKMLELAFDYIQELEQNNEYVTNLLEEERYGE
Team1	Team1_ORF179	Team1|_126924_127043	126924	127043	+	Phage protein				ttgcttactaatagacctttaacaattttagaatataaaaaattaaagaaattagataaggaaagtgaaattaggaaacaagaagatttagaagaatataaacaatacaatagtaattaa	MLTNRPLTILEYKKLKKLDKESEIRKQEDLEEYKQYNSN
Team1	Team1_ORF180	Team1|_127058_127306	127058	127306	+	hypothetical protein				atgataagctcatttgatagtatactacttgtcatatacattattatagcttttgcagtagctatggcaattatctacttagtatttaaaggtatgactattctactagataagctaatgatgttattattaagtaaaactacattagatgtagaagcttgctctatgataatggcagtcatcagtacaattgtgtttggaattattgtacttttaatatggctagcagtaaataatattttactataa	MISSFDSILLVIYIIIAFAVAMAIIYLVFKGMTILLDKLMMLLLSKTTLDVEACSMIMAVISTIVFGIIVLLIWLAVNNILL
Team1	Team1_ORF181	Team1|_127318_127494	127318	127494	+	hypothetical protein				atggattttaatgactttataaacagtgaatcggatagggtaggtaagcctaaacaaaagaagaaggtagagaataagctaccttcttctactcctattgaagataaggaaaagaaattaaaagagataagaaagaaatcattatatattgatttaaggagaaaaagaaatgactaa	MDFNDFINSESDRVGKPKQKKKVENKLPSSTPIEDKEKKLKEIRKKSLYIDLRRKRND
Team1	Team1_ORF182	Team1|_127487_127783	127487	127783	+	Phage protein				atgactaaagaaacaaatgtactttacaaagataagtatagagattatactatagttgtaagattagcagggaatattattgttactgaagtagataagaaacataaaacagcatttacacctattatatttgacaatggtgtagaaggcgtagagcttgtaatgcgtataggttctgtagagcttaacatgacagatttacgtgagttcacaaaagaagtatctacggctcagaaagctttagaatattttaataaaaaactttacattaaaggcttgacagatgaagcattttaa	MTKETNVLYKDKYRDYTIVVRLAGNIIVTEVDKKHKTAFTPIIFDNGVEGVELVMRIGSVELNMTDLREFTKEVSTAQKALEYFNKKLYIKGLTDEAF
Team1	Team1_ORF183	Team1|_127831_128013	127831	128013	+	Phage protein				atgttattaggaattttatggtttatatggggatttgtatcatactttgtattgatgtttggaattgagttttggaaagatagatggatgccaggtgttatcggagcaggaaccttactactattcttattttggattatgaaatctatccataatgctatgacagtagtatacttgtattag	MLLGILWFIWGFVSYFVLMFGIEFWKDRWMPGVIGAGTLLLFLFWIMKSIHNAMTVVYLY
Team1	Team1_ORF184	Team1|_128026_128394	128026	128394	+	Phage protein				atggatatactaattattcattataaagaaacaaataaacgggttttaaaagaaacaatacaaacaatacaaaatcatttaaatgatgaacatggtttggttaagatgacagcaacaaaacttagcagagagaatatagagaaaagatttaataactataatatagtcattgcagaagatgaccctgataattcttatcattacggtgaagctgtagaagacgcagattttattatagacataccaatttcatatttagatatacatgcaggaatagaatgggatgttgataatcctgtagatatgctagataggaatcctgattttatagaagctgtaaataaactaaatgaagacttaatgttataa	MDILIIHYKETNKRVLKETIQTIQNHLNDEHGLVKMTATKLSRENIEKRFNNYNIVIAEDDPDNSYHYGEAVEDADFIIDIPISYLDIHAGIEWDVDNPVDMLDRNPDFIEAVNKLNEDLML
Team1	Team1_ORF185	Team1|_128407_128754	128407	128754	+	Phage protein				atgctaaatgaaaaactaaaaaacctggaagatacaaaagtatacatgattaatagtattgcaagtttactaagcgcaagtacaggaaaatcaagtaaagtattttttgatgaagggactattaaaattgtaagtggtgaaacaaaagcagtagaagtcattgataacttagttcaccctcactcaggacgtttacctattaaaacaacagaacgtattgcgctaggtagattaacagattctttacagtttgttatttcagaaatagaagtagttaaagaccaaattatagatgaagaaaatgaagcttacattgattttgtgatggaagactggaactgggattaa	MLNEKLKNLEDTKVYMINSIASLLSASTGKSSKVFFDEGTIKIVSGETKAVEVIDNLVHPHSGRLPIKTTERIALGRLTDSLQFVISEIEVVKDQIIDEENEAYIDFVMEDWNWD
Team1	Team1_ORF186	Team1|_128754_129032	128754	129032	+	Phage protein				atgcctatggacttattaactattgcttctgttgcttttatagctgtagtcattattgatttgattaatgatgatatgagctatatgcttactggtactgcaatcttaataaatatttgggcaggattttatggatggtttttcttactgcaagcaggaatgttacttttcttactattagctaggaaagttaaagatgataaggagtcaatactatattccagtgcttcattaatatgtgcactaggaatgataataaatcttctttcattttcttaa	MPMDLLTIASVAFIAVVIIDLINDDMSYMLTGTAILINIWAGFYGWFFLLQAGMLLFLLLARKVKDDKESILYSSASLICALGMIINLLSFS
Team1	Team1_ORF187	Team1|_129102_129407	129102	129407	+	Phage protein				atgagtaaagaaacaattagaagacaattttcaaatgcaattgagattatggcaacaactaaagaatggtggaacttccctaaaagttttgatacgaataaagaatttaaaattaaaacttttaaaaatgatacacttgtatttgaagtcagagaaggcagtagaaatttaggaagctttgtagtttttacaaacattgattttgattatgataaactagaaggaacttcaacacaatatatgattaattactttgctaagaaattaactaaagatatgtttaactatcataaattacaattatag	MSKETIRRQFSNAIEIMATTKEWWNFPKSFDTNKEFKIKTFKNDTLVFEVREGSRNLGSFVVFTNIDFDYDKLEGTSTQYMINYFAKKLTKDMFNYHKLQL
Team1	Team1_ORF188	Team1|_129422_129772	129422	129772	+	Phage protein				atgagagaagagttaaaaccttttaataggaaacaagttaatgttaagggttacttagatgatgttaagtattcaaagcgtagaagacataaaggtaatcaacatgggtgtgttaaaatcacagttactgatgtaaagattaatggtatacctattgaccacgttaacattgaagttggtatctctttctatgaaaaactaaaggagcttcaaggaaagagaattcaatttgtaggtactgtttataagtatgttaaacatgctagggggcgcaaaggtagaattaaaggattttataaagaggattatagcgtaactttagataagaagttacaaaaggaggaaaaataa	MREELKPFNRKQVNVKGYLDDVKYSKRRRHKGNQHGCVKITVTDVKINGIPIDHVNIEVGISFYEKLKELQGKRIQFVGTVYKYVKHARGRKGRIKGFYKEDYSVTLDKKLQKEEK
Team1	Team1_ORF189	Team1|_129772_130374	129772	130374	+	Phage protein				atgattaaaagaagaaaacatttagaccactcattacagcctgagaaaggatggagaacagtaccttttaatgggtattatgaagcgcatcctacgggtttaattagaaataaagtaacgaaaaagttaattaaaggtacacagacaagaaagaaccatcctaagtggactgctcatgagattgtatacctaattaaccctaagaaaacaagttattctaggggagtagttattgcacatacattccctgaaatgattagtcaatcacgaggagaccttaagaacggtcatgtgtgttttaaagatggtgaccgaagtaattgtcatgtagacaatatgtttattggtaaaggtaatgttaacaaaaatatctataaattaaatgattcttatttaact…	MIKRRKHLDHSLQPEKGWRTVPFNGYYEAHPTGLIRNKVTKKLIKGTQTRKNHPKWTAHEIVYLINPKKTSYSRGVVIAHTFPEMISQSRGDLKNGHVCFKDGDRSNCHVDNMFIGKGNVNKNIYKLNDSYLTRKDIEEDVNNLVNERLFSQLELLIKKNEPERITPSNHFIKRDNNVFSITDLSKNSLVEFELEIKNIK
Team1	Team1_ORF190	Team1|_130388_130567	130388	130567	+	Phage protein				atgaatgagtggtatgctttatgttattataacaaaataggtaaaaagaaaatacctagacaaattaaagctcacagggatgtatctgtattagaggatttaaaagatagattagaagaacaaaatcctaaagaagaatacaagattaaaacaacaaaagaatttgataaggaaagataa	MNEWYALCYYNKIGKKKIPRQIKAHRDVSVLEDLKDRLEEQNPKEEYKIKTTKEFDKER
Team1	Team1_ORF191	Team1|_130793_131194	130793	131194	+	Phage protein				atgaagttagaagataaagtgttagagagaattgattctcttggaaataaagcaggtaacttaagtaatcaagtaatggagtcattagtaaagtatcaaattacgtacggtattatagatattgttgtaagtattttagttattgcactaacaatatttttaggtaaggtttaccttaaagaatataagaaggttaaaatggatttaaaagaaagcttattgtatgatgattacgatgacttaagtggtatcggatggtgttacacaattctattaatactattaacgttattctctctttacgcaatagttgcaggtatcccaactgatattatgagattaattaatccggaagtttatgcagtaaaagatttaattgagcaagttaaaggaggaaat…	MKLEDKVLERIDSLGNKAGNLSNQVMESLVKYQITYGIIDIVVSILVIALTIFLGKVYLKEYKKVKMDLKESLLYDDYDDLSGIGWCYTILLILLTLFSLYAIVAGIPTDIMRLINPEVYAVKDLIEQVKGGN
Team1	Team1_ORF192	Team1|_131366_131491	131366	131491	+	Phage protein				atgtgtcgagggtatattgatatgtggcaagatggatatagatatatgggagataataaagagtatattgaaaaagaggaatcaggtttgatttgtgaagattgttatgagaaattagatatttaa	MCRGYIDMWQDGYRYMGDNKEYIEKEESGLICEDCYEKLDI
Team1	Team1_ORF193	Team1|_131508_131795	131508	131795	+	Phage protein				atgaataaagcagtagaacaagcaagtaatgcattaggtcaaggattttcagctatggtatggcatcaagtattagtagggttagggtttattttattaggattggtattatctttactggtttgggtattagtaaaaaaattccatgtaccttttaatcacccgacagcttttgtagtgtactcaattatgttagtgagtattgttgctagttttatttggggcggtttacatgtaattaaccctgagtattatgctattttagaacttaaaggttttataaagtag	MNKAVEQASNALGQGFSAMVWHQVLVGLGFILLGLVLSLLVWVLVKKFHVPFNHPTAFVVYSIMLVSIVASFIWGGLHVINPEYYAILELKGFIK
Team1	Team1_ORF194	Team1|_131806_131922	131806	131922	+	Phage protein				atgactaaagaagagttagagcaaaaagtaaaagaacttgaagcagagaataaagagcttaaaaaacaaatagaacgttttgaagacgaaggaggaaaaacaaaagatgaacagtag	MTKEELEQKVKELEAENKELKKQIERFEDEGGKTKDEQ
Team1	Team1_ORF195	Team1|_131912_132175	131912	132175	+	Phage protein				atgaacagtagagaaaagaaaattttaacactaacagtaaataattttttaatgttagctttagatattgtagcacttgttaggtacaagaaaggtaaaattaagcaagagaattataacacaggtcaaatttcaagaactatagttacaacagccaactcattaggtattctttacctagaagagcaagaacgtaaagaaaaaaaatctgttaaaataggtactcttgaaagtggtactctaagagggtttaaaaataaataa	MNSREKKILTLTVNNFLMLALDIVALVRYKKGKIKQENYNTGQISRTIVTTANSLGILYLEEQERKEKKSVKIGTLESGTLRGFKNK
Team1	Team1_ORF196	Team1|_132446_132709	132446	132709	+	Phage protein				atggcaaaatatgaatcaaatattaatggagagaattatattgcaacaccgtcacaagctttaagagaggcactagcaaaattaataactgaagaaaagagctttgcggagtaccaaactaaaggtgaggagcagtatgaatcacagttacaactaagacactttgatacaatgatatctcagtatgaggaagctattagagtactagaagataaatatagacctcagatttttattccgaaagataataaggaggaaaattaa	MAKYESNINGENYIATPSQALREALAKLITEEKSFAEYQTKGEEQYESQLQLRHFDTMISQYEEAIRVLEDKYRPQIFIPKDNKEEN
Team1	Team1_ORF197	Team1|_132712_133029	132712	133029	+	Phage protein				atgaaagcagaatcaatagcaagattttttaatgacaaagtactacaaatagagggttataaagtaagattcttacaggctagttcatcgtatattttagatatagatactatagatgaatcagtattgtttttagaagctcaagtatctacactttcaggtaaacatttattagatacagctattacaattgagagacctgaaacattaagtgctaaagagctatatacagaaattagtaataaactacaagctattgtaggagaccaaactaaaacaactatagaactatcaagatattttaaggaggaaaaataa	MKAESIARFFNDKVLQIEGYKVRFLQASSSYILDIDTIDESVLFLEAQVSTLSGKHLLDTAITIERPETLSAKELYTEISNKLQAIVGDQTKTTIELSRYFKEEK
Team1	Team1_ORF198	Team1|_133396_133710	133396	133710	+	Phage protein				atgtttaaatcttctattgaaaaggaaatacctgtagctttatcttctgaagtactcaatagatgtacaggtaaaacaagcacattagcttatttagcactagaaaaggatttacccttagtagtatcaaatgaacctatgagaaaaatgcttaaaaataaattccctcatcttagagtagcttctgctgaagattattcaaattatgatattaaaggtgaaattgttctaatagatgaagtagatattgaccagttatatagtgctgataaagtatctgttgatgcacttttagtgggtatcattaaaaattaa	MFKSSIEKEIPVALSSEVLNRCTGKTSTLAYLALEKDLPLVVSNEPMRKMLKNKFPHLRVASAEDYSNYDIKGEIVLIDEVDIDQLYSADKVSVDALLVGIIKN
Team1	Team1_ORF199	Team1|_133992_134192	133992	134192	+	Phage protein				atgaattatagagattttattacagattgtattagcggtggttacaacgtacacatcagtgttacagaaaaacgagtacacattatttctgagatgacatcagcatcttaccctaaaaaggaaattaacttagatgaactacaagcttatgtgtactatatgaataattttggaagtcaaattacaacggaggggttataa	MNYRDFITDCISGGYNVHISVTEKRVHIISEMTSASYPKKEINLDELQAYVYYMNNFGSQITTEGL
Team1	Team1_ORF200	Team1|_134193_134483	134193	134483	+	Phage protein				atggaattggttattaatattgtagcagtattggttggtatgtatgctatttatttctatgttacaaagtttagtactggcttatcaggtattttaattgttttagggatggctattggtctttacttctacttagactatttaaatgtcagagaaaatgttattcgattagtttcagtaatgttcggagctttcttatttagtattgaaatgatttataataaaattatgttcgaaattaaaaaaagcaatgttcagaagactgttagagtgtatgataaagagcagtaa	MELVINIVAVLVGMYAIYFYVTKFSTGLSGILIVLGMAIGLYFYLDYLNVRENVIRLVSVMFGAFLFSIEMIYNKIMFEIKKSNVQKTVRVYDKEQ
Team1	Team1_ORF201	Team1|_134575_134883	134575	134883	+	Phage protein				atgtatcctgaaatagatgtggaagaattagcgtataagctaaaaagtacaagagagtatttagagagcattacaacaaaagaagtagaaatttatgaaatctatcatcttaaaacaggtaagttagtttttaaaggtgaatacattgaggtaaaagaattactgaggaaaatgtataaagaaaatttaacacttgtagatgtagatacaatgttaagcattggtaaaggatttattgatgtaattaagaatatatcggcagaaaatgtattccaaataacatataaaaaggagctatcaacaaaatga	MYPEIDVEELAYKLKSTREYLESITTKEVEIYEIYHLKTGKLVFKGEYIEVKELLRKMYKENLTLVDVDTMLSIGKGFIDVIKNISAENVFQITYKKELSTK
Team1	Team1_ORF202	Team1|_134880_135788	134880	135788	+	Ribose-phosphate pyrophosphokinase (EC 2.7.6.1)			isu;De_Novo_Purine_Biosynthesis	atgattaaaatattttcagaagtagataaagaatacaaacctattattactgaaaagtttcctaatggtgagattaattttaaatatgatgatttaaagtatttagtagaagaggacttaagatttgatgttttctttaaatgggaaaatgacgcagacttaatgcatttgtatatgtttactaagtatttagagcaactaggtattaaagataaagctgaatttttagagattgcatatctaccttatagcagaatggatagagtagaagaaggacataataatatgttcagtcttaaatacattacagaatttattaataaccttaattataaatcggtatgggtagcagaacctcatagccctgtaacagaagaattacttactaattcttttgct…	MIKIFSEVDKEYKPIITEKFPNGEINFKYDDLKYLVEEDLRFDVFFKWENDADLMHLYMFTKYLEQLGIKDKAEFLEIAYLPYSRMDRVEEGHNNMFSLKYITEFINNLNYKSVWVAEPHSPVTEELLTNSFAIDVTLKLLNQYIEMSEEPVTIVLPDKGAYDRYLFDVERILMESNIESYSIVYGEKKRDFETGKIKGIKIIKDKNTLYDNCIILDDLTSYGGTFVGCKKALDKLKVSSVSLILTHAERAFAEGALLSSGFKDIIVTDSMFPKNNWEKAIAKHRARINGTELQIKDIERYL
Team1	Team1_ORF203	Team1|_135806_137275	135806	137275	+	Nicotinamide phosphoribosyltransferase (EC 2.4.2.12)		FIG00002848	ff	atgctaaatccaactttaatgtgtgacttctataaactaagtcacagagaacaataccctgaaggtacagaaattgtatatagtacactagtacctagaagtaataaatattatgaacacagtgataatattgtagtatttggtattcaatcacttgttaaaaaatattttattgatatgtttaataaagagttctttaacagacctaaagaggaagttattaatgaatacaaacgtacagttaaatttacactaggacaagaaaatcctgatgctaaacacttagaacaattacatgacttaggttatttacctattgatgtaagagctttaaaagaaggtactgttgttcatcctaacacacctgttatgacaattgaaaatactcactcagatttc…	MLNPTLMCDFYKLSHREQYPEGTEIVYSTLVPRSNKYYEHSDNIVVFGIQSLVKKYFIDMFNKEFFNRPKEEVINEYKRTVKFTLGQENPDAKHLEQLHDLGYLPIDVRALKEGTVVHPNTPVMTIENTHSDFFWLTNYLETIISTQTWQAMTSATLAYDMRKMLDKYAMETVGNIEAVDFQGHDFSMRGMSSLETAQLSSAGHAISFKGSDTVPVVDFLESYYNADVEKEMVVASIPATEHSVMCANGNYETMDEYETYKRMLTEIYPTGIFSIVSDTWDFWGNMTKTLPRLKDIIMERNGKVVIRPDSGDPVKIICGDPDADTEYERKGAVEVLWDTFGGTETEKGYKVLDEHVGLIYGDSINYERAQQICEGLKEKGFASINVVLGVGSFSYQFNT…
Team1	Team1_ORF204	Team1|_137354_137599	137354	137599	+	Phage protein				atgatttataaaatatcaaaacataattactatagtagatttgagcattccacttatcctcctgatgaggggtttgcgtatgtagattatgtagatgtgattcttattggtgtagataatcctaggaaaagaaagattattaccttaaaagtaaatgagttcaacccggatgactacagagtaggtcataagtacaatattataaaaatactatggtttgaaaaatgggaatggttaaagccataa	MIYKISKHNYYSRFEHSTYPPDEGFAYVDYVDVILIGVDNPRKRKIITLKVNEFNPDDYRVGHKYNIIKILWFEKWEWLKP
Team1	Team1_ORF205	Team1|_137619_138011	137619	138011	+	Phage protein				atgattatagataaattaaatggagttaaattagaaataggtgggcatgtcgtatcatttagtgtaagaaagtttaatacaattaatggtgagagacaattaatagactaccatcatattaaaagaaatagacaacagtactttagaactactgaagaattttataatgaatataaagaaattaagcctgacaaaaatgaaatagatgaaatgtttgaatctctaggttatgtagatactgagttagatgatgtagtaagaaaccaggaaaaggttactgaaatattaggagttagtgaacaatatttaaatcagttatcttataaagctatagaggagtatgtagataaagtagttacacttgaaattaaagagttgaaaggagagaaatag	MIIDKLNGVKLEIGGHVVSFSVRKFNTINGERQLIDYHHIKRNRQQYFRTTEEFYNEYKEIKPDKNEIDEMFESLGYVDTELDDVVRNQEKVTEILGVSEQYLNQLSYKAIEEYVDKVVTLEIKELKGEK
Team1	Team1_ORF206	Team1|_138013_138234	138013	138234	+	Phage protein				atgaataataactgggaaaaagaaggagttaactattgggaaaaagaaggagttaactattgggaaaaagaagactgtcctagggaatacttagagaaagcattcattgacctggtagaatatgttgaaggagttacagtaccacctaaagatgttaagcagttaagagaagataaacttagagaagatattgggttttatgagtacgtagctgataaataa	MNNNWEKEGVNYWEKEGVNYWEKEDCPREYLEKAFIDLVEYVEGVTVPPKDVKQLREDKLREDIGFYEYVADK
Team1	Team1_ORF207	Team1|_138300_138611	138300	138611	+	Phage protein				atgaaaaagttaatagtattacttacaattactatttctctattactagggggttgctctcctgataaccatgaaggtaaagtagtaggagtaggtgaatacagagaaccaactacttatataaaatcaggtagcgttactgtaccagtcattggtgaaatgaaatactatgtagatttagagacagataaaggagaagaccgtgtatatcttaataaagaggtctatcataagtttgataaaggtgatgatttctctaatgtaggtgagaaagtgtataagaatgatgaattaatatataaaggagactaa	MKKLIVLLTITISLLLGGCSPDNHEGKVVGVGEYREPTTYIKSGSVTVPVIGEMKYYVDLETDKGEDRVYLNKEVYHKFDKGDDFSNVGEKVYKNDELIYKGD
Team1	Team1_ORF208	Team1|_138614_139123	138614	139123	+	Phage protein				atgtatttaaatgattatgtaggtaaatttataaaggaagataactattatggatatcaatctacagacttagtatctaattatgttcaacgattaactctaggtaggtacaaaactaagttaaatgctaataaaatgaaatacgaaagattacctagttcttggaaaataattaaagccaaagatttgttaagaacagatgattatagagaaggagatatatttgtatcagaaagaatctccgtattcggttttaatggtattattgtatataaccatgattttaacaatgtaactgttattactcaaaatagagatggtaaagctactaatcctgtagaggagcatttatatccaaagaaagatattgattatattattagacctatcgagagggac…	MYLNDYVGKFIKEDNYYGYQSTDLVSNYVQRLTLGRYKTKLNANKMKYERLPSSWKIIKAKDLLRTDDYREGDIFVSERISVFGFNGIIVYNHDFNNVTVITQNRDGKATNPVEEHLYPKKDIDYIIRPIERDYREYFKKSDSKEKVTLSKQEYKKLLEAYNKMKEVFK
Team1	Team1_ORF209	Team1|_139125_139454	139125	139454	+	Phage protein				atgaatagtacaaaattagtagagtactttacaaataaacaaggtaaatctctaatattacctgatgaaaataaagttgagttatatagagttgatgtaacaccttatactatgagacttaatttcacttacaatacagaagttgtagctatagatattgataagttacactcagattctatagaaatgcatataccacaaggtctttatataacaactgttgttaaaattactagtacgcagagtattagttcagttcttcataaggtattagaggaatgggtaagacaagtacaaaatgatggtatattcggattcgtatgggagtaa	MNSTKLVEYFTNKQGKSLILPDENKVELYRVDVTPYTMRLNFTYNTEVVAIDIDKLHSDSIEMHIPQGLYITTVVKITSTQSISSVLHKVLEEWVRQVQNDGIFGFVWE
Team1	Team1_ORF210	Team1|_139460_139654	139460	139654	+	hypothetical protein				atgataagtatagaacatgattatacaataagaactgtagataatagaaaatatacttattatagtaaatacgaatcactagttactttgtatgaaaatattatgagtaaagattgtattgaagtaactaaatatgggaaagataaaaaagttattattgatactagacatattgtatctattgaacgatggtaa	MISIEHDYTIRTVDNRKYTYYSKYESLVTLYENIMSKDCIEVTKYGKDKKVIIDTRHIVSIERW
Team1	Team1_ORF211	Team1|_139678_139992	139678	139992	+	Phage protein				atgataaatgcagggcatgctaagtacctatcagaaatttatgaagatgatgtacattatgaaactatagatagtattgtagaagatatactagataatattaatgatggtattattgaagaagctatgaaaggtaatacaagttatcaatatgttcttagagacttaagagtagataatgaagtagaatatagagttatagaagaacttactaaccaaggatatagtgtaaaccacattagtaatgatatagagtacccttctatatctacaaataatttagcagggttagattacttaaatattaaatggtaa	MINAGHAKYLSEIYEDDVHYETIDSIVEDILDNINDGIIEEAMKGNTSYQYVLRDLRVDNEVEYRVIEELTNQGYSVNHISNDIEYPSISTNNLAGLDYLNIKW
Team1	Team1_ORF212	Team1|_140007_140174	140007	140174	+	Phage protein				atgataaataaatataaaaagttatgggatgaaataactcaacaaattgttaatgtagaaattattaactttaaaaatgaaacagtaacaatagaatctacagatgattcaggattatcagagataagaggttttgaagaagtagagtttatagattactatggataa	MINKYKKLWDEITQQIVNVEIINFKNETVTIESTDDSGLSEIRGFEEVEFIDYYG
