# Supplementary material for: Safety assessment of Staphylococcus phages of the family Myoviridae based on complete genome sequences
Source: Sci Rep. 2017 Jan 24;7:41259. doi: 10.1038/srep41259 (PMC5259776; doi:10.1038/srep41259)
Supplement: Supplementary Dataset 20 [file srep41259-s21.xls]

## Sheet: Sheet1
contig_id	feature_id	location	start	stop	strand	function	aliases	figfam	evidence_codes	nucleotide_sequence	aa_sequence
Twort	Twort_ORF1	Twort|_833_1165	833	1165	+	Phage protein				ttgaaatccctaaatattgattttgaacctcagaaaaaatttgaaggattaaaaaatataaacctattatcttatgatttttacttacctgaatataatgtcttgattgagtatcaaggacaacaacattatgaacctgtagagctttttggaggagaagattactttttaaaacaacaaaaaaatgataaaattaaaaaggaattttctaaaaacaacaatatttatttattagaaataccttatactaagtatacttttgatagtgttaaagaggaaatagaagtaatgttaagtaatgtaaagcaagggactactaaccaaaagaagtag	MKSLNIDFEPQKKFEGLKNINLLSYDFYLPEYNVLIEYQGQQHYEPVELFGGEDYFLKQQKNDKIKKEFSKNNNIYLLEIPYTKYTFDSVKEEIEVMLSNVKQGTTNQKK
Twort	Twort_ORF2	Twort|_1284_2144	1284	2144	+	Phage terminase, large subunit		FIG00017949	idu(2);Phage_packaging_machinery	atgaatgctgtctggatttcagctgaccaacttgtagaaaaagaacttaataccgattctaaacaagcattttacaattatgtactgggtatgccttatgaagatttaaaaatgcgtgtattaccagaagacatatttgaaaacaaatctaaaattgcaaaagaacaattatttgatagagatagatataagtatatatcctgtagtgttgactggggtaatttccactggtgctgtgtacatggtatgacagaagatggtcatgtagacttaatacgactatttaatgtaaagaaaaatagcagaccagatttagtagaggcagacttagaaagaattatattagagttttctaaatatgaccccgatattattatagctgacaacggagattcagga…	MNAVWISADQLVEKELNTDSKQAFYNYVLGMPYEDLKMRVLPEDIFENKSKIAKEQLFDRDRYKYISCSVDWGNFHWCCVHGMTEDGHVDLIRLFNVKKNSRPDLVEADLERIILEFSKYDPDIIIADNGDSGNNVLKLINFFGRERVFGCTYKSSPRSSGQLYAQFNENTNTVTVDKLMHNKNYIQGLKTGRISVYQKQDEELKTYLKHWQNVLIMDEEDEKTGEMYQVIKRKGDDHYAQSATIGYIGLTRIKELLETSKGTSFDSTFVSTDYNQGDGNTYYLND
Twort	Twort_ORF3	Twort|_2157_2948	2157	2948	+	Phage protein				atgttacaaaatattataaaaagtaaggacactgatataaatatcggtgtcttacactttttaacaaatagaacttttacgtatgaagaagtagcaaagaataataaacaattaacaaaagactataattttattgttaagtcttatggattcaatgacttttatgatatgtttctttatattaatagagacactattattaaaggaggtaataaggacgaatctaagttaaataaagtaaaacgtaaagttatacgtaatggtaaagaaatagaaatgacggtttatgaagaccctaacgcaggtaaccaacaacaagataaaaaacccaaagataatgaacaacaacctaaaacaacatcagctataggctctaaatctacaggaacggaagaagga…	MLQNIIKSKDTDINIGVLHFLTNRTFTYEEVAKNNKQLTKDYNFIVKSYGFNDFYDMFLYINRDTIIKGGNKDESKLNKVKRKVIRNGKEIEMTVYEDPNAGNQQQDKKPKDNEQQPKTTSAIGSKSTGTEEGQKVNPKRLSNTISKLGSNIDHIDTSLVNISREFTSTDGDLIGNALFEETEDTIKLHGYITKEDVTGVGVRSIIELLLLGIKKEKNIEVYDIQLPEAIQYLKMLGFTKKKDSFYMKKKDVLSFIGDLHEFL
Twort	Twort_ORF4	Twort|_2986_3570	2986	3570	+	Phage protein				gtgttaacactattagtagtatattatagaaaagaaattagatttaaaaaacttttattaaatatagaaaatttaaaatatgagttttatatagaaaaggaagatgttgaaatggaaaataaattaactttagaagaatctattacccctttaacaaaggaagaaaaagaagatgctattaaagaatttagtaatattttatgtgaaatgactaagaagttatattctacatacaatgtgttacgacaagacccagtagatgagacacaaaaattagatggtcatttaatggtttttcaaagtcgtttaggggacacacttactggtgatttacatgataagttattcagattagcgtttgataaacgattaaatatttttgaagtaaataaacaatat…	MLTLLVVYYRKEIRFKKLLLNIENLKYEFYIEKEDVEMENKLTLEESITPLTKEEKEDAIKEFSNILCEMTKKLYSTYNVLRQDPVDETQKLDGHLMVFQSRLGDTLTGDLHDKLFRLAFDKRLNIFEVNKQYKKDVQDNKAIELGDVVVTDTAISNILSSNELGFSISFMLKEDWEEKERIRKEEEEKLNKEK
Twort	Twort_ORF5	Twort|_3606_4577	3606	4577	+	Phage protein				atgaataaaaagttagacgtaaaagaagtagcaactgtaattatcataatactaataggtttttctatactatttaatcttttctttttatctcaattagataaagaaaaagaagagaaagataaatacaaaagattagttaatatttaccaaaaagacaataagatagatactaaagacaaaaaagaatatgttaaaaggttaaatgatgcagaagaggaacttgataaagtaaaacgggaaactaattataaaggttacaacgataagtctgataaaggcaaagaggaaatagataaagaacttaaagaggctattttcggtaaacttagagacgatgagataattgttaaaactaagattgaatacacagataaggttaaatcacctactatagaa…	MNKKLDVKEVATVIIIILIGFSILFNLFFLSQLDKEKEEKDKYKRLVNIYQKDNKIDTKDKKEYVKRLNDAEEELDKVKRETNYKGYNDKSDKGKEEIDKELKEAIFGKLRDDEIIVKTKIEYTDKVKSPTIEVDNEGVGKVLLPIETKPKNDNTEVKIVDSTNTPTTTPPVTSAPEVNNTPVPQQPPSVSDNNGNTVPTVPSDGGNLTPNVPSNPTPPVEEPPIVLPPPVEDPIKPTEPDRPTEPSQPEEPNSPVEPEDPNNPDNPNNPEEPSQPEEPSNPDNPDVPEETSNPSEPNSIPWAPLEPPLSMPLVPLEPATPIT
Twort	Twort_ORF6	Twort|_4666_5019	4666	5019	+	Phage protein				ttgaactttgatttaaatatactaacttctattttagttttaattataggtacttgtttacttacattagtaataacagaatgtctaggttatacaaaagaatttaaattgttacattatgcaatttatggtatagtaattataggaacttattttttaacagaaatgtttaaaaaaatatctagtataattaaagaagatgttattttatctgttcaaaatacagaaaaatataccggttttaatgacccaacctttatattcattattacaacgattggtgctattattggactaggtatttattatactcataaatatataaaagaaattaatttaaataagaaacggtga	MNFDLNILTSILVLIIGTCLLTLVITECLGYTKEFKLLHYAIYGIVIIGTYFLTEMFKKISSIIKEDVILSVQNTEKYTGFNDPTFIFIITTIGAIIGLGIYYTHKYIKEINLNKKR
Twort	Twort_ORF7	Twort|_5028_5408	5028	5408	+	Phage protein				ttgacctatgctaaagataaaaaatgggaagatgcaaagacttttataaaacaacagggtatgaaagataattggatagaaatagtagattattataggcaaataggtggtacgcacgttgctgtatttattgctctagaaaaagaaaagtatatgatactagaagcaactactgataatagggtaatattagtagataaaaataataatattgttttagaagattataatgtggttatggaatctaagaagatgttttattatatagaacaaccctttaaacataaaatagacttaaatagttctataagtagtattacctacaataacacagatacattaacaatgtacaaccataaggatggtgacacggttggctga	MTYAKDKKWEDAKTFIKQQGMKDNWIEIVDYYRQIGGTHVAVFIALEKEKYMILEATTDNRVILVDKNNNIVLEDYNVVMESKKMFYYIEQPFKHKIDLNSSISSITYNNTDTLTMYNHKDGDTVG
Twort	Twort_ORF8	Twort|_5401_7119	5401	7119	+	Phage protein				ttggctgatatttttaaacgtctaaggttaggtagagattatgaggacataattgatactgtacctatagatgatggattacaggcaaatattagaaacatagaagaaaaaagtaaggaacttaacaaatcattatatggtaaacaacaagcatatgcagaaccatttcttgaagtaatggatacaaaccctgaatttagaacaaagagaagttatatgaaaaattcagataatttacatgatgttctaaaacagtttgggaataacccaattttaaatgctatcattttaacaaggtcaaatcaagtagctatgtactgtcagccctcaagatataacgaaagaggattaggttttgaagtacgcatgcgtgatttagatgctgaacctggaaaaaaa…	MADIFKRLRLGRDYEDIIDTVPIDDGLQANIRNIEEKSKELNKSLYGKQQAYAEPFLEVMDTNPEFRTKRSYMKNSDNLHDVLKQFGNNPILNAIILTRSNQVAMYCQPSRYNERGLGFEVRMRDLDAEPGKKEKEEIKRIENFILNTGRDKDIDRDSFQSFCRKIVRDTYTYDQVNFEKVFNKKNATTMDKFIAVDPSTIFYATDKNGKIIKGGKRFVQVINKKVVASFTSREMAMGIRNPRTELSSSGYGLSEVEIAMKQFIAYNNTETFNDRFFSHGGTTRGILQIKSEQQQSQRALENFKREWKSSFSGINGSWQVPVVMADDIKFVNMTPTANDMQFEKWLTYLINIISALYGIDPAEIGFPNRGGATGGKGGNTLNEADPGKKQQQSQNKGLQ…
Twort	Twort_ORF9	Twort|_7280_8053	7280	8053	+	Phage protein				ttggaagaaattaagtttaatgcctttttagaagctgatttacaaaagtcagtagatgttaaaactgatgagaaaaattactactttaaaggatacgcaagcacacctagtagggatagacaaggtgaagttattaaccctaaaggtatgtcattagatatattcaaagcagatggatatgtaaactacgaacaccaaaaagacaaactaattggtatccctacagataattgttacatagacccagataaagggttatatatagaagtgcagttatttaaaggtaataagtatgctgaggaaatggtagaacttgcacagaatttagaaaagtctggtactggtagaaaaattgggttttctattgaaggtatggttaaaaaacgtaatacccaagac…	MEEIKFNAFLEADLQKSVDVKTDEKNYYFKGYASTPSRDRQGEVINPKGMSLDIFKADGYVNYEHQKDKLIGIPTDNCYIDPDKGLYIEVQLFKGNKYAEEMVELAQNLEKSGTGRKIGFSIEGMVKKRNTQDNTIIDEMVVTGVALTKLPANEQSRAEFVLKSFLTGTGTTPDTQVDAGALRRESLASSITNLTYVTKIKDLKEFNNTWNQVVEHLEKNNLMGYEESVVTLQLAKGLSRKDAELAVMEINKKQLED
Twort	Twort_ORF10	Twort|_8059_9054	8059	9054	+	Phage protein				atgagtaaattttcaaatattctagaagaatataataaattacaatcacaagatgttgaaaaatcattagaagaaaataaagatgaagaacctaaagaagaggctactgtagaatcagttacggaagaacaagtagttgaaacagatgcaccgcaaaaagaagaaccacaacaagtatctgaagaagacgctaaaaaagcacaagaagaatctaagaaattagaatcagaaaagcaagaagaagataaagaagtagagaagtctgttaaagattctaaagacccagtagaccataaagatactaaaactgaagacaaagacaatgagaaacgtaaaaacaaaaaagaagataaagaagacgagtctaaagaagaagatgaaaaagaatctaagaaagat…	MSKFSNILEEYNKLQSQDVEKSLEENKDEEPKEEATVESVTEEQVVETDAPQKEEPQQVSEEDAKKAQEESKKLESEKQEEDKEVEKSVKDSKDPVDHKDTKTEDKDNEKRKNKKEDKEDESKEEDEKESKKDKDKEDKKSENKKDSEKVKKSALSDEDIVEGFSTVLKSLQDLPKQFATKDDVKEIKKSLEELQDAFAEKEKKQEEKVETIKEEVNKEQEDKEEENTDESVEKSVTTSNTAQQDDVNYVSKSAVVEEEVQEEQPEEDKQEVNTITQEDREAFMNKFKSESQRRDKPTRQLNDAYLAYMDVRNNGENASPSSLKTVKDFIK
Twort	Twort_ORF11	Twort|_9146_10534	9146	10534	+	Phage major capsid protein		FIG00016372	isu;Phage_capsid_proteins	atgcataaagatactaacttgacagcggaacagaataagtacgctgataagttccaagaagaagtaatgaaatcctaccaaacaggatatggcattacacctgatacacaagtagacgcaggcgcattacgccgtgaaattttagatgaccaaattacaatgttaacatggacgcaagatgacttgattttctaccgtgaaatctcacgtcgtcccgctcaatctacagttcaaaaatatgatgtttacttacgtcatggtaatgtaggtcattcacgttttgttcgtgaggttggtgtagcaccagtatctgaccctaacattcgtcaaaagaccgttgaaatgaaatacgtttctgatactaaaaacttatcaatcgcatcaactcttgttaacaac…	MHKDTNLTAEQNKYADKFQEEVMKSYQTGYGITPDTQVDAGALRREILDDQITMLTWTQDDLIFYREISRRPAQSTVQKYDVYLRHGNVGHSRFVREVGVAPVSDPNIRQKTVEMKYVSDTKNLSIASTLVNNIQDPMQILTEDAIAVVAKTIEWASFYGDASLTADPTGQGLEFDGLAKLIDKDNVIDAKGESLTETLLNRSAVLIGKSFGTATDAYMPIGVHADFVNSVLGRQMQLMQDNSGNVNAGYNVQGFYSSRGFIKLHGSTVMENELILDESLQPLPNAPQPATVKATVETGKKGLFTDEHDRAELTYKVVVNSDDAQSAPSEAVTATVNNATDGVKLEISVNAMYQQQPQFVSIYRQGRKTGDFYLIKRLGMKEVNDEGKLVFYDLNETIP…
Twort	Twort_ORF12	Twort|_10621_10890	10621	10890	+	DNA topoisomerase I (EC 5.99.1.2)		FIG00000204	isu;DNA_topoisomerases,_Type_I,_ATP-independent	atgttacattatcataaacctaatttgactattgcaactatccatggagaaattacagtagatgagaatggaaaagttagtggactaacaaaaacacaagagaaagattttaaggacgttgtaggttatacatatgcagaggataaaaaaccacaaccaaagaaagaagaaccaaaagaagaaaataaagaagaagtaaaaacagaaccgaaaaagaaaacaacacgaaaaactacacgaaaaacaacaactaaaaaagatgaagagtaa	MLHYHKPNLTIATIHGEITVDENGKVSGLTKTQEKDFKDVVGYTYAEDKKPQPKKEEPKEENKEEVKTEPKKKTTRKTTRKTTTKKDEE
Twort	Twort_ORF13	Twort|_10902_11813	10902	11813	+	Phage protein				atggttaattccatgtttggaggaaatttagacccttacgaaaaatcactaaattatgagtacccttaccacccatcaggtaaccctaaacagatagataaaaaagatatagaaaacttaactttagcagactatgggtggactccagaggctattaaaaaccactacatgtttggtgttaccgtgcaaaatccagatacaggtcaacctatggatgactctttttataatcatgttttggagatagctatagacaaagctgaaaaagcattggatattattattctacccgatattaaaaaagagatgcgtgactactatgaaacagaatttaatagttatatgtttgttcatgcatttaataaacctattttacaagtagaaaagttacaattaggt…	MVNSMFGGNLDPYEKSLNYEYPYHPSGNPKQIDKKDIENLTLADYGWTPEAIKNHYMFGVTVQNPDTGQPMDDSFYNHVLEIAIDKAEKALDIIILPDIKKEMRDYYETEFNSYMFVHAFNKPILQVEKLQLGFNGRTIYDYPANWWKVSHVGGHVQLFPTALMQTGQSLAYDAVFNGYPQLAGVYPPSGANFAPQMIQLEYVAGMLPRKRAGVTKPWEVPPSLEQLVIKYALKEIYQVWGNLIIGAGIANKSLEVDGISETIGTTQSAMYGGASAQIIQIDADIKELLSGLRSYYGQNMVGI
Twort	Twort_ORF14	Twort|_11825_12712	11825	12712	+	Phage protein				atggaaaaaaggtatattctgggttcaactaataatgcagaagtatttaataaatctacacaatactcaacaaatacaggtagtatggagcaagataaaactaaatatactactagattagagtttgataccgttgatatgattagatttattaatgacagaggaattaaagttttgtgggaaagtgcttacttttgtccttgtttaaataaacagacagggcaacctaggatggactgtccacagtgtcatgggaaaggtattgcttatttaccacctaaagaaacaattatgatgatacaatcccaagaaaaaggcactaactatatggatataggattacttgatacaggaacagctattggtactacactacttgaaacaagagtttcctacaga…	MEKRYILGSTNNAEVFNKSTQYSTNTGSMEQDKTKYTTRLEFDTVDMIRFINDRGIKVLWESAYFCPCLNKQTGQPRMDCPQCHGKGIAYLPPKETIMMIQSQEKGTNYMDIGLLDTGTAIGTTLLETRVSYRDRFTVPEVLMPQASIHYVSEERIEKGIPMYYDVKEIEYIATQDGIVPNDDYKLENNRLFLDKKYQGQNITIKILMVLRYIVSDILKESRYQYTKFNQARPKFENLPQKLLLKREDVIVTPAPYKVESGIGNDIEAKVEDPKATPNKPNISNMGGFFGGAFES
Twort	Twort_ORF15	Twort|_12712_13356	12712	13356	+	Phage protein				atgggaaaaagagtacaagtaaaaggtaatagacctaacctattcaaaggtgaccaaccacgaaaagtaggtagaaaagctattaatgagatgaaagcagagattttagataacctacaagtagtagctcaatcagcatcagatgatgatgtctatattaaacgtatgcctaactacttagaggttacggaaaaaaagttagaaaagcacggtgttattgaccttaaaaaagcttttgccaaatctagtaaacgtagacctaaaaaagatggtggttggtaccttattgtacctataagaatcaaagcaaaaagccttaataaaaaagcatatcatgatttaagaaaagcacaaatacctagtggtgcaaaatctgttactaaagtaactgattactta…	MGKRVQVKGNRPNLFKGDQPRKVGRKAINEMKAEILDNLQVVAQSASDDDVYIKRMPNYLEVTEKKLEKHGVIDLKKAFAKSSKRRPKKDGGWYLIVPIRIKAKSLNKKAYHDLRKAQIPSGAKSVTKVTDYLDGRRKSVTHPALKPQPMSKNTTRFKTKNKKQSGYAIFRTVSNTSPANSWILNRDKVTNKNFSKTTIRNIERLMKWKLENMK
Twort	Twort_ORF16	Twort|_13387_14214	13387	14214	+	Phage protein				atggactcttatttacgaaaagaattagagccaaggctacgtacagtattacataattgttatattatagatgaagttttaaaagactttgatgaacaagctcgtgattcttttaaagaatcattttgtggtaaggatgcacctaatgaggttactataggatatgattttcctaagtttaaaaccaatcatggtgcgcattatttaatacaactagatgagggtagtgaaacacaaaactcactaggtaatgtacaaggttcttatacagaggctaacgatgataccaaaagggaattagtcacagcaaaaaaagtaaataataggttagtatttacagtatccaaacctatacatgaggttttatatgtagaggatatagcattttcctcatcagat…	MDSYLRKELEPRLRTVLHNCYIIDEVLKDFDEQARDSFKESFCGKDAPNEVTIGYDFPKFKTNHGAHYLIQLDEGSETQNSLGNVQGSYTEANDDTKRELVTAKKVNNRLVFTVSKPIHEVLYVEDIAFSSSDEVQIEDNTFSFNYEGNEDYENYNAIITYVEKTNNTKGIVKGFTAEERCIIVGLSYNVDVARCLDAILKMLLISMRDGIEEQQSLQLQNLSFGTMAPIIDDGESPIFGRPTTIKYTVSHDLDYTITQDINKLTFKERKDKNGK
Twort	Twort_ORF17	Twort|_14204_14413	14204	14413	+	Phage protein				atggcaagtaaaagaactacacctaaatataaacataatgggtatgttcatattgacactttcttagacacagcaaaaactgtgtttcatttatcagagggtcaatgcgaaggatttaaagcccttatgtctggaaagcattatcaatttcaagaaacagacttcttaccttacttagaagactacttaggtaagaaattagaagtttaa	MASKRTTPKYKHNGYVHIDTFLDTAKTVFHLSEGQCEGFKALMSGKHYQFQETDFLPYLEDYLGKKLEV
Twort	Twort_ORF18	Twort|_14434_16197	14434	16197	+	Phage major tail sheath				atggcaaaagatatatttccacgtagacctatccaacgtccccatgcttcaatcgaagtagattcatctggtattggtggttcagctagtaacagtgaaaaaattctatgtttgattggtaaagcagagggcggggagcctaatacagtctaccaagtacgaaattatgcacaagctaaatcagtatttcgttctggtgaattactagatgcaattgagttagcttggggttctaacccacaatacacagcaggtaaaatcctagctatgcgtgtagaagatgctaaagcatctcagttagaaaaaggtggactaagagtaacgtctaaaatctttggttccgtatctaatgacattcaagtagcattagaaaaaaatacaatcacagattctttacgt…	MAKDIFPRRPIQRPHASIEVDSSGIGGSASNSEKILCLIGKAEGGEPNTVYQVRNYAQAKSVFRSGELLDAIELAWGSNPQYTAGKILAMRVEDAKASQLEKGGLRVTSKIFGSVSNDIQVALEKNTITDSLRLRVVFQKDNYQEVFDNLGNIFSINYKGEGEKATFSVEKDKETQEAKRLVLKVDEKEVKAYELNGGAYSFTNEIITDINELPDFEAKLSPFGDKNLESRKLDEATDVDIKGKAVYVKAVFGDIENQTQYNQYVKFEQLPEQASEPSDVEVHAETESATVTATSKPKAIEPFELTKLSGGTNGEPPTSWSAKLEKFKNEGGYYIVPLTDRQSVHSEVATFVKNRSDAGEPMRAIVGGGTSETKEKLFGRQAILNNPRVALVANSGKFV…
Twort	Twort_ORF19	Twort|_16272_16637	16272	16637	+	Phage protein				atggcatctcaagctaaacagacagtccatactggtaataccgtaatgcttatgattaaaggtaaacctgtaggtagagctcaatcagcgtctggtacacgttcttacggtacagaaggggtatatgagattggttctatcatgccacaagaacacgtttaccttaagtatgaaggtgaattaacagtagaacgtctacgaatgaaaaaagagaactttgcaaaattaggatatgcttctcttggtgaagaaatccttaagaaagatattattgacattgttgttattgacaacttgactaaagaagtgcttgtgtcatatcacggttgtagtgctaataactatgaacttcgtagcttcacatag	MASQAKQTVHTGNTVMLMIKGKPVGRAQSASGTRSYGTEGVYEIGSIMPQEHVYLKYEGELTVERLRMKKENFAKLGYASLGEEILKKDIIDIVVIDNLTKEVLVSYHGCSANNYELRSFT
Twort	Twort_ORF20	Twort|_17654_18967	17654	18967	+	hypothetical protein				atggataagaaaatattaaaagaagctagtagattagggataaaaattattaaagaggataaaataacaagaaataaaacacatgtaggagtaattcttagaggtaagtttaaagggtgtgaatgccatgtatcttacgaatatttaaaaaacaagaataataacacagaatttgtaattaccattttaactgatagaggtaagaaacagtattttaataaagtagcagaagaaaggggatataaaatactagaataccccaaagagttactaacggtaaatagatgtaaacttttatcacccaaaggtaatacatgggatgtacaatggaactcctttgaaaacaataggaacagtaactgccctaaagataaattaaaaagcataggagagagaata…	MDKKILKEASRLGIKIIKEDKITRNKTHVGVILRGKFKGCECHVSYEYLKNKNNNTEFVITILTDRGKKQYFNKVAEERGYKILEYPKELLTVNRCKLLSPKGNTWDVQWNSFENNRNSNCPKDKLKSIGERIVATILRENNIDFTSEKGIYTGLKVRQRLDFYFIIGGQKYAIEYMGRQHTEEVKGGWGVSLDRIIFLDKLKEEYCRSNGIKLLQVWYPMEDKESIFTEIKEFLDIPLKYTPEVDYISRLNDNEEEILEYYKNHSAEETSNKYGITINQVKGILNRTKFTKRFKSVEGINIKSGEKLQFNTLKEAQEYFKDSKGVDTIRACVIGKRKTACGYIWRYKDEDFSELSTKITDKRIKVFKAIKGSEVITLPLQMLSIKTGLAIQTITKLAR…
Twort	Twort_ORF21	Twort|_19026_19184	19026	19184	+	Phage protein				atgaacaatagacaatctaaattaaaaggtcaaaaccaattccattaccatgacaaaccaacagataaaggttgttataaacgattaaagaaaaggaaaacaagaaatgagcttaaaaaatatttacaaaaagaaaggaagaaatacattgacaaatag	MNNRQSKLKGQNQFHYHDKPTDKGCYKRLKKRKTRNELKKYLQKERKKYIDK
Twort	Twort_ORF22	Twort|_19174_19311	19174	19311	+	Phage protein				ttgacaaatagaaaaacaataggtaaactaagtaaaactagagctacttggaacattaacccagtaacaagagtaaagaaagataaaactaaatacacaagaaaaaagaaacataaaaatgttgacagtgattattag	MTNRKTIGKLSKTRATWNINPVTRVKKDKTKYTRKKKHKNVDSDY
Twort	Twort_ORF23	Twort|_19347_19802	19347	19802	+	Phage protein				atgttttattcagaaagaagaacaacttgtaaggaaaggcaacgtaaaaaacattattcacaaatgacgttacaagaaaagaaagattgtgtttcacttttacaaaatgtttttgaacaatgtaaattctttaagatgacaccacattttaaagaaaaatcacttactaggatagattttgacttacttaaaaacttcatacttcataacaactatgcattcttaaatattatagaatacaatgaaacaaaaacacggtataatacacaaaaacgtattgtacttaaatatcctgagattgtgaaagtaaaaggtattccttgttttcaatatttagttatcacaaataatggtaagttagttactacatattataataagattaacgatgtacataaa…	MFYSERRTTCKERQRKKHYSQMTLQEKKDCVSLLQNVFEQCKFFKMTPHFKEKSLTRIDFDLLKNFILHNNYAFLNIIEYNETKTRYNTQKRIVLKYPEIVKVKGIPCFQYLVITNNGKLVTTYYNKINDVHKTLDLTYYDKNLKISVDIY
Twort	Twort_ORF24	Twort|_19849_20154	19849	20154	+	Phage protein				atgaacaaaaaacaagaagtattagaaagtatgaaaaaagaattaggatgcttacccccaagtgtaagtatgacaagtaagtatgatgcattacatattcacggagcgttagagaagtttaaagagttatcagatacaggaagtaagttaacaaaaaaatacttaaatgggtcagagatactaactattaattaccaagactttgattctatgcaagactactacttatatttattaagaaactattcaaaaattaaacaatgtttaggtgaaattactgaacattttgaacaacgaattgcatag	MNKKQEVLESMKKELGCLPPSVSMTSKYDALHIHGALEKFKELSDTGSKLTKKYLNGSEILTINYQDFDSMQDYYLYLLRNYSKIKQCLGEITEHFEQRIA
Twort	Twort_ORF25	Twort|_20237_20689	20237	20689	+	Phage protein				ttgacagaagaaaataaaaacgtagaagaagtaaaaaaggaaacacctaaggaagaatctaaaaagttaacaaaagaagaaattgataaacttaaatataaacaacaagaagaacgtgaggaagttattaataaagttattcgtggtgtaaacgatatttatgaaaaagaatttaagtttgataacttagatgagcctgtaacatttaaaattagataccctaatgctttagaacaaggtcaaattttaagtgtacgttcttcttactttaatggtacagatatgtaccaatcacaagaaattatttatgcgtttcatatgttagctacattaaatgtagtaggtattgatgtacctaaggaatttagaaatgcagaggagatttaccgactagagcca…	MTEENKNVEEVKKETPKEESKKLTKEEIDKLKYKQQEEREEVINKVIRGVNDIYEKEFKFDNLDEPVTFKIRYPNALEQGQILSVRSSYFNGTDMYQSQEIIYAFHMLATLNVVGIDVPKEFRNAEEIYRLEPLLELYYDWVAWLNTFRY
Twort	Twort_ORF26	Twort|_20763_21221	20763	21221	+	Phage protein				atgcgtgagtttaatgtactccctacagacgaaaggtttagaaatctaactgaccttcaaatagaatttatattatataatatggtacaagataataaagaacaagaacttattgctaaaggtaagagatttgatagtcattttgaagatgatgacaggtcttggatggaagctgatgaggaagactttgaagttgtaccagattatattgacttagaagatattaataaacaaattgaaaataaattatctgaagaagaaaaacaacgcagacaagaacgttttgattcagatgaccctgatgaaatggatagggtagatttagttttagaagagcaacgaagacgtatagaagaactagacagggaattaggaataactagtgataaacctgttgaa…	MREFNVLPTDERFRNLTDLQIEFILYNMVQDNKEQELIAKGKRFDSHFEDDDRSWMEADEEDFEVVPDYIDLEDINKQIENKLSEEEKQRRQERFDSDDPDEMDRVDLVLEEQRRRIEELDRELGITSDKPVEYSKDTIGQALDELDEDDWI
Twort	Twort_ORF27	Twort|_21272_25081	21272	25081	+	hypothetical protein				atgctcaatgataactataggttagtattgtccgctgatagttctgatttagaaaatgggcttaaggcaatacaggcatatatggatgcactagagaagagtaacatagatgcacccttagataaatttaatgaaaagttaagacaaattgctaaagagataaaaaatgttcaaaagattcaaaaaagtgtagaaggaacttcttttgttaaagctaaagatatgaatgagttagtaaactcatctaaaaaagcacacaaagaaattagtgatttacaagacgctttacaagatgttgctgaaactgataaaataaaagggttcattgaccccaaggttcttaagacattcagtagtttaaataatgcccttaaagaaacaggtaacattgttgatgaa…	MLNDNYRLVLSADSSDLENGLKAIQAYMDALEKSNIDAPLDKFNEKLRQIAKEIKNVQKIQKSVEGTSFVKAKDMNELVNSSKKAHKEISDLQDALQDVAETDKIKGFIDPKVLKTFSSLNNALKETGNIVDEVSGKSIGVDADIKQRMRDMKEFGTQTKKAMELQKQFDDISAHKKNLSATQRRVSGTLDRTRSTNRMTYIQSEKMKSDLSVLGSSKQRKTQAENTMNSLRDEQRKARQQYQDIQGRASRNEISESERRKLSAEIQNEIQIRSKVIQKYEELSKELDKSIGSYNKNSSEYSGRTVEARRGSFGSLVADRAPSIVSHAVMGALAPLTAMFFNGRSISQQNRPRKIALGQQLGTNIDNVGNYMNEGMKEKGLGYDRGATLEMAQGVASAT…
Twort	Twort_ORF28	Twort|_25129_27543	25129	27543	+	Secretory antigen SsaA-like protein				ttggctcacaaaatgcatagatttagaagacctaaagtaagatttgagtttcatacagatgaaaatatatttactttaaggtatgaaaatacaaaagaagtatcaggaggccaattaggagataagattataaattttgagactaaaaatgcaatggctgatgatagtgcagtatttgtcctcacactagcaggagatactcattgggataagttgttaatgataaatgatattgttaagatatttgttaaccctagcatggaggatgacacagaagggcaagtacttataggtatgatttcatctgtaaacaacgtaggtagttatggcaataaccaaaaggcatatagaattactggtcaatcattttctaaaccatttatgaagtttggattaggt…	MAHKMHRFRRPKVRFEFHTDENIFTLRYENTKEVSGGQLGDKIINFETKNAMADDSAVFVLTLAGDTHWDKLLMINDIVKIFVNPSMEDDTEGQVLIGMISSVNNVGSYGNNQKAYRITGQSFSKPFMKFGLGVMREVNAFLPMAGWLEDGEGEGKIKFTGSSSHEVMKQILDRFVPYMRYKYPNKQGKPISNLTEYFMWDNLESWDEYENIRDVTPFINFDGSLSDLMDFTTAKPFNEKFYRNNKEQGKTELVLRRTPFNPTQWRALEYTVVETEDLIEEDVGKNDVETYSIFNVTNSMMYKQIDAKVFSKPQYHKELVDRYGYSRLEVENPFIFDEDKSTTDEESNDNDTGQELGSYDKVVNDLNNMGRDNISRNTEKMVSKLARTYRNIRKDKAKK…
Twort	Twort_ORF29	Twort|_27556_28413	27556	28413	+	Phage protein				atgagaatagagcaattagtagaaatgtatatagataatatatataactacccttacccatatgatgaggctatgtttaataaaaagaatgaagaaataagaccgtatgtagataactcattgtataaagcaatacaacgattacgaccatattatgatgttatagagtatatgaatatttcaaaaaaagattacaatgtaaaagaagtaacaacaggacagtatgaagtagactttgaagttacgtctgtatctaaaacaaattttaatcactatgctgaatcaacatttaaagaaacaattaagattcagttaaaccctattaagattgaaagtttagatgatagtgcaacacagcactatgcaacatatcaagatttagaggatgattacaagtac…	MRIEQLVEMYIDNIYNYPYPYDEAMFNKKNEEIRPYVDNSLYKAIQRLRPYYDVIEYMNISKKDYNVKEVTTGQYEVDFEVTSVSKTNFNHYAESTFKETIKIQLNPIKIESLDDSATQHYATYQDLEDDYKYDLTLPHKASELVQKNINNKSIQYQFKGAPKDNPFESDTTSLLDSYNMVYWLYNDEETNLNYPLDYNSILNSGVFKDISVRHKYISDIDLLEDGDLLFFGKNNNEVGIYVGDKEYVTIKGKFPKDNTTIQKYNLEKDWELFNGKIYRLKDDYL
Twort	Twort_ORF30	Twort|_28410_30224	28410	30224	+	Glycerophosphoryl diester phosphodiesterase (EC 3.1.4.46), phage variant				atgatacaactacaatcatctctaggaaagggattaaagcaggttgattctgatgattttaaattacaagaattattaataggtaaagtagttaaagttaattatagaacacatactgtagaggtaaatgttaacaataatactttaggtacaaatccagtaaaaaaaggggatacgttttctgtaccttacccacgaagatttataggtacaacacctgaggggaatacttttggtagtaatgagcttattacacctggttctgttgttcttgttgggtttttagattcttcctataacaacccaataattgtaagtacatatggaacctccttacaaaataaacttttaagtacctcccctatggagacagggaattttaaagataataattatttt…	MIQLQSSLGKGLKQVDSDDFKLQELLIGKVVKVNYRTHTVEVNVNNNTLGTNPVKKGDTFSVPYPRRFIGTTPEGNTFGSNELITPGSVVLVGFLDSSYNNPIIVSTYGTSLQNKLLSTSPMETGNFKDNNYFKYFSVLHNIYPSMTYDFHDGDGSMIKTFNGKTFLSMTSNEEERPQATDYHVGTDYYDLYPTYYSNKKAKEPRNQKAPNVLFKHQGMFNNTNEPDKHITTFYIDQNGTIRFSVMEKDLQKRTFFEIDNEGNQKTVHQGDSLLLGEAQVWVEYGINSESNTFYVKNDKHKLEFTDRGLEINDRPILDNLDNSVEDALSNLETVRKGLEEINYLLDGVGKENIKELIDATKIAIEKSNKAELTTKGFQSSIDDVTSKLNSAIEKYDKFI…
Twort	Twort_ORF31	Twort|_30314_31093	30314	31093	+	Phage protein				atgccacagtctgatggaagaaacacattaatgagaatgagtttaataatcccagatagtaatggaaataaacatacatataggtttaaagtaaatccagaaagttatacaatagaacacccacaacgttctaatattattaaaacaaaatctgatattatttttgaggattatgggtctgatgtaaaaatgataaccttttctggaactactggttttaaatcagcaagaaacgtaaacggtgtcgtgcaaactggtaaagaacgtatggatgaattagaagaaagaatcatagaatattctaatatatctaattcaggtagtgtttctttatcaaaaatggaattatataactggacagataataagtattataaagtacatttatcaccacaagga…	MPQSDGRNTLMRMSLIIPDSNGNKHTYRFKVNPESYTIEHPQRSNIIKTKSDIIFEDYGSDVKMITFSGTTGFKSARNVNGVVQTGKERMDELEERIIEYSNISNSGSVSLSKMELYNWTDNKYYKVHLSPQGLKIERSADKPLLFNYELSLMVLGDAGEPDRSSQVDPEFGNVIKPGEEDVRNRLNNSNSEVTRNRDRNNQKYSVHDNTRENIRMKNGNNLSSNGKVIYNPRLTTNGLSGTLDSTALLIGYGDGGVQT
Twort	Twort_ORF32	Twort|_31090_31623	31090	31623	+	Phage protein				gtgaggcatataattgaacagccatctggtctattatcatatttaaattctattaataatgacactagacatttaaattttaacattttagatgaagagcttatgtttgtttctagattttatacacctagattacagctaagtgagttagcgttaaaaacgttaaaagaaatacaagaagacaagataccaaaaaaggaaagatattttaacacaaatacaataccagaaaaagtaaaaaattcctcattacagctacaaaaccctagagtatattatatccttcaaattataatcttagaggcttatgctattgtaaattgtttcttagaaaacccagaaaacttagtgtatttaacagacaaagatatggatatagttgtgagaaacattgcgtat…	MRHIIEQPSGLLSYLNSINNDTRHLNFNILDEELMFVSRFYTPRLQLSELALKTLKEIQEDKIPKKERYFNTNTIPEKVKNSSLQLQNPRVYYILQIIILEAYAIVNCFLENPENLVYLTDKDMDIVVRNIAYTIDYLTDFEEYNSLVLDLRQLEMNLNNVKLQLPLLKKEVVTNEV
Twort	Twort_ORF33	Twort|_31613_32317	31613	32317	+	Phage protein				atgaggtttaagaaacatgaagttacttatggtgaaaccatgcaagcaatatctcaaaagtattttaacactcctagctattggatagaccttatagaacacaataacttaaaatacccttatattgtagaaactgatgaggagaaaaaagaaaatccagagcatttagttacttacggggatacgctcatcataccttctgaagaagaattatctaatgtatctttacaggaattaaataaaaaagatatagatacattagtagaattgtctttaggtagagacttaaatattacatcagacgaatcatattttaatatgcatggaactagtgatgagattttatcttttaatgacaatggaaatggtgatttagatgttgttaagggtataagcaat…	MRFKKHEVTYGETMQAISQKYFNTPSYWIDLIEHNNLKYPYIVETDEEKKENPEHLVTYGDTLIIPSEEELSNVSLQELNKKDIDTLVELSLGRDLNITSDESYFNMHGTSDEILSFNDNGNGDLDVVKGISNIKQQLQTRLLTPQGSLLMHPDYGSNIHNLFTYNTVETATLIEMEVTRTLKVDTRVENVNLIDWTIKGNEYKGEFEVTIRSVENSIRFVLDMDDSGIVALFE
Twort	Twort_ORF34	Twort|_32331_33377	32331	33377	+	Phage baseplate		FIG01305804	isu;Phage_baseplate_proteins	atggaaacaaggaagtttacaaacatattatctaagcttatagacaaaacaatgattgctacacataagattactgactttactccagggtctgctgttcgttctttgtatgaggctatagcactagaaatagaacaattttatattttaacaaaagagaatatttactggggcattcaagaaggtgttattgagtcttttgattttaaacgtagacaagctagaaaagcacatggaaacgtaacacttagattttataatccaattgaagacgattatattattcctagaggtacaacttttacttctaccaatcaagaatatccttatcaatttgagacattagtggaatatagaatccctaaagattctactgaagctatactagaagtattctct…	METRKFTNILSKLIDKTMIATHKITDFTPGSAVRSLYEAIALEIEQFYILTKENIYWGIQEGVIESFDFKRRQARKAHGNVTLRFYNPIEDDYIIPRGTTFTSTNQEYPYQFETLVEYRIPKDSTEAILEVFSKQTGASSNIPENTLNVMTSAPPSLRSINNDSSFNTGTDLESLEDFKKRFQDFVETRGRATNKSVRYGAMQVPDVEGVYVYEQVGLVTAFVHDRNGNLPDTVKKNVEQELEDYRPSGIMLKVEPVIKTLTDISVRVTLSNKDRISDTLQHHIEQVIRTYLNNFKVSDDLILNDLIQVIMNIDDRLIYDVEFSTIHGNTITKPEEIIRAGKIDVTLI
Twort	Twort_ORF35	Twort|_33388_36519	33388	36519	+	Phage protein				gtgagtacatttttaaaaaatctacacccattgttaaaacgacaaaaagataaacgtgataaccaagaccctaactatgctttgattaaagttcttaatgaggaaatgaaccaaatagaacaagatgctattaaaagtaaattacaatcgtcattgaaaacagctactggggcataccttaataagtttggtgattggtttggtgtatatagaaaatctaatgaatctgatgatatatatcgtgacagaattatagagtatgttctactaaaacgaggaacgaataattctattgtaaaagctattaaagattacttagaaaaagaagatgcttatgtatccgtgtatgaaccgtataaaaatattttttatactaataaatctcatttaaatggggat…	MSTFLKNLHPLLKRQKDKRDNQDPNYALIKVLNEEMNQIEQDAIKSKLQSSLKTATGAYLNKFGDWFGVYRKSNESDDIYRDRIIEYVLLKRGTNNSIVKAIKDYLEKEDAYVSVYEPYKNIFYTNKSHLNGDDHLMGYYYRFAVINIKIGSYFPTEILDIVNKFKPAGVKVYLTYEGWYTNTGGYVTKMLEGLPKITNYTLLDRLSGFGDTFYGHLNLSERKESFDNSTSLFNVNRSKTNSKDVLSGSSSSGRTFYNYAYYSTHEYTLEDNSSVTSRDMYSAKEMPLEYYAYSKELDNYIVSYTLPKTQSVKFIHNNFNLEEYFLKYNPEIVTGDKKKNFVDFIGEARYDYYISALVPPEENIIVDLQIFDFVTKTWNTIKTTKVGSKEVNVGGSIGY…
Twort	Twort_ORF36	Twort|_36604_37113	36604	37113	+	Phage protein				atggctattgcgacaataaattcacatgtagaactagctaaattttatgctagtaaagactttcacttagtattaggtaaaacatcaccgtggtctaacgaacagagcccaccacaacctaaagatactacaacaacattagatgaggttattggttataagaaagctaaaaaagtagctttagttagacccgcacaaccaactacagatgacagtaaaactaaaattcagtatggtaatagagaatgggtagaagtatccccagaaaatgctattaaagaaggagctaaatatgtttaccttcaagcagaggtagttggagaggaattaccattaggaacatacagacaagtaggatttactatgggattaaaatcttctactgataaactaaactta…	MAIATINSHVELAKFYASKDFHLVLGKTSPWSNEQSPPQPKDTTTTLDEVIGYKKAKKVALVRPAQPTTDDSKTKIQYGNREWVEVSPENAIKEGAKYVYLQAEVVGEELPLGTYRQVGFTMGLKSSTDKLNLLPSEVQDAGTLIFYDNKQFQNRVAQTTVTESFIMEL
Twort	Twort_ORF37	Twort|_37130_40585	37130	40585	+	Phage virulence-associated protein				atggctttaaattttagtggttcaccctatttagatagattcgaccctactaagaatagaactagagtattgtttaatccagataggcctttacaacaatcggaattaaatgaattacaatctatccaaacttactatttaaagaactttggggatgctgtttttaaagatggagataaggtatctggtatgggatttactttagatactgggaatatactaaaagtgaatccaggttacgtgtatttaaatggtaaagtacgttactacgaaagtaatagttcagttaaacttacaaaagtaggtagagaagaagtaggtattaagctaacagaacgtattgttacagcagatgaagataataacttactagaccaaacaagtggtgtacctagttat…	MALNFSGSPYLDRFDPTKNRTRVLFNPDRPLQQSELNELQSIQTYYLKNFGDAVFKDGDKVSGMGFTLDTGNILKVNPGYVYLNGKVRYYESNSSVKLTKVGREEVGIKLTERIVTADEDNNLLDQTSGVPSYFSKGADRVQEDMVLTVNDPSSATIYVFQDGELYIQASNPEYDRINKVLAERTYEESGSYKVEGFEIFSDAEGKGGDTVPVTVDSGIAYVLGYRVNKPVSTRLNLQKSYDLGTAENESTIYNNSSKIITLANKPVKQVNRVTGQVLVEKESVSRDSVGDTVDYLANNTAFEIVKVWTETSPGVTTKEYKQGVDYRLTNGQSVDWSLGGEEPKGGTTYYVSYKYNRRMESGKDYALKTSGEGANKYWYLDFNTSGTKPIDQSVVLVDY…
Twort	Twort_ORF38	Twort|_40636_40803	40636	40803	+	hypothetical protein				atgcctaatgaatatagagacccttattcacaaacaaaaatatttatcccaacgccccaagaaaaaagtgttttggaaatgcatgataggttaaataaaaaagaaaaattattagatgagaagttaaaacaaatagatgaattaattagtagaggtggactaaaataa	MPNEYRDPYSQTKIFIPTPQEKSVLEMHDRLNKKEKLLDEKLKQIDELISRGGLK
Twort	Twort_ORF39	Twort|_40803_41852	40803	41852	+	Phage capsid and scaffold		FIG01304444	icw(1);Phage_capsid_proteins	atggctttcacttttaaacagctaaagggtacagattatttaagagatgcttaccctaaaataaatgaattaggtattaatagtgcttctctttcccaagaagtagacaaaattaaggaaatgttttctgacatacaatcctttaatatcacagataatacaggaaaaacaccagagggctctcaaataaatcaggattatcttaataattacattgatgtgtatggctccttaacttacccaccaagcaatacagctagcaatggttgggttaatgcaagaataactaattctggagagggaatacttattttcttacccgataattcagaaaagatatttaagaaaactaaacatagcggtcaatggtctgattggactagttttagttctgatgcg…	MAFTFKQLKGTDYLRDAYPKINELGINSASLSQEVDKIKEMFSDIQSFNITDNTGKTPEGSQINQDYLNNYIDVYGSLTYPPSNTASNGWVNARITNSGEGILIFLPDNSEKIFKKTKHSGQWSDWTSFSSDAELNKFIPGDINNNGDFDYKWDSGSGTLEEEISKVAPGLSLFYANQHMSNSKFTEPVRGTIQKDLVSNGYVAIVKAIGYSGKEYVIPVINGTAKPLQQTIMTTDLWKGSQDLATKSTLRLNDAVSNYDYLEFYVEFYVGGVNTFKAPSRLTTVYFRDFNLTNNDTNSGFDLFEGAVSIDSSGLTFTPYLSKKVTGSSIWFNQTGYITIKSITGIKHV
Twort	Twort_ORF40	Twort|_41868_42233	41868	42233	+	Phage protein				atgggaagacaaattaattttgcagtagatggttatgtgttacttttactagataaaaatcttattacaggatacgtaacttatgggcaagctgaaccaggtatgccacaagttattgtgcatgaagatttactacctaaagacttctttaaagaatttaaagtaaataaatacaaatattacagttcacctgaagaaattattattaatccagactataaagacccacaacaagaagagctcgaacaggaagagaaaccccaacaatctacaacaggttctaaatcagttgagcagttaatggatgaactacagagtattaaggatatgcaaaacaagattttagagttacttatgagaaagtag	MGRQINFAVDGYVLLLLDKNLITGYVTYGQAEPGMPQVIVHEDLLPKDFFKEFKVNKYKYYSSPEEIIINPDYKDPQQEELEQEEKPQQSTTGSKSVEQLMDELQSIKDMQNKILELLMRK
Twort	Twort_ORF41	Twort|_42242_43570	42242	43570	+	Phage capsid and scaffold		FIG01304444	icw(1);Phage_capsid_proteins	atggcattaataaattttaaagaaataacagaatctgacacactcaaagcactaacggaggctgttaataacataggtacagagttatctgaggacggtaatatttttgctaaggttgaaaagttagaaacacaatctgcaagtacccctaagtattacctagttcaagatagtggtaaagctaaacaagtatcaagtagaagctcattaagtagtattacacaaacaggattctattatgtatcatctaacgtatctttctatatatcagaattaccacaagagcttagaacagatttactgttaagtgtatatcaaacagaagtaggggtagttcagtttattaacactatatcaactgtcgagtcgaaaaaatactttgcctaccgtgtgaattat…	MALINFKEITESDTLKALTEAVNNIGTELSEDGNIFAKVEKLETQSASTPKYYLVQDSGKAKQVSSRSSLSSITQTGFYYVSSNVSFYISELPQELRTDLLLSVYQTEVGVVQFINTISTVESKKYFAYRVNYNGMAGSWRFIDSRINNRSTLVVGGSYKDIITPGNYIVNSLKDLPDSNSDGYLSVITNQSDERSYIYISPDNKMYHSVSNQSKDYEWVKEFETKDIEKYLLTNLDGSFNLLIYSNEGKSFETKVLEYLNSLDKPRTFTFYIQGGVSGNPSSGSCRGLFVIDSINYGNYYMIDNYGNLFTGSLNNGALLKAKPSTSSDVLWTGAKNFTDKGTVETLKFPIADYEYVKIFVTVPSQGPNTSDITNDLQNGAHEFYIKGQSRASVSGLVV…
Twort	Twort_ORF42	Twort|_43659_46673	43659	46673	+	DNA helicase, phage-associated		FIG01115708	icw(1);Phage_replication	atgaagttacgtataaaaaaccttttcacttatgttgaatttgaggaggatgataagtatttaaaggacatatttttaaaacgtgtacataaaacaattggcgcaagacaacaaggatttcagtttagtcctgcatataagagaggtagttgggatggatacattgatttctatgtttacgaggaggataaattccccacagggctcctacatagagtagagttattactaggagaattacaatcaagatataacttccaatattctaagattgatgaacgttctgaaagtttcttagctcctgaagatattgacaaagaaattaaattacttgataataagataggtcagattactttaagagaatatcaatatcaagctgtgtacgaaagtttggtt…	MKLRIKNLFTYVEFEEDDKYLKDIFLKRVHKTIGARQQGFQFSPAYKRGSWDGYIDFYVYEEDKFPTGLLHRVELLLGELQSRYNFQYSKIDERSESFLAPEDIDKEIKLLDNKIGQITLREYQYQAVYESLVNFNGVLKIATNGGKCISMDSMILTTEGYKSLQEIFETQGVKVDNKEKVIELKYPLINRYGDVEYTSHFTKNGEKPTKRIKTNKGIELVNTYNHPLLVREGFNLIWKKSEDIEVGDILVSRVGDHQFGNNNTVENEEEAYALGCMVADSYLGSYSRLSFSNDKKEILDKVSKFWNTFSNKEVYYDTYKESKGITIHLHDTNKTKEFHDKYKIEYGVAKDKKIPKCIMESPENIQLAFVSGYLECESSISEKNLEVTSASKDLLKDLQ…
Twort	Twort_ORF43	Twort|_46679_48166	46679	48166	+	Phage protein				atgagtaagataaagagaagattatatagttatttagaacagtattcattaaagcatgaatacatagcaacaacaaaaaaagaattagctgaaaaacttaatatctctttgtctgctcttacatctaaccttaagaccttagaaaatgaaggtaagattgttacttctactaaacgtggaaacaatggtgggtttattgttacccttaatttacctaatactgttaatgaggtagaaggtaatataatagagtctagtaaagactacgctaactatttaaaagaaaaagtatttcctacttaccaatacaactataaaggtaaacgtagaactaaagttgaaatggtaaaatataatgctattaaggataagcaaagaaaagttatatatgatatgaac…	MSKIKRRLYSYLEQYSLKHEYIATTKKELAEKLNISLSALTSNLKTLENEGKIVTSTKRGNNGGFIVTLNLPNTVNEVEGNIIESSKDYANYLKEKVFPTYQYNYKGKRRTKVEMVKYNAIKDKQRKVIYDMNYYLDGLLYPDKELFNLSYDPEGFYKAFILYKLYNQYSAMFCKHKFEETKKDFYTAKMQYYMNYPTPKNFFSTKEFTIFYKLQKLTKEYDINVFKYIQNVFKNVDYEYRNGYKKTYLPQPNYLISEKYIDRYLKYVKGVTKNVNTTQRHVGDLELLVDSSIFTEDLVVQQLHQLYIEGINISKVDINSIFNSALDVEDVMLGLSSNEKQLVLLNFNYEVEQKVSHLPDKNKLLITNYVKQLIINEYDSSIISNKALLSMFTLEREYF…
Twort	Twort_ORF44	Twort|_48159_49595	48159	49595	+	DNA helicase, phage-associated		FIG01115708	icw(1);Phage_replication	atgagtaaaaagattaaggagattattttacataattcattaaaagaccctaattttgctagagatattctaacacaactacctaagcatttgtttagttccgaatccgaaaagatggggtatatttataccgcaattaaaagactcacatacaccgttgataattactcaacagatacggttgctattaaagtagagggcttgatgaatacaaaccaagagtcagaagaagatgttacgaatgctctaaaatatttagatactttatacactgttaaagtagacaacaaagacgagtcattgaaaacagaaattaataaatacattaagaaagagttatctaaagaagcattggtaaagttcatttcagaaaataaacaagaagattctgataacttc…	MSKKIKEIILHNSLKDPNFARDILTQLPKHLFSSESEKMGYIYTAIKRLTYTVDNYSTDTVAIKVEGLMNTNQESEEDVTNALKYLDTLYTVKVDNKDESLKTEINKYIKKELSKEALVKFISENKQEDSDNFTELIEQLKQIEVNNLGDGDGEFLDFFNDVEKKKELLSKLSVNKYSTGYTSLDAQIEGGIARGEVGLVIAPSGRGKSLMASNLARNYVVNGLNVLYIGLEEKLDRMVLRTEQQILGVDKSALLKDKLQLNEQVFDAIQSKYKEYPTLGNLYMSKHMPGEVSPTKLEQIIINTMIRKDIQIDVVIIDYPKLMRNPYEKYASESESGGRLFEDIRRLSQQYNFVCWTLAQTNRNAYGSDVITSEHVEGSRKIINAVEVALVLNQKDIEF…
Twort	Twort_ORF45	Twort|_49656_50675	49656	50675	+	Phage recombination exonuclease				atgaaatttatattttttacagatagtcattttcatttatttacaaattacgcaaaacccgatgaagagtacgtaaatgacagatttaaggaacagatagaggcattacaagaagtatttaatattgctaggaaaaataaagcaaaggtcatcttcgggggtgacctcttccacaaaagaaatgctgtagatacacgtgtatacaatagagtatttgaaacctttgctagtaatcaagatatacaagtgtacatggttcgagggaatcacgatgcagtttctaactctttatacacaaattcaagtatagatatatttgaaacactacctaacgtaggggtaactaaatccttacgtagtgagtccttatctagtaaagtacaacttactatgtgtgct…	MKFIFFTDSHFHLFTNYAKPDEEYVNDRFKEQIEALQEVFNIARKNKAKVIFGGDLFHKRNAVDTRVYNRVFETFASNQDIQVYMVRGNHDAVSNSLYTNSSIDIFETLPNVGVTKSLRSESLSSKVQLTMCAYGDETQEIKDYIKSSYQDGKVNILVGHLGVEGSLTGNGSHRLEGAFGYKDLLPEQYDFILLGHYHRRQYLNNNHNHMYGGSLMQQSFSDEQESNGVHLIDTDKLTTEFIPINTRRFITLNEDSENIEEQLNSNNFIRWVGTPEQAKALELDDGLENVQFQIKKQYTMEKRVDSEVTDSPLQITEKYAKEYYPDSIIEIKECLKEVL
Twort	Twort_ORF46	Twort|_50732_51094	50732	51094	+	Phage protein				atggtatcgtataataacgaagattttaatactgtagagcttacagacattcttgataaagaccaactaatagagtttttagtaaaaaatcagaaagttaataatttagatattagtaaagtaaaacaagataaattcgatatgaatatggcggtattgcaatttcaagatgatgagaataatttaacaaatatttgtaatgtagaaaatttagatgaaggtttagataaaatacgtcaaatatttaaagattccgaattagaacatagactacattactttagagttgttgagcatgaagattattattggattgattacggttcacatcacacattctttagagtaacaaagagggggtag	MVSYNNEDFNTVELTDILDKDQLIEFLVKNQKVNNLDISKVKQDKFDMNMAVLQFQDDENNLTNICNVENLDEGLDKIRQIFKDSELEHRLHYFRVVEHEDYYWIDYGSHHTFFRVTKRG
Twort	Twort_ORF47	Twort|_51098_53008	51098	53008	+	Phage recombination related exonuclease (EC 3.1.11.-)				atggttaaatttaaaaaagtagagattaaaaactttatgtctataaaagatgcaacactagagttagacaaccaagggcttatacttatagaaggtataaataagacaaacgattcttttgaagccaatggcgtagggaaatcgacactagtatcggctatcacatattccctatatggaaaaacggaaaaaggtctaaaagccgatgatgtcatcaataaaaaagaaaagaaaaacacatctgttaaactttactttgatataggtgaagataattatattattgagcgttatagaaaagacgaagaaaacaaaaataaagtaaaactattctgtaatggtaaagaaattacaggctctacgaatgatgttacagataaacaaatactagatttattc…	MVKFKKVEIKNFMSIKDATLELDNQGLILIEGINKTNDSFEANGVGKSTLVSAITYSLYGKTEKGLKADDVINKKEKKNTSVKLYFDIGEDNYIIERYRKDEENKNKVKLFCNGKEITGSTNDVTDKQILDLFGIDFNTYLNAIVYGQGDMPMFSQATDKGKKEILESITKVEVYKKAQEVAKEKVKEVEDKQNKLQNSIQQLEYQIDSVQYKIEYEQNNYKEQLQRLEAIKEENTKKEQQKVEEEKKLKEQLYNLPDYRQVQDTFQYSEQYNKIQLALQKLEEKKKELLDSYNNTKVELSVETTKLNTEQNKLNSLDTSDKCPVCGSQIDNNHKLKEQENIKNTILSINERTDYLKTQEDLYKQAIQQLDAKATQLLEVAKREEEQEKQHDKLVYSTK…
Twort	Twort_ORF48	Twort|_53011_53598	53011	53598	+	Phage protein				atgaagttaaaaattaaaaataaatttatgggagtgttagaggttactaattctatgggtgtaactaagttagacgtacccttaagtaacatacatgaatggtatcctttttctaacgcttattcttacaagtataatgtaaaaacaaaagatttagtattaaaacgactacgttcatcactaccagtatcttatgggattgaacgagcgtctaaagagtatgacaaagataaagtatgtaacacagtaacatggataaaccattcagtaaaagacagtaatttacacattattaataaagctaaatcatatgggttacctgttattacagaaaagtatacatatgaagatgtggattatgggtttgcacagttaaatgttatcttttctgaattaaaa…	MKLKIKNKFMGVLEVTNSMGVTKLDVPLSNIHEWYPFSNAYSYKYNVKTKDLVLKRLRSSLPVSYGIERASKEYDKDKVCNTVTWINHSVKDSNLHIINKAKSYGLPVITEKYTYEDVDYGFAQLNVIFSELKSLIINRYLEDKDGSFIVKFKRHNPETQYHLAVQDADEVINNTYDELGQMYKMLLLMKKLSKY
Twort	Twort_ORF49	Twort|_53611_54672	53611	54672	+	Phage DNA primase/helicase				atgagattccaagactttttaacgcaagaactaggaacacctaaaataaataatggggagtatcagtactgctgtcctttctgtggtgaacaaaagtataagttctatgtaaaagactctttacaatccgataacggattgtatcactgtaagaagtgtgatgctacaggaaacccgattacatttatgaaaggctattattctgtatctgcaaaacaagctatagacttattagaaactaaaaatataacttttgagataagcccattagataactacagtaatgaactttcagaatcagataaacttatactacacctaagaaaaaagaatcataaacaggaaacaagaccaacaaaaccccctagattacctataggatttaaatacttaaaggat…	MRFQDFLTQELGTPKINNGEYQYCCPFCGEQKYKFYVKDSLQSDNGLYHCKKCDATGNPITFMKGYYSVSAKQAIDLLETKNITFEISPLDNYSNELSESDKLILHLRKKNHKQETRPTKPPRLPIGFKYLKDNLQNKESYPFLYYLKNRGITLDQIIEHNIAYVTDGYFYKTNGEKASLRNSVIFFTYDNNGKYKYWNTRSIEPNPYLKSINAPSKEQEYARKNCIFNFNVARNERVMIITEGVFDALTFGKSGVATFGKQVTQSQLDQIIQHTNKDTIIYIMLDSDALTNNIKLARRLHEHFTTFVVPHGVEDANDMGKEKAVKVLKENRILATPENLQNYLLQQKLTFNA
Twort	Twort_ORF50	Twort|_54727_55035	54727	55035	+	Phage protein				ttggaaaagaaaagtatttatacatttgtagatgaatacttaattttagaatctacaaaaaataaagaaaagctagaacagttagaagaagaaggtaacagattaactgctacatacacagatgtagcaaaggcaattactaacttaacttacggtattaatgagcaattaactgatgtacatagtatggtagcatccttattatccattttagtagaggctatgtacgaggaaaaggttattgaccaaaaagtattagacaaaattgaagaatatcaaaataaattatatgaaaaggaagatgaataa	MEKKSIYTFVDEYLILESTKNKEKLEQLEEEGNRLTATYTDVAKAITNLTYGINEQLTDVHSMVASLLSILVEAMYEEKVIDQKVLDKIEEYQNKLYEKEDE
Twort	Twort_ORF51	Twort|_55035_55466	55035	55466	+	Phage protein				atggaaaaaactgtatcaactcatgctaaggatatttcgactaatgatttaaataaatggttagaggctgttactactaaccgtcttaatggtaaagagattggagaaaaagaaactaaagagttacaacgtttaggtaatcgtgctgtatctttagaagtagctacacgtattgctatgtctttagcagaacacgaagtacaaaatgtagcatcacgtttattacaatccgtagaccttattcaacaaattatggaagatgaattaggtattgatgaagaaaaacttaataaagcggtagctaaattaaatgataagtatgaggcttacattaaagagcaacaagaaaaaattaaagaagcacaaaaaaaggaagtagaaacagacagtaatgagaaa…	MEKTVSTHAKDISTNDLNKWLEAVTTNRLNGKEIGEKETKELQRLGNRAVSLEVATRIAMSLAEHEVQNVASRLLQSVDLIQQIMEDELGIDEEKLNKAVAKLNDKYEAYIKEQQEKIKEAQKKEVETDSNEKVVSMKPKNEQ
Twort	Twort_ORF52	Twort|_55456_56055	55456	56055	+	Phage protein				atgagcagtaaaagtaaaggtgatacattcgaaagaaaaatagctaaagcactaggtgagtggtggggttataaatttaaccgtacaccacaatctggtggagctagttggggagctcaaaataatgcagtaggggatattgtaacacctcctgacgctgagtttcctttagttatagaatgtaagcatagagaaaattggaacatggataatgtattacttaataacaaagagcctcacacatggtggcaacaagttattagagattcagagcatgtaggtaaagtgccctgtcttatttttactagaaatagagcaagggattatgttgcattaccttatatagaatctgtatataatgaccttagagataaagattatcccgttatgagaacaagt…	MSSKSKGDTFERKIAKALGEWWGYKFNRTPQSGGASWGAQNNAVGDIVTPPDAEFPLVIECKHRENWNMDNVLLNNKEPHTWWQQVIRDSEHVGKVPCLIFTRNRARDYVALPYIESVYNDLRDKDYPVMRTSFITTNLKEEKFYYDVVITTIEGLTHFKPCYIKSCYNEFKVEPYKTTSKKTITKDENSLIDDILDNI
Twort	Twort_ORF53	Twort|_56071_56463	56071	56463	+	Ribonucleotide reduction protein NrdI		FIG00001039	icw(3);Ribonucleotide_reduction	atgacaaaagaggaaagacccataattgtatactacagtggtacaggacaaactaaaagattagtagataaaattaataatgattcatttgaggtaatgagaatgaaaacaggcaatgagatagtagagcaaccttacattcttattacccctacttatatgaaaggtgaaattcctaaacaagtacaaaaatttattagtaataatcatgcacctaaagaagttattggcacaggaaataaacagtggggagaacacttttgcggtgcaagtaaaaaaatagctgaaatgtttagtatacctcttgttgctaagattgaacaagcaggtcattttaatgaagtaaatactattaaagagtattttacaacagaatacaaagttagttattag	MTKEERPIIVYYSGTGQTKRLVDKINNDSFEVMRMKTGNEIVEQPYILITPTYMKGEIPKQVQKFISNNHAPKEVIGTGNKQWGEHFCGASKKIAEMFSIPLVAKIEQAGHFNEVNTIKEYFTTEYKVSY
Twort	Twort_ORF54	Twort|_56474_57217	56474	57217	+	Ribonucleotide reductase of class Ib (aerobic), alpha subunit (EC 1.17.4.1)		FIG00001069	icw(2);Ribonucleotide_reduction	atggcaacttatggtaagtggattgaccttaataatgaggtcactcaactagacgaaaatggaaaaaataaactctataaggacaaagaagccttagaagagtactcaaaatatattgaaaagaatacacgtaattttgataatgaagtagagcgtgtacgtaccttaactaaagagggtacttatgataaggtgtttgatagtattcctgatactattattgaagaaatgacaaagttagcttatagttttaactttcaatttcagagctttatggcatgtcaaaagttctatgaatcatatgctgtgacacagtatgataaagatgataatcctatttttgtagaagattatgaacaacataatgtacgtgttgcgctttatttatttcaagacgat…	MATYGKWIDLNNEVTQLDENGKNKLYKDKEALEEYSKYIEKNTRNFDNEVERVRTLTKEGTYDKVFDSIPDTIIEEMTKLAYSFNFQFQSFMACQKFYESYAVTQYDKDDNPIFVEDYEQHNVRVALYLFQDDYVKAREMLIQLMEQTLQPATPVYLNSGLGKRGELSSCYLFIVDDTIESINFITDSVRQASKNAGGCAVDLTRLRPRGTEVNGVPNASKGVIPFAKNIEQSVSYFNQGKQFCPLY
Twort	Twort_ORF55	Twort|_57620_58669	57620	58669	+	Ribonucleotide reductase of class Ib (aerobic), alpha subunit (EC 1.17.4.1)		FIG00001069	icw(2);Ribonucleotide_reduction	ttgggaaaacgtgaaggctctgcagtatgttatttaaatatattccacccagatattcatgaatttttaagttctaaaaaaattaatgctagtgataaagtaagattagacacattatctattggtgtaacaataccaaataagtttatggaattacttaaagaagataaatactactatacatttaatgtatatgatgttaaacaaaaatatgggtttacattaaatgaaataaacatgtccgagtattatgatatatttgtgaatgatgatgatattagaaaagaaaaatattatacaagagatataatgactgacattgcaagaacacaactagagtcaggatacccttatgttttctacattgataacgcaaatgacaatcaccctttgaagaaa…	MGKREGSAVCYLNIFHPDIHEFLSSKKINASDKVRLDTLSIGVTIPNKFMELLKEDKYYYTFNVYDVKQKYGFTLNEINMSEYYDIFVNDDDIRKEKYYTRDIMTDIARTQLESGYPYVFYIDNANDNHPLKKLGKVQMSNLCCEVTQLQEVSDIFPYLQSHNDTIGNDVVCTLGSLNLVNVVEKGLLKESVDSGIRSLSKVTDLMNVPFLPSVQKANDELRAIGLGAMNWHGLLAKNMLSYGSRESLDIANSLFSAIRYYSIKSSMELAKETGKVFKGFKESEYYTGEVFSSYIQKSHEPRTKKAKKVLEKVYIPTEEDWNSLSKDVKEYGMYNGYLNNLAPYILGRV
Twort	Twort_ORF56	Twort|_58883_59572	58883	59572	+	HNH homing endonuclease		FIG01108329	idu(1);Phage_introns	atgattagtaataaaggtcaggtttactcaagaaaaagaaataagatactagctttacgaacagataaaaatgggtataaaagaatatctatttttaacaatgaaggtaaaagaattctattaggagttcataagttagttctcttaggttttaaaggtattaatactgaaaagcctatacctcaccataagaataatattaaagatgataacagattagaaaatttggaatgggttacagttagtgaaaataccaagcatgcatatgatataggggctttaaaatcacctaggagagttacatgtactctttattataaaggagaacctttatcatgctatgactcgttgtttgacttagctaaggctttaaaagtaagtagaagtgtaatagagagt…	MISNKGQVYSRKRNKILALRTDKNGYKRISIFNNEGKRILLGVHKLVLLGFKGINTEKPIPHHKNNIKDDNRLENLEWVTVSENTKHAYDIGALKSPRRVTCTLYYKGEPLSCYDSLFDLAKALKVSRSVIESPRNGLVLSTFEVKREPTIQGLPLNKEIFEHSLIKGLGNPPLKVYNEDETYYFLTLMDISKYFNESYSKVQRGYYKGKWKSYIIEHIDFYEYYKQTH
Twort	Twort_ORF57	Twort|_59778_60104	59778	60104	+	Ribonucleotide reductase of class Ib (aerobic), alpha subunit (EC 1.17.4.1)		FIG00001069	icw(2);Ribonucleotide_reduction	atgccagtaccttcacctattgaaaatagacgctatggtaacatggacacatactatcctatgccgtttatgtcaccaattacacaatttttctacgagagtgaaacagcatataaattagataataaacgtattattaatacaagtgcggtgattcaaaaacacgtagaccaagctatttctactattctttacgtagagtctgaaataccaactaataaattagtaagtttatattattatgcttgggaaaaaggtttaaaatctttatactatacccgttcacaaacattaaaagttattgagtgtgaatcttgtagtgtataa	MPVPSPIENRRYGNMDTYYPMPFMSPITQFFYESETAYKLDNKRIINTSAVIQKHVDQAISTILYVESEIPTNKLVSLYYYAWEKGLKSLYYTRSQTLKVIECESCSV
Twort	Twort_ORF58	Twort|_60120_61169	60120	61169	+	Ribonucleotide reductase of class Ib (aerobic), beta subunit (EC 1.17.4.1)		FIG00000960	icw(4);Ribonucleotide_reduction	atggaacttaagagacaagtagataaatactataaagataaaattaaaaacttagaagctgttaactggaacgaggaagatgaaatggctaataacttttgggagttagccacaacttccttctggttaccagaagactttgatatttcacgagatgtaagctcatggaataaattaacagatattgaaaaagatacttataaaaaagttttagcaggtttaacagggttagatactaagcaaagtgttgaaggaatgtcattaattgcacatcatgaacctagaacaagatttgctcaagtatacacagcctttgatttttatgaatcaatccatgctaagtcctatagtcatatttttactactttattattaaataaagaaacaaattacttatta…	MELKRQVDKYYKDKIKNLEAVNWNEEDEMANNFWELATTSFWLPEDFDISRDVSSWNKLTDIEKDTYKKVLAGLTGLDTKQSVEGMSLIAHHEPRTRFAQVYTAFDFYESIHAKSYSHIFTTLLLNKETNYLLNEWVEQEPHLKKKAQYIGYFYEKLEQPNPSTFDRYMAKVASAFLESALFYSGFYYPLLLSGQGVMVQSGTTIYKITQDEAYHGVGVGYTAQLDYQELTEEEQSKADALMYELLEVLYENEVSYSHMLYDKLGLTEDVIRYVQYNFNRALANLGFDDYFNPEPFNPIVNNQTNVDKLSNADFFSTKNDYKRSMNTKDLKDEDFKFDDKESTLVDEFL
Twort	Twort_ORF59	Twort|_61182_61451	61182	61451	+	Phage protein				atggaaagattagatagagataaagcattagagattcttaacaaaacaagcattgttttacaaaatcaagaagactttaatgtttccgaagtacgagatgtttatggtgctaaatgtgtaactattggttatgatacagaagattattttcttatttatgataacaataagttaaccttaaattcaaagcctaatgattcagggtttgacaatacagtaactgtaaattcatttgaagatattttaaatacgattggggaagaagattaa	MERLDRDKALEILNKTSIVLQNQEDFNVSEVRDVYGAKCVTIGYDTEDYFLIYDNNKLTLNSKPNDSGFDNTVTVNSFEDILNTIGEED
Twort	Twort_ORF60	Twort|_61453_61761	61453	61761	+	Phage oxidoreductase				atggaagaagtaaaaagtttattagacttaaatgtacaagtaagacaaaagaaagatgctattgcgttattgacacaaaataattgtggtaaatgtgaaatcttaaaacaggtcattccacatttaaacttagctaaaccgttatttgttttaaacttagatggtaaggatgctgaccgtgaacaaattattaaccactttgaccttatgtctacgccagtacttgtaggatataaagatggggaactagttaagaagtttgaagatgatgttacaccacaacaattacaagaactagaagatttataa	MEEVKSLLDLNVQVRQKKDAIALLTQNNCGKCEILKQVIPHLNLAKPLFVLNLDGKDADREQIINHFDLMSTPVLVGYKDGELVKKFEDDVTPQQLQELEDL
Twort	Twort_ORF61	Twort|_61841_62563	61841	62563	+	Phage protein				ttggcaaagaataagactttaactatttataatagtgataggtactttaatatacatactaaaaagaagtcagaattagatgctattaaagtactttcttacaatgaaaaatctttagaaaatattatggacgatttagaatcaaaatcctctagatatgttatgagagatgacagacactacttattatttaatgaaaaatataataatgataagttaatagaaaaaatcattaaacatggtggtaaagtaacgtattacacagatactgttgtaccttactatgtatttaaagatttagctaaacaccaagattctacagtagtatatcgtatgcgtaaagattttactgataaagaaatagataatatagctttatcttttatgggtactaaagtt…	MAKNKTLTIYNSDRYFNIHTKKKSELDAIKVLSYNEKSLENIMDDLESKSSRYVMRDDRHYLLFNEKYNNDKLIEKIIKHGGKVTYYTDTVVPYYVFKDLAKHQDSTVVYRMRKDFTDKEIDNIALSFMGTKVVVDISVVLPNVNPYEIIRQLHSVKTNVDEVHLSFPRLKDVSDKQKKFYDFDGEAYTMKPEYKVDFADRLRVSLSVWKMYIYILTDARDHKGVQKVIDKIKKHRKVKI
Twort	Twort_ORF62	Twort|_62563_62859	62563	62859	+	Phage integration host factor				atggcaaatagaaaagacattgtaagaagaatatcagataaaactggttattatatgcaagatattgaagaaatacttaatgctgaagcagagtctatatatgaacttctaaaagaaggtaatgataaaataaaataccataagttttatcagatagaagtagaaactagggaacctaaagaagcatgggatggactaaataaaaggtattttcaaataccagaaaaaaaatatattaagtttaggcctatgtcggaactagagaaggtaataaaagaaattaacgaggaagagtaa	MANRKDIVRRISDKTGYYMQDIEEILNAEAESIYELLKEGNDKIKYHKFYQIEVETREPKEAWDGLNKRYFQIPEKKYIKFRPMSELEKVIKEINEEE
Twort	Twort_ORF63	Twort|_62939_63250	62939	63250	+	Phage protein				atggaagatttaattagttacttttactctatggaaagtaagatgttaaatgggtgtgagttaaaaaccactatgatagaagacaataaggatattacattatattttaaggtaaataaaaatgtagagattatttatgtaaatcaatacacagattctactttactagtacttgatgtagaggcaggagctgaatacgttacaactaaagaaggactaggggtttggttacatgagattactagaaacatgtataatagaaactaccttaaagtcattgataaattatatagattagattggagagggtaa	MEDLISYFYSMESKMLNGCELKTTMIEDNKDITLYFKVNKNVEIIYVNQYTDSTLLVLDVEAGAEYVTTKEGLGVWLHEITRNMYNRNYLKVIDKLYRLDWRG
Twort	Twort_ORF64	Twort|_63253_66456	63253	66456	+	DNA polymerase I (EC 2.7.7.7), phage-associated		FIG01969649	isu;Phage_replication	atgaaagcattaatattattcgaccatattagggaagaacattactcagtggttaacggtaaaccacaatttaagttactacaaacacctaatggtaaaatattaaaaagtatcttaagcaaatttgcaggtttagaacgaacaaaagaagttaagaattatgatattaatttcctttataatgctatcccacagcctatctataatgactatggtaaaattattaaatacaatgatgtaaaacaaagtgaagttaaaccatactatgaaagaatgaataatattattacagaaaataaatatgatattatcattccattaggtaaactaggtgttaagtatcttcttaatgtaagctctattggtaaagtaagaggtgtacctactaaggtagatatt…	MKALILFDHIREEHYSVVNGKPQFKLLQTPNGKILKSILSKFAGLERTKEVKNYDINFLYNAIPQPIYNDYGKIIKYNDVKQSEVKPYYERMNNIITENKYDIIIPLGKLGVKYLLNVSSIGKVRGVPTKVDIGTHQTWVLPTYSIEYTNVNKNAERHVVADLELVGKFVKNGEDAFTPKEVDYELVTNIERVREIFNKEVKNDNNDGVDITAWDLETNSLSPEKKGSKPLVLSMSWKNGQGVTIPLYKSDFTWENGQQDIDEILAMLKEWVASKEDIKVAHNGQYDINFLMSSQNFTEFNEHQDTKVGWYLAVTQEEAESLKLSDISYEVTDMGGYDKPLENFKKWFIQDLLKYLSDALNERKKENKKPVKKEYDIKAPDYDSWIKGKLQEPVDLDNH…
Twort	Twort_ORF65	Twort|_66506_66709	66506	66709	+	Phage protein				atgaggtttaagaaatataggaagaaagatgctattgaactcattaaaagcggtaaagtacatattatgtataactaccatacgaaagaacctattacattatttgaatgcgtatttagacctacctttctaaaagataaatctttatgggtagtaaaaaaggaaaatacgaaatggggtagaaagaaatggaaattcaagtag	MRFKKYRKKDAIELIKSGKVHIMYNYHTKEPITLFECVFRPTFLKDKSLWVVKKENTKWGRKKWKFK
Twort	Twort_ORF66	Twort|_66694_67176	66694	67176	+	Phage protein				atggaaattcaagtagatagtttagattttgacacgattaaaattaaagacaagaataataatgaaacaattctttctatccgagaggaacttaaaatagatgaggttaatttaaatgagtcttttatgactcaatctagtaagtttgcttattgggccaacttactagaaattgttcgtaggtatagtgaggctgaagaacggaagctagagacaatcggagcacaacttaatctatctattcgtgaatggtataaacaaaataaagaaaagcctactaaagatatgattgaagctagaattatgatagacaagaactaccaagaacagttaaaagtagtagaagaatggaattacaaaacaaaacagttacaatacgtagtaaaagcttttgagcaa…	MEIQVDSLDFDTIKIKDKNNNETILSIREELKIDEVNLNESFMTQSSKFAYWANLLEIVRRYSEAEERKLETIGAQLNLSIREWYKQNKEKPTKDMIEARIMIDKNYQEQLKVVEEWNYKTKQLQYVVKAFEQRVNALTHLGAEQRLTNKNKVITNPYSH
Twort	Twort_ORF67	Twort|_67248_68342	67248	68342	+	Phage protein				atgtcatttgcagattttttaagtcaagaacaaaagaaacaagaaggttttaataacgataatgtagaacgttacacacctaaacaaccagtattacgtttaggtaagcaaaaagatggttcacagaaagaacaagtattagtacgtatcttacctgcaacagatggtgggtttgcttttgctaaagcatttcgtactactttcattaactatactaaaaagaacggggagcaaacaggttctggattaacactacctgctgataatggttcatcagtgttagacccattcattacggattggatttctaaaaaagtacaatttagccgtttccctaataaaccctcattacgttactttattcatgttattgagtacgtaaataatggcggtcaatta…	MSFADFLSQEQKKQEGFNNDNVERYTPKQPVLRLGKQKDGSQKEQVLVRILPATDGGFAFAKAFRTTFINYTKKNGEQTGSGLTLPADNGSSVLDPFITDWISKKVQFSRFPNKPSLRYFIHVIEYVNNGGQLQPMKDDQGNLKVQPMEISGTAYTNIINALGDPMLAPKTETDLRFIAPDNAFIVNIRKAKKGEMQWGVTVYPTVELGALPNNWKELTSDLDKLATPTEEQNPKFVNFLINNVNNTELSTDNFKFNRETNTLGEEPTPKQESPSEQDISNMMPDNLTQQQPTQNNQPYQPTDNPFDVGDLSEPEPYEMPQQPTQQKQEQTKQQEQPKQAPTQQNNQSMPQDINSILGDLDIDI
Twort	Twort_ORF68	Twort|_68745_69968	68745	69968	+	Phage recombinase				ttggctagagctaaaaaaggacaggaagtagatttatcacaattaaatacaattgatttagggaaagaaatgggattaacattactttctgatacgaataaagctgatattaaaaacattttacctactatggttccacagtatgatagaatcttaggaggaggtattccactaggacgacttaccgaggtttacggtttaaatgcgagcggtaaatcgacatttgctgttcatttatcacgtatcaccactcagctaggtgtcattacagtatggattgatattgaaggtactgctgacaatagacgaatggagcagttaggtgtagatgtatctaaattattctctattcaagcaggtgaaggcagacttaaaaatacggtagaattatctattgaa…	MARAKKGQEVDLSQLNTIDLGKEMGLTLLSDTNKADIKNILPTMVPQYDRILGGGIPLGRLTEVYGLNASGKSTFAVHLSRITTQLGVITVWIDIEGTADNRRMEQLGVDVSKLFSIQAGEGRLKNTVELSIETVGKELEYWIDTFNEKLPGVPILFIWDSLGGTRTDEEIKGGIDTKKLGIRASSAQKVINAITPKLNETNTGVLIINQARDNLNMSNPYDDPIKSTGGRAFEHAASLRIKVNKGAQIKQAKASGKDEYSGHIMRIETKKSKLSRPNQKAEAHLLSEWELSDGTLLNGLDLHNVVYQEAVEKGLITKGAWRNYITLNGEEIKLRDAEWVPRLKEDYELYLELFKRTYVENFPNGYSPLENKTVDVTQLDEYQALEDYYTALKESDNEQ…
Twort	Twort_ORF69	Twort|_69961_70308	69961	70308	+	Phage protein				atgaataacttaattgatgacaatattaaaaaggttaaaagggcgttagttgatactaactcccttgatattgtacctgaaccttatcttgctattgctagtaagtttaagaaagtaagagaaaaaggtgaatccgttattcttgaagaagcaggatttcctcatactaattctactattatgtatattgattatgtttctgacagatgggttttaggttactcatatacaaaatctgaaagagaaactgtaaaaatacctagaactattcattattctgacatttatgtaacagacaaatcacataaagtaaatgtaatttttgaaggggagaatccttatgaatag	MNNLIDDNIKKVKRALVDTNSLDIVPEPYLAIASKFKKVREKGESVILEEAGFPHTNSTIMYIDYVSDRWVLGYSYTKSERETVKIPRTIHYSDIYVTDKSHKVNVIFEGENPYE
Twort	Twort_ORF70	Twort|_70301_70936	70301	70936	+	Phage protein				atgaatagatacgtagtagacccttcaatgaacgatttagaaagggatgtagataccttactttataagtataaaaacttaaggtggtcactctaccatagatatgcaggtgtattatctaatgaatcagaacgccaagagttacaagagtatatagatgagcaatttattaaacttgttaaagagtataatattagaagtggtgtagattttcctggctatattaaatcaaaacttacattaagagttagaaacagttatgtaaagaagaataagaaatataaaaaaacagaacttctaggtaataaagataatactgttgaaatgttatcagaacagttagttagtggtgttaatgagtctgatgtaattagttatgtgtttgaaggtgtagaattt…	MNRYVVDPSMNDLERDVDTLLYKYKNLRWSLYHRYAGVLSNESERQELQEYIDEQFIKLVKEYNIRSGVDFPGYIKSKLTLRVRNSYVKKNKKYKKTELLGNKDNTVEMLSEQLVSGVNESDVISYVFEGVEFNDIQKLLLYYLLDDGYHEDSAIIRLVSEELAVQRKEVSKELEELRTYIKFKIDAYHENFTKNLMEHGKVNTENTTWEL
Twort	Twort_ORF71	Twort|_71007_71645	71007	71645	+	Phage protein				atggctaaaaagaatgtaaacgagctacttaagcaagaaaaagtagaagtagcaaataaatatttacaagtagtaacacatagagatggctacacacgcacacatgaaggtcaatactcatacaaagtagttgacaagtctggggaactatttatttttcctgtacaaacagatgggtatggtaaattacaagtgatggtagattctcctatcgcatacacgaacgggaataacattcactttgtagtaaatacattaacagacccatatacgcaagcgtttattcgtacagaagaaatcaaaggtttagataaaggtaaacaacttattcaagccttcttagctttcattgaagaccgtttccgttttggtgtttataatgtatttgttgttggtaag…	MAKKNVNELLKQEKVEVANKYLQVVTHRDGYTRTHEGQYSYKVVDKSGELFIFPVQTDGYGKLQVMVDSPIAYTNGNNIHFVVNTLTDPYTQAFIRTEEIKGLDKGKQLIQAFLAFIEDRFRFGVYNVFVVGKEDAKTVADVAGTDAVKVEEVKGRAFEDLVVNYPTGNAREDVRHADQSEGMGDTSEPSAPESPTNVQVSPGETSADISAQ
Twort	Twort_ORF72	Twort|_71669_72187	71669	72187	+	Phage major tail protein				ttggcaactaaatttaatctttacaaagatgagaaacttgttaaaagtgtagacaaagaagaaattggtacaacagctattacaattgactctttagaggctgacacggattaccctgaaggtacttacactgtatctttctctaatgagtctggggaatctcaaaaagttaatgttcctcaatttaaaactaaagctattggacttatatctattacattagatgtagatactttagacttaacagttaaagaaacacatcaattaaatgttacttttgaacctagcacagcgtctaatcagaatgtaaaatatgaatcagatagtgaacatgcaacagttacaccagaagggttagtagaagcagtatccgttggttctgcaaacatcactgtaact…	MATKFNLYKDEKLVKSVDKEEIGTTAITIDSLEADTDYPEGTYTVSFSNESGESQKVNVPQFKTKAIGLISITLDVDTLDLTVKETHQLNVTFEPSTASNQNVKYESDSEHATVTPEGLVEAVSVGSANITVTSEDGSHTDVVAVTVKEPIPSEPTNVQVSPGETSADISVE
Twort	Twort_ORF73	Twort|_72199_72414	72199	72414	+	Phage protein				atgtctaaaacgttaaaagtatataaaaaagaaactggtgaggtagtaggacaaaaagaagtaactacaagtactactaaaatcacaattacaggtcttgagaaaggtactacatataatacaggaactttccaagtttcttacacaaatgagtctggagaatctcaaaaagtagatgttccagaatttactacaatcaattcagatattgtataa	MSKTLKVYKKETGEVVGQKEVTTSTTKITITGLEKGTTYNTGTFQVSYTNESGESQKVDVPEFTTINSDIV
Twort	Twort_ORF74	Twort|_72515_72757	72515	72757	+	Phage protein				gtggaacctattttattaagaagtgcgtatgattacttaaaagttaagtacgcaatggaaaataaagaaaagtatgttgcagtagcgttcgatgatatttctgtagagtcgttaaatgttatgagtatgatgaatgttattcaagactacttacacatttacggttataaggtatcggagtatggtaaaatgaatgcggatgaggatgttaaaggttacttatacgaaaggattgaagattaa	MEPILLRSAYDYLKVKYAMENKEKYVAVAFDDISVESLNVMSMMNVIQDYLHIYGYKVSEYGKMNADEDVKGYLYERIED
Twort	Twort_ORF75	Twort|_72757_73491	72757	73491	+	Phage protein				atgcttattatttacaataagaaccatatacaatcaaaagaagttcacaagcatttaggatatagtgtaaatgagaatgtttgtgctgtagtaaataaccaagatgctattaaagtagttaaagagtcacaagatactgatattatgttagtagggtttatttacacaaaagaccttgagtgtttagtagaattaggtaaaactatctattgggtatctaacataggtactatacctagcttatttaaacacgtggataatagtaaaataaaatctttattagagcaagcagtagaacttctaccagaagaatacggtgtttttgagtacactaaagaatctatgaagaaagctactgactactataactttaaaaacgatgactacttagaagaagta…	MLIIYNKNHIQSKEVHKHLGYSVNENVCAVVNNQDAIKVVKESQDTDIMLVGFIYTKDLECLVELGKTIYWVSNIGTIPSLFKHVDNSKIKSLLEQAVELLPEEYGVFEYTKESMKKATDYYNFKNDDYLEEVDIDKDLIDMLAKKCYTNGDLHFLYELDPKLRLPIAYSITRGKDKAIVVIGSQTASDNDMLSFYVKGYDVSKLANTFNAEYEVGNNTFTTFIPSHINVVGKSIKKYMEDSDV
Twort	Twort_ORF76	Twort|_73484_74719	73484	74719	+	Phage protein				atgtataagtcagtagaagaagtttatgcaattgtctttggtgttttagctaaagacgaaggtaaaattgtaagtagcaagtttaataaaattttaaatgaaattggtattgatagagtttcagttaatgacttaaaagatatttctgaaatgattcatgaagatgattatttaaatgggttgaaaaatgacgctattttaggtaaagtatccttaaaagacctagaaagcgtagaaggtaaaaaagtattcaaagataataactatctagatacagtttctacttatgtagtagagaacgagaaaagattatctaacttacgtgaattacgtaagcaccaaaaaaatggtgcttatatggaaatgcttatggaaggtcttaaaaaagatttagttaag…	MYKSVEEVYAIVFGVLAKDEGKIVSSKFNKILNEIGIDRVSVNDLKDISEMIHEDDYLNGLKNDAILGKVSLKDLESVEGKKVFKDNNYLDTVSTYVVENEKRLSNLRELRKHQKNGAYMEMLMEGLKKDLVKELKNPIIEDRDILLGHTDKELVLLLSDFHVGFTSRDLDNKYNFEVLTNRLTKYLDEVQTMVLEHDIDDVSIFFVGDLVEHINMRDVNQAFDTEFTMSEQISKGTRLLIDIIKNVSEMVDGKVTFGIVAGNHDRLQGNKNHKIYNDSVAYIVLDTLLCMQENGVINDIDIIDNREDIYKFYHKVNNTNICVTHGDSLKGKGKNISKVEVKENIDVLVTGHVHHFSATQEDFHKTHVVASSPIGFNNYSKELNLSRTSPSQQMLLVDS…
Twort	Twort_ORF77	Twort|_74729_75094	74729	75094	+	Phage protein				atgagtaatttattaattatttgtatcgtatacgcagtaattgtgactattaatgtagttactaaggttttagaaatttggagttttgagaagcgtagtgttgctatgggtaaaagcccatttagtaactttatttactactacgaaatcattccttatacagtaggattaattacccttgtagtaatttcctattttagctacatgttacctaacccaaatacagtaggtcacattattgtatttacaggattagttgctttcttttacttcttatcaggaattattactgtatttattatatcagtagtagaggcaaatattgtacgtaaaagaactaaggaaaacgagagtcaagacgaatag	MSNLLIICIVYAVIVTINVVTKVLEIWSFEKRSVAMGKSPFSNFIYYYEIIPYTVGLITLVVISYFSYMLPNPNTVGHIIVFTGLVAFFYFLSGIITVFIISVVEANIVRKRTKENESQDE
Twort	Twort_ORF78	Twort|_75147_75683	75147	75683	+	Phage protein				atggacttttcatttacaagttttgaagatgaacgaattgcaatgcgtatatctgaaggtatttattattttaaggaagagcctatctattggatagagcatattgaagaaaattcagatgagtatgtttttgtatacgctatacaagataaaaaagaagaaaagccacaaaaggcttataaggtagaggaagtaactaagacattaaaaggtgggacataccttagtaataggattaaaagccttatacctgttaaaaagcaatataaaaaagtatacaaagagcctttgtttgttgctaacattattcctagtggtattggtatagatactattactggaagaagtggtaaaggattctttgaaagacaacgtgaagaacgtatcactacatctaaa…	MDFSFTSFEDERIAMRISEGIYYFKEEPIYWIEHIEENSDEYVFVYAIQDKKEEKPQKAYKVEEVTKTLKGGTYLSNRIKSLIPVKKQYKKVYKEPLFVANIIPSGIGIDTITGRSGKGFFERQREERITTSKGVTVKGGDYTGVFITLENIKWNRSYTPLESVVEYYKQTKEGRINV
Twort	Twort_ORF79	Twort|_75676_76422	75676	76422	+	Phage protein				atgtctgaaatgttttatgagcaagatattaaagatttaattaggactaaaaaacatttatttcataaggatgagataacaagtaatatagatgatattaaaatatttaatgaaaaggtaatttgtcaaggaaagtgtagaaccgattgtttagtactagaccgtaacggtactgttatgggaatagaaataaaaactgagagggattctacacaaagattaaataaacagctttactattatagcttagtatgtaaatatgtttatgtattttgtcatgataaacatgtccctaaggtagaaaaaatactaaaagaacataaacatgaccacgtaggtattataagttacattaatttcagaggtaaacctacagtaggtaaatataaacaagcaaca…	MSEMFYEQDIKDLIRTKKHLFHKDEITSNIDDIKIFNEKVICQGKCRTDCLVLDRNGTVMGIEIKTERDSTQRLNKQLYYYSLVCKYVYVFCHDKHVPKVEKILKEHKHDHVGIISYINFRGKPTVGKYKQATPSPFRSPYHTLNILWKYSLLTMLRIIRDYTKYYNKKVTFNKNGHQNELATKSTQSYRMKKPAIINQIIGFIGVEKTYQLFCRVVIYGYSDRWKLIDETFFDVVKNGVIGIYEEER
Twort	Twort_ORF80	Twort|_76406_76825	76406	76825	+	Phage protein				atgaagaagaaagataaaccaaaaagaatatggcaccaaccagtaaactttgcgcctacaaataacttagcgggtgcaaaccctacatttttccctaaaaaagggcaacaacctaaggaatctaagggatatgagtatcgtatacaatttataaagaggtttgacaatgtaacgaatactgatgttagtatgcaaaagaagtatatgttaaatcttattagtagggacttgaatttacctgaaaaatatattacactaacacaaaaaggtaagaaaaaagaagatattttacatacaaatagaatatattacgtttataggtctaaaaaacttataggtaagtgtgctatacaagaacaaagaacgtttacaacgacaaacttattgtttatttttaaa…	MKKKDKPKRIWHQPVNFAPTNNLAGANPTFFPKKGQQPKESKGYEYRIQFIKRFDNVTNTDVSMQKKYMLNLISRDLNLPEKYITLTQKGKKKEDILHTNRIYYVYRSKKLIGKCAIQEQRTFTTTNLLFIFKLRKRKR
Twort	Twort_ORF81	Twort|_76827_77633	76827	77633	+	Phage protein				atggagattattaataaagaaacaactattagtgtaaaaacattattaaagaaattaaagaaagaacctactattgtaggggtaggttatggttctgagttatttccctaccaactattaacggagccttatgtagagatagaggaatcggaagatggttttcttaagatttataataaagtatttgttcctcattttagagtaacagactttaataattttagtattgtcctagaaagtgctatgctaggttacactactaagttacaagaacctagtaagaatacttttgatattatgactacgtataaggaagataagactgtacaagagtatgctgtttctagcgtatttgaagaacccactatcactaaatcttcttttactattaataaaaaa…	MEIINKETTISVKTLLKKLKKEPTIVGVGYGSELFPYQLLTEPYVEIEESEDGFLKIYNKVFVPHFRVTDFNNFSIVLESAMLGYTTKLQEPSKNTFDIMTTYKEDKTVQEYAVSSVFEEPTITKSSFTINKKRFTIYKITETQITSLDFKDFTHTMYLVTTEEQNFEVSKLLKGRLSKTETHHLLNLFSGTKVLPETVIAVSSSRSNVSFDMYEPNGFILIFKANIYELGSKNHNISFHKDLIKGSTLEDNSLTLHIKNKHDLQLFW
Twort	Twort_ORF82	Twort|_77972_78700	77972	78700	+	Phage protein				atggctagaaaaaagatgagaaataaaaatgataagaatcttaaagttgtaccagagaaaaagagtatattagtagaactttacgaaaataagttattacgtactaaggtagataatgcaattgatgaagacttaggttatgattatattatagaactatgtaaagaatatggattagaattatctaaatctgctattagtcgttataaaacaaaacgtagagaagctatacaaaatggttgggatttaggagaatatattgatggtagaaagaaaaataatgtttcttccattgaagacaaagaagtagatgtagctagtaaagtagacccaacacatcctttcgaagtagctaagaaaaaaacgcaagacatttatgatgacattgaagtacttgat…	MARKKMRNKNDKNLKVVPEKKSILVELYENKLLRTKVDNAIDEDLGYDYIIELCKEYGLELSKSAISRYKTKRREAIQNGWDLGEYIDGRKKNNVSSIEDKEVDVASKVDPTHPFEVAKKKTQDIYDDIEVLDSIIQAGALGLQYVDTVDPALALKAMETKHKITGGQLQGMSLVGMRELLVKQNARDTAITQVILEYIPEEKHEEVMERLEETEKEFYENLDLDEEDMRLKQALDRVGYSI
Twort	Twort_ORF83	Twort|_78716_79180	78716	79180	+	Phage protein				atggtagaagaaatcgtatttaaacagttagaagaggcaaagcctattaaagaccttgggacaattatcaggtacttagaagaaggtaaagtactacttgttagacaagaaaatcaaggtgacattattgtaaagttaacggacaatagtacaaatggtcataagatgacttatattagtagagacattaaagaagaatctagttattataaaagacattgggctccattcgacattagtattaatgcattccttgcttttgatgtttacttagctgaggatgtgaataagtataattataataataaatttaatattaaggatattgttgagtttgtagcaggagacaataatgacattgcttatatacatgatgtgtatactgatggtactaagttt…	MVEEIVFKQLEEAKPIKDLGTIIRYLEEGKVLLVRQENQGDIIVKLTDNSTNGHKMTYISRDIKEESSYYKRHWAPFDISINAFLAFDVYLAEDVNKYNYNNKFNIKDIVEFVAGDNNDIAYIHDVYTDGTKFMYSLTGEERLFEESELRKINR
Twort	Twort_ORF84	Twort|_79238_79669	79238	79669	+	Phage protein				atgattatttacttaaacaatgaggaaaagaatttagtaaaggaaaataaatatacaccattagaaagtaagtttaaaacgaaaaaagaaaaagacattgtagaaatgtatcgtaaaggtcatccagttaatgacatttgtaatgtacataacattagtatgggtatgttatatactgttgttaataaccataaactaggtaaacgtaatgttactaaaggattattaagtaaaattaaacatatactgaataataaaaataaactagagaacttgattaatgattatggtaaattaacgaataaggaaatctatagtaagtatcaaattcataagaatggtttgtattatatcttagacttgtataacattgaaagaaaacaagacactaaagatgag…	MIIYLNNEEKNLVKENKYTPLESKFKTKKEKDIVEMYRKGHPVNDICNVHNISMGMLYTVVNNHKLGKRNVTKGLLSKIKHILNNKNKLENLINDYGKLTNKEIYSKYQIHKNGLYYILDLYNIERKQDTKDEVLSDNIVIEE
Twort	Twort_ORF85	Twort|_79679_80353	79679	80353	+	Phage protein				atgagttaccaagaaagattaaaagagattaggaaacaaagtgatacacataaagaaattaataatagtaagaagaaatatacaatggatgagttagagctatctttatttgatagggatagtgatgttattaaaccatttacaagtattagtaaagatgatgagattagcagtaatgacttatttattgcaaccctacctaataatattgtccttgctgatggaactactttagaaaaaggtcagtatattggtaatagtatgggtaaattatcagaccttgaagatatggaagattcgggtatatcttctaaaaccctctatgaaaatggccatagaattaacttacttgctgttgttaataatcctaaggcagtatacactcaaaaagatttagtt…	MSYQERLKEIRKQSDTHKEINNSKKKYTMDELELSLFDRDSDVIKPFTSISKDDEISSNDLFIATLPNNIVLADGTTLEKGQYIGNSMGKLSDLEDMEDSGISSKTLYENGHRINLLAVVNNPKAVYTQKDLVVDIKDGVEVRDVTTKSSSVISKQKIDYISLVDESYFDNLIDDVLKDYNNLSNPNTLLKRYIKNKEMLGEGKKMIYCSLLDKEVLVVGGKDE
Twort	Twort_ORF86	Twort|_80346_80741	80346	80741	+	Phage protein				atgagtagtaagaaatggctattttatgtattactttttgctgttctattaagcgctgtatttgcatattcttggacttctatttactatgagaaaaatgcgtatgattcaggtgtagtccaagacagtgaaagtaataatactaaaaataatggagatatagaatatgttacaacagtaacattaaaaaaggatacagataagaaagctacatttatggatgagttaccaaactttttacctggaagaacggatggtaaaactatagataaaagtttttacaaatctagtgactttcgtgaaggtgagagatttaaattatatagaatttacacaagagataataatggtgaggtaacacataagtatcgttttgaaaaggaagtagataattag	MSSKKWLFYVLLFAVLLSAVFAYSWTSIYYEKNAYDSGVVQDSESNNTKNNGDIEYVTTVTLKKDTDKKATFMDELPNFLPGRTDGKTIDKSFYKSSDFREGERFKLYRIYTRDNNGEVTHKYRFEKEVDN
Twort	Twort_ORF87	Twort|_80880_81116	80880	81116	+	Phage protein				atgaatttaaaaatattttatgaagaggttaaacaattagaaaatagaaagattgccaaggagcaggtattactagaatcaatgaaaacatttagtaagttaagaggaactttaacaaatagtcaattaagtcttgacattcttttaaattatggtatagttgaatatatcaaatataaaaggtatttaggaagattacaaaattgtgtagtaaaagcatataaggaggagtattaa	MNLKIFYEEVKQLENRKIAKEQVLLESMKTFSKLRGTLTNSQLSLDILLNYGIVEYIKYKRYLGRLQNCVVKAYKEEY
Twort	Twort_ORF88	Twort|_81116_81340	81116	81340	+	Phage protein				atgttattttttaaagaaaagttttataatgaattaagttattatagaggtggacacaaggatttagaaagtatgtttgagttagcgttagagtatattgagaaattagaagaagaagatgaacagcaggtaactgattatgagaacgctatggaagaagaattaagggatgctgttgatgtaattgagagtcagttagaaattattaaggatatagttcgatga	MLFFKEKFYNELSYYRGGHKDLESMFELALEYIEKLEEEDEQQVTDYENAMEEELRDAVDVIESQLEIIKDIVR
Twort	Twort_ORF89	Twort|_81337_81501	81337	81501	+	hypothetical protein				atgagtgggtttaatgattttcttaaacaagaatctaaaagggttaataaaccactcaagaaacagagaaagaagaaagaaacacctatagaagaagtgcaagaaaagttagctaaaataagaagtaaatcaaagtatatggatttaggtaggagatataaatga	MSGFNDFLKQESKRVNKPLKKQRKKKETPIEEVQEKLAKIRSKSKYMDLGRRYK
Twort	Twort_ORF90	Twort|_81498_81704	81498	81704	+	Phage protein				atgaaaacctatacatgcaatagggtatcggctagtgttgaagaacttaaacagtacaaagatttcaggttattattcgggtttgatgatgttgtattatatttacttagtgagcaagatgaagcaaaaacatttaaaatggaaaagaaagaattagaaaaaatagaaaagaaatatagtaatgaacctttcttttcttacttatag	MKTYTCNRVSASVEELKQYKDFRLLFGFDDVVLYLLSEQDEAKTFKMEKKELEKIEKKYSNEPFFSYL
Twort	Twort_ORF91	Twort|_81885_82994	81885	82994	+	Mobile element protein		FIG01306568	ff	atgataacgaaaaaagttagacttaaacctactaaacaacaggagttaaaattacgtaaatcagcagatatagcacgatttatatataattggactttagcaaaacaacaagaaaattataaacaaggcaataaatttatacaagattctgtgttaagaaaagaaataacacaattaaagaaaactgaagagtttagatggttaaatgaagtaagtaataatattcctaagcaagcagttaaagatgcttgtaatgcttacaaaagattttttaaaaaacaatctggttttcctaaatttaaatctaaaaagaaaacaagacctagtttctataatgatacacaaaaactaaaagtaaaagaaaaatcagtattattagaaaaagtgggttgggttaga…	MITKKVRLKPTKQQELKLRKSADIARFIYNWTLAKQQENYKQGNKFIQDSVLRKEITQLKKTEEFRWLNEVSNNIPKQAVKDACNAYKRFFKKQSGFPKFKSKKKTRPSFYNDTQKLKVKEKSVLLEKVGWVRTSEQLPVGTKYYNPRITFDGKYWYISVSIEEENKYEELTNESLGIDLGIKELAVCSDGSIYENINKTIRVKKLEKRLRRLQRKVSRKYQNNKEGSTFVKTCNIIKLEKQIKLLQRRLSNIRKNYLHQTTTSIVKTKPRRIVIEDLNVSGMMKNRHLAKAIQKQGFYEFRKQLEYKCGRKGIELVIADRFFPSSKTCSNCGNIHKNLKLSDRIFKCDCGFSIDRDLNASINLANYNI
Twort	Twort_ORF92	Twort|_83366_83644	83366	83644	+	Phage protein				atggtaaaaggaaacattaaagaacttttaaattgtatttgtggttgtgtagattcatttatggatgaaggtaaaagttatgtagtgtattcagacaaaaaagtatttgttaagtataaaggtgttgttattgcaagtattgaagatgatgttgttcatagtaatgtataccaacttaagactggtactatagaaaaacaaaccttatatactttagttaaagcacttcagtatttagttagtctggagtatagagaacgagaagatataaatatttaa	MVKGNIKELLNCICGCVDSFMDEGKSYVVYSDKKVFVKYKGVVIASIEDDVVHSNVYQLKTGTIEKQTLYTLVKALQYLVSLEYREREDINI
Twort	Twort_ORF93	Twort|_83723_84286	83723	84286	+	Phage protein				atgaaaaaattatttatggtaggaagtttaggtctgatgttattcgtaggaggttgtggtactacagagcataaagaaggttctctggaatctaacactaatgaagttgtaacaacagaacaaagtacaacacaagagtataatggaagtagtgaaggtggaaacggaaaccctaatgcaaatgtaacaactgacccaagtgaaaaatatttatctgacttttttgagtctagggcacaaggaacaatattagatagattagaccgctatgcagaattagtaggtaaaattaataacccagaggaaaacgtagaagcagaaacattacaatatgctattaagaatatggacacttatgtagaagagttacctgttgaaacagaagacgatgctaaggca…	MKKLFMVGSLGLMLFVGGCGTTEHKEGSLESNTNEVVTTEQSTTQEYNGSSEGGNGNPNANVTTDPSEKYLSDFFESRAQGTILDRLDRYAELVGKINNPEENVEAETLQYAIKNMDTYVEELPVETEDDAKAQEQLRQMVQYYKQANENFKEYQDTGDINKLNKGNEMYNEGYTLEVEVKRGTNLI
Twort	Twort_ORF94	Twort|_84303_84659	84303	84659	+	Phage protein				atggaaagagttacatgggaagatattaaaagattaataatacgcaatggaacactagtaccaccgaatctgcatgtttatacaataggcaactatcaaattaattatcatatactagaagataaaatatgtttatgcaaggataatgtagaagtagcagtcataaaaggacatatgccttgtcatatcacagagttagaggaggttactaataaagcactaaggttaaataagggtattacaagtgtaattgattactataagaaacaatacttgtattataataaattagaaaatgaaagaaaagagcaggaagaagagaaactagaaaagttacaatcttttatgaataaataa	MERVTWEDIKRLIIRNGTLVPPNLHVYTIGNYQINYHILEDKICLCKDNVEVAVIKGHMPCHITELEEVTNKALRLNKGITSVIDYYKKQYLYYNKLENERKEQEEEKLEKLQSFMNK
Twort	Twort_ORF95	Twort|_84673_84873	84673	84873	+	Phage protein				atgcgccatgtagaaattagggaaaaaataaacgggaaacaggttattgtattctttaaaaaccatttctttaatagaactgttgtggtacttgatttagatacaggagaacttatcaatttacctaaaaaatctatagaggaagtgtatcctattttagtagggaacttagatacaaaagaattaaaaaaatatatttaa	MRHVEIREKINGKQVIVFFKNHFFNRTVVVLDLDTGELINLPKKSIEEVYPILVGNLDTKELKKYI
Twort	Twort_ORF96	Twort|_84887_85339	84887	85339	+	Phage protein				atgagtaaattagatttattaaaagatattgatattgttgagtatttagaggaacgagatgtagtagaaggtgtcgtaggtaaacataatgttactgttaggaaggtactagatagtgagtatgttataactgtagagggtgtaaaatatgaaaaagtagaggggttcgaccttctagtagaactatatcaaattaagtactttactaaagaagatatgaataaaaagttagaaaaaatatcttcagatattcaaaaagtaaaattagaaaaagaattaagagaagaattaaatagcttactaaagggtattgaagagaatttagtacatattaaagccttattattaactagtgaagaacaagggtatacccaaaacctatttaaacttaatactgga…	MSKLDLLKDIDIVEYLEERDVVEGVVGKHNVTVRKVLDSEYVITVEGVKYEKVEGFDLLVELYQIKYFTKEDMNKKLEKISSDIQKVKLEKELREELNSLLKGIEENLVHIKALLLTSEEQGYTQNLFKLNTGYESIKIMNDIIKFIKHK
Twort	Twort_ORF97	Twort|_85420_85794	85420	85794	+	Phage protein				atgaaaaacacatatgaaaaagtaattgaatttattgaagaagagtttaaaggagattatacacatgttgtagaaggaaagagatatattatcaatatgctagaggaagaagagcgtattaataggaataaatatattggtaaacagagtaaattagatattatttcaattcttgattcctttaaatttattttaagagtattaaacaataaagaaactaaacctaatttagaccaagcaacagaaaaatacgtagttaagactgtaaatacaatgatgcaagcagtaaatgaaagcaagaaatatgggaatgacagttatgaaagtgattataaattaaggagtgaagataaattatggaatatgaaaaggtag	MKNTYEKVIEFIEEEFKGDYTHVVEGKRYIINMLEEEERINRNKYIGKQSKLDIISILDSFKFILRVLNNKETKPNLDQATEKYVVKTVNTMMQAVNESKKYGNDSYESDYKLRSEDKLWNMKR
Twort	Twort_ORF98	Twort|_85776_86069	85776	86069	+	Phage protein				atggaatatgaaaaggtagtacaatacgttaaggactatgggatttacttcaagacctctaacacatggaaactaaatttaaatagtgggtattacattaagtatcagactcttgaaaatgaagaaatgttgtttattagtaatggacttattaaaggggtactaatagatatttacttacaaagttttaaactagaccttttaaaatatactaatatttatgatgttattgattatcatctaggaataaaaccagataattctaatattgaaaaatttatgtggggaagataa	MEYEKVVQYVKDYGIYFKTSNTWKLNLNSGYYIKYQTLENEEMLFISNGLIKGVLIDIYLQSFKLDLLKYTNIYDVIDYHLGIKPDNSNIEKFMWGR
Twort	Twort_ORF99	Twort|_86438_86893	86438	86893	+	Phage protein				atggataaaaaacaattagaagatttacgtaataaatggtttggattgttagttgataatattatggattatgatgatacaattcatattcaagatatttataaattagtagaaaagacggaaagtattaatatcttagattccttttatagaactagaaatagtgttaacatgtttaaagattggatagaagataatagtgaaagttctattgaaaagatattagaaaagagaaatatagggtatgaaaagaaagaagtaggaaatgaaactcactacatattcttcttggatgataatactaatttttatacaattgagaaaacccctcattcaattttcttaaatatatttgatattaatacctctgaatttgagacttatatagacataaatgat…	MDKKQLEDLRNKWFGLLVDNIMDYDDTIHIQDIYKLVEKTESINILDSFYRTRNSVNMFKDWIEDNSESSIEKILEKRNIGYEKKEVGNETHYIFFLDDNTNFYTIEKTPHSIFLNIFDINTSEFETYIDINDYKELSMHIDKLMRYEDEN
Twort	Twort_ORF100	Twort|_86883_87095	86883	87095	+	Phage protein				atgaaaattaaagtagatgatgaacagtggatatatgaaagagataaataccctatgattaaaacaagaaattgtggtattggagagagctcacttggttattactttacttacaaacccgttgtagaaatagagggtaaggatgttcctatagaggatggggatattttaattgtagagaatgataaagtgacacaaatatataaaaattag	MKIKVDDEQWIYERDKYPMIKTRNCGIGESSLGYYFTYKPVVEIEGKDVPIEDGDILIVENDKVTQIYKN
Twort	Twort_ORF101	Twort|_87158_87490	87158	87490	+	Phage protein				atggcaagagtaaaaatttataacgtaattgagaaaatgtgtatagaaaaactaaaggaagaggtgtatgatgaaaatattgatgctttttctaacttgaatagacataagtttcagttaactttacactactggaaaaatacaaatgacccacattataataacttacctgataaactcgtatttaaaggtacttataaagagttatatgaaaaggcgtatggtagtgggttaattgaatctgaatatgcttttgcaagttcacttaaaaaagaagaaaagtatgactcactaattcaaatagaaataaaagaagtagaaatattagaataa	MARVKIYNVIEKMCIEKLKEEVYDENIDAFSNLNRHKFQLTLHYWKNTNDPHYNNLPDKLVFKGTYKELYEKAYGSGLIESEYAFASSLKKEEKYDSLIQIEIKEVEILE
Twort	Twort_ORF102	Twort|_88523_89269	88523	89269	+	ORF_ID:tll0709 hypothetical protein				atgtttaatgaagaaactacaaatagaactagattaagtaaggaagatatagataataggataaaagagcgtaagttgtggatgagaactaaatgtaaggaaggtaaacacacaacattcagcaattgtattatcgagaatatagacttaagtggttattacttacgtggattagatttccatgggtctaggttagaaaatgttaatttaagtaacgtagacttgtcagttgcagacctatcaggtactgagattattaattgtaatttacatggtactaacttcaaggaatctaatataaataatagtgagatatttgcatgtagaattgaagatgtagatatgagttatactgaccttcgtaattctactataattactgaaatatataatactaat…	MFNEETTNRTRLSKEDIDNRIKERKLWMRTKCKEGKHTTFSNCIIENIDLSGYYLRGLDFHGSRLENVNLSNVDLSVADLSGTEIINCNLHGTNFKESNINNSEIFACRIEDVDMSYTDLRNSTIITEIYNTNFNYTNMNHSHLKCATLVGCTFKDTSLRHAVLDYVRVADTELSKASLNSAVILDIEGLNVYSVGNNGNPIIYIPKYDKVFAEHWTSTLDGFLKQGLEMEEEKGKIEKIYEFFKVCR
Twort	Twort_ORF103	Twort|_89367_89774	89367	89774	+	Phage protein				atgaaaattaaaaagcaagtaacatttaaagaactaatggggttatactataaaggagaattagaacagggagattatgaagccgaacaaggcaatactattgtaaaggtatcttgtggtatcataggaatatctttctcacaattctataaaaataaagatatgtttgattcatttccatatataaagaatgatacactgtttactatagaacaagaaataggtttaaatactaagttagataaagtggttgtagtttatgaagatacggctgatatagaatatgatataagtgttaacaatattttaagacgctatgattttgatgcggaagactatattgtatctatcaacgtagaagtaaataatgaattacagacagtatggaaagatgggaag…	MKIKKQVTFKELMGLYYKGELEQGDYEAEQGNTIVKVSCGIIGISFSQFYKNKDMFDSFPYIKNDTLFTIEQEIGLNTKLDKVVVVYEDTADIEYDISVNNILRRYDFDAEDYIVSINVEVNNELQTVWKDGKLL
Twort	Twort_ORF104	Twort|_90005_90502	90005	90502	+	Phage protein				atggtaaataaaaatttgtcagaatcaattactaaagaagttaaagataagttacatgaattggtagataatttagatattgaggtagaatataaatttaatcatgcaggcagtgtagaagtagatgttaagtttgatattaaagaaaaaccttttacattagatagagatattcctgtaataaacacggcttatagtaaactaattggtacgctagaagaagataataagaaattaatgggaaatattatcgaggagaataaaaagaaatatcctaaggaattagataagtatgatttaagtaagtataattttgagtttaatgatatagataaggatactagggaagatactagaactgtatatattagatttaacgatggtagggtactccctata…	MVNKNLSESITKEVKDKLHELVDNLDIEVEYKFNHAGSVEVDVKFDIKEKPFTLDRDIPVINTAYSKLIGTLEEDNKKLMGNIIEENKKKYPKELDKYDLSKYNFEFNDIDKDTREDTRTVYIRFNDGRVLPIFLEDLIFYLSISKEGDTLSFNYEDVDIVELMG
Twort	Twort_ORF105	Twort|_90560_90793	90560	90793	+	Phage protein				atggacttaattagttatttagagaatgaaggatttgaagtaagtaaagaacatgggtatgaaggagattgttatttagtaaaaagtattgaaggtaatgaagtacctattgaaattatcagtgacactgttattattactgatgataatgggacagatattcatgttgatgctaataaacctaaagctattgtagatgtacttttagatttaacaagcactgattatgagtaa	MDLISYLENEGFEVSKEHGYEGDCYLVKSIEGNEVPIEIISDTVIITDDNGTDIHVDANKPKAIVDVLLDLTSTDYE
Twort	Twort_ORF106	Twort|_90817_91119	90817	91119	+	Phage protein				atgtttaaaaagtcaaaagaaaagaataaagtagaatatggtagaaacgaaggtagccatgtaccacaaaataaggcattagttcagttagttagagatattactggtggttttgttttacctcttacagatggtcatgagtatgtagtagtaattcgtggtactaagacgctagtatttaatgttgtaggtgaaagaatttacttaagtggttcattattaggtaaagatttttcttgtgctgacaacaaaaataatcctgtttctattgaagtagttaaattaatttctaaattagtataa	MFKKSKEKNKVEYGRNEGSHVPQNKALVQLVRDITGGFVLPLTDGHEYVVVIRGTKTLVFNVVGERIYLSGSLLGKDFSCADNKNNPVSIEVVKLISKLV
Twort	Twort_ORF107	Twort|_91387_91731	91387	91731	+	Phage protein				atggaagtttttgatttaaaaaagtttgttgttgataacggcttacatatacaagaaggttctatgtcatattatgagtataaggtagattctagctattctattagggttgttagtagattggcatattgtgatgttattgtgtttgtgtataagagtaaatacatccatagtattaatactacctatgaggaagataaggtagaagaattagaaaagctattagaagaaagtaagaatatttcagtagttatggactattacttaattaaacgtatggaaaggaaacgtattgaagcggaagaacaaagaaaattagataaatttatgttaaaaggagaatag	MEVFDLKKFVVDNGLHIQEGSMSYYEYKVDSSYSIRVVSRLAYCDVIVFVYKSKYIHSINTTYEEDKVEELEKLLEESKNISVVMDYYLIKRMERKRIEAEEQRKLDKFMLKGE
Twort	Twort_ORF108	Twort|_92010_92126	92010	92126	+	Phage protein				atgtggtatgcagtattttatactaaggataaagtattactttcagttgctatactactaacagttattcttggattatctgggcttggtgctacattagattactttggattgtag	MWYAVFYTKDKVLLSVAILLTVILGLSGLGATLDYFGL
Twort	Twort_ORF109	Twort|_92137_92352	92137	92352	+	Phage protein				atgattgatgttattatgttaattctagctattatcagtatacctttgtatatatggttaggtaatgagtattataattgggtgcttaataactataataagagtagtgatatagtacaagcatgtatatttggtggtttatttatggctattgttataagtttacttgctatatgtggaagtattagtaatataataggagggtttataatatga	MIDVIMLILAIISIPLYIWLGNEYYNWVLNNYNKSSDIVQACIFGGLFMAIVISLLAICGSISNIIGGFII
Twort	Twort_ORF110	Twort|_92349_92567	92349	92567	+	Phage protein				atgagtagttatgtacatcatgtaccagtcgttacacctcataatgatggtggtgcttctactgtagatagtagtaatggtaatcatactgtagaccataaagaacaatgggaacctggtatgagtgagcaggaggctatgtatactgtatttggtattgcattatttattatgatagttgttcttgtttttattatcgtggttaaacttaaaagatag	MSSYVHHVPVVTPHNDGGASTVDSSNGNHTVDHKEQWEPGMSEQEAMYTVFGIALFIMIVVLVFIIVVKLKR
Twort	Twort_ORF111	Twort|_92964_93914	92964	93914	+	Phage protein				atggataaacattttaaaggtagagaagttaatgttgaaactggggaaactagatatatgaaccctatttggaggcctttatttgacccttctgagtacatatctaaagatattattagtggtaaactagaacgtaaagaatttgaagaaaagttttttaattttattacagagtttcaaagtaacctaagaaataagtataatgctagttttgatgaaataggtagattactagttctaatgacttatacaaattatagggatatagagacgggtcatcattatctgctaacggataataataaagacatgtcaattaaaaatctaagtaaaatatggaaattagagttacaacaaacaaggaatgttaaaagtataatgaagaagaaaggtattata…	MDKHFKGREVNVETGETRYMNPIWRPLFDPSEYISKDIISGKLERKEFEEKFFNFITEFQSNLRNKYNASFDEIGRLLVLMTYTNYRDIETGHHYLLTDNNKDMSIKNLSKIWKLELQQTRNVKSIMKKKGIIGEDDEGLYIPDDILIRGKIYPKEKKELNYYIIYDKPIRDLYNGLTESNKRDSAKVVGLFLSLVPFIKVSSRKKKNNEKGSNNTLVMSEWDNENKQYKPISKVKLSEELGISRTTMDRYLGILNAKSKEVTGRYLLYDIKPTGLNELDKSIMVINPYYTYTQGTGSNSFNILEEWINEAEENSK
Twort	Twort_ORF112	Twort|_94575_94847	94575	94847	+	Phage protein				atgaaaattgtagataaaggttattcaagagaagaaatggaaacaacttgtaattatgattatattaatggggaatgggatatttacactactgtaccaaaacatattacaaaactacttaaacaatatggagataaggtagaagtattagaaaagattgatggaggaagagaagtagcagtcagggttactattcaagaagatattattacatttagaaaagtccttactcaagaagagaaggataaaaaggcaaaaggattaaagaaataa	MKIVDKGYSREEMETTCNYDYINGEWDIYTTVPKHITKLLKQYGDKVEVLEKIDGGREVAVRVTIQEDIITFRKVLTQEEKDKKAKGLKK
Twort	Twort_ORF113	Twort|_95037_95234	95037	95234	+	Phage protein				atgaatattcaagaggcaaaggataagttgtttgaattatttttatcagatttaaagaattatgataatgatgtaattgatagtgatttatgtaagttgattgatgatatggatgagttgtttgatacacaaaaccttagatatacggatagtcaaggaatcgttttatttattgaagattggttagagggtagataa	MNIQEAKDKLFELFLSDLKNYDNDVIDSDLCKLIDDMDELFDTQNLRYTDSQGIVLFIEDWLEGR
Twort	Twort_ORF114	Twort|_95378_95794	95378	95794	+	Phage protein				atgaatgaagaacaagcaaaggataagatatattatgagttactttacacagtacgtgagtatggaggtacagaagcggatttattaaagcttattgatagttttagttatttagatggtaaagctcccatgtttatgaatccagaaatggaaagctactcaattgaacaatttcttaatgaacaaaagagtaacttagaaaagtatttagaagctctagatataaaatataataaagtaattgatattacaggagcagagtataaaatattcggtggtaagttagtaatacaagaaggagataattattatactttgtctatcaatgtagataatagtcatgatattaccttatataagttacctttttactctatgttaagtattatcattgacaat…	MNEEQAKDKIYYELLYTVREYGGTEADLLKLIDSFSYLDGKAPMFMNPEMESYSIEQFLNEQKSNLEKYLEALDIKYNKVIDITGAEYKIFGGKLVIQEGDNYYTLSINVDNSHDITLYKLPFYSMLSIIIDNKYKFQ
Twort	Twort_ORF115	Twort|_96373_96020	96373	96020	-	Phage protein				atgaaaacaattaacggaattaaaggattaaacaatttaccaagatgggaatcacaagacatttatgcaacaattcaaagctacctacgttataacgacatggatagcgcaagaatcattgtgaacaactttcaggtacatgactatgaagactcaaacgacatgtattatgaagtgtatacaagtgaatttgtatttgatattgattcaactttagaagaatttgaatatgatattattagaaatgaaaaattaacaaaagaatataaaacaattaaaggtttaattaatgcttgtattagagaaaattctaaaaaagaaatgttcacatacaacatgtttactatcatataa	MKTINGIKGLNNLPRWESQDIYATIQSYLRYNDMDSARIIVNNFQVHDYEDSNDMYYEVYTSEFVFDIDSTLEEFEYDIIRNEKLTKEYKTIKGLINACIRENSKKEMFTYNMFTII
Twort	Twort_ORF116	Twort|_96697_96900	96697	96900	+	Phage protein				atgaaacaagcacaagcaattaaaaaatttatcgaattacgtaaggaactaaaagaagaagggtacacaattagtaaacaacaattgttgtctaatatggaaatataccacttaaatttaaaaatagattcacaaattgaatggtttctagaaacaccaaacaatgaaataatagaagaaatgaaagacttgggggatttataa	MKQAQAIKKFIELRKELKEEGYTISKQQLLSNMEIYHLNLKIDSQIEWFLETPNNEIIEEMKDLGDL
Twort	Twort_ORF117	Twort|_97072_97260	97072	97260	+	Phage protein				atgattatgacagtaggacgagctaaagaatacggaaacaaaatggttgagctaggacattgtgaccttgcagggcaatggttcgatattgcagacgacattcgagttattggtgttgaatgttttaataaagattggttaaaacaaaaagaaaaagaaacattagaaattattaaagagggaaaataa	MIMTVGRAKEYGNKMVELGHCDLAGQWFDIADDIRVIGVECFNKDWLKQKEKETLEIIKEGK
Twort	Twort_ORF118	Twort|_98432_97830	98432	97830	-	Phage protein				atgaatataaattatattgatttagtattagaaaattgtgatgttattcgtctagctccaaaagatattgactacttatatatagaaggaattacggaaacctttacatctcaaccctcttcagaaggaaatttctacacagataaaacaaaacattgtagccacttaggacttcttatcaataacccgaaagagttaacttttgatagcctagacggagagattacagtgtacgagagagtagaaaacttccatgacattacagctatagatattatctacgaggataaaacacatgaatatatctacgtggattggaatgattacaatgataattacaacttaaaccaaaagaccgattattattataatatactagaagtaactataggtaaggaa…	MNINYIDLVLENCDVIRLAPKDIDYLYIEGITETFTSQPSSEGNFYTDKTKHCSHLGLLINNPKELTFDSLDGEITVYERVENFHDITAIDIIYEDKTHEYIYVDWNDYNDNYNLNQKTDYYYNILEVTIGKENAKEFLEEPRKETDNETTMNIQPTLQEKKAKAFDEIVYNCYYQLKSYNELDRIECNTLLEIIEESFE
Twort	Twort_ORF119	Twort|_98746_98492	98746	98492	-	Phage protein				atgggtaatttagtatctttaggtatggtagcaatcatagtactcattataatctctattctatatacagtattctttgtattaatgtgtaaacttgtaaagaaagatagagaagaatttaaagagtttgaagtaaagataaataaagactttcaggatttcactaactatactgaaaaggtaatggaagataaacgtaaaaacagtaagataaaaaatcatgtattaaaagaactaagtaaacataaaaaatag	MGNLVSLGMVAIIVLIIISILYTVFFVLMCKLVKKDREEFKEFEVKINKDFQDFTNYTEKVMEDKRKNSKIKNHVLKELSKHKK
Twort	Twort_ORF120	Twort|_99049_98828	99049	98828	-	Phage protein				atgaaactatatcaagtagagcatgacaattgtgaaccttatgaagaaaattatcactatagggaagataaggtctataaagataaagaaaaacttgttcaaagacttacagaagaaggatatgaagaagaacaagactctttctttgggcaacaatttgttaaagattttgtaatcggtatagatgtagttaggattcatgaactaacgatagaggactaa	MKLYQVEHDNCEPYEENYHYREDKVYKDKEKLVQRLTEEGYEEEQDSFFGQQFVKDFVIGIDVVRIHELTIED
Twort	Twort_ORF121	Twort|_99431_99060	99431	99060	-	Phage protein				atgaagtttaatgaaacatatgctaaatatatatccgacacattttataaagttaaagaattatatacatcttcagagtctaccagaagaacggtaaatgacattaattataaagtttcatatatttacgatgttagtaaagagactgactatgtaaatagctttatcttaggtgatttttgtaaaacaacaaatcaaaacaatcgcatatttgaagaaaagttagataagattatagagcttgtagaacctgcaaaagagaataagtatataaaagaaaaagtattagagaagttagatacattagttgtagatgtagaccaagaacctaccttacaactaatcaaagaattaattaaagatattaagtga	MKFNETYAKYISDTFYKVKELYTSSESTRRTVNDINYKVSYIYDVSKETDYVNSFILGDFCKTTNQNNRIFEEKLDKIIELVEPAKENKYIKEKVLEKLDTLVVDVDQEPTLQLIKELIKDIK
Twort	Twort_ORF122	Twort|_101685_99421	101685	99421	-	FIG01242870: hypothetical protein		FIG01242868	ff	atgagacaattagtacttttacggggagttcctggtgtaggtaaatccacctacatcaaagaaaatggactagaacaattcacgctttctccagatgttttaagaacgcaatgtggctcaccagtttacaacacaaaaggacaacaagtaactacacaagaaaatgataattatatatggacacttttacttgaaattttagaacagcgtatgattcgtggagattttactgttattgatgctactcactcaacaagtaaactaatcaaaaaatatgaaaaacttgcaagaaaataccgatatagaacttatgttgtaacattggaagaggacttagatactttattagaaagaaataaaaacagagagtctcataagcaagtcccagaagaagttatt…	MRQLVLLRGVPGVGKSTYIKENGLEQFTLSPDVLRTQCGSPVYNTKGQQVTTQENDNYIWTLLLEILEQRMIRGDFTVIDATHSTSKLIKKYEKLARKYRYRTYVVTLEEDLDTLLERNKNRESHKQVPEEVIENMYDRLQHENIPSYAKSVDKDNLLDTLKWDKDFMKVDHYNKIHVIGDVHSCFTVLSAFASVNKILDNPNELFIFVGDYFDRGIETKEVFEYLELICKQPNVILLEGNHERHLRNFIYLDNQELEELTDIYEDKDEFFNKAMKVFRARGFISTLRSFIKFGITQKRIKTVVEKLQQLAYFTYKGQDYVITHGGIMPQMLDNLNMVSTHQIINGVGGYEFDIDSEWDNSDTIQIHGHRNLYRQPLDTYKDSINLEGRVEKGGHLRAV…
Twort	Twort_ORF123	Twort|_101992_101687	101992	101687	-	Phage protein				atgaataaagaacaagcaaaacttaaattaaaaacagatattattaattatgaaaatcaaataaagtttttagacccttcaagcatgtatacaagatggttaattgatgcgaagatatatgctgagatggctttaaacaatcttgaagaaacaggagaacacaattataaagatgtagaatgggaagaagaatatacaaaaattttcacggataaagagatacttgaatttatattatctagcaaaaatcctgctttaaagaaaaaatatgagaactatctcaaagaaggtagggaggactgttaa	MNKEQAKLKLKTDIINYENQIKFLDPSSMYTRWLIDAKIYAEMALNNLEETGEHNYKDVEWEEEYTKIFTDKEILEFILSSKNPALKKKYENYLKEGREDC
Twort	Twort_ORF124	Twort|_102249_101992	102249	101992	-	Phage protein				atgattcagaaagctaggaagaaaccagtagaaattgaatttgttcagtttacagatttggaaagtgcagaagaaatagagaattggtctaatggtcaagttaggtattgcgtttcaaggcatcaagggtatttaattataaaaactttagaaggcaatttagaggctagattgaatgattatattgtccaaggcgtacatggtgaattctatccagttaaacctgaaatattccataaaacgtatgaggtgctataa	MIQKARKKPVEIEFVQFTDLESAEEIENWSNGQVRYCVSRHQGYLIIKTLEGNLEARLNDYIVQGVHGEFYPVKPEIFHKTYEVL
Twort	Twort_ORF125	Twort|_102953_102246	102953	102246	-	Serine/threonine protein phosphatase (EC 3.1.3.16)		FIG01323010	ff	atgagcatatttgtaatcccagatatacatggagagtatgataaacttatgagactaatgaataaaataattgaagagcgtaaaccagaagatacaatagtattcttaggagattatatagacagaggtgataggtctaaggatgttgtgaactatctatttgatttattattaaatgatgaaaatgtagtagccctactaggaaatcatgatgatgagttatataggattatagagaatatagaccgattaggtatttatgatattgagtggctatcaagatattgcatggaaacacttgactcttacggtgttgatattgcaactttaacatgtaacattgtagaagatgttttaaggaacgattatgattttattaaaaatgaactaaataaactt…	MSIFVIPDIHGEYDKLMRLMNKIIEERKPEDTIVFLGDYIDRGDRSKDVVNYLFDLLLNDENVVALLGNHDDELYRIIENIDRLGIYDIEWLSRYCMETLDSYGVDIATLTCNIVEDVLRNDYDFIKNELNKLKESEDYRKFKVFMTNCRRYYKKDKYIFTHSGGVSWKPVEGQTVDQLMWSRDFQPRKDGFIHVCGHTPTSSGQVEKHNDMLLCDVGAVFRDIELPFIKLEELE
Twort	Twort_ORF126	Twort|_103259_103077	103259	103077	-	Phage protein				atggaaaccgtgtatatagagaaagaaagacttaaagaattagagttaattgaattactctataaaaataaacaagatttattaaatagtaacattaaaaaaatgaagttattaaaagagcaaaaccaaagattgaagaactggaataaagtattgatggaaaaattggaggagttaacgtga	METVYIEKERLKELELIELLYKNKQDLLNSNIKKMKLLKEQNQRLKNWNKVLMEKLEELT
Twort	Twort_ORF127	Twort|_103824_103267	103824	103267	-	Phage protein				atggcaaaattatatgcattaataaaggtaagtgaatatactcatacaaatgttggttgggatgagtattttgaatataccacagataatactgaaatacttggatattctaccaacctagaagaattagagtatatacaatcaaactatgatttagaagtgtatgaagaattgtttgttcgggagattaatgaaataactaaagaagattttatcaaagagcaaagatacatcaaatacagttcttggatagaacttaaaaggaataatggacattttgtccatgataatataataaaaaatgagccatatgaagtatttagtgtagataaaaattcttactctttagacactattataattgacgttcatatctcagatagaaacactataactata…	MAKLYALIKVSEYTHTNVGWDEYFEYTTDNTEILGYSTNLEELEYIQSNYDLEVYEELFVREINEITKEDFIKEQRYIKYSSWIELKRNNGHFVHDNIIKNEPYEVFSVDKNSYSLDTIIIDVHISDRNTITIFVEMRSEYSDMEDVFISTVDSYVNKLNFLLSNLKNADVRSTRKVVESIKKLK
Twort	Twort_ORF128	Twort|_104270_103887	104270	103887	-	Phage protein				atgaaaaaaattataatattattgctcggctctgttttcattttaagtgcttgtaatcaagcagatagagttagtgagaacctgtcagaagaggcagacaattttaatacagtaagaaaagttacggttatcaatgctattaaacaagacattatttttcaaatgtcgggaagaatgtctattaaagcagatgataaagaccgacagttagaagttgtagtagaaaagaaagacggagagtatcaaaaacatattattggattatctgataacgtatcttacgttgtggaagatgtgactactaaaaatgtaagcaaataccaatatgaaataaattataaccctaaaatgtggattcctgccaaaccagattacaaagattaa	MKKIIILLLGSVFILSACNQADRVSENLSEEADNFNTVRKVTVINAIKQDIIFQMSGRMSIKADDKDRQLEVVVEKKDGEYQKHIIGLSDNVSYVVEDVTTKNVSKYQYEINYNPKMWIPAKPDYKD
Twort	Twort_ORF129	Twort|_104720_104280	104720	104280	-	Phage protein				atgtatgatatattaatgggtattgcgtttattggtctggcattccttctacttttcatggttagtgaaagtttaatggttcgtataaagagaatcaaaagaagtaattttcctaaagaaatagatatgaatgatatagagatattaagtaaggaaaaaattgttagattaattacagtatcaggtaaagagtattggttggatatggaagaatataaaaaagaaagagagaatggttctgattttataggagctgagggaactgctattaataagtataaagtagaatctgtaactatgtatgttacgggagatttaaaatacaataatattaccatgagttactatataaaaaacaataagatggttgcttggaaaaagatagacggacttaaagac…	MYDILMGIAFIGLAFLLLFMVSESLMVRIKRIKRSNFPKEIDMNDIEILSKEKIVRLITVSGKEYWLDMEEYKKERENGSDFIGAEGTAINKYKVESVTMYVTGDLKYNNITMSYYIKNNKMVAWKKIDGLKDIDYIQEGDKLIKE
Twort	Twort_ORF130	Twort|_105412_104729	105412	104729	-	Phage protein				atggaattaaaaaaatggaaagatattattgaaagtatggatactttaaatggttatgaatttacttctaatggttttacgtttaacaaagaaagtagttttaagaaagtatcagagtttgaatcagacgaagaacatagtatcctttttaaaattaaagatacagatttagatttaacagtaacatttactatgattgaggaaactaataaacttgtaatcatattttcacaagaaatcatgtactcttttgatattccagaaggtgtagaaaatccagaagtattcttagaagaatgttatgtaggtgctaaaagtaaatactttgaacttaaagataaaattgaaaatggtactagggaagtaaataagctaccaggtattattgggttatgtagc…	MELKKWKDIIESMDTLNGYEFTSNGFTFNKESSFKKVSEFESDEEHSILFKIKDTDLDLTVTFTMIEETNKLVIIFSQEIMYSFDIPEGVENPEVFLEECYVGAKSKYFELKDKIENGTREVNKLPGIIGLCSSYVESYIPKTTVQVNLLSKEVKQINGDVFESVILHLDCNYKLVLYYNQKTHLITIKLYSPDKEAVTVINNVSTTVKSIENNLVKAVEPISIGHL
Twort	Twort_ORF131	Twort|_105711_105505	105711	105505	-	Phage protein				gtgaatattaatcttgagtgtttacagggtactacgattcctattgaaggaataacttttaagacacagaaagaactaaatgattttcttaatagggtacataaaagttaccctaaattaacatcagaacaatggagggcagtgctgtttattgcttttgatgggttggctattggatttactaatgtagataataaacgtgtataa	MNINLECLQGTTIPIEGITFKTQKELNDFLNRVHKSYPKLTSEQWRAVLFIAFDGLAIGFTNVDNKRV
Twort	Twort_ORF132	Twort|_105955_105719	105955	105719	-	Phage protein				atgacaacactagaatttataaagaaagttaatgaactaggatataaagtaaatgtttcacataaaaatatatcgaaatataaaactaaaatcctaatttcttataagagtgctaaacatcctcattgttgggtgttcactgaaaaacaatattcattcagggctttaggagcagataagaaattatttaatctcatggttaaatatgctaatacggatttagatgctaggaggtaa	MTTLEFIKKVNELGYKVNVSHKNISKYKTKILISYKSAKHPHCWVFTEKQYSFRALGADKKLFNLMVKYANTDLDARR
Twort	Twort_ORF133	Twort|_106320_105952	106320	105952	-	Phage protein				atgataccgaaatttagagtgtgggataaaagaaagaatgaaatgtataaccatgatgaactgaccattcaaattaacgggtcgaaaattctagtagcactagcaagctctttgcatcaaatatttaattatgaacttatgcagtcgacaggatttaaagacaaaaacggcgttgagatttatgggaaagacgttgttagaggtttactcgacgatttgtttttagttgaatggctagacggtggatttgtattaacagaatattgtaactggggatacgaccactatcacatctatgactggtcgaatttagaagttataggcaacttatatgaaaatcctgaattaatggaggagatggtagaatga	MIPKFRVWDKRKNEMYNHDELTIQINGSKILVALASSLHQIFNYELMQSTGFKDKNGVEIYGKDVVRGLLDDLFLVEWLDGGFVLTEYCNWGYDHYHIYDWSNLEVIGNLYENPELMEEMVE
Twort	Twort_ORF134	Twort|_106616_106317	106616	106317	-	Phage protein				atgaatagtggatatgataacactttaacactagatagaattgataatgatgatgattacaaacctaataattgcaggtgggctgattatacacaacaagagagaaatagaaggaataaccatattttagaatacaataatgaaaagcatagcatagccgaatggtctgatataacaggtatcccttatagttctttgtggtcaagaattaaaaaaggatggagtgtagaaaaagctttaacacaaccattaagaggacaaaaagaacttatttggaaaaatggaggaatggtagaatga	MNSGYDNTLTLDRIDNDDDYKPNNCRWADYTQQERNRRNNHILEYNNEKHSIAEWSDITGIPYSSLWSRIKKGWSVEKALTQPLRGQKELIWKNGGMVE
Twort	Twort_ORF135	Twort|_106975_106727	106975	106727	-	hypothetical protein				atgggtaaacttaaagacatgacaaactataaatttaatgggtgtactgttttaaaaagagttgaaaacaaagggaaacatgtttgttggttgtgtgtttgtaaatgtggaaatgaattcgtagttagaggaacagatataagaacaggcaatactaaatcatgtggttgcttaaacaaaaaattagctggagacagaaaaaacatggaaatagaaatagtagattgtataacatttggaacaatatga	MGKLKDMTNYKFNGCTVLKRVENKGKHVCWLCVCKCGNEFVVRGTDIRTGNTKSCGCLNKKLAGDRKNMEIEIVDCITFGTI
Twort	Twort_ORF136	Twort|_107563_107492	107563	107492	-	tRNA-Met-CAT				ggactcttagcttaatggtaaagcaaacgcctcataagcgttggagtgtaggttcaatccctacagagtcca
Twort	Twort_ORF137	Twort|_108139_107765	108139	107765	-	Staphylococcal nuclease family protein				atggactttagtaatttggacgaacaattatatatgttcaaagcaaagtgcacaaaggttattgatggagatactattgatattacactagaccatgggatgcgcatgtactcagaacaaagagttaggttaatagatgtagatacaccagaaagaggagcaaataattataaagaagctacagaatttacacagagtaaagttttaaataaagacattattgtccagacatataaaagtgatgtatttggtagatacctagctagagtatggtataaagagggtactgaatataaacaacttaatacttctctaatagaaaaaggtttaattaaaccaaactctaaatggaataaaagtattgacaagagttag	MDFSNLDEQLYMFKAKCTKVIDGDTIDITLDHGMRMYSEQRVRLIDVDTPERGANNYKEATEFTQSKVLNKDIIVQTYKSDVFGRYLARVWYKEGTEYKQLNTSLIEKGLIKPNSKWNKSIDKS
Twort	Twort_ORF138	Twort|_108497_108180	108497	108180	-	Phage protein				ttgattattatgaataaggacacggctaaaagacaatttagtaacgcagtagagattatgtatgaaaaaggttggatgaagttccctaaaaatttaaacactaataaagaatttaaaataactggattcaaaaatactgacactataacttttgaggttagagaaggcaagaaaaaatcacaacatgtaatattttatgcttatgatttagttcatagtctatacttaaaagatagtgatgacagtaattatgctattcgttgctatgctaagagtatttgtaaaaatttattcggatattcagagctacagaagtag	MIIMNKDTAKRQFSNAVEIMYEKGWMKFPKNLNTNKEFKITGFKNTDTITFEVREGKKKSQHVIFYAYDLVHSLYLKDSDDSNYAIRCYAKSICKNLFGYSELQK
Twort	Twort_ORF139	Twort|_112707_108565	112707	108565	-	Phage tail assembly				ttggaaaaagagttactattgtataataagaataatgaaatcatagacagaactagtgtctcaacaaatctaggagaggtagtagcccgtaacctagcaccaggttcaaaatatgatactggtgaatttaaagtatcatggttgataaagggcgttgaaactacaaaagtaaacgtgccttcattcactactgacaaacagcaatttgagcaggtattcattgttcagtttagtgatataaacgatgataatctagattctctaaaaggagattcagcatataagatatggctagaccaaggtaataaagggactattgatgagttcttaaactcactaaaaggtgataaaggggaaaagggagaaccaggtataaatattatagatggtgcttcagca…	MEKELLLYNKNNEIIDRTSVSTNLGEVVARNLAPGSKYDTGEFKVSWLIKGVETTKVNVPSFTTDKQQFEQVFIVQFSDINDDNLDSLKGDSAYKIWLDQGNKGTIDEFLNSLKGDKGEKGEPGINIIDGASAYDVWLGQGNEGTKEDFLNSLKGEDGLDGKDGESITVLSSEVQEDNVKVSFSDGSVTLIPNGKQGADGLSAYQLAVKSGFEGTYNEWLESLKGANGLSSYQLAVKQGFTGTLQDYLDSGKVPQVLSKNFPKLTNDTSDVQILTRAINATEEGNTLYISAQESPIYLDSTLIINKNINLVSDAKIVYRGNRDRTAVKIDSISFSSIKIKGIYDNGSYPGWGGGYHGFENSDYVGIEFVNCKNVTTHISEIIGFTTGSKHRATEGKGHW…
Twort	Twort_ORF140	Twort|_113172_112708	113172	112708	-	Phage protein				atggacaataaagaaataaaaagattgtttgattacttaataaatagtagtaggttttggcatctagagtacgctaagaaaactcttataccctctgagtacaacaaaatagtaaaagaatgtgataaatttgataatcttttacgtaaaagagtagataacttaattaataacaactataaaggaaaacctacagatatagataattataaccaaatatttagtaaggatgttttgatgataaaagaaataaagatttacacagatgtagactgtattactatatcaaaggaagactataccaaagaagaactagataatactataaagttattaaaagatggtgaagatatagagttaaattctttttataaaaatttatttttatcttcaagtatt…	MDNKEIKRLFDYLINSSRFWHLEYAKKTLIPSEYNKIVKECDKFDNLLRKRVDNLINNNYKGKPTDIDNYNQIFSKDVLMIKEIKIYTDVDCITISKEDYTKEELDNTIKLLKDGEDIELNSFYKNLFLSSSIIKGYEVEYTSSYEDAIKKGGI
Twort	Twort_ORF141	Twort|_113360_113241	113360	113241	-	Phage protein				atggataaatttattatttattttatgttaatattactatcattggtgatagttaaaaagtataaagactactacaaagatgatgaaatagaattaccaaatgaatatattgcatactag	MDKFIIYFMLILLSLVIVKKYKDYYKDDEIELPNEYIAY
Twort	Twort_ORF142	Twort|_113667_113353	113667	113353	-	hypothetical protein				atgaataaagggttaattgaatacttttgtgagcagtattatgagcatgtaagtaatgcagaagtactagaccataataaaacagcacatttaggattagatgagttagagcattattatgttgctcgagtaaaagtagatggggaaattattctagtatctactaattttaaagagttttcatcatgtaacagtctttatgatatgtatgatttactaaaccataaattagataaatccatatttgataataaggaatatactaaaaaagatattgatgatttttttgaattaataggggaacttaatggataa	MNKGLIEYFCEQYYEHVSNAEVLDHNKTAHLGLDELEHYYVARVKVDGEIILVSTNFKEFSSCNSLYDMYDLLNHKLDKSIFDNKEYTKKDIDDFFELIGELNG
Twort	Twort_ORF143	Twort|_114061_113660	114061	113660	-	Phage protein				atggaatctaaagaatttattttatttcatcaaaataacggggaagatgtagatttattacttattaagcaagaattagtagaagcttgtactaatgtatctcaacaccctagacactttaaaaaactagaagaaagtgtaaaagatttattaaacgaatttgaaattgaacctaaagtagaaacacctaaacattattccgattcttctgataataatgtagatgttattagttttacagaagaacaattaaatggttttgtagatgctatgttatttaatattattaaatacactgttcgtttaggtcgcaaggacaatgaagaaaaagaagttaataagatttataattactacttcagactaaaagaacatttagtgaatgagggattttatgaa…	MESKEFILFHQNNGEDVDLLLIKQELVEACTNVSQHPRHFKKLEESVKDLLNEFEIEPKVETPKHYSDSSDNNVDVISFTEEQLNGFVDAMLFNIIKYTVRLGRKDNEEKEVNKIYNYYFRLKEHLVNEGFYE
Twort	Twort_ORF144	Twort|_114637_114212	114637	114212	-	Deoxyuridine 5'-triphosphate nucleotidohydrolase (EC 3.6.1.23)		FIG00000388	isu;Nudix_proteins_(nucleoside_triphosphate_hydrolases) isu;Housecleaning_nucleoside_triphosphate_pyrophosphatases	atggaaaatttagaaattaaattattacataaagatgcaaaagtaccagttagagctaatatgtatgatagcgggttagatttatatgcagtagaggatattgatattaaaccttgtagtaaaacgttagtatctactggcatcgctattaacctaccaacagggtatgaagcacaagtaagacctaagtcaggtatcacagcaaaaacaaatttacgtgttcagtttggaagtatagactttggttacaatttagaaattaaagttatggtagataatataggaggtacaacacaaaaaattgaaaagggtaaaaagattgcgcagttagttattgcacctgtagtataccctaaacctgttgttgtagaggaatttgataagactagtgaacgtggt…	MENLEIKLLHKDAKVPVRANMYDSGLDLYAVEDIDIKPCSKTLVSTGIAINLPTGYEAQVRPKSGITAKTNLRVQFGSIDFGYNLEIKVMVDNIGGTTQKIEKGKKIAQLVIAPVVYPKPVVVEEFDKTSERGGFGSTGLD
Twort	Twort_ORF145	Twort|_114814_114647	114814	114647	-	Phage protein				atggaagaaacttacattgttactattaaagcaaaagtaagagtgaatgtagaaaatgaggatgaaacacaagaaattaaagataaattagaaaaatctttagtattgcattctgattattttgaagatgtatcattaattgattatgacattaaggattttacttag	MEETYIVTIKAKVRVNVENEDETQEIKDKLEKSLVLHSDYFEDVSLIDYDIKDFT
Twort	Twort_ORF146	Twort|_114957_114814	114957	114814	-	Phage protein				atggaaaaagttattgtattaagtgaagaagaagtagaaaaacttattaattacctagaaagtaaggacttagatgatagtatgattagtctttacaatgaaatactagaaagatattatttattgaaaggaataattaaataa	MEKVIVLSEEEVEKLINYLESKDLDDSMISLYNEILERYYLLKGIIK
Twort	Twort_ORF147	Twort|_115255_115004	115255	115004	-	hypothetical protein				atgattcttaaaaggactgaggtagaaaatgaaaacgttatagtttttaaagatggtaacatgtacatcaaagcaacagattacttaggtgagcctacagaatttacaccaaatgtagaacttgctttatctttccctaatactattaattttaaaaatagtagacgtgtactactattagtagataaaggatataaacctataaatttaactaaaaaaactatatacgaaattcatgaagaggacgcttga	MILKRTEVENENVIVFKDGNMYIKATDYLGEPTEFTPNVELALSFPNTINFKNSRRVLLLVDKGYKPINLTKKTIYEIHEEDA
Twort	Twort_ORF148	Twort|_115584_115267	115584	115267	-	hypothetical protein				gtggatttaataaaggatttaaaaagggttggtaataaattttaccatgaagtaaaaccaggggaaacattatggactttaagtaaaaagtatggagtgtgtatcgacagattacaagaacttaatggtattaaatcggtatctttaacaggttttaagtattgtctaatatataggtatcctattgtgcatatagtagatgaaaatgataccttaaaatcaatagcagaagaatataatactactgttaaagaattagaaaaactaaataaagatattagtttaatagtaggaagtaaaataatagtagggtattag	MDLIKDLKRVGNKFYHEVKPGETLWTLSKKYGVCIDRLQELNGIKSVSLTGFKYCLIYRYPIVHIVDENDTLKSIAEEYNTTVKELEKLNKDISLIVGSKIIVGY
Twort	Twort_ORF149	Twort|_116167_115550	116167	115550	-	Phage protein				atggatattgctctattttttagtacaatgtatgctatattaattacgattgggtatattcctggtttaaaatctctagtaaaagatagaaatgttgatggggtatctagatggttctggtatcttatcataactactgtaggtattagtttttataacttactacatacagaatcaacgaattttcaaataatatcggtaggtattaatttactattaggtattgtttgtctacttgtagtagtatttagaaagaaagatttgtttatatttgtatttatagttattctttctctctttttatttacgtttggctctaaagtagaagtaacacagacagtagctacattatccattatactagcttatataagccagattatacagttctataaaact…	MDIALFFSTMYAILITIGYIPGLKSLVKDRNVDGVSRWFWYLIITTVGISFYNLLHTESTNFQIISVGINLLLGIVCLLVVVFRKKDLFIFVFIVILSLFLFTFGSKVEVTQTVATLSIILAYISQIIQFYKTKQSDGTNKWLYLIIGFAIGLLSVSMVLTNTTPHIVITELVNMLLILICYFQADFYEKRGRNRGFNKGFKKGW
Twort	Twort_ORF150	Twort|_116787_116167	116787	116167	-	Phage protein		FIG01319482	ff	atggcaaatgagattaaagataaagtagtatacttaggaggtcacctactcaaccaagcaatgattgagtacagagaaaaacaacatgatagggtagaaggtattgttgggataactccgtatagcccgcataaggacaaatcaattaatgataaagaaaatgcagttcaagaaggtttagcagagcgcattttaaacaatgactttaaagcaatgcaagagtcagatgtatttgtgtttgatatacttaatgagggactaggaacaattgcagaacttggtattttactaggtatgaaacatcaagcacaaaaaactataaaacaattagaagaacaggctgatatttttatgcttaatgaatttgatgaactatcagaggagtatgacattctacaa…	MANEIKDKVVYLGGHLLNQAMIEYREKQHDRVEGIVGITPYSPHKDKSINDKENAVQEGLAERILNNDFKAMQESDVFVFDILNEGLGTIAELGILLGMKHQAQKTIKQLEEQADIFMLNEFDELSEEYDILQGLIAEQKIILNKPVLIYCSDIRQGHGKPYNDPDRAEFSTNQFIFGMILSLTNGKGFISWEEVLEELEKLGAES
Twort	Twort_ORF151	Twort|_117260_116793	117260	116793	-	Phage protein				atggacgataagttacaatatttaattaatgagcttaaacaagagttagaagaagaaaaaatgttagagaataaaattaaaaataatgattataatttagatagtatactaccatttgaaacaaatgatttaaattatgaaaactcttacaaaagaaaacaaggtaaatttctaataaaaatattagaacataataaaattaaactatctagatataatactttattcttagaatatactgattttgggtatgatttattctttacttataaagaagtatactataggtatagtattatgcaaggacaaggtacagaagagggaataacaatagtagataaaaaatataatgactactatatggatttaagaaaacaaaaagtagtaaatagtaatgga…	MDDKLQYLINELKQELEEEKMLENKIKNNDYNLDSILPFETNDLNYENSYKRKQGKFLIKILEHNKIKLSRYNTLFLEYTDFGYDLFFTYKEVYYRYSIMQGQGTEEGITIVDKKYNDYYMDLRKQKVVNSNGNKITTITKIKTYIKILHKVKKG
Twort	Twort_ORF152	Twort|_117536_117273	117536	117273	-	Phage protein				atgaaaaaattatctaagaaaatacaacgttctgatttactaacaaagttttttattcttatagtactatcttttgttatagctattttatatataacattagatgctttaattttcttcttaaatactacggtaggttttatagggttattaactgtattaccatttgttagtttgggtattatgggattactagttattaagtaccccgatagaaaagaattaaatgaatatagtaactatgttaaaaaatatgttaagtaa	MKKLSKKIQRSDLLTKFFILIVLSFVIAILYITLDALIFFLNTTVGFIGLLTVLPFVSLGIMGLLVIKYPDRKELNEYSNYVKKYVK
Twort	Twort_ORF153	Twort|_118344_117607	118344	117607	-	Phosphate starvation-inducible protein PhoH, predicted ATPase				atgacaaaaacggctaaagaattagagtacaaattaagagattatccaaatgtaaagtataacatggtacaacatagtgtattccatgattttttaagcaaggctagtgatgaacagttagattttgcagaagatttttttgatgatgaagtagagattatatggtcagactcacgagcaggaactgggaaatcttttctatcaattgctttggcttatgcagaatacttaaataaaggaaagacaatgtattatattatttcacctgtttcagatgacatcggggcactcccaggctcaaaattttcaaaagagagcgtttactttggggctttatatgatgcattattagaacttggggttatacctgaaagagctatttatgaaatggcagaagaa…	MTKTAKELEYKLRDYPNVKYNMVQHSVFHDFLSKASDEQLDFAEDFFDDEVEIIWSDSRAGTGKSFLSIALAYAEYLNKGKTMYYIISPVSDDIGALPGSKFSKESVYFGALYDALLELGVIPERAIYEMAEETLENFNEKSFDDCWIHAVSHIHLRGVNISSTMILDETQNFKRNDIKKTLTRFKKGNKALCIGSSVQIDLKNESKSGFVPYLEYFRGYEKSREHTLTRNFRSELSNYADNFKW
Twort	Twort_ORF154	Twort|_118343_118459	118343	118459	+	Phage protein				atggttacatttaccaactttcaagagttttatagtacttcacttactaatataagatttattttagtataccataaattagtaattaatgcaataaaaaactacctaactcaatag	MVTFTNFQEFYSTSLTNIRFILVYHKLVINAIKNYLTQ
Twort	Twort_ORF155	Twort|_119140_118472	119140	118472	-	Immunodominant antigen A		FIG01336228	ff	ttgaagaagacaattttagcatcattagttttaggaacagccttaacgtttggaggtatttcagataaagctagtgctgatgaaattgattatgcaactctagcaaataaggctcaaacaaactcagaggacttagtaactaaacctattcaagaaggtaactatgacttctcatttgtattagaagggttcacttaccacttctacagttataatggatactttggttatgattaccaccaaggtacagatggacaagtaaacaatacaagttctcagttagcatccttagaacaaaataacacaaagaataatgtagagtatactactgaaaataaagaacaacatacacaaccaattacaatacaagaaccacaaaataagagtacacaagtaggt…	MKKTILASLVLGTALTFGGISDKASADEIDYATLANKAQTNSEDLVTKPIQEGNYDFSFVLEGFTYHFYSYNGYFGYDYHQGTDGQVNNTSSQLASLEQNNTKNNVEYTTENKEQHTQPITIQEPQNKSTQVGTVKLGNGNTAGETGLSASKEMEARTGVPASTWEAIIARESNGQVNAQNPSGARGLFQTMPGWGSTATVQDQINSATKAYKAQGLSAWGM
Twort	Twort_ORF156	Twort|_119768_119232	119768	119232	-	Phage protein				atgaaaccttatatgtatactacaaaagaaactattactaacgatgtaaaacaaatttcagaatatttaaagaatgaaagtacatcactatgtgtttattctgactataaaccagaagaattagatgtttatttagaatctaactgtggtaactatatggcaatttactataaagataaaaatgctgttggattctttaccaaaattagttcaaaaaatggtaaaacctacaacttacgtcatgtacctaatataagtgatttagaagaagtagaatttactattgaggagcaagtaaaattaaatttattaacagaggatttgcctatgggtgaccttcttatatttatgaaagatggggaagtaaaagtaccttttgatagttttattaatcatgtt…	MKPYMYTTKETITNDVKQISEYLKNESTSLCVYSDYKPEELDVYLESNCGNYMAIYYKDKNAVGFFTKISSKNGKTYNLRHVPNISDLEEVEFTIEEQVKLNLLTEDLPMGDLLIFMKDGEVKVPFDSFINHVKYILDNDYTKVDKIIYTGISRGIKEHMELDFVHDTIDILAKDSLL
Twort	Twort_ORF157	Twort|_120199_119774	120199	119774	-	Phage ribonuclease H (EC 3.1.26.4)		FIG01305245	isu;Phage_replication	atgagtaatacaataacaatatatactgatggtagcagtgactataagaaaaaacaagtaggttgtggtgcagtattactagatgataataaaatcatacacacaatttctaataacgtatctaacgaaaaactagcaaaatttaataatgtatcaggggaaatactagctgtatgctatgcattagaaaaggctatacagttaggatacaaagttgctgttgttcatatagactacataggtcttattaactggtatgaaggttcttgggttgctaggaattggctaagtcaattatatgtagaaagaataagagaatactctaaatatactcaaatagagtttaaaaaagttaaagctcacagtaatgataaatttaatgatttagctgatgagctt…	MSNTITIYTDGSSDYKKKQVGCGAVLLDDNKIIHTISNNVSNEKLAKFNNVSGEILAVCYALEKAIQLGYKVAVVHIDYIGLINWYEGSWVARNWLSQLYVERIREYSKYTQIEFKKVKAHSNDKFNDLADELAKKSIGKG
Twort	Twort_ORF158	Twort|_120381_120196	120381	120196	-	Phage protein				atgaaaaatctatttgaagttaagttagatgactttattgtaaaagttgtagcggataatgaagatgaggctcttgagttttgttataagtgttttgactttgataaagctgtaattaagtttgtagaaaatgtatattgtgcttgttcctatccttacttctcatgcaaaggtaaacaagtatga	MKNLFEVKLDDFIVKVVADNEDEALEFCYKCFDFDKAVIKFVENVYCACSYPYFSCKGKQV
Twort	Twort_ORF159	Twort|_120965_120393	120965	120393	-	Phage protein				atgagtaaatatttaacacctagtgatttagaagaactgttagaattgattgatacttttgaattacaagatatttataaagtaataggagaagataacttctttgatatactttctattattaataaattagatgatattgatgacaggattgtcatgtttggtgctttagacaagttactaaatacaaataaaaatggattggtggaatttgacgaggtatttttaactcgtaaaaaaacaacgagagatgaaaaaagtgagttattagacctaatgttatcagaaaaaactaaggattgcttatataactttatagaaagcaatcctcatttagacgatttagataatgttaaaattgcatttaatttagttaatttagctaatctttttgattta…	MSKYLTPSDLEELLELIDTFELQDIYKVIGEDNFFDILSIINKLDDIDDRIVMFGALDKLLNTNKNGLVEFDEVFLTRKKTTRDEKSELLDLMLSEKTKDCLYNFIESNPHLDDLDNVKIAFNLVNLANLFDLSSGNSMKSVYKEDEEIIEYLQEVDIDIEEFIEELEDTEYSILETLETPLDVIKFILG
Twort	Twort_ORF160	Twort|_121170_120958	121170	120958	-	Phage protein				atggaagaaaaacaaatgctaaaacttcaaagaattagaattgaaaaaggatatactttaagaagtcttgctaaagaattaggtgtgaattactctactattagttactgggaacaaggacttaagacacctagaagtggtaataaaattaatttagaaaaaatcttagaaacaccaagtcacattttatttgaggtggatgataatgagtaa	MEEKQMLKLQRIRIEKGYTLRSLAKELGVNYSTISYWEQGLKTPRSGNKINLEKILETPSHILFEVDDNE
Twort	Twort_ORF161	Twort|_121458_121234	121458	121234	-	hypothetical protein				atgaataaatttaaaaaatggtttaataaaaaggtattaggtaaaaataattcagtatataaagtaacatataagtatactagcacaacaggaaaagaagaaacattctatattagggttatagaacttaacaaggttagagctaaacataaggcagatgaacatgtattttctaaaattgcctataaagataaccttaaatttgtaaatattagagaagaatag	MNKFKKWFNKKVLGKNNSVYKVTYKYTSTTGKEETFYIRVIELNKVRAKHKADEHVFSKIAYKDNLKFVNIREE
Twort	Twort_ORF162	Twort|_121601_122128	121601	122128	+	HNH homing endonuclease		FIG01108329	idu(1);Phage_introns	atgaactacaaatatttaattaagttagtagaaaaaggaattgctaaagagatagaaggggatggttacaagaattattatgttacaaaaaatgggcgtgtttatagttgctcaaagaaaaagggaaatagcaaagtaacaaaattaacacctcaaaaaaataataaaggttacttgcgtatccaaattaatggtagaagtaaacttttacataggttagttgctttgtattttgtacctaatattaataattacgaaacagtagaccatattgatggtaataaattaaataacaatcatacaaatttacaatggtgtactaatttagaaaacatgaggaatgctagaaaaaatggactatttaaagataccccattaagaaaattaagtaataaagaa…	MNYKYLIKLVEKGIAKEIEGDGYKNYYVTKNGRVYSCSKKKGNSKVTKLTPQKNNKGYLRIQINGRSKLLHRLVALYFVPNINNYETVDHIDGNKLNNNHTNLQWCTNLENMRNARKNGLFKDTPLRKLSNKEVVDIRHRYKNEDITHHELADEYNVSRATIGAIIRRQLYKNIQ
Twort	Twort_ORF163	Twort|_123559_122156	123559	122156	-	Phage lysin, N-acetylmuramoyl-L-alanine amidase (EC 3.5.1.28)			isu;Phage_lysis_modules	atgaaaaccctgaaacaagcagagtcctacattaagagtaaagtaaatacaggaactgattttgatggtttatatgggtatcagtgtatggacttagcagtagattatatttaccatgtaacagatggtaaaataagaatgtggggtaatgctaaggatgcgataaataactcttttggtggtactgctacggtatataaaaactaccctgcttttagacctaagtacggtgatgtagtcgtatggactactggtaattttgcaacttatggtcatatcgcaatagttactaaccctgacccttatggagaccttcaatatgttacagttcttgaacaaaactggaacggtaacgggatttataaaaccgagttagctacaatcagaacacacgattac…	MKTLKQAESYIKSKVNTGTDFDGLYGYQCMDLAVDYIYHVTDGKIRMWGNAKDAINNSFGGTATVYKNYPAFRPKYGDVVVWTTGNFATYGHIAIVTNPDPYGDLQYVTVLEQNWNGNGIYKTELATIRTHDYTGITHFIRPNFATESSVKKKDTKKKPKPSNRDGINKDKIVYDRTNINYNMVKRGYNPVGVILHNDAGSMTGLQYKNNLQNAGYNRWAQGIAHSYISEGQVWQALGESRIAWHCANQWGNKNLYGIEICQSMTASDEQFLKNEQTAFYEASRMLKKWGLKPDKNTVRLHMEYYQTACPHRSMKLHVGKDPTKTSITQADIEKLKEYFIKQIKMYYEGKTPVPTVVNQKAKTKPVKQSSTSGWNVNNYGTYYKSESATFKCTARQGIV…
Twort	Twort_ORF164	Twort|_124082_123525	124082	123525	-	Phage holin		FIG00640889	icw(1);Phage_lysis_modules	ttggataaaaaagataaaacacctacagttgttggtggaattaacttaagtacccgttttaaaagtaaaacgttttgggtagctactgtatctgcactagcagtatttaccaatcaattaacaggtgcttttggtttagactattctagtcaagtagagcaaggtgttaatattgttggttctatcttaacactgcttgcaggtttaggtattttagtagataacaatactaaaggtattaaagatagtgttattgttcaaacagattaccatgaaccacgtgattctaaagacccagaaaaagcattgacttgggaacataataaagttgaggacaatgtggttgacaatactaaaactcctaaggaatatggtactgatgaagacttttcagatgta…	MDKKDKTPTVVGGINLSTRFKSKTFWVATVSALAVFTNQLTGAFGLDYSSQVEQGVNIVGSILTLLAGLGILVDNNTKGIKDSVIVQTDYHEPRDSKDPEKALTWEHNKVEDNVVDNTKTPKEYGTDEDFSDVDPHVYDADEEPFKDQAKPYGVNWDETVDTTKNIDTKEEGVIDENPETSRVLH
Twort	Twort_ORF165	Twort|_124334_124155	124334	124155	-	Phage protein				atggctagtcaaaaacaaatttattttactcaaagtttagtaggtaaagcattactagaagataagctatctactaaagaagaattatgggaaaagctagaactattaccagaaacaaaactagaagacctagataataaacaaatgtctcaagttattaatacattaaaagaactttaa	MASQKQIYFTQSLVGKALLEDKLSTKEELWEKLELLPETKLEDLDNKQMSQVINTLKEL
Twort	Twort_ORF166	Twort|_125499_125284	125499	125284	-	Phage protein				atgaaaaagcaagtttatgtaatctcaaatttagtatgtgaagaatgtggttcaagttttaaattaccaagaaaaagagcaaaaagaagagaagaagggcatattaaacatatgcattgtgtcaaatgtaataaaatcactgctcatgtagaggataatagaagtgatgctgaaaaatattgggactcacttcaagaagaattacaaaataagtag	MKKQVYVISNLVCEECGSSFKLPRKRAKRREEGHIKHMHCVKCNKITAHVEDNRSDAEKYWDSLQEELQNK
Twort	Twort_ORF167	Twort|_126037_125834	126037	125834	-	hypothetical protein				ttgattaagtatgttgaaataacaatggcaagtggtaaaaagtattttttaattggtactgaagataacccagtttatgatactgatttaaatgcatatatgtctagtgcaaggttatttaaagtttatactgaaaatagtttaacatctggtagaatttatataaatccaaatagaattgaaagtttcaaattgttttattaa	MIKYVEITMASGKKYFLIGTEDNPVYDTDLNAYMSSARLFKVYTENSLTSGRIYINPNRIESFKLFY
Twort	Twort_ORF168	Twort|_126388_126056	126388	126056	-	Phage protein				ttgacaaataatgtagatgaactatttaaaaaagttgaatcaataagcaatacaatacaagaaaaagggtatattgacagtgatacatttaagaagttagaagatgaagttgatgaattgaagagtatagttgctactctagataaagacttagcagttaatgttgaaagacagacacctatttatatacagttagaatcattagatgaaaaagtaaaagagttagctgaaagtacaaaagacaaagatgataagaaaagtgaaagagttgagaaagtgttgttacttgtacttggtgctattgtatcttttgtatttaataagtttacttag	MTNNVDELFKKVESISNTIQEKGYIDSDTFKKLEDEVDELKSIVATLDKDLAVNVERQTPIYIQLESLDEKVKELAESTKDKDDKKSERVEKVLLLVLGAIVSFVFNKFT
Twort	Twort_ORF169	Twort|_126722_126402	126722	126402	-	Phage protein				ttgactaagcataaagatattctaaaagttgaatttaaagatgccttaactcactttaaaagagatagggatacttttcacatgtatagaataaacagacttttgactaatggttctattatatcttttgattactcttacttaccatgtaatgaccctagtaaagttaagtgccgtatagaccttcaagagtttggtgctatagatttcgagattgacataaaaacttcgtatggaaagattattactaaaaattatacccagattattgataagtttatagataactttgatgtatattctgagtcggcctaccattaa	MTKHKDILKVEFKDALTHFKRDRDTFHMYRINRLLTNGSIISFDYSYLPCNDPSKVKCRIDLQEFGAIDFEIDIKTSYGKIITKNYTQIIDKFIDNFDVYSESAYH
Twort	Twort_ORF170	Twort|_127288_127533	127288	127533	+	Phage protein				atgatttactttatgtttggtgctataatatcttacgtagctttaacgtactatgataagtttatacaaagaaaagaagaccctttaccagattatatattaaaagaagttcaagtaattaagaatgaggtagatgttcttcaggagatgttatcagaagagcaaggaactacaaaagaagaagtaaaagtaagagcaaaagcaagacgaaaggttaaccatgaaaaagcacgaagtaaaagataa	MIYFMFGAIISYVALTYYDKFIQRKEDPLPDYILKEVQVIKNEVDVLQEMLSEEQGTTKEEVKVRAKARRKVNHEKARSKR
Twort	Twort_ORF171	Twort|_127508_127786	127508	127786	+	Phage protein				atgaaaaagcacgaagtaaaagataaacgtagacttgttaagaagaatggaaccaaagtaactgttattaataagaatgataagaggattacaagccctagtcgtatatgttgtatatgcggtgaacaattgtcaaaaataaattatagtaatggtactgtacttgcaaaagaagaccacatacatatacaatacggaagtcttgtatacttagatatgtgtaagaacgtatctaactgctataagaaccttaaagaaaggggtgagcttgatgagtag	MKKHEVKDKRRLVKKNGTKVTVINKNDKRITSPSRICCICGEQLSKINYSNGTVLAKEDHIHIQYGSLVYLDMCKNVSNCYKNLKERGELDE
Twort	Twort_ORF172	Twort|_127779_128192	127779	128192	+	Phage protein				atgagtagggcaggaagattacgtagacgaatggaaaagaagaaagtagaacaagaagataagtctaagtacattcaagacggatttatgaatagtatccaaactttaatgtttgatttccaaaataaagttaatgcaggtcaggtagagataaaagacccaaatgacttatacaaactatttgtaatatattcacaaatgcaacagcttgtaggagaccaaactgaaggtggcggtgttttaccacaactatcaggaaagcaacaaaaagttttcgatgaaatcatcactgaaaacagtgaagatggagaaatagatatgaaaaagttatctgagttatcagaagatgacattactaatatgattgcagataaagaaaaagcaatgaataatgataat…	MSRAGRLRRRMEKKKVEQEDKSKYIQDGFMNSIQTLMFDFQNKVNAGQVEIKDPNDLYKLFVIYSQMQQLVGDQTEGGGVLPQLSGKQQKVFDEIITENSEDGEIDMKKLSELSEDDITNMIADKEKAMNNDNSETF
Twort	Twort_ORF173	Twort|_128207_128446	128207	128446	+	Phage terminase, large subunit		FIG00017949	icw(1);Phage_packaging_machinery	ttggatggtaaagagttattaaagattactcaagaaacatttcaaacggaacaagtaacaaaagaacaagtagaccatattattaatatgttaaacccatctacttatatgctgaagtatcatacactccgtggacatcctattacattctctattccaaatagagatagaagtaaagcgcaagcgcatagaccttggcaagtccgtaaactacatatgcggactataaaccttttctaa	MDGKELLKITQETFQTEQVTKEQVDHIINMLNPSTYMLKYHTLRGHPITFSIPNRDRSKAQAHRPWQVRKLHMRTINLF
Twort	Twort_ORF174	Twort|_128937_129887	128937	129887	+	Phage protein				atgagaaagaagacgcataaagaatttattaaagaagtatataaccttgtaggtacagaatatacgatactaactgaatatgaattgtctagtaaaaagttactaataagacataataaatgtaatactgagtattgggtgagacctaatctatttttaaaaggtagaagatgtcctaattgtaatggaaataaagctaagcataaaactactacacagtataaaaaagaagtttttgatttagtaggtgatgaatatacagtacttgaagattacattaatagagcaacacctatacttatgagacacaacaagtgcggtagggaatataaagtatcacctggtaattttttgtaccgttctagatgtatagaatgttactaccaaagtaaaaggtta…	MRKKTHKEFIKEVYNLVGTEYTILTEYELSSKKLLIRHNKCNTEYWVRPNLFLKGRRCPNCNGNKAKHKTTTQYKKEVFDLVGDEYTVLEDYINRATPILMRHNKCGREYKVSPGNFLYRSRCIECYYQSKRLTPQEIDSNIKEHLGSNYKLVSDYNGAGNKVELLHKDCNKTFEVRYTDIIQHHSGCPYCKKSRGEEYIETYLKENNIRYEEQKKFEGLVNIFQLSYDFYLPDYNILIEYQGEQHFKPKTFGGISKELAQDRFKRQQNNDNIKKKFAKENNYTLWEPTYKINSYSKMKCYLDEKFSLIEVKQGNI
Twort	Twort_ORF175	Twort|_130000_130623	130000	130623	+	Phage terminase, large subunit		FIG00017949	icw(1);Phage_packaging_machinery	atggagatggtacattttgcggatttacatagctatgcctctgtaaagtgtatgtacacatttcatacccaagaccaagttaagaaatttgtacaatcaaggttaaatccagtattacaaaaaccctattttaactctattgtagattgggaacaagattcacaaggctttaaaaaactaagaaattctagtatgttctttagaactagcagtaagccaggggctttagaaggtgttgacgtagattttttagtttttgatgaatacgaacgtgtgcctaaattatcagagtcttctggattggaggccatgtctagttccccttttaaagtagttcgtagattttctacaccttcagcacctggtataggaatacatagattataccaacaatctgac…	MEMVHFADLHSYASVKCMYTFHTQDQVKKFVQSRLNPVLQKPYFNSIVDWEQDSQGFKKLRNSSMFFRTSSKPGALEGVDVDFLVFDEYERVPKLSESSGLEAMSSSPFKVVRRFSTPSAPGIGIHRLYQQSDQWYYAHVCQHCGHENEMKYADYDPDDLSKSGNLLCVNPDGIDEMAKTVQDGTYQYVCQKCGKPLDRWYNGVLIF
