# Supplementary material for: Safety assessment of Staphylococcus phages of the family Myoviridae based on complete genome sequences
Source: Sci Rep. 2017 Jan 24;7:41259. doi: 10.1038/srep41259 (PMC5259776; doi:10.1038/srep41259)
Supplement: Supplementary Dataset 21 [file srep41259-s22.xls]

## Sheet: Sheet1
contig_id	feature_id	location	start	stop	strand	function	aliases	figfam	evidence_codes	nucleotide_sequence	aa_sequence
vB_SauM_Remus	vB_SauM_Remus_ORF1	vB_SauM_Remus|_1_240	1	240	+	Phage terminase, large subunit		FIG00017949	icw(3);Phage_packaging_machinery	atggacggtaaagaattattaaaaataacacaagaaacattcggtacacaaaatgttacgcaagaacaagttgaccatattatcaacatgttaaaccctagtacttatatgctaaaatatcatacgttacgaggtcacccgataacttttagtattccaaacagggacagaagtaaagcacaagctcatagaccttggcaagtccgtaaacatactgtgcggactataaaccttttctaa	MDGKELLKITQETFGTQNVTQEQVDHIINMLNPSTYMLKYHTLRGHPITFSIPNRDRSKAQAHRPWQVRKHTVRTINLF
vB_SauM_Remus	vB_SauM_Remus_ORF2	vB_SauM_Remus|_1213_1875	1213	1875	+	Phage protein				atgtttcataacgaatgtaaggaagaatttgaaataagaccaaataatttcctacaaggtaaaagatgttctgcttgtagaagtaaaagaataagtaggatacaagataaaccacttagtgaagttaaaagacaactaaaagagaaacataagggtactatagagattataggtgagtatacaaatactcacactaaaacagattttaaatgtttaacatgcaaccatactttctcttcagaacctaattctgttttaagactgagtggatgtcctaaatgtaaagtttctaaaagggaaaaattaatagctgaattccttaaagaaaataatatacgttttaaagaacagaaaagatttaaagattgtgttcataaaagacctctaatatttgatttc…	MFHNECKEEFEIRPNNFLQGKRCSACRSKRISRIQDKPLSEVKRQLKEKHKGTIEIIGEYTNTHTKTDFKCLTCNHTFSSEPNSVLRLSGCPKCKVSKREKLIAEFLKENNIRFKEQKRFKDCVHKRPLIFDFYLLDLNTLIEYDGLQHSKPIDYFGGVKAFEELKYRDSLKDDYAKRNNIRMVRVSYKQKEKEIIEELESVLGVVTRQESKAESSTPKS
vB_SauM_Remus	vB_SauM_Remus_ORF3	vB_SauM_Remus|_1942_2109	1942	2109	+	Phage terminase, large subunit		FIG00017949	icw(3);Phage_packaging_machinery	atgaagaaattcgtacaatcaagacttaatccagtattagaaaaaccttattttagagatattgttaattgggataaggactcattaggttataaacaaataagaaattctagtttatttttcagaactagtagtaaagctagtactgtcgaaggtgtggataggtaa	MKKFVQSRLNPVLEKPYFRDIVNWDKDSLGYKQIRNSSLFFRTSSKASTVEGVDR
vB_SauM_Remus	vB_SauM_Remus_ORF4	vB_SauM_Remus|_2607_3800	2607	3800	+	Phage terminase, large subunit		FIG00017949	icw(3);Phage_packaging_machinery	ttgattgactatctttcacttgacgagtacgaccgtgtaaataatttagctgagagctcagctttagaatctatgtcaagttcaccttttaaaatagtaagaaggtggtctacaccaactgtaagagattatggtatagataaactgtataaacaatcagaccaatggttttatggttatgattgtgaacactgtggtcattttaatgaaatgaagtatgctgattataaacctgatgacttagaaaatagtggtaatgtattactagtaaatccagatggaatagatgagatagctaaaactgtccaagatggtacttaccaatatgtttgtcaaaaatgtggaaagcctttagataggtggtactctggacgttgggcttgtaaatatgccgagaga…	MIDYLSLDEYDRVNNLAESSALESMSSSPFKIVRRWSTPTVRDYGIDKLYKQSDQWFYGYDCEHCGHFNEMKYADYKPDDLENSGNVLLVNPDGIDEIAKTVQDGTYQYVCQKCGKPLDRWYSGRWACKYAERTENNKGIRGYYISQLNATWISCDEIKEKEMNTESKQSFYNYIIGAPFDDVKMKVTEDDVFNNKSEIAKTQLFNRDKYKFISCSVDWGNFHWCAVHGMTEDGHVDLIRLFSVKKNSRPDMVEADLERIILEFSKYDPDIIVADNGDSGNNILKLINFFGKDKVFGCTYKSSPRSSGQLYAQFNENSNTVTVDKLMHNKRYIQDLKAKRISVYQQVDEELKTYLKHWQNVIIMDEEDDKTGEMYQIIKRRGDDFVIWSSINSVKRA
vB_SauM_Remus	vB_SauM_Remus_ORF5	vB_SauM_Remus|_4022_4942	4022	4942	+	Phage protein				gtggtttatgataacgagtggtttattaatagaattaaagatgttagaccagaggactatgaagaatatgaatttttagatgactatgttaatcagtacacaaaactaagagctattcataaaaaatgtggtaacaaaatacttataacaccatcaacatttatgagtaaacgtaagacaggttgtaatacatgttctcaaaaaagagtccatagtaagcaaagaaaaacacatgaagaataccaaaaggaattacctgaaggtataatggctataacaaaatatgaaggtgcatttaagaagataactttacactgtttcttttgtgatagtacttatactattactgcaagagatattttaaagtataaacaatgttcgagatgtaacaggagattt…	MVYDNEWFINRIKDVRPEDYEEYEFLDDYVNQYTKLRAIHKKCGNKILITPSTFMSKRKTGCNTCSQKRVHSKQRKTHEEYQKELPEGIMAITKYEGAFKKITLHCFFCDSTYTITARDILKYKQCSRCNRRFNRTLEDIKFEVRKETKGNYEVVSNHYKNAHTPIEIKHNECGKTYRGTMANFRKGRRCSHCRNSIGEKLVESYLEQKGITYEKQKTFEGLKLINNLSYDFYFPEYNLLIEYQGEQHVKPVKHFGGEEQFKLQKKIDSIKSSYAKDNGYELFEIFYTTKDYKSIEKLLNNKLFYS
vB_SauM_Remus	vB_SauM_Remus_ORF6	vB_SauM_Remus|_5019_5180	5019	5180	+	Phage terminase, large subunit			icw(3);Phage_packaging_machinery	atgcattacgcacagtcttcagtaattggttacattggtcttactcgtttaaaagaattgtatgataaaggcaacggtacagcattcacatccacttttataccaacggattataataatacacaaaacaactcgtctaatgagttctattttgatgaataa	MHYAQSSVIGYIGLTRLKELYDKGNGTAFTSTFIPTDYNNTQNNSSNEFYFDE
vB_SauM_Remus	vB_SauM_Remus_ORF7	vB_SauM_Remus|_5196_5996	5196	5996	+	Phage protein				ttgacaaatatattaaattatgatacaatacaagaagatgatataagcaaggagacatttaatttattaattgaagagcctttaacattatcatatgtttctatacatagtgattttttagataataaatacgattacatatataaatccttaggctttgataatttcatggactgttatttatacgtaacaagagaaccagaacgtatatataaaggcggagctaaagatataggctcattgaataaagtaaaaagaactgtagtacgtaatgggaaagaaattgaaatgacaatctatgaagataataaaaacgatgataaacctaaagagagtaatagtgaagaaccaaaagaacctaaaactgctaaaggttctagggttattactcacggtgat…	MTNILNYDTIQEDDISKETFNLLIEEPLTLSYVSIHSDFLDNKYDYIYKSLGFDNFMDCYLYVTREPERIYKGGAKDIGSLNKVKRTVVRNGKEIEMTIYEDNKNDDKPKESNSEEPKEPKTAKGSRVITHGDDEKPNPKKIASSLSTLKNKGVNTDHIDGNASLYKEFVDDNNNTIGLASFKETDSDIILHGYVSDFETTGVGARSIIELIYLAIKKNKNAVVYAIELPQAIEFLKLLGFIKNKDYYVLKKQDIKLFLGEYSELI
vB_SauM_Remus	vB_SauM_Remus_ORF8	vB_SauM_Remus|_6149_6628	6149	6628	+	Phage protein				atgattaaagataataatacaaaaacattggaagagttaattacacctatttctacagaagaaaaagaaaataaagttaaagaatttagtaaaacattatgtgagatgattaataagctatatagttcttacaatgtattaaggcaagaccctattgatgaaacacaaagattagacggttctctaatggtgtttcaaagtagattagatgatacattaacaggtgaagaacaccaaaaactttttaaattagcttttgattataatattgatatttttgaagctaacaagcagtttaaagaagatgtacaaaatggagaagctattaagttaggtgatgttgttgtaaccgacacagctttaagtaatgttttatctagtaatgagcttaatgttagt…	MIKDNNTKTLEELITPISTEEKENKVKEFSKTLCEMINKLYSSYNVLRQDPIDETQRLDGSLMVFQSRLDDTLTGEEHQKLFKLAFDYNIDIFEANKQFKEDVQNGEAIKLGDVVVTDTALSNVLSSNELNVSITFMLSKDYEEKKRIEEEEKEKLDKL
vB_SauM_Remus	vB_SauM_Remus_ORF9	vB_SauM_Remus|_6671_7504	6671	7504	+	FOG: TPR repeat, SEL1 subfamily		FIG00740963	ff	atgaaacgtaagtttagtagtaatgagattactataacacttataactattgtagttgctctatttatagtattaattacagtagcatttaacaagtaccaaattgctaaagaagataaggacagatatcaaaagctagtagaaatttatcaaaaagcagatgatgatgacggtaaaactaaaaaaaggtatgttgagaagttaaatagggctgaggaagaacttaaaaaggttaaagaagaaactaattataaaggttataatgataaaacagaaaaagaaagagataaagaggataagagtgtaagagaacgtatttatggtaatgataaggataaagatttagtattagtaaataataaggttgttgtaagtaatgaagttactagacctaagata…	MKRKFSSNEITITLITIVVALFIVLITVAFNKYQIAKEDKDRYQKLVEIYQKADDDDGKTKKRYVEKLNRAEEELKKVKEETNYKGYNDKTEKERDKEDKSVRERIYGNDKDKDLVLVNNKVVVSNEVTRPKIIEDNGVSTVVVPPVVSPVEPPSEPSLSSPTIPKPIIPNPINPKPIIPNPINPNPILPKPNIPTPNPLPPIEPEKPIEPEKPIEPEKPIEPEKPIEPEKPIEPEKPIEPEKPIEPEKPSSDTTIPLVPLEPSTPADESNDTNGEG
vB_SauM_Remus	vB_SauM_Remus_ORF10	vB_SauM_Remus|_7683_7925	7683	7925	+	Phage protein				ttgatatatgctataattgctataggttcttatgtagtattaacaatgtttcaagccacgtcaatcattataaaaaatgatgtcatagactctattgagaatacggagcagtatgtagggtttaataaccctttaattgtttttggtataagtttctttggagctgtaataggcagtttttggtttttagttatgaagattgtaaatactaggaatttaaaaaataaaaaattaaaggattga	MIYAIIAIGSYVVLTMFQATSIIIKNDVIDSIENTEQYVGFNNPLIVFGISFFGAVIGSFWFLVMKIVNTRNLKNKKLKD
vB_SauM_Remus	vB_SauM_Remus_ORF11	vB_SauM_Remus|_7931_8296	7931	8296	+	Phage protein				ttgctattttcaaaagacgataaatgggatgaagcaaaagactttataaaaggtcaaggattagcagataattggatagaagtagtggattattatagacagataggtggtaaacatgtagctatgtttattgctattgataaagttaaatatatggtactagaagctacaaaggataataaagtaatattggtagataaggataataatattgtgttagaggattatgatattgttatggaaagtaagaaaatgttttactatatagaagaaccattcgaagtaaagataaatattcctaaacatatccaagacattacctataataacactgttatactaactactattcgaggaggtaaataa	MLFSKDDKWDEAKDFIKGQGLADNWIEVVDYYRQIGGKHVAMFIAIDKVKYMVLEATKDNKVILVDKDNNIVLEDYDIVMESKKMFYYIEEPFEVKINIPKHIQDITYNNTVILTTIRGGK
vB_SauM_Remus	vB_SauM_Remus_ORF12	vB_SauM_Remus|_8301_9182	8301	9182	+	Phage protein				ttgcctgatttatttaaaagtctaaggttaggtagtatgtataaagaagacactgaagaccttatggttcctatagatgacggaatacaagctaacattagacaaatagaacaagatacaaaagagatgcaagaaattactaaatctctatatggtaaacagcaagcttacgcagaaccatttttagaaatgatggatacaaatcctgattatagagataagaagagctacatgaggaatgctcataacttacatgaagtgttaaagaaatttggtaataactctatactaaatgctataattattacaagagctaaccaagtatctacatactgtaaacctgccagatattcagaaaaaggcgtaggttttgaagttaaattaaaagacttagacgct…	MPDLFKSLRLGSMYKEDTEDLMVPIDDGIQANIRQIEQDTKEMQEITKSLYGKQQAYAEPFLEMMDTNPDYRDKKSYMRNAHNLHEVLKKFGNNSILNAIIITRANQVSTYCKPARYSEKGVGFEVKLKDLDATPGIKEKEQMKRIEEFILNTGTDKDIDRDSFQEFCKKIVRDTYTYDQVNFEKVFSPKNKTKMEKFIAVDPSTIFYATDKNGKIIKGGNRFVQVIDKQVVASFTSRELVMGIRNPRSDLNSSGYGLSEVEIAMKEFIAYNNTESFNDRFFSHGGNNKLQLN
vB_SauM_Remus	vB_SauM_Remus_ORF13	vB_SauM_Remus|_9402_9539	9402	9539	+	hypothetical protein				atgaataaggaagaccctcaacgactatctcctgacgggagagtaaagccacaagctattggtggaagaaaaatccttatcctacgaaaagtaggaatgacaaatagtctccactcgtatcgaaagatagagctatag	MNKEDPQRLSPDGRVKPQAIGGRKILILRKVGMTNSLHSYRKIEL
vB_SauM_Remus	vB_SauM_Remus_ORF14	vB_SauM_Remus|_9677_10930	9677	10930	+	Mobile element protein		FIG01306568	ff	atgtcggaagagaaatataaacgtattaatattagattactaccaacaaaagaacaagaagaattaatgtggaagtccgtaaataatgttagatttattaagaattattttattgctcgatgttacgaggaaaaagataaaggtacttttataaatttgtctttggaaaaagactttaaaaaagaattaacatatattactaaactaaacgaatataaatggttaaccgaatccgatagacattctaaagtagtagcaataaaagatgttttgaatggttttgttagatactataagggcatagcaggaaaacctaaatttagaaagagagggctaacacctaataccttttctgttagaaatgatgtaatgcctagtggattatgtaggtttagaaga…	MSEEKYKRINIRLLPTKEQEELMWKSVNNVRFIKNYFIARCYEEKDKGTFINLSLEKDFKKELTYITKLNEYKWLTESDRHSKVVAIKDVLNGFVRYYKGIAGKPKFRKRGLTPNTFSVRNDVMPSGLCRFRRDGNTFKVSVIGYIKYSKRSFNNFKHIFDIIEDKDKFYSPVIRHDGKYWYISLLYKDNLVTNQKPRELTDEIIGIDLGLRTLMTCSNGIKVRNINLDRKVLILEKRERRLQKQVFRKYDMNKQGNKYVKTKNIIKLERKIRHIRRKLKSIRNNHIHTETKKIVEMLPKEIVIEDLHVKEMLKDKWRRHEIQYAKFFAIRQILSYKCKDRGILLTVANRWYPSSQLCSNCETRVTGKQKTTIKSGYHTFKCKNCNHNLDRDLNASINL…
vB_SauM_Remus	vB_SauM_Remus_ORF15	vB_SauM_Remus|_11227_11928	11227	11928	+	Phage protein				atggctgatgatgttaagtttgttaatatgacaccaacagcaaatgatatgcaatttgagaaatggttaaactttttaatcaatattatttctgctttgtatggtatagacccttctgaaataggattccctaatagaggaggaggagccacagggtcaaaaggcggttctacattgaatgagtcagaccctgctaagaaacaacaacagtctatgaataaaggtttacagcctctattaagatttatagaagaattaattaatagacacattatatctgaatttggtgataagtatactttccaatttgttggaggagatactaagtctgaattagataagcttagtatcttacaaaaagaagtacaagtatataaaactgtaaatgaagcaagggaa…	MADDVKFVNMTPTANDMQFEKWLNFLINIISALYGIDPSEIGFPNRGGGATGSKGGSTLNESDPAKKQQQSMNKGLQPLLRFIEELINRHIISEFGDKYTFQFVGGDTKSELDKLSILQKEVQVYKTVNEAREEQGLKPIDGGDVILDSAFLQSTAQEIQKDQYLDTKQKERLQLLMSYTQPQTDEPTDDSKQETTNQEVGTDNQLKGDDNVYRTQTSNKGQGRKGEKSSDFM
vB_SauM_Remus	vB_SauM_Remus_ORF16	vB_SauM_Remus|_12096_12869	12096	12869	+	Phage protein				ttggaagaaatgaaatttaatgcttttgttcctatggacttaaagaaatccatagatacggaagatgatacaaataaatattctatcgtatctggttgggcttccacaccagctgttgatttgcagaatgacattataaatccaaaaggtattgatatagaatactttaaaaaaaatggatatattaactacgaacatcaacaagataatgtagtaggtatacctacagataactgttatgttgatttagaaaaaggtttatttatagaagctaagctatggaaagatgatgaaaatgttataaaaatgttagacctagctgagaaactagaaaagtcaggtagtggtagacgtttagggttttctatagaaggcgctgttaagaaacgtaacataaat…	MEEMKFNAFVPMDLKKSIDTEDDTNKYSIVSGWASTPAVDLQNDIINPKGIDIEYFKKNGYINYEHQQDNVVGIPTDNCYVDLEKGLFIEAKLWKDDENVIKMLDLAEKLEKSGSGRRLGFSIEGAVKKRNINDNRIVDELMITGVALVKNPANPEATWESFVKSFLTGTETTPDTQVDAGALRKESLASSITNLTYVTKIKDVKEYNDIWNNVVEDLTKSNNMGYEESVITLQLAKGLSRKDAEIAVMSINKKNLE
vB_SauM_Remus	vB_SauM_Remus_ORF17	vB_SauM_Remus|_12883_13833	12883	13833	+	Phage protein				atgcctacggaattacaaaatattctacaagaatatgataacttagacaaagaagaagtatcaaaatctgtagaagagtctaaagaagaagtaaaagaagataaaacagaagacactaaaacagaagacactaaaacagaagaaaaagaagaaattaaaaatgaagtagaagctacagaagagcaagtagcagaagctaaagaagaaccacaagaacctgcaaaggttactgaagaagatgctaaagaagcacatgaacaagaagaaaatctagaagaagaagtatctaagtcagctaaggagtcgaaagaccctgtagataaaaaagatactaaaacagaagacaaagacaacgagaaacgaaaaaataaaaaagacaaaaaagaagaaaaagatgaa…	MPTELQNILQEYDNLDKEEVSKSVEESKEEVKEDKTEDTKTEDTKTEEKEEIKNEVEATEEQVAEAKEEPQEPAKVTEEDAKEAHEQEENLEEEVSKSAKESKDPVDKKDTKTEDKDNEKRKNKKDKKEEKDEEEEEKTSKSISDKDIVDGFRTILKSFQDIKKENEQYVTKSDLEEVTKSIQALTDKINSNEEVSKSVESNQEDKEEAVEKSVTTNNTSNEQDVVGYVAKSVQTEEQAETTEDKEEQEVEVKEESRDLSVEDREKFMSTYKEKSQNPHTNRSEVLNAYQAYLNIRNNPEQASEKDFNIVKEFANL
vB_SauM_Remus	vB_SauM_Remus_ORF18	vB_SauM_Remus|_13918_15309	13918	15309	+	Phage major capsid protein		FIG00016372	isu;Phage_capsid_proteins	atgaaccaaaatgaactttcaaaaaagcaacatgcagttgctgatgaattacaagaaaaattatcgaaatccttccaaactggatatggtatcactcctgaaacacaagtggatgcaggtgctttacgtcgtgaaattttagacgaccaaatcactatgcttacatggggaaataatgatttagtattttaccgtgatgttgcacgtagaccagctgaatcaacagtaattaaatatgatgttttcttacgtcacggtaaagtaggtcattctcgttttgtacgtgaaatcggagtagcgtcagtttcagaccctaatatccgtcaaaagaccgttacaatgaaatacatttctgatactaaaaatatgtcattggcatctagtttagtaaataacatt…	MNQNELSKKQHAVADELQEKLSKSFQTGYGITPETQVDAGALRREILDDQITMLTWGNNDLVFYRDVARRPAESTVIKYDVFLRHGKVGHSRFVREIGVASVSDPNIRQKTVTMKYISDTKNMSLASSLVNNIADPGQILTEDAISVVAKTIEWASFYGDASLTSEVGGEGLEFDGLAKLIDADNVIDAKGAHLDEKLLNLASVKIGKGFGTATDAYMPIGVHSDFVTNILGRQMQLMQDNSGNVNTGFSVNGFYSSRGFIRLHGSTVMENELILDETLIPQPNAPQPATVKAEVKTNQKGKFTKEEDRAGLSYKVVVHSDEAESAPSEAQVATVTNATDGVELKITVNSMYQQSPQFVSIYRQGKETGMYYLIKRVALKDAQEDGSLVFVDKNETLPE…
vB_SauM_Remus	vB_SauM_Remus_ORF19	vB_SauM_Remus|_15413_15646	15413	15646	+	Phage protein				atgttaacttataaattaaaaaatattaaaatggctactgtacatggtcaagtagaagtagacgataaaggcgtagttaaaggactaactgctaaacaagaaaaagattttgctaatttaccaggttttacacatatggaagacaagaaaacaacaaagaaagaagtaaagcctaaggaagaaaaagaagagaagaaaccaactaaaaaaacaactaaaaaagaagataagtag	MLTYKLKNIKMATVHGQVEVDDKGVVKGLTAKQEKDFANLPGFTHMEDKKTTKKEVKPKEEKEEKKPTKKTTKKEDK
vB_SauM_Remus	vB_SauM_Remus_ORF20	vB_SauM_Remus|_15656_16405	15656	16405	+	Phage protein				atggtaaacagtatgtttggtggtagtttagacccttacgaaagctctttatcatatgagtatccttatcacccatctggaaacccaaaacatatagataaaagagaattagatagtattactctagctgattatggttggtcagcagatgctgtgaaagcctatatgtttggtataacagtacaaaaccccgatacaggacaacctatgggtgatgatttttataatcatatattagaaagagctataggtaaagcggaaagagctttagatatatctattttacctgacttacaacatgaaatgagagattactacgaaacagaatttaatagttatatgtttgtacacgcatataaaaaacctatattacaggtagaaaatttacaactacaattt…	MVNSMFGGSLDPYESSLSYEYPYHPSGNPKHIDKRELDSITLADYGWSADAVKAYMFGITVQNPDTGQPMGDDFYNHILERAIGKAERALDISILPDLQHEMRDYYETEFNSYMFVHAYKKPILQVENLQLQFNGRPMYDYPANWWKVEHLAGHVQLFPTALMQTGQSMSYDAVFSGYPQLAGMYPPSGATFAPQMITLDYISGMLPRQRAGRTKPWEVPPELEQLVIKYALKEIYQIWGYDDITLCVA
vB_SauM_Remus	vB_SauM_Remus_ORF21	vB_SauM_Remus|_17014_17889	17014	17889	+	Phage protein				atgcaaaaaccttttatgataggtactaataataatacttctaatataattaataagtctactatgtatacatctacaacacaagcagatgaacaagaacaaaagttatctacagctagactagagtttgacactaaggatatgagaagatttgtcaatgatagaggtataaaggtactgtgggaaagagcttacttttgtccttgccttaaccctgacacaggacatcctagagtagattgtcctaggtgtcacggtaaaggtattgcctatttacctcctaaagagacaataatggctattcaatctcaagaaaaaggaactaacaatttagatataggaattttagatactggtacagctataggaactacacaactagaaaaacgagtatcttat…	MQKPFMIGTNNNTSNIINKSTMYTSTTQADEQEQKLSTARLEFDTKDMRRFVNDRGIKVLWERAYFCPCLNPDTGHPRVDCPRCHGKGIAYLPPKETIMAIQSQEKGTNNLDIGILDTGTAIGTTQLEKRVSYRDRFTVPEVLMPQQLIYHVTKERIQKGIPLYYDVKEVTFITSNDGNVYEDDYNIENNRLFMDAKFENKTISLNILMVLRYVVSDILKESRYQYTKFNQPNTKFENLPQKLLLKREDVIVLPEPFKVNDGIEEDLEIQVEDPKKESKDNHSGGFFGGML
vB_SauM_Remus	vB_SauM_Remus_ORF22	vB_SauM_Remus|_17889_18509	17889	18509	+	Phage protein				atgcctataaaagcaactagacctaagttatttagagacaagaactataaaaatataggtaagagaacagtagatgctatgcgttctgatattttagatagattacaagctacagcattacaagtagataatgtaagtgtcaaacgcatgcctacttatctacaaataactgagaaaaagctagagaagcaaggtgtaatagaccttaagaaagcttttgctcattcatctaaaaagaaaaggactaaagatggtggttggtatctaacggtgcctataagaataaaaacaagtaagatgaataataaaacataccaagacttaaggtctttaaaaatagacagttcaagtaattcagtatctactcttactgattatctagaaggtagacgaagtaat…	MPIKATRPKLFRDKNYKNIGKRTVDAMRSDILDRLQATALQVDNVSVKRMPTYLQITEKKLEKQGVIDLKKAFAHSSKKKRTKDGGWYLTVPIRIKTSKMNNKTYQDLRSLKIDSSSNSVSTLTDYLEGRRSNISHPSLKPASKSSRITKVRNGKKSSYFMFRTVSSKSPASSWILNRDKVNENNFSKTTLKYVRNLMNWKIKNLM
vB_SauM_Remus	vB_SauM_Remus_ORF23	vB_SauM_Remus|_18528_19364	18528	19364	+	Phage protein				atggcaataacatcagtagactcatatttattagagcaaataaagcccagattacatacagtactaagtaattgttatattatagatgaagttttaaaagactttgattatcaaactagggaaatgttcaaagaggctttttgtggtaagaacgcaaagcacgaagtaacagtagggttcaatttccctagctttaaaaacaactacgaagctcattacctaatacaactagggcaaggtcaagaggttaaaaactctttaggtagtatacaagggtcttatctagaagcttcgggtaacacatatagtgaacaatcagtagctaaaagagaaggtaatcgtttagtatttcatgtatctaaacctatttctaatgtaataagagtagaagacatagcg…	MAITSVDSYLLEQIKPRLHTVLSNCYIIDEVLKDFDYQTREMFKEAFCGKNAKHEVTVGFNFPSFKNNYEAHYLIQLGQGQEVKNSLGSIQGSYLEASGNTYSEQSVAKREGNRLVFHVSKPISNVIRVEDIAFDSYDDVKVSDNTVSFNYTNNETYEGYNANIVYVEKTNDSKGLVKGITIEEQVTIVGMSYNVDVARCLDAVLKMILISMRDSIEEQQTFQLQNLAFGDIAPIFQDGESSIFGRPTIIKYTSSLDLDYTITQDINKITFKNKGAKR
vB_SauM_Remus	vB_SauM_Remus_ORF24	vB_SauM_Remus|_19364_19570	19364	19570	+	Phage protein				atggttaagaaaacacctaaaggtaaaacctttacaggttatgtacatatagatacatttttaaaaacagcacagaccttgtttaatatgaaagagtcacaggtagcaggttttaaagcctacatggaaggtaaacactacctgttcaatgaaaaagactttattccatttttagaaaagtatttaggtagagaattagaaatttaa	MVKKTPKGKTFTGYVHIDTFLKTAQTLFNMKESQVAGFKAYMEGKHYLFNEKDFIPFLEKYLGRELEI
vB_SauM_Remus	vB_SauM_Remus_ORF25	vB_SauM_Remus|_19593_21353	19593	21353	+	Phage major tail sheath				atggcagttgaaccgtttccacgaagacctgtcactcgtccacatgcagtcattaatgtagacagtacaggtatcggtaaatcagctagctccagtgaaaagattttatgtttaattggacaagctgaaggtggtaaacctgataccgtatatgaattaagaaactacgcacaagctaaaagactattccgctcaggtgaattacttgatgcaattgaattagcttggggttctaatccacaatacacagcaggtaagatttttgctatgcgtgtagaggatgctaaaccagctacagctgaagtaggcggattgaaagttacttcacagatttatggtaacgtagctaacaacattcaagtaggattagaaaaaaatacaatcagtaattcattacgt…	MAVEPFPRRPVTRPHAVINVDSTGIGKSASSSEKILCLIGQAEGGKPDTVYELRNYAQAKRLFRSGELLDAIELAWGSNPQYTAGKIFAMRVEDAKPATAEVGGLKVTSQIYGNVANNIQVGLEKNTISNSLRLHLIFQDDRFNETYDNIGNIFTIKYKGSESTATFSVEHDKETQKAKRLVLKANSTEVKSYDLTGGAYATTNAIINDINQLPDFEAKLSPFGDKNLESYLLDPMTDVNIKDKAEYVKAVFGDLEKQTAYNGLVSFERLVSEQAPKNVEVDAHEESATVTAVSPIQEITPFELTKLSGGTNGEPPATWADKIEKFAHEGGYYMVPLSSKQSVHAEVASFVKERSDAGEPMRAILGGGFNETKEQLFGRQSSLSSPRVALVANSGIFTM…
vB_SauM_Remus	vB_SauM_Remus_ORF26	vB_SauM_Remus|_21416_21754	21416	21754	+	Phage protein				atggcatcggaggctaagcaaagtgtccatactggtaataccgttatgttaatggtaaaaggtaaaccagttggaagagcacaatctgctaaaggtcaacgtgaatacggaactactggtgtatacgaaattggtagtattatgccacaagagcatgtttacttaaaatatgctggtacaattacactagaacgtttacgtatgaaaaaagaaaacttcgcagatttaggatatgcttcacttggtgaagagattcttaagaaagatattattgatatcttagtagtagataacttaacgaaacaagttattattagttaccatggtttaactaaatag	MASEAKQSVHTGNTVMLMVKGKPVGRAQSAKGQREYGTTGVYEIGSIMPQEHVYLKYAGTITLERLRMKKENFADLGYASLGEEILKKDIIDILVVDNLTKQVIISYHGLTK
vB_SauM_Remus	vB_SauM_Remus_ORF27	vB_SauM_Remus|_22544_22681	22544	22681	+	Phage protein				atgacaaacaggaaaacaataggtaaagtaagtaattcaagggcaacatggaaaattaaaccaacaacaagaattaaaaaagataaaacaaaatattctagaaaaaataagcataaaggtattgacaattataaataa	MTNRKTIGKVSNSRATWKIKPTTRIKKDKTKYSRKNKHKGIDNYK
vB_SauM_Remus	vB_SauM_Remus_ORF28	vB_SauM_Remus|_22718_23167	22718	23167	+	Phage protein				gtgaaaactttttattcaggcagaagaacaacaagtaaaaacaggcaagtaaagaagcattataaacaaatgactaatcaagaaataattatatgtaggaacttactaaaagaggcttataataaaaataattactttaagttaacaaatcacttcaaaggtaaatgtaagaaaccagtaaattttaaagcgtttgttcattatatacataataagaacttagatattatagaatataatgaaacattatacaataacaaaatacaacgtagggtagttgttagacacccttatgtagtaaaagtaaataataaattatcttaccaatatttagttatagaagttgaaacaggtgaagttgtaactatgtactataacagagtcacagataaccacaaa…	MKTFYSGRRTTSKNRQVKKHYKQMTNQEIIICRNLLKEAYNKNNYFKLTNHFKGKCKKPVNFKAFVHYIHNKNLDIIEYNETLYNNKIQRRVVVRHPYVVKVNNKLSYQYLVIEVETGEVVTMYYNRVTDNHKTLNLNDYYDKNLKIKY
vB_SauM_Remus	vB_SauM_Remus_ORF29	vB_SauM_Remus|_23224_23532	23224	23532	+	Phage protein				atgacaaataaattaagagctatccatgaagaaatgaaaattgagttacataaattcccacagaatgtagatttaacaagtaagacaactgctattgcaatcaatcaaattcttgacaagtttaaaaccttaacggaacaagcaggtaaaatcactaaaaagtattttgagggtcaagagattttgacgattgattttgaatattatgactcacttcaagattactacatttacttacttaaaaatagtgaaacaattgaacaaaggttacaagaaattgaaaaaagagtagctgaatatgttaagtaa	MTNKLRAIHEEMKIELHKFPQNVDLTSKTTAIAINQILDKFKTLTEQAGKITKKYFEGQEILTIDFEYYDSLQDYYIYLLKNSETIEQRLQEIEKRVAEYVK
vB_SauM_Remus	vB_SauM_Remus_ORF30	vB_SauM_Remus|_23621_24049	23621	24049	+	Phage protein				atggataaagaattggaaaaagaacaaaaagatattaaagatatgacacctgaagaaattgatgagttaaaatatcagcaacgaaaagataaagagcgtgttattaacaaagtaattaaaggtgttaatgatgtatgggagaaagaatacaactttgaagaattagatttaaaattcaaagtaaaaattagattacctaatgctagagaacaaggtaatatcatggctttacgttctgcatacttaggtggaatggatgcttatcaatctgaccaagttattaatgcttatcagatgttagctactctacaagaagtaggggtagaagtacctaaagaatttagagaccctgaagagatttataacctaactccacttgctattatgtgggatgattgg…	MDKELEKEQKDIKDMTPEEIDELKYQQRKDKERVINKVIKGVNDVWEKEYNFEELDLKFKVKIRLPNAREQGNIMALRSAYLGGMDAYQSDQVINAYQMLATLQEVGVEVPKEFRDPEEIYNLTPLAIMWDDWLDFMTSFRY
vB_SauM_Remus	vB_SauM_Remus_ORF31	vB_SauM_Remus|_24141_24599	24141	24599	+	Phage protein				atgcgtgagtttaatgtgctacctaccgaacaacgttttaaagatttagatgactatcaaatagagtttattatagctaacatgaatttagatacaaaagaaatgatggaagctagagacggtaaaaactatgatatgaaagcggaagacgtagacacatcatggttcgaagcgccgacagatgaatttgatgttgttcctgatttcttagacttagatgatttaaatacacaagtagataaaagtttaagtgagaaagaaaagatagaaagagatagacgagttgaagctgagttagaagatgaaaccgagggattaacaactcaacatttagctatgatggaacacataagacaaaaacaaaaagagcttgatgaaagtttaggtattgataacaaa…	MREFNVLPTEQRFKDLDDYQIEFIIANMNLDTKEMMEARDGKNYDMKAEDVDTSWFEAPTDEFDVVPDFLDLDDLNTQVDKSLSEKEKIERDRRVEAELEDETEGLTTQHLAMMEHIRQKQKELDESLGIDNKETTQEDINKAIEDVDDWYM
vB_SauM_Remus	vB_SauM_Remus_ORF32	vB_SauM_Remus|_24653_27634	24653	27634	+	Phage DNA transfer protein				ttggcaatgaatgacgattataggttggtcttgactggtgatagttctagcttagaacaaagtttaaaagctatagagatgtacatggatgcgttagagtctaaaaacatagatgcaccattaacaaacttcttagagaaattaaaagtaatagcaaaagaagtaaaatctgtacaaaacattatggataaacaaagtgataagtctttaatatcaccaaaagctatggatgaggctattagttctacacagaatgtaactaagaatataaacgacctaaagaaagctttaaatgacatacaaacagataatattacaaagggtatagctcctgaccctgaagtagagaaagtatatagtaaacttaataagacactaaataatacacaaacagaacta…	MAMNDDYRLVLTGDSSSLEQSLKAIEMYMDALESKNIDAPLTNFLEKLKVIAKEVKSVQNIMDKQSDKSLISPKAMDEAISSTQNVTKNINDLKKALNDIQTDNITKGIAPDPEVEKVYSKLNKTLNNTQTELEKVASQKIGSDSDITNRIKEMKTLNQVTEEYNKLVKDASSAKEYTKQLRANRNMVRGHISRSEGSNRMSYDQGARVRSELGKVDTFEKQREANNRRIKENQDRYRGYRQQQQDLVGKRARGEISSEDYKKQSASIKMMIDESEKLSEVYRKTGAELDKSINYYKNSAKKQFAQREIEQQRGTMGKLFQDRLPSIGAHATMAVTALAGGMYMKGASLSEANRPMVTSLGQNSDNMDIDAVRNTYGDLSIDNKLGYNSTDMLKMATSY…
vB_SauM_Remus	vB_SauM_Remus_ORF33	vB_SauM_Remus|_28090_28959	28090	28959	+	Phage lysin, N-acetylmuramoyl-L-alanine amidase (EC 3.5.1.28)			idu(2);Phage_lysis_modules	atgaaagtatactattgtttatatgttttaacttatggtattaatgataaatcacaaagtaaagacaggcaaaaagcagaagaaaaaagagaaaagaataatgattctagagaaggaaatgtaacagtatactcacatttcttagaccatttagcagataacctaacaaataaaggtagtagttctaacgacagttcatcaggaggaacacttgactaccttgatggtaaaaactttacggataaagacgtaactaagcatgacctaggtaaaactgctaaaggtgtaaacgccgaaatgttaaataaatggattgagtctcaagcacctagtaattctaaaatgcgtggtttaggtgagctttatatgaaagcaggtaaagagtcaggacttgaccca…	MKVYYCLYVLTYGINDKSQSKDRQKAEEKREKNNDSREGNVTVYSHFLDHLADNLTNKGSSSNDSSSGGTLDYLDGKNFTDKDVTKHDLGKTAKGVNAEMLNKWIESQAPSNSKMRGLGELYMKAGKESGLDPRYLVAHSAVETGWGTSNLSKGGDPNKGNWFGIGAFDNNPNNGFNYGLGIVGGAKWIRDNFYNKGQKNLHDMRHNNGVHEYATAGNWDTMIASIMKGSDKFIGGGGGGSDVMPRHALKNDHQPKNLKYNIEVPKSKNPNETGKAIGRKLKQLLESNF
vB_SauM_Remus	vB_SauM_Remus_ORF34	vB_SauM_Remus|_29018_29848	29018	29848	+	Phage DNA transfer protein				atgtctacagaacaactaagagaaaagaataataaatcagaaactaaaaacttaaaaacttacagtaacctattagatagagcacaacaaattatagaagatgctaaagcgctagactcaggaggttcagacagtagttctgactcagggggttcagcttccgatgtagatggagaaggtgcgggtaagatttacaaattccttaaaggtaaaggtttatccgataaccaagtaggtgccgttatgggtaaccttaagcaagaatcagggcttgaccctaatgcaaagaacgcctctagtggtgcttttggcattgcacaatggttaggtagtaggaaatcagaccttgatagctttgctaaatctaaaggtaagaagtctaatgacttagacgcacag…	MSTEQLREKNNKSETKNLKTYSNLLDRAQQIIEDAKALDSGGSDSSSDSGGSASDVDGEGAGKIYKFLKGKGLSDNQVGAVMGNLKQESGLDPNAKNASSGAFGIAQWLGSRKSDLDSFAKSKGKKSNDLDAQLDFLWKEMSSGQNSDMLKNAGWSKSGSLEKNTKAFAQGFERMGAGEAMMSTRVNNAKSYVSKYGKSGGGGGGGGAIPSSYTSVLRNPILSSASGSTASQNNVSVNVSITGTNDKRDAEEIGKGIKSTFGDDLDIFSNTYKRNY
vB_SauM_Remus	vB_SauM_Remus_ORF35	vB_SauM_Remus|_29900_32332	29900	32332	+	Secretory antigen SsaA-like protein				atgtatagaattagacgacctaagataagaatagagatagtaacagatgacaatacatttacattaaggtttgaagatactaaagattacacaggaaatcagtttgcttcaaaattaataaacttccaaactaaaaatgcaatggaagatgacagtgcagtattccaaataacaatggcaggggatacatactgggataagttagtaatggcaaatgatattgttaagatatatattacacctaacaatgaccctaaagataaggaaggaaataaagagaaacttatacaagtaggtatggtatctcaagtttctaaagtaggaagctatagtaatgaccaggttcagtttagaataacaggtcaatcttttgtaaaaccttttatgaaatttggttta…	MYRIRRPKIRIEIVTDDNTFTLRFEDTKDYTGNQFASKLINFQTKNAMEDDSAVFQITMAGDTYWDKLVMANDIVKIYITPNNDPKDKEGNKEKLIQVGMVSQVSKVGSYSNDQVQFRITGQSFVKPFMKFGLGVIQEVQAVLPTVGWLVDGDGENQVKFTGSSAKDVMQGIIQRFIPYMKYNYTDKTYNTLESYLDYDDLSSWDEYEKLTEVSAFTNFDGTLKQLMDLVTARPFNELFFRNSDKHKGKAQLVLRKTPFNPTEWKALEYIVVPTEDFIEEDVGKSDVETYSIFTVKPAGMLKELTGDVFSKPQFHQELVDRYGYSKYETENLYIGTKSGSATEDSETTGGDNGHERVTYDRLLKDLNNYGRESISKGLDKYSSKISSKYNNITKPEVKS…
vB_SauM_Remus	vB_SauM_Remus_ORF36	vB_SauM_Remus|_32338_33231	32338	33231	+	Phage protein				atggcaacggataaacaagttaaagatgttatagataaatttatagataatcttttcaattttgaagtattaaccaaagaaaaggttgaagaaaaagataaggaagttaaaaagataactacagaagacgtatacaataaagttgtttatattagaccatatgtaggtgttatacaaagtataacacctagacaggtaacatatgatagttttactaataatggtacagatatagaagctaaactcacacttagaaaaataagttatactactgataatctcacagtacctactgatgcattatcaacttgtatggtacatatggtagaaagaaatggtgtacttgttatagattactttgatgagttacagaacatactgtatggtagttacatggat…	MATDKQVKDVIDKFIDNLFNFEVLTKEKVEEKDKEVKKITTEDVYNKVVYIRPYVGVIQSITPRQVTYDSFTNNGTDIEAKLTLRKISYTTDNLTVPTDALSTCMVHMVERNGVLVIDYFDELQNILYGSYMDNEHIFDEDVPVSTLVTLDLKENLNNYKHIQYMFKGNTDKNPFESKDIVPLDTYNLLYWMYKKRNVELKNPLTVNYFFTGKSFYTIFGKGHKYKVDIDKFKIGDILFFGRSDDNIGIYIGDKKFISLMGTFPKDNTSISTYKLDDYWDDFNGRVMRFDEDDIAWW
vB_SauM_Remus	vB_SauM_Remus_ORF37	vB_SauM_Remus|_33222_35678	33222	35678	+	Glycerophosphoryl diester phosphodiesterase (EC 3.1.4.46), phage variant				atggtggtaagattacaatcttctttaggtagaagtttaaaaaagatagactcagaagaacttaatgttaaaggtctattattaggtacagtaagcaaaataaattataagtaccaaactgtagaagttaaaataaatagcttaacattaggacataaccctagtgatgatggcaagttagctgttccttatcctaaagattatgtaggaagaacacctgaaggtagcgtgtatggcagtaatactttaataacggaaggaactactgtactgttaggatttattaatgatgacattaattaccctattatactagctatctatggtaatacagaagcaaaccaactcataaatacgaatcctttagagggtggtaaaatgagtaatgatgatgtttat…	MVVRLQSSLGRSLKKIDSEELNVKGLLLGTVSKINYKYQTVEVKINSLTLGHNPSDDGKLAVPYPKDYVGRTPEGSVYGSNTLITEGTTVLLGFINDDINYPIILAIYGNTEANQLINTNPLEGGKMSNDDVYKYSSALYSILPDLTYTYKDGEGTSIKTFNGKSFLSITSGDKEKPLSSDFYTGTEYQDLFPSYYSNKNLIEPRIQKAPNMLFKHQGLYFDDGSEDNHVTTLFISEKGDVRASVLDKSTQKRTTQEMSHDGSYRVIKQDDDLLLDSAQVWVEFGINDNNVFYIKNPKHMFEFNDKGIYLDDKPILDTLDASITESIDRLKEVQKELDDINYLLEGVGKENLEELIQETKKSIEVSSKASSDVTTMKSQISNVSSRAEGIITQFQEFRD…
vB_SauM_Remus	vB_SauM_Remus_ORF38	vB_SauM_Remus|_35790_36641	35790	36641	+	Phage protein				atgcctcaatcagatggaaagaatacaataagacgtattgcattacgttttccaacagcaagcggtaaatataatatgtaccgtttcaaagtaaaccctgaaagttatgaaatagatgcaccacaaagaacatctataactaaaactaaatcagacattattgttgaagactatggtaaagatatagagacaataactttttctggtactactggatttagacctgtaaaagaagtagatggtactaaaacaggaaaacaaaaaatagaggaactacaagaacaagtagaagcatacgctaagcagggtggagatggtagcgtagcaggagcttatatagagttctataactttactgatgataaatattacaaagtacatctagcaccgcaaggttta…	MPQSDGKNTIRRIALRFPTASGKYNMYRFKVNPESYEIDAPQRTSITKTKSDIIVEDYGKDIETITFSGTTGFRPVKEVDGTKTGKQKIEELQEQVEAYAKQGGDGSVAGAYIEFYNFTDDKYYKVHLAPQGLKITRSKDESLLYRYEITLVVIGNLAEADRGSVTSAEFGNVKPNAKQRVDEGVNDLDSNARKTRNKNNQIVSQFENKSSQSSSNSSSSGSRYGTAGTLRGGSGIRTGGSEGNRDGMSNIGIYNPRQNTNGLSSTVDDMALKIGYGDGGVSR
vB_SauM_Remus	vB_SauM_Remus_ORF39	vB_SauM_Remus|_36641_37162	36641	37162	+	Phage protein				atgaataattatatacctcaaccacaaggattattaaggtttttaaatggattagagttagacatgtcttacacacatatgaacttattagatgaggaagtaccttttgtttctaaattctatacaccacaaatacaactaagtgaacttgcaagaataaaattaaaagagattaagtctactgatatccctactttagaaagaacatttaacaacaatacaatagttaataaagtagaacaaacaagtttaaagttacaatcacctagaatgtatttaattatgcaatctatcgtaatggaagcttacgctattgtaaactgctttgtagaaagtcctgaatacttaaaatatttaacagaaaaagatgtatctatagtaagaagtaatgttaactac…	MNNYIPQPQGLLRFLNGLELDMSYTHMNLLDEEVPFVSKFYTPQIQLSELARIKLKEIKSTDIPTLERTFNNNTIVNKVEQTSLKLQSPRMYLIMQSIVMEAYAIVNCFVESPEYLKYLTEKDVSIVRSNVNYVADYLSDYEEYNSIVLDLRDLDLCFGSLELQLPLIKSEVV
vB_SauM_Remus	vB_SauM_Remus_ORF40	vB_SauM_Remus|_37162_37866	37162	37866	+	Phage protein				atgagatttagaaagcatgaagtacaatcagaagaaaccttacaagctatatcacaaaggtattatggtgatgttagttactggttagatttaatagaacataacaatctacaatatccttatattgtagatacagatgaagaaaagaaacagaaccccgagcacttaataactaaaggtgatattattatcatacctttagattctgagttaacagactcggtttctaaagaaataacatcaagagacaaagatgtattagtagaattagctttaggtagagacctaaatatgacggataataacgagtatatagacgctcatggaacagatgatgaaatattagccctatcttcagatggtagaggagaccttgatatagttaaaggcatagataac…	MRFRKHEVQSEETLQAISQRYYGDVSYWLDLIEHNNLQYPYIVDTDEEKKQNPEHLITKGDIIIIPLDSELTDSVSKEITSRDKDVLVELALGRDLNMTDNNEYIDAHGTDDEILALSSDGRGDLDIVKGIDNIKQSLRARLLTPKGSLLLHPEYGSNIHNLFGLNIPEQATLIEVDVLKTLTSDSRVKSANLKGWEIKGNEYYGSFNVEIKSVEESIDFVLGQDDSGVFALFD
vB_SauM_Remus	vB_SauM_Remus_ORF41	vB_SauM_Remus|_37881_38927	37881	38927	+	Phage baseplate		FIG01305804	isu;Phage_baseplate_proteins	atgagaacaagaaagttaacacagatattatctaggttaatggataagacgatacaaggtacaagcaaaataacagactttacacccggttcagctgtacgctctcttttagaagcagtagctttagaaatagaacagtattatatattaacaagagaaaacattaattggggcattcaagaagggattattgaagcttttgattttcaaaaaagaaaagctaagcgttcttatggtaatgtagatattcaattttaccaacctttagacatgagaatgtatatacctgcaggtactacattctcatctactaggcaagaataccctcaacaatttgaaacattagttgattactatgctgaagaaggaaccactgaaattacagtagaagtttactgt…	MRTRKLTQILSRLMDKTIQGTSKITDFTPGSAVRSLLEAVALEIEQYYILTRENINWGIQEGIIEAFDFQKRKAKRSYGNVDIQFYQPLDMRMYIPAGTTFSSTRQEYPQQFETLVDYYAEEGTTEITVEVYCKEVGIVGNIPEDIINTIASGSSLIRTITNPTSFNTGTKEESQEDFKRRFHMFVESRGRATNKSIRYGTLQVPDVDGVYVYEEVGHVTVYAHDKNGNLSATLKNDIITALEDYRPSGIKLDVVGVEKEEIDVSAVVTISNKARIGDTLQRHIESVIRGYLNSLTTSDDLIINDLIQAIMNIDDNLIYDVAFKNLSTNIEVSSKGIIRAGDIKVELI
vB_SauM_Remus	vB_SauM_Remus_ORF42	vB_SauM_Remus|_38939_41641	38939	41641	+	Phage protein				atggctaattttttaagaaacttacaccctttattaagaagaaataagaataataaagataaccaagaccctaactatgctttaataacagcacttaatgatgagatgaacaacatagagtcagacaccattaaaagcaaacttcaatcatcattaaaaactaccacaggagattacttagataagtttggggattggtttggtgtatacagaagaataaatgagaatgatgacagctatagaaaaagaattataaaatacttattattaaaaagaggaactaacaacgctattattagtgctattaaagattacttagataatgagaatataaatgttagtgtatatgaaccttttaaaaatatattctataccaataaatcaaaattaaatggtgaa…	MANFLRNLHPLLRRNKNNKDNQDPNYALITALNDEMNNIESDTIKSKLQSSLKTTTGDYLDKFGDWFGVYRRINENDDSYRKRIIKYLLLKRGTNNAIISAIKDYLDNENINVSVYEPFKNIFYTNKSKLNGEDYLMGYYYRFAVINVSVDGYFPLEIIDVINEFKPAGVKLYLTYDGATTIKGDGVVKWLKNLPKIETYTDLDRLLGYDETFYGHLNMSEATAEQSDKTRFRTNKSTLNSEDILSGSSNIGRRFINYAYVTTYAYEPTSTSAVTHIASLNDKGKEAPLDYYLYTSLKNTNDINISMETAYGVSYLYNNFNVGEFISRYKPNIDITRDNAKKQISDFVGELTIDFFAKALVSPDESLPIKLQIFDFRTNEWLTVSETELSFYEKNIGVN…
vB_SauM_Remus	vB_SauM_Remus_ORF43	vB_SauM_Remus|_41745_42266	41745	42266	+	Phage protein				atggctatagcaacaaatgcttcacatgtagaattagctaaatacattgtaagtaaggctgattctatttatttaacaattggtaaaagtacagcgtggtctaatgaaacaagtccacctcaacctgaagaaacagcaacatcattacaagaagttatcggatataaaaaagcaactaaggtagcattagttagacctgcaaaaacaacgggtgatgaaagtaaaaaagaaattacatatggtaataaacgatgggtagaaattgactcagctaatgcagttgctgaaggtgctaagtgggtgtacttagaaagtagtattgttggagatgagttacccttaggtacgtatagacaagtaggatttgttatggatttgttagctaaagatagtatttct…	MAIATNASHVELAKYIVSKADSIYLTIGKSTAWSNETSPPQPEETATSLQEVIGYKKATKVALVRPAKTTGDESKKEITYGNKRWVEIDSANAVAEGAKWVYLESSIVGDELPLGTYRQVGFVMDLLAKDSISKFNLLPSEVQSTGTLLFYDNKQFQNRSEQTTVKERFIIEV
vB_SauM_Remus	vB_SauM_Remus_ORF44	vB_SauM_Remus|_42286_45744	42286	45744	+	Phage virulence-associated protein				atggcaattaattttaaaagttctccatacttagatagatttgaccctacaaaagatagaacaagagtactatttaatccagatagaccactacaacaatcagaactaaatgaaatgcagtctattgaacaatattacttaaaaaatttaggggattctatttttaaagatggggataaacaatcaggattaggttttacattaactaaagataatgtactacaagttaacccaggttatgtgtatataaatggtaagatacgttactatagtagtgaagacactgttaaaattacgggtgtaggtaaagaaacagtaggtattaaactaacagaaagaattattacacctgatgaagataatagcttattagaccaaacaagcggagttcctagttat…	MAINFKSSPYLDRFDPTKDRTRVLFNPDRPLQQSELNEMQSIEQYYLKNLGDSIFKDGDKQSGLGFTLTKDNVLQVNPGYVYINGKIRYYSSEDTVKITGVGKETVGIKLTERIITPDEDNSLLDQTSGVPSYFSKGADRLEEKLSLTVNDPTSATIYTFMDGDLYIQSTNAEMDKINKVLAERTYDESGSYKVSGFELFSEGNAEDDNHVSVVVDAGKAYVKGYKVDKPVSTRISVEKSRELGKAENESTVFNKSSNNITLANTPVKDVQRVTAQVLVDKERVTRSSTGDSQDYLSNKTAFEVVRVWTETSPGQTTKEYKQGEDYRLTDGQTIDWSPSGQEPNGGTSYYVSYKYNRKMEVGKDYEVSTVGEGVGKRWSINFTPVNGTKPIDQSVVLVD…
vB_SauM_Remus	vB_SauM_Remus_ORF45	vB_SauM_Remus|_45796_45966	45796	45966	+	Phage protein				atgcctacagaatatagagacccttactcacaagctaaactctttattcctactgtagaagaaaaagctataaaagaaatggaacaaacatataaagataaactacaagaagttaatgagcttattgatgagcttaaaaaattgaaaggtgattacacacatgacgtttaa	MPTEYRDPYSQAKLFIPTVEEKAIKEMEQTYKDKLQEVNELIDELKKLKGDYTHDV
vB_SauM_Remus	vB_SauM_Remus_ORF46	vB_SauM_Remus|_45956_47869	45956	47869	+	Phage capsid and scaffold		FIG01304444	icw(1);Phage_capsid_proteins	atgacgtttaactacacacctctaacagaatcacaaagattaaaggatatgtaccctaaagtaaatgaaatgggtaaatacttaaaagaagaagttaacttatctgatttaaaaacgattagttatcctgatttaaataatgttttaaatttcatacaagactcaggtgactactttgtaacacaagcaagaaacaccccgcaaggtgtaagtaatatagggtttttacacttagataaaaagggtagtacttattataagttatattatgccccgtctaacacaaataaattgtttgtgaaaacttattataatggtactgtctatgattgggttagttttaaactagatgaaggtacattatacgattcaggaaatacaattaatgtaaaaaattta…	MTFNYTPLTESQRLKDMYPKVNEMGKYLKEEVNLSDLKTISYPDLNNVLNFIQDSGDYFVTQARNTPQGVSNIGFLHLDKKGSTYYKLYYAPSNTNKLFVKTYYNGTVYDWVSFKLDEGTLYDSGNTINVKNLTESTTQFATLINPPKSNLNTGWINYKESKNGTSALAEFNPINSTSTFKMIRKLPRQDQQPNLLRDSLFTLPMTDVANIRTDYIDNTSFWGFTNNASTSTVRYMGENTIQLDDGGESYPTVMSKRFRIGDELYVGDTVTMSVYIKVNDPNLLNGNFPYFEIAGYNYVYQDNNPYTGGRREVNYYDLSTEWKKFSFTFTLQSYNQESSNDRVNYISALLRFNCSNSTNNGAIVYYALPKLEKSYSVTPFITHTYDKRKYDEIWSNWTE…
vB_SauM_Remus	vB_SauM_Remus_ORF47	vB_SauM_Remus|_47887_48243	47887	48243	+	Phage protein				atgataaagtatgacattggtaaagacgaaattgtgttacacttaaaagataataaatatattatgggatatactattgtaggtggatatgaagagaacaatggtgatgtaaaagtatcaaggtctattctacctgatggattctttgttgattttgttagtaataagtatgcgtattataagaacactaacgaagtaatatataataaaagctttgaagataactcgaagagtgtagaggatatagaataccaaccaccagaagagtttgtacctaaagaagactacaaaaaattagagagtgaagtagaggaactaaaaagaatgttacaagaattgttatctaagaaaggataa	MIKYDIGKDEIVLHLKDNKYIMGYTIVGGYEENNGDVKVSRSILPDGFFVDFVSNKYAYYKNTNEVIYNKSFEDNSKSVEDIEYQPPEEFVPKEDYKKLESEVEELKRMLQELLSKKG
vB_SauM_Remus	vB_SauM_Remus_ORF48	vB_SauM_Remus|_48249_49613	48249	49613	+	Phage capsid and scaffold		FIG01304444	icw(1);Phage_capsid_proteins	atggcactaaattttacacctattacggaaaacagtacaatagcagacctaacaaaacaagttaataacataggtagtgtattaactgaggatagaaatatctttgaagtaactacagacttacaattagacgtaagtaaagcacagaaagttaagttaacaacggatagaggattagctaaagatatagattataccaattacttaagagacattaaaaaagtaggtttatattacataggagcacgtacattggctactatgtatgataaaccagatatggaaaatatagatgtattactgcaagtattaacattagatactgaggatagagtaatacaaatattgtatacattgtcaacggaggacagtaaatcaaaagtgatgcaccgattcgtt…	MALNFTPITENSTIADLTKQVNNIGSVLTEDRNIFEVTTDLQLDVSKAQKVKLTTDRGLAKDIDYTNYLRDIKKVGLYYIGARTLATMYDKPDMENIDVLLQVLTLDTEDRVIQILYTLSTEDSKSKVMHRFVTNYQTSQWQVVQSLPNNKYTSHIGGSPFDINTQGTYYVSNMSDMPSGVYEGFLQVSIDSNDNRMLRLTDSNTGKEYLNVKKSYDNWGDWRTDLDVQKISKYLVSNVNGDAENNNYSLSVYTSDNITFQQAIAKHIEETSKTVFTFYIQGGVSGSPSTVSCRGIFISDSNNYTNLYGVYTAIGTDGRTINGSVNGNTWNTTKTLPGFKELWNGAHNFKDTNKKETMSDSISNYQYVEIYTRYRALQNTKGTDKTGTLCHKFYIDGDG…
vB_SauM_Remus	vB_SauM_Remus_ORF49	vB_SauM_Remus|_49702_50157	49702	50157	+	DNA helicase, phage-associated		FIG01115708	icw(2);Phage_replication	atgcagttaagacaacagaatatatatacatatgtagattttgatgaaagtgacgggtatattaaagatatcatacttaagcgtgttcataaaacgttaggagctaagaaagagggctatcaacatagcttagcttttaaacgaggtgtgtgggatggttatgtggatttctacgattatgctgagaacaaattccctagcgggttgttacctaagatgataacattactaggtgagttacaatcaagacataactttcaatacgaaattattgatgaaaaatctgaaagctttttagctgaagaagatattgatgatgaaatacaactactagataataacgtaggtaagattacattacgtgactatcagtatgaagctgtgtttaatagtcttgtc…	MQLRQQNIYTYVDFDESDGYIKDIILKRVHKTLGAKKEGYQHSLAFKRGVWDGYVDFYDYAENKFPSGLLPKMITLLGELQSRHNFQYEIIDEKSESFLAEEDIDDEIQLLDNNVGKITLRDYQYEAVFNSLVNYNGICKQATNAGKFCPL
vB_SauM_Remus	vB_SauM_Remus_ORF50	vB_SauM_Remus|_50384_51697	50384	51697	+	DNA helicase, phage-associated		FIG01115708	icw(2);Phage_replication	ttgaaaacagaggttgctagcggtatcatagaccaactattaccacaactagaaaaaggagagcgtgtagctttttttacaagttctactgagatttttaatcaatctgctgaccgtttaagtgaacgattgaatataccagtaggtaaagtaggttctggtaagtttgatgttaaacaagtaactgtagttatgattcctactgttaactctaacttaaaagaccctacagaaggagtaaaagtatctgctaaagtaaacttaagtaaaaagatagctaaagagatacttcctaaatttgaaggtggtaaaaatcaaaaaaggttacttaagttattattagaaagtacaacacctaaaactaaagtagagcagaatgtgcttgatatacttcaagat…	MKTEVASGIIDQLLPQLEKGERVAFFTSSTEIFNQSADRLSERLNIPVGKVGSGKFDVKQVTVVMIPTVNSNLKDPTEGVKVSAKVNLSKKIAKEILPKFEGGKNQKRLLKLLLESTTPKTKVEQNVLDILQDIYHNSKTDAEVLMALNNHNVIFQKEVRKKNQKSYDKYHKMREFLDSIAVMIVDEAHHSKSDSWYTSLMSCENALYRIALTGSIDMKDELLWMRMQALFGDIIVRTSNEFLIENGYSARPTINIIPIANPDDIDNIKDYRDAYNKGIVHNEFRNKLIAKLTAKWYNQDKATLIIINFVEHGEILSTMLNEMGVENFFLHGEIESDMRKQKLDEMRNGKLKVMIATSLIDEGVDISGIRSLILGAGGKSLRQTLQRVGRALRKKKEDN…
vB_SauM_Remus	vB_SauM_Remus_ORF51	vB_SauM_Remus|_51707_53293	51707	53293	+	Phage protein				gtgactaagacagaaagaagattatatgattacattgaaaaaaaatcaaaaaataatacttatcaaatagctactaaaaaagagttagcagaagaactagatgtctcagtctctactttatctaaaaaccttaaaagattagagcaggataacaaaattaatgttgtctctaaaagaggaaataaaggtggtattgttatatcactagtaagagattatgatacagatagtctcttacattttaatgacacaaatgataatgttattacttctaatctagaatacgctactgaattacgaaatagattttttcctagctacgtatatgaaagaaaagaaaataaacgtagaacaaaattagaaatggttcaatataatgctagtaaagataaaaacagg…	MTKTERRLYDYIEKKSKNNTYQIATKKELAEELDVSVSTLSKNLKRLEQDNKINVVSKRGNKGGIVISLVRDYDTDSLLHFNDTNDNVITSNLEYATELRNRFFPSYVYERKENKRRTKLEMVQYNASKDKNRKIISDMNFYNSSLPYPTKDIFNMSYDPEGFYKAYILCKLYDQYAIAHMNAKYIQHLTLSNGNEDVDRHKHLSEYYRKKMLQNLSRDSICKDFFGSKTFNTFYNFYLKIKDKNINVFKYMQNVFKNTTFGFENKTQPYPIPAPNFFSSDKYLTNYENYVKGIKRGVNKTNRQIGEVESLIKSSDYLLNPAVAQLHQLYTTPLNEEIHDIDTMFKTALDIEDTIYGIFNGMKHIILLSYNKYIEHLIEKLPSKHKNLLNKFIKQCIVN…
vB_SauM_Remus	vB_SauM_Remus_ORF52	vB_SauM_Remus|_53286_54725	53286	54725	+	DNA helicase, phage-associated		FIG01115708	icw(2);Phage_replication	atgagtaaacgaattaaggagattatcctacataagtctatgaaggatatacattttgcaagagaagtactagataagttacctaaaagtctatttgctacagaatcagaagacatgggttacttattcacagctataaaaagaacagcacacattgctgataaaatgtcaaacgaatctttagctattaaagtagagcaattaatgggtagtgataaacaagatgatgaaaaagtaacacaaacattaaaatatttagatagtttatatacagtagacatgaataataaagacgattctgtaaactatgaagtagaaaaatatattaaaacagaaatgtctaaagaagtattagttaagttcatagctgagaataagcaagaggactcagataactta…	MSKRIKEIILHKSMKDIHFAREVLDKLPKSLFATESEDMGYLFTAIKRTAHIADKMSNESLAIKVEQLMGSDKQDDEKVTQTLKYLDSLYTVDMNNKDDSVNYEVEKYIKTEMSKEVLVKFIAENKQEDSDNLPELVEKLKQIEVSDINGTDGEFIDFFEDIDKKRELLSNLSINKYSTGFHSIDQQIEGGIGRGEVGLVIAPTGRGKSLMASNLGKNYVKQGLNVLYIALEEKMDRMVLRAEQQMVGVQKNQLLNGDLSLNTDAYNKIQEHYKKNRQLLGNFYIVKHMPGEVTPNQLEQIIINTTIKKDKHIDVVIIDYPKLMRNPYLKYQSESDAGGRIFEDIRKLSQEYNFVCWTLAQTNRTAYGSEIITSEHVEGSRKIVNAVEVAFAVNQKDEE…
vB_SauM_Remus	vB_SauM_Remus_ORF53	vB_SauM_Remus|_54725_54982	54725	54982	+	hypothetical protein				atggatgactttactaagctttataaaaaagtacgtagaacatttacacgtaataaagcagaatgggattatacaaatacaggattaagaaccttccaattaaaaggaactaatgtatgtgttacattactagactctatagcaaggaataatacaacaggatataagtacaacgttatgtctaataaagtacctgctataccttgcaatacacatcaagaagtaattaaagcaattgaatataagttaaaaaattga	MDDFTKLYKKVRRTFTRNKAEWDYTNTGLRTFQLKGTNVCVTLLDSIARNNTTGYKYNVMSNKVPAIPCNTHQEVIKAIEYKLKN
vB_SauM_Remus	vB_SauM_Remus_ORF54	vB_SauM_Remus|_55132_55290	55132	55290	+	Adenine-specific methyltransferase (EC 2.1.1.72)		FIG00001670	ff	atgggtagtggtaccactgctattgcctgtatgaatactaatagaaattatataggttttgaattagatgaagaatactataatttagccagtgaaagaatagaaaaacataaggagatactaaacaatgaaaatgacaatacaggaactacaagataa	MGSGTTAIACMNTNRNYIGFELDEEYYNLASERIEKHKEILNNENDNTGTTR
vB_SauM_Remus	vB_SauM_Remus_ORF55	vB_SauM_Remus|_55259_55507	55259	55507	+	hypothetical protein				atgaaaatgacaatacaggaactacaagataacactgaatttttaagacatgtaaaggtagatacggaagaagcaatggatatccttgaagatatattaagaggagagccttacacagatgaggtatgtgaattgatacatttttattcaagtaagctactaaatgagattaatgacaatcatatgtttaaattacaggagtttgctaatcatgatgttataggaattagtgaagagggagtaaaataa	MKMTIQELQDNTEFLRHVKVDTEEAMDILEDILRGEPYTDEVCELIHFYSSKLLNEINDNHMFKLQEFANHDVIGISEEGVK
vB_SauM_Remus	vB_SauM_Remus_ORF56	vB_SauM_Remus|_55507_56196	55507	56196	+	Adenine-specific methyltransferase (EC 2.1.1.72)		FIG00001670	ff	atgataaaattattacagggggattgcctagagtcactagatacagttgaagataatagtatcgatgctattgtaacagaccctccatataacattgcaaaagagaacaggttcacaactatgggtagagctggtattgattttggggaatgggataaaaattttgaagctactttatggattaataaagatataccaaaagttaaaaaaggtggtaatatcgttgtgttttgtgacatgagacaatttacacctattattgatactatggaagcattaggctgtgaatttaaagatgttatacgtatggaaaaatctaatcctatgcctcgtaatagagatagacgatttatttttgatactgaatttgctctttattttgttaaaaaaggagctaaa…	MIKLLQGDCLESLDTVEDNSIDAIVTDPPYNIAKENRFTTMGRAGIDFGEWDKNFEATLWINKDIPKVKKGGNIVVFCDMRQFTPIIDTMEALGCEFKDVIRMEKSNPMPRNRDRRFIFDTEFALYFVKKGAKWTFNRLDEKYERPCIKTSVTPRSEKLGKGHPTQKPLYAMEWLLERLTNEGDIVLDCFMGSGTTGVACKKLNRNFIGCELSEEYFSMAQDRLLNNTN
vB_SauM_Remus	vB_SauM_Remus_ORF57	vB_SauM_Remus|_56266_57297	56266	57297	+	Phage recombination exonuclease				atgaaatttatattttttacagatagccattttcatatgtttacgaattatagtaaacctgatgaagaatatggtaatgatagatttaaagaacaaattgagacattacaaaaagtatttgatttagctagagaaaataaagctaaagttatatttgggggtgatttgtaccacaaacgtaatgcagttgatactagggtatataacaaagtgtttgaaacatttgctaataatcaagatattcaagtttacatggtacgtggaaatcatgatgctatttcaaatagtttgtatactcaatctagtattgacatttttgaaacgttacctaatgttgaagttactaagtctttgcgtagtgaatcattaagttcaaaagtacagttaactatgtgtgca…	MKFIFFTDSHFHMFTNYSKPDEEYGNDRFKEQIETLQKVFDLARENKAKVIFGGDLYHKRNAVDTRVYNKVFETFANNQDIQVYMVRGNHDAISNSLYTQSSIDIFETLPNVEVTKSLRSESLSSKVQLTMCAYGDEVQEIKDFISKSYVKDKVNILVAHLGVENSLTGKGSHRLEGAFGYQDLLPEQYDFILLGHYHRRQYLNNNPNHMYGGSLMQQSFSDEQEANGVHLIDTDKLTSTFISLDTRKFITVQGDNVPDNMNDLVNQGHFIRFIGTPEQAKVIELDKTEDESNVQVQMKKEYTVEKRVDADVSDSPITITSSYADKYYPEAKDELLECLKAVL
vB_SauM_Remus	vB_SauM_Remus_ORF58	vB_SauM_Remus|_57299_57565	57299	57565	+	Phage protein				atgatagatattattataaagaatattaaaccaagtatagataaatctaaacctattttacagttcttacataataaaagaacatatgatgtatgtaatgttaaaaatattgatgatgcgatgtaccttattaacaaagtattagaggaagctaactacgctcattattatacgagggttattgaacaagaagattgttatattctagattatggttcacatcaatgtttctttaaattgttaaaagaaggtggtacaaatggttaa	MIDIIIKNIKPSIDKSKPILQFLHNKRTYDVCNVKNIDDAMYLINKVLEEANYAHYYTRVIEQEDCYILDYGSHQCFFKLLKEGGTNG
vB_SauM_Remus	vB_SauM_Remus_ORF59	vB_SauM_Remus|_57558_59492	57558	59492	+	Phage recombination related exonuclease (EC 3.1.11.-)				atggttaagtttaattatgtagagatgaataactttttagctattgagcatatcaagctaaatctggataagcaaggtcttgtacttattgaaggtattaataaaacaaatgatagttttgaaagtaatggaacaagtaaaacaagcatgatatcctctatcacatatgcactgttcggaaagactgagaaaggtttaaaggcagatgatgttgttaataagtataagaagaaagacacctacgttaagctttctttcaacataggtaaagacgagtatttaatcgaaagatatcgtaaacacaaggaacacaagaacaaggttaagctgttttgtaataacaaagagataacaggctctacaaatgatgttacggatactcaaatacaagagttattt…	MVKFNYVEMNNFLAIEHIKLNLDKQGLVLIEGINKTNDSFESNGTSKTSMISSITYALFGKTEKGLKADDVVNKYKKKDTYVKLSFNIGKDEYLIERYRKHKEHKNKVKLFCNNKEITGSTNDVTDTQIQELFGIPFNTYVNAIIYGQGDIPMFSQATDKGKKEILESITKTDIYKQAQEVAKEKVKEVEEKQSKEQQEIEKLEYKRNLKQEQYNNEVNKYNNLLERKKQEEEQFNQKKQEYENKLKDLDNQIGVCKGSIPKVEDFEFVFSENYTKANQGIEKINTNINDKLLPLLSQETTNKNTTLNIINQLKQSINKLDTNDHCPVCGSPIDNTHKIKEKENLELQIKEKQAKISQYEHNEQAIINKKEELLAKSKELQQFIQQEDIEKKKHDDDIQ…
vB_SauM_Remus	vB_SauM_Remus_ORF60	vB_SauM_Remus|_59476_60069	59476	60069	+	Phage protein				atgaaactaaagattaaagataaccagtttgcatctttaacagtaaattatacaaacaatgcaaagttacatatagataatattcctgtttctactttagtagactggtaccctttaagtaatgcatacgagtataaagctagtaatgactttggatatattgaactaaagagattacgctctagcttacctgtgtcttatgggttaactcaccaaaccttatataaatgtgaaactgttaaatgtaaattaggattatggtataacgaaaaaataaaagaagataatgagaaaattattgagaaagctaagttgtacggtttacctactatagatgaacccttcacaagtaaagatgtaaagcaaggatttagtgacttaggtgttattttccaaaca…	MKLKIKDNQFASLTVNYTNNAKLHIDNIPVSTLVDWYPLSNAYEYKASNDFGYIELKRLRSSLPVSYGLTHQTLYKCETVKCKLGLWYNEKIKEDNEKIIEKAKLYGLPTIDEPFTSKDVKQGFSDLGVIFQTLKTISTNEYLKDKTIEEINTFSKKSEDYQLNEVLKYSTTLVDDTYSDLSQIYNMLLLMKKIVSI
vB_SauM_Remus	vB_SauM_Remus_ORF61	vB_SauM_Remus|_60083_61159	60083	61159	+	DNA primase (EC 2.7.7.-) / DNA helicase (EC 3.6.1.-), phage-associated		FIG01301908	isu;Phage_replication isu;DNA-replication	atgaggtttgaagactttttaagtcaagagattggaacacccaaagagaatactgtaggagaattacgatattgttgtcctttttgtggagaacagaaatacaagttttatgttaagcagtctttagactctactaatggtatgtatcattgtaagaagtgtggagaacatggtaatcctattacttttatgaaatcttattatagtattacaggtagacaagcttttgagttattagaaacaaagaatattgatatacaattctcaccaacattagaaatatataacacagatttaactgacagtgagaaactattactaaggcttaatggatatacaaaagataatagtagtataaaatcaaaagcacctgaactacctatagggtttaaattgatt…	MRFEDFLSQEIGTPKENTVGELRYCCPFCGEQKYKFYVKQSLDSTNGMYHCKKCGEHGNPITFMKSYYSITGRQAFELLETKNIDIQFSPTLEIYNTDLTDSEKLLLRLNGYTKDNSSIKSKAPELPIGFKLIKDNLNNKEVVPYLRYLKNRGITLQQILDYSIGYIINGYCYSYGINNEKKKIVLRNSVIFFTYDNEGKYIYWNTRSIETNPYIKSINAPSKPNEYGKSDVIFNLNIASKQKFVVITEGVFDALTFDKYGIATFGKQVSKIQVNNLISSIPKETPIYIMLDTDATDFSINLANKLISHFNVVYLVPHGNEDANDMGMEKAFSTLKHNRFLVTPESIQSYKLQQKLKL
vB_SauM_Remus	vB_SauM_Remus_ORF62	vB_SauM_Remus|_61220_61528	61220	61528	+	Phage protein				ttggaagagaaagatattctacattttgtagatgagtatgttacagcattacgtgtaggtaatgaacagcgtatgcaccaattagaagagttaggtaaagaacaaacagcaactttaacagatgtaatgaaggctattactaacttattgttaggtgttaataaacaaatggttgacctagagcaaaatacagagttaaacttaaacattctaattgatgctttatacaaagctgagttagttaacgatgacgtattaaaatatattgaggaagcaattgaagaatcaaaagaaaaggatgaagaataa	MEEKDILHFVDEYVTALRVGNEQRMHQLEELGKEQTATLTDVMKAITNLLLGVNKQMVDLEQNTELNLNILIDALYKAELVNDDVLKYIEEAIEESKEKDEE
vB_SauM_Remus	vB_SauM_Remus_ORF63	vB_SauM_Remus|_61528_61965	61528	61965	+	Phage protein				atggaaaaaaatattagtacacatacaaaaggtatttcacaaaaagatatggacatgtggttagaagctattacacaaggaacagtagaaggcaaggaattaactgaggacactgctaaacaattacatcgtattggagcacgtagtgtatcattagatgaggctactagaattgcacgagcaattaatgccgttacagttcaagagtatgcatctgcctttaatgatgcttttaatgctattgatttgttaatgattgttatggaagataacctagatgtaactactgagcaagtagagaaggcgcaacttaaattaaaagaaaaacgtgaaaagtatttagaagaaaaacaagaagaagtaagaaaaaaacaagaagagcataaagcaaaagaagat…	MEKNISTHTKGISQKDMDMWLEAITQGTVEGKELTEDTAKQLHRIGARSVSLDEATRIARAINAVTVQEYASAFNDAFNAIDLLMIVMEDNLDVTTEQVEKAQLKLKEKREKYLEEKQEEVRKKQEEHKAKEDNEKVVQLKKHDK
vB_SauM_Remus	vB_SauM_Remus_ORF64	vB_SauM_Remus|_61955_62563	61955	62563	+	Phage protein				atgacaaatagtaaaaaaaaaggtgatgtattcgaaagaaagattgccaaagaactttctgattggtggggttatccttttagtaggtctccacaatcaggaggtgcatcatggggagctaacaataatgctgtcggtgacattgtagcacctttagagtctaattttccattagttgtagagtgtaaacatagagaaaattggattatggataatgttctacttaataataaagaacctcatacatggtgggaacaagttataggagatagtttgcaagttaataaaactccttgtttaatatttacaagaaatagagcacagtcatatgtagcattaccttatatagaagatgtatatgttaagttaagagatgaagaataccctattatgagaacg…	MTNSKKKGDVFERKIAKELSDWWGYPFSRSPQSGGASWGANNNAVGDIVAPLESNFPLVVECKHRENWIMDNVLLNNKEPHTWWEQVIGDSLQVNKTPCLIFTRNRAQSYVALPYIEDVYVKLRDEEYPIMRTDFIVENVRKDKHFYDVLITTIGGLTNLTPSYIISCYNKKEIKPYRVVKSKISKVSKKEDKLIDDLLDGI
vB_SauM_Remus	vB_SauM_Remus_ORF65	vB_SauM_Remus|_62578_63915	62578	63915	+	Ribonucleotide reductase of class Ia (aerobic), beta subunit (EC 1.17.4.1)		FIG00000585	isu;Ribonucleotide_reduction	ttgattacacaaataaaaaaacgtgatggttccgttgtagattatgatttaagtaaagttactaatgctattttaagagccaactcagaaacagaagaatatattgaagatgttattgattctcttgtagatgacgtagactctttactagaagaacaagacactatcattactgtagaattaatacaagatatagtagaagaagttttatttagtagtatgtataaagatactgctaaagcttttattttatatagggataaaaagaaaagagagcgtaaaagagacttattcaaaccaagaaaagaattaaaaccctatgaataccctgaattattagaatataaagatgctatacgccaaagttactgggtacacaccgagtttaactatacatca…	MITQIKKRDGSVVDYDLSKVTNAILRANSETEEYIEDVIDSLVDDVDSLLEEQDTIITVELIQDIVEEVLFSSMYKDTAKAFILYRDKKKRERKRDLFKPRKELKPYEYPELLEYKDAIRQSYWVHTEFNYTSDIQDYKNNVKYNEQMTIKKAMLAIAQVEVAVKTFWGDLYHRMPKWETGAVGATFSESEARHADAYSHLLEILGLNEEFKTIDDIPALKERVDELAMHVKLSKSEDDRDYVLSVLLFSIFIEHVSLFSQFLIMMSFNKYKNLFRGLSNAIEATSKEEQIHGLFGTEIINILREERPEWFNKEMEDAVYTACKKSYESETRLLDWMYEDGELEFLPKKVVQEFIKNRLNNSLVAVGYTKLFDVDEELLSEVSWFDDEVISTKLTDFLS…
vB_SauM_Remus	vB_SauM_Remus_ORF66	vB_SauM_Remus|_63931_65664	63931	65664	+	Ribonucleotide reductase of class Ia (aerobic), alpha subunit (EC 1.17.4.1)		FIG00000606	icw(3);Ribonucleotide_reduction	atgagtaattttgaatggttaaataatgattctagagtttttctagaacgtggttatttaagtgatggtgaaacaccagaacaaagaattaaagatattgcagattatgctgaagatattttagatattgatgggttttctgacaagttttatgattatatgagtaaaggttattattccttatccagtcctatatggtctaatttcgggaaagatagaggatttagtattagttgttttggtagttgggtagatgatactataccatcgatacttaatactgctagtgaagtaggtatgatgagtaaatacggtggtggtacaagtggttacttcggtaacatcagacctagaggctcagaaatcactgataatggtgtaacaagcggttccgttcac…	MSNFEWLNNDSRVFLERGYLSDGETPEQRIKDIADYAEDILDIDGFSDKFYDYMSKGYYSLSSPIWSNFGKDRGFSISCFGSWVDDTIPSILNTASEVGMMSKYGGGTSGYFGNIRPRGSEITDNGVTSGSVHFMKLFEQMTDTISQGCYDDKTEILTENGYELLSNVVSRKDGTKIAQVTDNDEIEFVEPTDYMEFVPEDNELVHFKDSKNIDLLVTKNHNMVFKYRTKRTNKETGKRESVLVPEYRNRLAEDMPLHRDVYLAHSSFAKEGRGLTFKERLLVALQADGSIIKKYPKSLKFRFSKERKKDRLLWILDGLGVEYTYNVDKDNNHNIYVNMGEELPKEFSKWVNLQNVTQQWAYDFIDELSHWDASRRTDKSFIYMSVVEHNVDIVQAIAS…
vB_SauM_Remus	vB_SauM_Remus_ORF67	vB_SauM_Remus|_65959_66441	65959	66441	+	hypothetical protein				atggagtaccatatttataaaattacaaacaaaaacaataataaaatatacatcggaattacatcaaaaacagttcaacatagatttaaaaatcatattagaaaagctaagataggctcaacaactaatttacaccaatcaatgatgaaacatggtgaagagaatttttatgtagaagaattatacacttttagtacagaggataaaaagtttgcttacatggtagagcaaatttttatagacatgtacgaatctgtaaaaaaaggttataatatggagataggttttgggtggaatataatggatagacgaggaaaaaacaatccgatgtatggtaaagaaagcgctaatgctaaaaaagttattgttgatggcgtagtttataaaaatatgggtata…	MEYHIYKITNKNNNKIYIGITSKTVQHRFKNHIRKAKIGSTTNLHQSMMKHGEENFYVEELYTFSTEDKKFAYMVEQIFIDMYESVKKGYNMEIGFGWNIMDRRGKNNPMYGKESANAKKVIVDGVVYKNMGICSEELGINRNTLTRRCNSEKFPNYKYC
vB_SauM_Remus	vB_SauM_Remus_ORF68	vB_SauM_Remus|_66495_66947	66495	66947	+	Ribonucleotide reductase of class Ia (aerobic), alpha subunit (EC 1.17.4.1)		FIG00000606	icw(3);Ribonucleotide_reduction	atgttacctaataaagaagattggtcatttgtatgtgacctatctagtatgaaccttgttaagtatgatgaatggaaacacacggatgctgtagagacacttgtttactttttagatgctgttatgtctgagtttattagagacttagaatatctaagagactcagctgaaaaagataaacaagaagcatttaaatttatggagagagcttataacttttctgttgagaacagagccttaggaataggcgttcttggatatcattcatacttacaatcaaaactcataccttttgaaagtattaaagctagtcaaattaatgaagagatatttaaattattaaaagaaaaaacttataaagctagtgagcagttagctaaactttatggagagccttct…	MLPNKEDWSFVCDLSSMNLVKYDEWKHTDAVETLVYFLDAVMSEFIRDLEYLRDSAEKDKQEAFKFMERAYNFSVENRALGIGVLGYHSYLQSKLIPFESIKASQINEEIFKLLKEKTYKASEQLAKLYGEPSILKGYGRRNSCLMAVAP
vB_SauM_Remus	vB_SauM_Remus_ORF69	vB_SauM_Remus|_67108_67824	67108	67824	+	HNH homing endonuclease # Phage intron			idu(2);Phage_introns	atgtggaaaaatagtattagttttcctaggctcgaagtaactaaggatggaagagtaagaatgtggaataaatcatggaaaagatatgtagaaaaaagacataggtatgataaagatggttactcaataatttctacaagaaaagaagatggtacatccacatcagcaagagttcatagattagtagcagaagcgtatataccaaacccatacaataaacctgttgtaaatcataagaatgggattaaagatgataatagggttgaaaatttagaatgggctactatatcagaaaatactaaacatggttatgatgttttaggtgttaaacacgctaacgctcaactaattttagtctacttagatggcaaacctttttctagttatgactccttaact…	MWKNSISFPRLEVTKDGRVRMWNKSWKRYVEKRHRYDKDGYSIISTRKEDGTSTSARVHRLVAEAYIPNPYNKPVVNHKNGIKDDNRVENLEWATISENTKHGYDVLGVKHANAQLILVYLDGKPFSSYDSLTLMGKTLGINRNLIRRVEKETDGYISFKWIEKPYKVHNKDFWKTSRKLNTRGSCYVVNNVYYNSAKKAMEALKVRQDVFYNRLKKDKNVYSVSIKEYLKNCQDINR
vB_SauM_Remus	vB_SauM_Remus_ORF70	vB_SauM_Remus|_68038_68460	68038	68460	+	Ribonucleotide reductase of class Ia (aerobic), alpha subunit (EC 1.17.4.1)		FIG00000606	icw(2);Ribonucleotide_reduction	atgagtaattattacgttgtagacactgctaaagtaaagaaaactatgattaatccttaccttaaaagactattaaaagaaaaaggaaaggacaataaaaaagttattgagagtattagggacaatgatggttccgtacaacacctaactttcttaagtgattatgaaaaagaagtatttaaaacatatggtgaaattaatcaatataatatattagaccaagcttctacaagacaaaaatatattgaccaaggacaatctataaacattatgattaaccctaaacatgttacagcagaggagttaaatgaactttatctctttgcatggtctaatggtattaagtcattgtattatcaacatggtacaaatgcatcacaacaattcaatttatctaaa…	MSNYYVVDTAKVKKTMINPYLKRLLKEKGKDNKKVIESIRDNDGSVQHLTFLSDYEKEVFKTYGEINQYNILDQASTRQKYIDQGQSINIMINPKHVTAEELNELYLFAWSNGIKSLYYQHGTNASQQFNLSKICINCEA
vB_SauM_Remus	vB_SauM_Remus_ORF71	vB_SauM_Remus|_68473_68799	68473	68799	+	Phage protein				atgaataaaaaagaagcgtttggattactaagtagaactgaagatatattcaaatcaaatgatattttctcacaagtaagtaatgtacaagaccctattaagatgtttaatagggaagatgatactaaagcagatagtaaatcaagtaaatttcagctagagtttatttataatacatatgtgtacattcttatatatgaaggtacattaaagctatttaaagctgatggtacggagcagttaacacatgtagctgatattgaaacatttaaagatattattgacacactagaaaaggatgatacagaaaatggaaaaagtgaatag	MNKKEAFGLLSRTEDIFKSNDIFSQVSNVQDPIKMFNREDDTKADSKSSKFQLEFIYNTYVYILIYEGTLKLFKADGTEQLTHVADIETFKDIIDTLEKDDTENGKSE
vB_SauM_Remus	vB_SauM_Remus_ORF72	vB_SauM_Remus|_68783_69103	68783	69103	+	Phage oxidoreductase				atggaaaaagtgaatagtttactagaattaaatacaacaattagacaaaagaaagatgttattgtcatggttacacaagatgagtgtgctaaatgtgaaattttaaaaagtgtgattcctcttttcgaagcagaaggagatattactaaacctgtttatgttattaacttagatgataaagatgtagatagagaaaaagcggtcaagttatttgacattatgagtacacctgtacttattggttataaagatggggaacttgctaagaagttcgaagaccaagtaacacctaaaaacttaatggaattagatttactttaa	MEKVNSLLELNTTIRQKKDVIVMVTQDECAKCEILKSVIPLFEAEGDITKPVYVINLDDKDVDREKAVKLFDIMSTPVLIGYKDGELAKKFEDQVTPKNLMELDLL
vB_SauM_Remus	vB_SauM_Remus_ORF73	vB_SauM_Remus|_69310_69912	69310	69912	+	Phage protein				atggatatcttagctaataaatcaactaggtatatactaagagacaataaacattacatgctatttaatgagaagtataacaatgataagttgattgaaaaaatatgtaagcatggtggacaagtaacatactataccgattcagtagttccttactatgtgcttaaagacttatcagcccaccctaaatcctcagttgtatacagaatgcgtagtaaattcaatagcaaagagatggataatatagccttgagtttcatgggaacaaaagtcattattgatatttcagttgtatttccttacgtcaatccttacgatattattagaagtttatatgatgttaaaacaaatgtagacgaggttcatctatcattccctcgtattagttctatagacgct…	MDILANKSTRYILRDNKHYMLFNEKYNNDKLIEKICKHGGQVTYYTDSVVPYYVLKDLSAHPKSSVVYRMRSKFNSKEMDNIALSFMGTKVIIDISVVFPYVNPYDIIRSLYDVKTNVDEVHLSFPRISSIDAKQGKYYTYDKEAYKLNPEYTLDFADKLRVSLSVWKMYIYILASKENKDYEIIEDLLTELKRQRKIKI
vB_SauM_Remus	vB_SauM_Remus_ORF74	vB_SauM_Remus|_69921_70223	69921	70223	+	Phage integration host factor				gtgagtacagcaaatagaagagatatagcaagaaagatatctgagagtacagggtactatatccaagacgtagaagagatactagaagcagaaacaaaagctatttctgaattgttacttgaagattatgataaggtaaagaatcataagtactttcaaatagaagtagtagagcgtaaaggtaaaaaagcatgggatggactaaataaaacatacttcactttacctaatagaaaggcactaaagtttaaacctttgtctgaattagataaagttatagatgtattaaacaaagaggattaa	MSTANRRDIARKISESTGYYIQDVEEILEAETKAISELLLEDYDKVKNHKYFQIEVVERKGKKAWDGLNKTYFTLPNRKALKFKPLSELDKVIDVLNKED
vB_SauM_Remus	vB_SauM_Remus_ORF75	vB_SauM_Remus|_70301_74050	70301	74050	+	DNA polymerase I (EC 2.7.7.7), phage-associated		FIG01969649	icw(1);Phage_replication	atgaaagttttaattttatacgactatatcagagaggaacacttttcagttagtaatgatggtagtgttaagaatgtactactaaatacacctaatggtagagtattaaaacaactattatctaatatttctggtattaatcgagatagaagtacaaaagattatgatattgagtttttatatcctatggtgcctacacctattaagaataattatggtaaaacaattaagtaccaagacgttaagttatctgaagttaaaccttactatgaaagaatgaatcaaataatcataaacaataagtacgatattattattcctttaggtaagctaggggttaaatatttattaaatgtatcagctattggtaaagttagaggtgtacctaataaagtaact…	MKVLILYDYIREEHFSVSNDGSVKNVLLNTPNGRVLKQLLSNISGINRDRSTKDYDIEFLYPMVPTPIKNNYGKTIKYQDVKLSEVKPYYERMNQIIINNKYDIIIPLGKLGVKYLLNVSAIGKVRGVPNKVTITSEDKKHDVWVLPTYSIEYTNVNKNSERHVVADLKLLGKFVEQGEDVFKPKEVKYELVTSIERVREIFNKEVKNDNHDGVDITAWDLETNSLSPDREGSKPLVLSMSWENGQGVTIPLYKSDFTWENGQQDIDEILSLLKEWVASKEDIKVLHNATYDINFLMTTQGFTDFENNQDTKVGWYLAVTQEQAESLRLSDLAYEVTDVGGYDKPLEDFKEWYVLKLLRFLSDKLKEIKKENKKVVKKEYNIKANEYDTWLKNKLDNID…
vB_SauM_Remus	vB_SauM_Remus_ORF76	vB_SauM_Remus|_74293_74937	74293	74937	+	hypothetical protein				atgatagatagatgttataatcctaaatgtaaggaatataaatattatggattactaggaataacagtagacgatagatggcataattttaataactttcttaaggatgtagagttaattgatggttggagtttagagaagtataaaaatggtgagttagtgttagataaggatattaaagaactaggtaataaagtatatagcttagataaatgtaaatgggctactagagaagagaacttaggatttgtaccttcaagaagtaaaaagatattaggtatagaccctacaggtaaagaatatacattcttcaatcagtctaaatttgctaaggaacataacttaattcaaagccatatttctgcagttcttagaggggaaagaaaacatcataagaac…	MIDRCYNPKCKEYKYYGLLGITVDDRWHNFNNFLKDVELIDGWSLEKYKNGELVLDKDIKELGNKVYSLDKCKWATREENLGFVPSRSKKILGIDPTGKEYTFFNQSKFAKEHNLIQSHISAVLRGERKHHKNWVFKTLQEYNYQPVENPSKLYAPHYVAYKNHVEIDYDRVKTKLLKRLNIPTSGTNFRKMETGEDCYGITFKIEKRERFDYT
vB_SauM_Remus	vB_SauM_Remus_ORF77	vB_SauM_Remus|_75161_75817	75161	75817	+	DNA polymerase I (EC 2.7.7.7), phage-associated		FIG01969649	icw(1);Phage_replication	atgacagttgatgaagctactgaaatatttaataagttttattctaataaacctgctattaagaagtctatagatgaaactcatgagtttgttcaaaaacatggatatgtagaaacaatgaatggacacagaagatatatacactcagcacaatctagagataaaaagattaaaaatgagggtcttagacagtcctttaacacgattattcaaggtacaggtggttaccttactaacatggctattacttatattgacgactttattcaaaataagaatatgaaatcgaagttagtagctactgttcatgatagtattgtagtagactcacctcctgaagaagttaatattatggctaaagttattgtccatgtaatggagaaccttccttatgatttc…	MTVDEATEIFNKFYSNKPAIKKSIDETHEFVQKHGYVETMNGHRRYIHSAQSRDKKIKNEGLRQSFNTIIQGTGGYLTNMAITYIDDFIQNKNMKSKLVATVHDSIVVDSPPEEVNIMAKVIVHVMENLPYDFLKIKINGELRQYPIDADIEIGLTYNDMVEYNEELINKFNSYKGYIKYKLALQQIKDYYESGKLTEEQYKQKTEYIKNNIDSFKVI
vB_SauM_Remus	vB_SauM_Remus_ORF78	vB_SauM_Remus|_75857_76339	75857	76339	+	Phage protein				atggagatacatttagatacattagatttcaatgagttaaccttaaaagataacaatggaaacacacagacttttaatatccatgatgaactaaaacttagtgagtatacaattcaagacgaaatgtaccaacagtcgtctaaatttgcatggtgggcttccttaaaagaacgtgtgagtaattatgccgaagcagagcaacgtaagttagaaaaaataggagctcaacttaatctacaaattagagctcagtacgaacaacagggaaagaaacctacaaaagaccaagtagagtctgctgtatttctttctgatgaatatcaacagcaagcaaaggttgtagaagcatggaattatagagaaaaacaattacattatatcgtaaaagcttttgaaaca…	MEIHLDTLDFNELTLKDNNGNTQTFNIHDELKLSEYTIQDEMYQQSSKFAWWASLKERVSNYAEAEQRKLEKIGAQLNLQIRAQYEQQGKKPTKDQVESAVFLSDEYQQQAKVVEAWNYREKQLHYIVKAFETRTTMLVQISAELRQTNKNGGVTNPFTH
vB_SauM_Remus	vB_SauM_Remus_ORF79	vB_SauM_Remus|_76410_77570	76410	77570	+	Phage protein				atggattttaatcaatttattaatcagcaatcagaaaagctacaatcaagtggttttgacaatgaggtagagacgtacaaaccaaagaatccggttttgcgattaggaaagattaaggacgttaacaataatcaaattaataaagagtctgcacttgtacgtgtactaccgcctgtagcaggttctaatgagttctttaaggaatttagaacattaggtattaactatgttaaaaaagacggggcacaaaagttctctatgcttactttacccgagaaagttaactcatctgttgtagacccttatgtaaatacatggttaaagcaaggtgtacaatttagtaacttccctaataaacctgcacgacgagcatatattcatgttattgaatactttaat…	MDFNQFINQQSEKLQSSGFDNEVETYKPKNPVLRLGKIKDVNNNQINKESALVRVLPPVAGSNEFFKEFRTLGINYVKKDGAQKFSMLTLPEKVNSSVVDPYVNTWLKQGVQFSNFPNKPARRAYIHVIEYFNQNGQLVPNTDEQGNVVIQPMELSNTGLSQLIDRLKDKMLSPSPTATHSFISADDAFPINIAKAKKGEKSWNVTVYPTVKLGALPQGWEQQLSDLDKLATPTEENNPNFVNWLINNVNNTEVSHDNFKFSRETNTLGEESSTQEQTQAPTQQSVEQQLPSNLGGQNNTQPNFNNVQQPTPQVPPQQNTQFGQGTPVQQAPQQPTQQEQSNPFENFDANNIDDSQIPFNTNESTPEPPKQNQPKSVDDVLAGLDL
vB_SauM_Remus	vB_SauM_Remus_ORF80	vB_SauM_Remus|_77633_77857	77633	77857	+	Phage recombinase				atggctagagcaaaaaaaggtaaagaagtagatactacaaatttaaatactattgacttaggtaaagaattaggtttaactttactatcagatagtaatagagcagatattaagaatatcattcctactatgattccacaatatgatagaattttaggtggaggtattcctctaggaagacttacagaagtttacggattaacaggtagtggttaccttaaatag	MARAKKGKEVDTTNLNTIDLGKELGLTLLSDSNRADIKNIIPTMIPQYDRILGGGIPLGRLTEVYGLTGSGYLK
vB_SauM_Remus	vB_SauM_Remus_ORF81	vB_SauM_Remus|_78186_79166	78186	79166	+	intein homing endonuclease-related protein				atggtaaaacgagtatggtctaatgaagaaaaacaagatatagtgaaatcctttcaagaaggtaagaaatttagtgagatacaaaaaaagtataatgcacattactttacaattaaaaaagtattagatgagtttaatattgacacaaatagcaagagaagatggactagtaaacaaaaacaagatattttaagaatgtacactgaagagtctatgtctattgcagagataaaagcagtctatacaacacatgcaagagagataagtaaaatattaagagactttggtattgatacatcttactatcaacctaggagagttaatagaaatattaataaagatttctttgaagtaattgatactgaagagaaagcatatattttaggtttattgatggct…	MVKRVWSNEEKQDIVKSFQEGKKFSEIQKKYNAHYFTIKKVLDEFNIDTNSKRRWTSKQKQDILRMYTEESMSIAEIKAVYTTHAREISKILRDFGIDTSYYQPRRVNRNINKDFFEVIDTEEKAYILGLLMADGCVRYRREGQCYLTLELIDKEIVERVQKELNSDSKIYESHRKRDYIKNENSTYTFSVTDEKLCNDLAKYGIIPMKTKKTDWLTQDIPYDLRKHYLRGLFDGDGSIGCYNNNNNNRWSITLVNNHPEFLKEVGSWIEDLLGFKCPTISKTSTSYRIGYTGKKAKKLMKTLYRDNNIHIDRKQKLADQAIKDIV
vB_SauM_Remus	vB_SauM_Remus_ORF82	vB_SauM_Remus|_79314_80240	79314	80240	+	Phage recombinase				atggaacagttaggtgtagacgtatctaaattgttctcaatacagtcaggtgaaggtagacttaaaaatgttactgaactatcagtagaaaccgtaggtaaagagttagaatactggattgatacatttaatgagaaagcaccaggcgtacctattttgttcatttgggattccctaggagctacacgcacacaagatgaaattgatgcaggagtagaccataaaaaacttggaacgaaagcgacaagtacacaaaaagtagtaaatgctatttcacctaagcttaatgatacaaatacaggattaattgttattaaccaagcacgtgataatttaaatatgagtaatccttatgatgaccctattaagtctacaggaggaagagcttttgaacatggt…	MEQLGVDVSKLFSIQSGEGRLKNVTELSVETVGKELEYWIDTFNEKAPGVPILFIWDSLGATRTQDEIDAGVDHKKLGTKATSTQKVVNAISPKLNDTNTGLIVINQARDNLNMSNPYDDPIKSTGGRAFEHGASLRIKVSKGKESELKQNDAMTGKPTYKGHVMRIETKKSKLSRPGQKAEVDLLSGYEVGSDEDTIQLNGVDPYHTIYKEAVERGLITKGTWRNYVTLNGEEIKKYDKDWVPTLMDNHELYLELFSRVYHENFPHKYAPLNNTKVDTTQLEEFKALQDYYEELSSTNKETKEDVNE
vB_SauM_Remus	vB_SauM_Remus_ORF83	vB_SauM_Remus|_80233_80586	80233	80586	+	Phage protein				atgaataatctaatagatagaaatattaatagtgttaaagaagcattaggtagggctaatacaaatgatgtattgcccttaccttatattgaaatagcagaacgttttaaaaaagctagagataataaggagcctatcattgtagaagagtcgggatttccttacactgattctacagttatgtatattgagcatgtagagtcaagatgggcaggaggttactctttagtacgttataatagttctgaagtcaaagtacctaaaacaatacattattccgatatctatgtatcaaatgatgtacacaggattaagattgtatttgagggagcacatccttatgaagaaagttaa	MNNLIDRNINSVKEALGRANTNDVLPLPYIEIAERFKKARDNKEPIIVEESGFPYTDSTVMYIEHVESRWAGGYSLVRYNSSEVKVPKTIHYSDIYVSNDVHRIKIVFEGAHPYEES
vB_SauM_Remus	vB_SauM_Remus_ORF84	vB_SauM_Remus|_80573_81232	80573	81232	+	Phage protein				atgaagaaagttaataatgggaatagatatattatagacttagatggtattcctattgactttggtagagacttagacatgcttttaaagagatataaaaaccttagatggtcattatttcataggtactctagaggtatgagtcatgactttgagaaacaagagctacgggaatacatagatgagcagtttattaagttagttaaggagtatgatatacaaagtaaagtagattttccagggtatattaaaactaaactaacactacgagtacagaacagttatgttaagaagaacaataaatataaacgtactgaacttgtaggtaaaacagattatacagtagagtccttaacacaggagttaaatgtgggattagaagaaaatgaattacttaat…	MKKVNNGNRYIIDLDGIPIDFGRDLDMLLKRYKNLRWSLFHRYSRGMSHDFEKQELREYIDEQFIKLVKEYDIQSKVDFPGYIKTKLTLRVQNSYVKKNNKYKRTELVGKTDYTVESLTQELNVGLEENELLNYVFDDTQFTEVQSELLKELLINTDKEDNAFIVSTVANRLDVERSEVSRELTELKDYVKFKINAYHEQNSRRYIRDNKIDTQNHVWE
vB_SauM_Remus	vB_SauM_Remus_ORF85	vB_SauM_Remus|_81336_81968	81336	81968	+	Phage protein				atggctaagaaaaatattaatgaagtattaaaacaagataccgctactgtagcagataagtatttacaagttcaagtagagcaagatggttatacacgtacacaccgtggtcagtataactacaaagtagtagataataagggagaattattcttatacccgattgaaacagatggtagaggaaatattaaaattatgaaaaaggctcctgttgcttatacagatggagaccaaattcattttgtagttaatactgttaaagacccttacaaccatgcttttattagaactgaaaatattaaaggtaaagataaaggtaaacaattaattcaagcgtttttagcattcgttgaagaccgtttcagctttggagtatacaatgtattccttgctaataac…	MAKKNINEVLKQDTATVADKYLQVQVEQDGYTRTHRGQYNYKVVDNKGELFLYPIETDGRGNIKIMKKAPVAYTDGDQIHFVVNTVKDPYNHAFIRTENIKGKDKGKQLIQAFLAFVEDRFSFGVYNVFLANNKRDVFALVDAESKDAKKVVDSNEKPHEDVSAEFPASPLRKDVKGVDSGEGQGDTSEPSVPKNVTVTAKETTADITAE
vB_SauM_Remus	vB_SauM_Remus_ORF86	vB_SauM_Remus|_81990_82502	81990	82502	+	Phage major tail protein				ttggataaattaaatttatataaaggtgaccagctattaaaaagtgaagagaaacaagcaggtaaaacatcaattacaattgataacttaactgctaacacagactacccacaaggtacatataaagtatctttctctaatgaatcaggagaatcagaaaaagtagatgttcctgcgtttaagactaaggacattaaagtagtatccgttactttagatgtagaaacactagatttaaaagtaggagaaacacataatttagtagctacgattgaacctagtaacgcaacaaaagctacttatacatttacttcagaacatgatgatattgctagtgtatcaagtaaaggtttagtagaagctaaagcaaaaggtcagactacaatcactgttacaact…	MDKLNLYKGDQLLKSEEKQAGKTSITIDNLTANTDYPQGTYKVSFSNESGESEKVDVPAFKTKDIKVVSVTLDVETLDLKVGETHNLVATIEPSNATKATYTFTSEHDDIASVSSKGLVEAKAKGQTTITVTTDDGNHTDTVTVVVKDKVPEAPTNVTVDPKETTADITA
vB_SauM_Remus	vB_SauM_Remus_ORF87	vB_SauM_Remus|_82519_82731	82519	82731	+	Phage major tail protein		FIG00019508	ff	atggaaaaaacattaaaagtatataaagatggtgaagtagtaggtactaagactgctgaacaaacaggtaaaacaactatttctattagtggtttaacagcagatactacgtatcctaaaggaacttataaagtagcatactctaatgagtctggtgaatcagaaaaggtagatgtacctgaatttaagacagcaccacatagtgagctataa	MEKTLKVYKDGEVVGTKTAEQTGKTTISISGLTADTTYPKGTYKVAYSNESGESEKVDVPEFKTAPHSEL
vB_SauM_Remus	vB_SauM_Remus_ORF88	vB_SauM_Remus|_82828_83082	82828	83082	+	Phage protein				atggatattaaaacagtacacttaacttcagataacgaccatttgaaagttaaaaaattaatggaagataaggaaaagtatattgcagttgcgtatgataataaatcagtaagtaaggtcaatatcattatggttattaatgttattaaagacctagtgcatatgtataggtataaaattgttgagtatggattatctaataatgataaggaaaatgaaaaggtagggtatttaatagaaaggattgaggattga	MDIKTVHLTSDNDHLKVKKLMEDKEKYIAVAYDNKSVSKVNIIMVINVIKDLVHMYRYKIVEYGLSNNDKENEKVGYLIERIED
vB_SauM_Remus	vB_SauM_Remus_ORF89	vB_SauM_Remus|_83079_83852	83079	83852	+	Phage protein				ttgatgttatttattttaaatgaagtagcttcacacacagaacatttatccgaaggtatagatatgttcgacgttgaaagtgtagtatcttttgactcggcattacatttagctagtgataatacgtatgattctgttatttttttaggttttatatacaataatgaggattacttaaagtataaagaattattaaaggatacaaaattatactttgtttctaatattaacttacccgataacaaagattttattaccgtaggtgatgatttaaaatacctatccttattagagcaacttgtggttctagatgacaaaggtttaaatattaatttcagtagttatacaaaagacattgctcacaagtacactgagttgtttagctttaaatctacttat…	MMLFILNEVASHTEHLSEGIDMFDVESVVSFDSALHLASDNTYDSVIFLGFIYNNEDYLKYKELLKDTKLYFVSNINLPDNKDFITVGDDLKYLSLLEQLVVLDDKGLNINFSSYTKDIAHKYTELFSFKSTYEEAKEKGLVGYPVDIVLPIMTDKFYNVNDLYVLYEVAPEYKLPLAYECLKDKEKGIVVIGSQTRGTSDILTFYVKGYDVSSVAKTFGASYNENSNIFSIFIDSHISVLGENMNKYLITEGCIYE
vB_SauM_Remus	vB_SauM_Remus_ORF90	vB_SauM_Remus|_83845_85098	83845	85098	+	Phage protein				atgagtaattataaaacaatagaagagttacaagcaattattgtaggtattttatttaaagatgaaggtaaggtagttacatctaaatttaataagattctaacaagttttggtattgatagagtaaaccgtaatgagttaaaagacattgtagaaaatattagaagtgatgagtaccttaaccaactaaagaataaagctgttaaaggtgaagtgttattagaagacttaagagatgtagaagataaacaagtatttgagggtaatgactatcatcaagaagtgtcatcttatgtagtagcacatgaaaaagaactatctagactaagggaattacgaaagattaatagacaaactgcataccctactattttgtttgatgaattaaagcgtactatg…	MSNYKTIEELQAIIVGILFKDEGKVVTSKFNKILTSFGIDRVNRNELKDIVENIRSDEYLNQLKNKAVKGEVLLEDLRDVEDKQVFEGNDYHQEVSSYVVAHEKELSRLRELRKINRQTAYPTILFDELKRTMVNELKGNKLLDHKVSKYTSTEEEEELVILLSDFHVGCAFQDLTNEYNFEVLKRRLNQLLQETIKDISKRGISNVTVYFVGDLIEHINMRDVNQAFDTEFTMAEQVAKGTRLLIDFLTELSPYVWGNLRFGMIAGNHDRVQGNKNQKVYNDSVAYIVLDSLLLLKENGVLEGIEIIDNRKDVYTIKDTVCNLNIIINHGDGLKGKGKHIPKFIENTHIDLLITGHVHHFSVTQEDYNRMHIVASSPMGYNNYAKELHLSRTKPSQQL…
vB_SauM_Remus	vB_SauM_Remus_ORF91	vB_SauM_Remus|_85110_85439	85110	85439	+	hypothetical protein				atggacattctatcaattatagccttaacattgcttatcattattattgttaataccacaatgaactttgtaggtatgttacgtggtgagcgtgaattagtaaaaaaaggaggtaaccctctacccaattggcagtactataatgtgttattacctaatttatgtggtattatcctcttaggtattgttgtttattttggagattcgatttataaaattacaacaaggttagaagttctttttgctattattgcgcttattgtaatagatgtattgttaacagcgttagtattattagtattgagtttcgtaacaaaaaataaagaatag	MDILSIIALTLLIIIIVNTTMNFVGMLRGERELVKKGGNPLPNWQYYNVLLPNLCGIILLGIVVYFGDSIYKITTRLEVLFAIIALIVIDVLLTALVLLVLSFVTKNKE
vB_SauM_Remus	vB_SauM_Remus_ORF92	vB_SauM_Remus|_85512_86045	85512	86045	+	Phage protein				ttgcaattaaattttggtaaatttgataatgaaattattaagacaaaagtaagtgaaggtgtttactcttttagaggtgttccttattactacatagaacatgtccaagatgaaacttctgagtatgtattagtatataacatacatagtgttgatgatgaggtaccacaaaagaaatataaaatagaaacagtaagtaaaactattagaggtggtacgatattaagtaatacaattaagtcaatgctacctaataataagaagtataaaaaagtatatgaacctcctatctttttagctaatattatacctttaggtacagatacaactacaggttctgtaggtaaagggtttttcgaaagagaaaaagatagagtaactattacacaaaaagaaggc…	MQLNFGKFDNEIIKTKVSEGVYSFRGVPYYYIEHVQDETSEYVLVYNIHSVDDEVPQKKYKIETVSKTIRGGTILSNTIKSMLPNNKKYKKVYEPPIFLANIIPLGTDTTTGSVGKGFFEREKDRVTITQKEGTKVIHGEYTGVFICLSNVKWIKSYTPLDSILQYYQRIKGDRINV
vB_SauM_Remus	vB_SauM_Remus_ORF93	vB_SauM_Remus|_86038_86799	86038	86799	+	Phage protein				atgtctgagataactaaattctatgagcaggatattaaagatttaattagaacgaagagacacatgtttaaagatgatgagataacaagtaatatacaagatattagaatatttaatgaaaaagctatttgtcaaggtaaatgtagaactgactgtttaattcttgatagaaatggtactgttatgggtatagagataaagacagaacgagactctacacaaagacttaataaacagttatactattatagtctagtatgtaagtatgtttatgtgatgtgtcatgataagcatgtacctaaagtagagcaaatactaaaaaggtataaacaccatcatgtaggtattatgagctatattaactttaaaggcagtccagtagtaggtaagtataaggaa…	MSEITKFYEQDIKDLIRTKRHMFKDDEITSNIQDIRIFNEKAICQGKCRTDCLILDRNGTVMGIEIKTERDSTQRLNKQLYYYSLVCKYVYVMCHDKHVPKVEQILKRYKHHHVGIMSYINFKGSPVVGKYKEATPSPLRSPYHTLNILWKQHLMTILKQLRDYNTYLTGYNYREHGKNTNNEGSYTEGTQRMRMKKSAIINQVIHYLGVENSYKIFTRGVIYGYSNRWQILEDDFFKVIQNGVRVLYGKEET
vB_SauM_Remus	vB_SauM_Remus_ORF94	vB_SauM_Remus|_86780_87286	86780	87286	+	Phage protein				atggcaaagaggaaacctgatacatttaaacctaaatctaacggatataaacatcaacctgttaactttgctcctacgggtaacttatcaggtagaagtacttctttttttaataaaaaaagaaaagatatatcagatgaaagtattgttgttaaatacaaacctttgtttgttaaaaggtttgataatattactgctacagacattaaaatacaaaagaagtatgcgttagacttaattagtgaagctgtgaatataaagaagaaatatcttgtaatgaagcaaaaaggtaaattaacacaaactattttacatacggatagagtttattatgtttatagaggtaagaaattaataggtaaatgtagtattcgtgaacaacgtacatttagaggtaca…	MAKRKPDTFKPKSNGYKHQPVNFAPTGNLSGRSTSFFNKKRKDISDESIVVKYKPLFVKRFDNITATDIKIQKKYALDLISEAVNIKKKYLVMKQKGKLTQTILHTDRVYYVYRGKKLIGKCSIREQRTFRGTHLIYIFSTRHRISIRKNSRLDKKRTPKKMIYKGGK
vB_SauM_Remus	vB_SauM_Remus_ORF95	vB_SauM_Remus|_87286_88140	87286	88140	+	Phage protein				atggttaaatatttaagaacaaaagctaaaaaaacaaatataagtactttatttaagaaactacaaagtaaagatattacactattaggagtgtcctatgatagtgattatttccctagcggtgtaacaataataccttatttagaggacatatcacaagtagaagatggtatagaatttacgaataaagtaatagttactgagaacttaaaacctgctattgtaggtatgaataatatgataagtgattcaggactaggttatgttaaaacagagcagttaaataaaagattagaaaatactggattaatgacagatttattatctaaaggaacagaattaacttcaacaaagaaagtagacattgtatcaacttttattgaacctactattatgtac…	MVKYLRTKAKKTNISTLFKKLQSKDITLLGVSYDSDYFPSGVTIIPYLEDISQVEDGIEFTNKVIVTENLKPAIVGMNNMISDSGLGYVKTEQLNKRLENTGLMTDLLSKGTELTSTKKVDIVSTFIEPTIMYQDTTINKELKLRLYTIEDVSPLNDYTHVVYLLVTDKQYDGQSFIGTLCNQGTLNKLDTLKVLTFFKGNNLINRSVFSVKLDTNKYHYSLYNTHETGIFFLDDDKDLIIACGQSYVKVRYKDIVSSKVEKVSDNNYKMIVNLVGNDELTILL
vB_SauM_Remus	vB_SauM_Remus_ORF96	vB_SauM_Remus|_88514_89245	88514	89245	+	Phage protein				atggctagaaaaaagaatttaagaaataaaaaatctgatataaaggtagttccagataaggaaagtattctatctaaactatataataataaactattaaggtctaaagtggataatgctatagatgaagatgttagttatgatgatattatagacctatgtaaagagtatgacttagagttatccaaatctgccattacaagatataagagtaaacgtaaagaagctattgaaaatggatgggatttaggggaacttattgataaaagaaagaaagttagcgctactcaaatacagaaaaaagaaaatcctatgaaagaattagatagtgagaattatacaccttttgaactggctacacagaatgtacaaacaatatatgatgatattcaaatacta…	MARKKNLRNKKSDIKVVPDKESILSKLYNNKLLRSKVDNAIDEDVSYDDIIDLCKEYDLELSKSAITRYKSKRKEAIENGWDLGELIDKRKKVSATQIQKKENPMKELDSENYTPFELATQNVQTIYDDIQILDMIIQKGAKGLNFVETLDPALMIKAMETKDRITGNQLKGMSFIGLRELMIKQQAQDTAMTEVMLEFIPEDKHEEVLQRMEQLQEEFYKNLDLDEEGRKLKDTLDRVGYTI
vB_SauM_Remus	vB_SauM_Remus_ORF97	vB_SauM_Remus|_89263_89721	89263	89721	+	Phage protein				atgacagaagaaattagtttaattccaataaaagatgttaaaccacttacagatatagtagatattataacacacctatataaaggtgatgtacttagagttaaacaagagaaccaaggagatatattacttagactaagtactggaaaacataagtttactgaagtgtcaagagacttagataaagaaaccatgttctataaaaggtattgggtactatacaatgtatctattaattctttactaacttttgatgtttatttagaagacgattatgtagaatctacaaaagttaagttccctaagaacacaattgtagaatatgtaagagataatcaagaatcagatgtagctaaggttaaagatattttagtagatagtaacggtaattatttctat…	MTEEISLIPIKDVKPLTDIVDIITHLYKGDVLRVKQENQGDILLRLSTGKHKFTEVSRDLDKETMFYKRYWVLYNVSINSLLTFDVYLEDDYVESTKVKFPKNTIVEYVRDNQESDVAKVKDILVDSNGNYFYALSGETSLYNEDKLNKIKS
vB_SauM_Remus	vB_SauM_Remus_ORF98	vB_SauM_Remus|_89786_90223	89786	90223	+	Phage protein				atgattattacattaaatgaagaagagaaagcattattagaaaataaaagcaactatacgccattaagtaagaataaagagttcaatacaccaaaagaagaatatattgttacaagttataataaaggtgtacctgtaactgatattgccaaagaagctaaagtaagtatgggtttgatttatacagtgttaaacttctataaagtacctaagaaacataagaaatctagagtagcaaaacgtgtaaagcatattactaatgataagaataaagtacaagccttaattaaagattatcaatatatggacttacaaagtatctataaaaagtataacattcacaagaatggtttatactatattttagatttatataatattgaaagaaaatcagattta…	MIITLNEEEKALLENKSNYTPLSKNKEFNTPKEEYIVTSYNKGVPVTDIAKEAKVSMGLIYTVLNFYKVPKKHKKSRVAKRVKHITNDKNKVQALIKDYQYMDLQSIYKKYNIHKNGLYYILDLYNIERKSDLKEKALEDTIEVE
vB_SauM_Remus	vB_SauM_Remus_ORF99	vB_SauM_Remus|_90234_90869	90234	90869	+	Phage protein				atgcgcaaagaacgaattgtagattacttgtataatgtaaagaacattgataataatttaactatacaaggaatagaaaatagtttatttaataaagaatctctacaagacttagtacctgattttgatacttctagtaaagagattaatgaaagtaatttatacctatgtacaataccagaagattataactccgaccatgtagaaagtggtcagtatataggtatagatgttgggtatgtatctgaagaccctgcttttgaccatttaataggtcaagttcctagaagtgtatatgagaaagcgcatgttatgcaaccactaattaagatagaaaatactgatatagattatacccaggctgatatgattaatgatattaaagtaggtacaagtatt…	MRKERIVDYLYNVKNIDNNLTIQGIENSLFNKESLQDLVPDFDTSSKEINESNLYLCTIPEDYNSDHVESGQYIGIDVGYVSEDPAFDHLIGQVPRSVYEKAHVMQPLIKIENTDIDYTQADMINDIKVGTSISDVKIKDKLSLMSNNLITHLEIVDKYYFDSSIEEALLKYYELKNPDYYLKHFLKLKELVRDNRMIYCPLLLKCIKVID
vB_SauM_Remus	vB_SauM_Remus_ORF100	vB_SauM_Remus|_90905_91303	90905	91303	+	Phage protein				atgagtaaaaaagcaataattgcttatgtaattatcttagttatgttagctttatctatatctacttattacgtatcctcatacttatatcatgaaaaaaccaaatcacaagttacagaccaattaacacaccacggtaaactaaaaaaagataagaatgtagagtatgtaggggactatacacttaagaaagtaatagacaacaaagcatactttatggaaaaactacctacctatttaccaggaagaacaagtgataaaagtattgatatgagatattataggactagtaaatttagagaaggtgtaaactttaaacttattcgtgtatacacagaggataatgacaataatccagtacacaaatataggtttgaggcagtattaaataaaaagtaa	MSKKAIIAYVIILVMLALSISTYYVSSYLYHEKTKSQVTDQLTHHGKLKKDKNVEYVGDYTLKKVIDNKAYFMEKLPTYLPGRTSDKSIDMRYYRTSKFREGVNFKLIRVYTEDNDNNPVHKYRFEAVLNKK
vB_SauM_Remus	vB_SauM_Remus_ORF101	vB_SauM_Remus|_91447_91695	91447	91695	+	hypothetical protein				atgaaaaaaagtgatttagataatttgtatattgtggtcgtaagtattaagaatggtgttttacctgatgagcgtgtaattccaattggtttagatgtactaagtaaagtattagagggtaaaactacatggacagttaagaaagaaattaaacatacatttggtaaagatgaattaaaaagatttaaagataattacaagttcttgcaacataaaattgtagaccttgctacacaaggatataggtag	MKKSDLDNLYIVVVSIKNGVLPDERVIPIGLDVLSKVLEGKTTWTVKKEIKHTFGKDELKRFKDNYKFLQHKIVDLATQGYR
vB_SauM_Remus	vB_SauM_Remus_ORF102	vB_SauM_Remus|_91705_91968	91705	91968	+	hypothetical protein				atggatatagtagataaactcatgttaggttttattttattgttttatgtaggtgtatttatttggtacttatgggaagtctggaaattaacttctttaatatctgatatagttattaagtattatgttcgtaagggatgggttaaaggtttattaccttatttgattcatcaagttattattacgttagtttgggctactctagtattagtaccttttatacttagttatataatgataaaatatttgataggaggttactaa	MDIVDKLMLGFILLFYVGVFIWYLWEVWKLTSLISDIVIKYYVRKGWVKGLLPYLIHQVIITLVWATLVLVPFILSYIMIKYLIGGY
vB_SauM_Remus	vB_SauM_Remus_ORF103	vB_SauM_Remus|_91969_92253	91969	92253	+	hypothetical protein				atggaagtagtatatgagaatgaatgtagaggatattatatttgtgtcatagataatgaaggtaagtatgaagtatcatcttttaaaaaatcagtaaacaaatatacccctgaaattatagggtatactacagaaaagttactcttggaattaaaaataccatgtacatatgtaaatgctagtgaagtagaaagttttatgcaagaattaaaagtagcacgtattgcgcttgacaagtttactaaagatttatataataaaggcataacaaatattatattctaa	MEVVYENECRGYYICVIDNEGKYEVSSFKKSVNKYTPEIIGYTTEKLLLELKIPCTYVNASEVESFMQELKVARIALDKFTKDLYNKGITNIIF
vB_SauM_Remus	vB_SauM_Remus_ORF104	vB_SauM_Remus|_92266_92559	92266	92559	+	hypothetical protein				atgtatacagaaaaatatagaaatttaatccatattacacatagtatcttggttagtattcaagaattagcaagtaatttattaaataaggaagtaaaactagttacaaaagaaaataagtacttatgtgttgtagatggtattattatgttaattgttgaagaagggttagtatacacctattttgataaggtaggtttaaaagtgcctgaacgtattgcacttggtcatttagcaaaaagtttacagtttacaatatcagaatcaaataaagatttagaaaatcaaaaataa	MYTEKYRNLIHITHSILVSIQELASNLLNKEVKLVTKENKYLCVVDGIIMLIVEEGLVYTYFDKVGLKVPERIALGHLAKSLQFTISESNKDLENQK
vB_SauM_Remus	vB_SauM_Remus_ORF105	vB_SauM_Remus|_92623_92937	92623	92937	+	Phage protein				atgtgtaaagaaaaagttcatagacagctatctaatgctatagaaatattagcaacttacaaagagtggtggtcttttccaaaagaattaagtaccacagaaacatttaagattattaactggaaagaagatacattagtatttgaagttagagataacggtaattatataggtaggtttagtgtagcaactcctattattgactttcattatgatagaattaaaaaaacgacagcacaatacatgataaattattttgctaaactagtatgtaaagatatgtatacgtattataaattacagagaggacagtaa	MCKEKVHRQLSNAIEILATYKEWWSFPKELSTTETFKIINWKEDTLVFEVRDNGNYIGRFSVATPIIDFHYDRIKKTTAQYMINYFAKLVCKDMYTYYKLQRGQ
vB_SauM_Remus	vB_SauM_Remus_ORF106	vB_SauM_Remus|_92940_93185	92940	93185	+	hypothetical protein				atgaaaaatttaaataaacagaaacgcttgacgttggaattgattagtgataatctaaatacacaacataacttaaatacatcggttagtcttgtagattatagtataaaagactttacaaatagaaaagtgtatgtaagaactaaaaaaggtttagaacttactaatatgaaaagtttaaaaagtactgagtcattagatttattatttaagtatctagaattaattttaaaaggagatgtataa	MKNLNKQKRLTLELISDNLNTQHNLNTSVSLVDYSIKDFTNRKVYVRTKKGLELTNMKSLKSTESLDLLFKYLELILKGDV
vB_SauM_Remus	vB_SauM_Remus_ORF107	vB_SauM_Remus|_93320_93817	93320	93817	+	hypothetical protein				atgaaaaacttatataaaattttaacaggagtattctttagcactacactattattaggaggttgtgcttactactcacaagaagatacaccgacgcacaattataaggaagacaagaaagaaaataagaaagatgaaacttcctcattagaagaacaagagaataaacaaattaaagaagacaacactgttcaaaataaccaacaagataaccaaacacaaggacaagataagactcaagctcaacaaaatgaacaaatgcaagaagcaagtagaagtgaacataatggtttatctaatgctgagtatgcagacaagtataatcaatatagggaagctcaacgagcacaagcagaattagagaatagaactgaggcggataaagctagcggtggtgga…	MKNLYKILTGVFFSTTLLLGGCAYYSQEDTPTHNYKEDKKENKKDETSSLEEQENKQIKEDNTVQNNQQDNQTQGQDKTQAQQNEQMQEASRSEHNGLSNAEYADKYNQYREAQRAQAELENRTEADKASGGGGGGASWNYAGANESFEQWLQRSQQERAEAGLQ
vB_SauM_Remus	vB_SauM_Remus_ORF108	vB_SauM_Remus|_93928_94479	93928	94479	+	hypothetical protein				atgaacattgtagaacaacgaaaacctataaaaagtaagcatattaacctaactaaacacgcgtatgaacgttataccttaagagttagtaacgatagtaaagaacgtgcttgtcagtggtttgctagtgctttaatgcaagctacttttgaacatacacaaaaaggcggtaatgaagtatatgtatttaaaaattatagaattattattgataagcatctaactattattaccgttatagatactgaagatgataattgggaaggcataaaggaagcaagagaacaaatagatacgtatattaaaggtaagctaaaaagaactgttacacctctatttactaagttagatagaatagatattagtatccatgaagcacatatcagcatgattaaaaca…	MNIVEQRKPIKSKHINLTKHAYERYTLRVSNDSKERACQWFASALMQATFEHTQKGGNEVYVFKNYRIIIDKHLTIITVIDTEDDNWEGIKEAREQIDTYIKGKLKRTVTPLFTKLDRIDISIHEAHISMIKTRNPKTKDIINKNIVELERNKSLLLNSIEGVKKTAHKYYVELKDIHKRLKD
vB_SauM_Remus	vB_SauM_Remus_ORF109	vB_SauM_Remus|_94485_94691	94485	94691	+	hypothetical protein				atgtgtttaaaagatttaattgaagattatataaatcaagataaagaaataattataacagttacaagtactaaagtaattattgaggcagactatgatgttatttgtttacctaaaagtaaaattgatattgacgatttaaaagcttatgtatatggatttaatagatttaatatagagcaaattgtattaaaggacgtggaataa	MCLKDLIEDYINQDKEIIITVTSTKVIIEADYDVICLPKSKIDIDDLKAYVYGFNRFNIEQIVLKDVE
vB_SauM_Remus	vB_SauM_Remus_ORF110	vB_SauM_Remus|_94691_95410	94691	95410	+	pentapeptide repeat family protein				atgcaagacttaaaaaggataacacaacctgaattagatttattgatagaaaagcatgaacaatggctagctacaaatgaaaaggaaggagaaaagctttttttacagtgtgtagatttaagaaatcttgactttcattccgctgaccttcaatattcaactattgtaatgtctagtttaagtgatgctaacctaagttattgtgatttaagttattctgatttaagttacagtgagtgtatatctacgagatttacaaatgctcgaatgaaagatattgagttgcatcatactaacttagagtgggctaatttagtaaaagcaaacttagaaaatgcctgcttagctgaagctaatgtaagtgaggcagacgcaaggtgggctaacatgaaaaatgct…	MQDLKRITQPELDLLIEKHEQWLATNEKEGEKLFLQCVDLRNLDFHSADLQYSTIVMSSLSDANLSYCDLSYSDLSYSECISTRFTNARMKDIELHHTNLEWANLVKANLENACLAEANVSEADARWANMKNANLSMANLKGADFGGTNLTNTTLYYANMLDVFGISIYTISNVLDFDEHVTYLPDYDRIISNYNEYTLEEFGKLEPTLEYEEDRIKEVSKKIKLAYDFFKGVKELDKI
vB_SauM_Remus	vB_SauM_Remus_ORF111	vB_SauM_Remus|_95397_95654	95397	95654	+	hypothetical protein				ttgataaaatttaattcagacgaacataaacatatacttaatgttatggatagattaccatatatttgttggttagatactgtagatggtgagtcaggtgctgactttttatgcgtatcgcatagaacacactatgaacttactgaactaggtataatgatttatagttatggtagttggtatatgataccttatgacaaagaagatttaattgaatatgcaataaaaagagatatagaggaggaaggggaatggtag	MIKFNSDEHKHILNVMDRLPYICWLDTVDGESGADFLCVSHRTHYELTELGIMIYSYGSWYMIPYDKEDLIEYAIKRDIEEEGEW
vB_SauM_Remus	vB_SauM_Remus_ORF112	vB_SauM_Remus|_95648_96544	95648	96544	+	hypothetical protein				atggtaggtatggtgattacatttttaattgttttaggtattatattgctaagtgtactaattattgttataccagatttaagcaaagcaaaaaaacgtaaagaagactcagatattaactataatcaatatactaaagacatggcttctgagtactatgaaaagtatataacacctaccgaacacattattcaaactaaagtagaagaggtaattgaaaatataaagaaagaatataatgtctctactgtaattattgactcttctagtaatgaagacaaaattatcttacatgttaacgataagtacttaaaaaaggtagtgtataaagatacgtatgaatacatctacgattctaatacaaaataccaatacattattaataatgtaacatatgag…	MVGMVITFLIVLGIILLSVLIIVIPDLSKAKKRKEDSDINYNQYTKDMASEYYEKYITPTEHIIQTKVEEVIENIKKEYNVSTVIIDSSSNEDKIILHVNDKYLKKVVYKDTYEYIYDSNTKYQYIINNVTYESSILLKQDEVNKLKDILNKVPVTAKHTFKNELLNRRNEYVLGYITIYIYGDLTAKITKNGYVQDFSTLEDFCDKYEAYCRFVRIDLYDWVKEVRTINGYKLKVDIKPYFKITATKTSKYEFVVSDDVSNVKVYRDDILLTNRYVQKAIDIQEIVEETLNNNTVVF
vB_SauM_Remus	vB_SauM_Remus_ORF113	vB_SauM_Remus|_96561_96797	96561	96797	+	hypothetical protein				atgaaaaatttaggtaaaattataaatattattgaaagagaatgggatattaacatagatagagaatatttggcagatatttattataatgaagttgaacaaggtagaaataaagcaattagtacgctaaaacgtatactagaaagagataaagagttatcaaagtactattatgacacttttctagaggcattaaaaaagagagacattaaaagagttgtatcttattttaaataa	MKNLGKIINIIEREWDINIDREYLADIYYNEVEQGRNKAISTLKRILERDKELSKYYYDTFLEALKKRDIKRVVSYFK
vB_SauM_Remus	vB_SauM_Remus_ORF114	vB_SauM_Remus|_96819_97211	96819	97211	+	hypothetical protein				atgataattcaaaagacatatacttgtaaagaattaatagaaaaatactttaatggttatttaaaagaaggtacttacacaggtacatccgatggcttagatacttattaccttctgttagaaaataaccgtatgactattggatatcaagtacctttggacgctagttttatagtagaagaagaaattactaatgacacaaaactagaaaactgctgggtattattaaatagtcatgcaaaagaactattcatggataacacaggtaatgtgagtattaatgattgtatagaaatatacggagatgaattattaactgtcagtatcttaatcgatggtacctttattaatgtatggagaaatgatgattattttaatagaggaggagaataa	MIIQKTYTCKELIEKYFNGYLKEGTYTGTSDGLDTYYLLLENNRMTIGYQVPLDASFIVEEEITNDTKLENCWVLLNSHAKELFMDNTGNVSINDCIEIYGDELLTVSILIDGTFINVWRNDDYFNRGGE
vB_SauM_Remus	vB_SauM_Remus_ORF115	vB_SauM_Remus|_97211_97942	97211	97942	+	hypothetical protein				atgaaaacaataacaaaagaagaattaaataaagttctagaagagcataaattatggatagaaagcaatgaggaagaaggtaaaagagcagatttaagttttacagacttacgtgacctagatttaaaggatgttgatttaagagaagctaccttaataggtgctgatttaagttatgtagatttaacaggagcagatttaagatatgctgatttagcgtgtgctaaactaatagaagttaatttaacagaagctatcttagcatatgcagatttaagttctgttgatttaataaggtctaatttaaaaaatacccatttaacagaagctaacttaaaaggtgctaatttagtagatagtgatttaacaaatgctactttaatagaggctgacttaaag…	MKTITKEELNKVLEEHKLWIESNEEEGKRADLSFTDLRDLDLKDVDLREATLIGADLSYVDLTGADLRYADLACAKLIEVNLTEAILAYADLSSVDLIRSNLKNTHLTEANLKGANLVDSDLTNATLIEADLKHASLSGINLISAYLQNADLRFSYLRNTGLIGANLSQASTQGIRGLEMYSIDNIGSFKNKVTYLPKYNKVFVGCWEGNLEEFLKKGLEMNEGDNKERTNIVLAYQFFKNQL
vB_SauM_Remus	vB_SauM_Remus_ORF116	vB_SauM_Remus|_98143_98394	98143	98394	+	hypothetical protein				ttgaaaaaccaagagcaagtagaacaaagtaaccaagaacctaacaaccaagagcaagtagaacaaagtaaccaagagtctcaaaataatgatgcagatgaccatacttcatacgtacctgagaataacggagagcataaagacgttagtgaagaacgtaaaagattatggggtacagagtatcaagaaggtgaaacacataacccaaatgctaaagtgtttaatcaagatacaggagaacaggttcaataa	MKNQEQVEQSNQEPNNQEQVEQSNQESQNNDADDHTSYVPENNGEHKDVSEERKRLWGTEYQEGETHNPNAKVFNQDTGEQVQ
vB_SauM_Remus	vB_SauM_Remus_ORF117	vB_SauM_Remus|_98416_98853	98416	98853	+	hypothetical protein				atggagtactggaaagaacaagacatatattattcaaaaacaaaacaaggtgttataagctatatagacttatcttccttacctaaaaagaagtctcgtattgattgggtaaatgtaaaccattatataccctttgagtatcatagcacgaaaggtaagctctatattaaataccttacaccaactaaaaaagaatctagagtagaaataacttacaacaataaaatccaagctacccaagtagctaatgtctataaggttaaattcaactttattacccaaggtcagaagtcttatactgttcataatataaaacaaggagatattattaaaaattgcgaagtactaaaagtagtagacactcatttaggtacacaactttatgtatataacataaag…	MEYWKEQDIYYSKTKQGVISYIDLSSLPKKKSRIDWVNVNHYIPFEYHSTKGKLYIKYLTPTKKESRVEITYNNKIQATQVANVYKVKFNFITQGQKSYTVHNIKQGDIIKNCEVLKVVDTHLGTQLYVYNIKEEVYGKVVNKIY
vB_SauM_Remus	vB_SauM_Remus_ORF118	vB_SauM_Remus|_98904_99449	98904	99449	+	Phage protein				atgttataccataagaaacatattcataagtatgctaaatataaagacttatttaaatataagtatacaactaagaaaaagatagaaacgatttgccctaattgtaaaagaaaaaaagatattagaattacagatttaattaaagataactatagctgtcaatgctctaaacaatactctagcttcggagaaagattaacacaaagttatttagatattgcaaacatagagtatattagagaatataaatttaaagaattaggtaaaaaaagatttgattttttcttacctaagtataataccgttatagaagtacacggtgttcaacattaccaagaagtcagtggatacatgaaccaccagaaaacaaaattatcagacatagaaaagagagaatat…	MLYHKKHIHKYAKYKDLFKYKYTTKKKIETICPNCKRKKDIRITDLIKDNYSCQCSKQYSSFGERLTQSYLDIANIEYIREYKFKELGKKRFDFFLPKYNTVIEVHGVQHYQEVSGYMNHQKTKLSDIEKREYCKENSIQYIEIDARKSTFKHILSNLQRTFKYSNIDSKEVIKRYRHVYR
vB_SauM_Remus	vB_SauM_Remus_ORF119	vB_SauM_Remus|_100635_101042	100635	101042	+	Phage protein				atgaagattaaaagagaagtttcgtttatagaattaatgtatatgtattataaaggtgatgtaggtaaaggtcagtactattctactaatagtcagtttattgttgttataactgttgatgatatatcgttttataatgcattgtaccctaataaatctattactattactatacctaatgacactaagtttattgtagaagcggttatagatgcttctactgagttaagtagtatagtagttacttataagcaaggtaacagtgtattaaactcagtatggtataggattagtattaatgaagttattgactactatgtcgaaggtaaaaatacatggttactatctgttagtactgttgtagataatgagttagttactatatggaaagatggtaac…	MKIKREVSFIELMYMYYKGDVGKGQYYSTNSQFIVVITVDDISFYNALYPNKSITITIPNDTKFIVEAVIDASTELSSIVVTYKQGNSVLNSVWYRISINEVIDYYVEGKNTWLLSVSTVVDNELVTIWKDGNVL
vB_SauM_Remus	vB_SauM_Remus_ORF120	vB_SauM_Remus|_101168_101377	101168	101377	+	hypothetical protein				atgagtttatcagatatttatgtacatttaaatcagttaggatataaaatagaagttttaggggacatgagtacattaaaagttaatgactactacatcgaaaatagatgtatagatagtggttttagggttacaggggataatgtatttttatctgtatattatggtgaagacgtagtaagattctttaaacaaaggttattaaaatag	MSLSDIYVHLNQLGYKIEVLGDMSTLKVNDYYIENRCIDSGFRVTGDNVFLSVYYGEDVVRFFKQRLLK
vB_SauM_Remus	vB_SauM_Remus_ORF121	vB_SauM_Remus|_101427_101666	101427	101666	+	hypothetical protein				atgagtatatttataagtatagtttctatatttttagctactattagtattgtactaagtataaggtttggtaagaagtattataagcatgtacttgataattatgatagtgttagtgatttagaatcagctagtgtatttggtttattatttatgagtatttgtattggtactatttctattgttttgagtttaggttacatagtaagtagagtattttattatataggagggttgtag	MSIFISIVSIFLATISIVLSIRFGKKYYKHVLDNYDSVSDLESASVFGLLFMSICIGTISIVLSLGYIVSRVFYYIGGL
vB_SauM_Remus	vB_SauM_Remus_ORF122	vB_SauM_Remus|_101670_101867	101670	101867	+	hypothetical protein				atgagttcaactttaatgtatattgcggttagtattttaggtattagtattatagttggtatgcttagtgctttaattactgatatagttaaatctattaagcagaaagaagtgttttttagtatatatcttattgtttcttttgttttaactgttttagtttttgcttctataatactacatatgttaggtatgtaa	MSSTLMYIAVSILGISIIVGMLSALITDIVKSIKQKEVFFSIYLIVSFVLTVLVFASIILHMLGM
vB_SauM_Remus	vB_SauM_Remus_ORF123	vB_SauM_Remus|_101916_102059	101916	102059	+	hypothetical protein				atgtatttagttatagatatagatatatgttatagaatatatagtaaagaaggtaatagtaatagatttaagttagcagtgtttttaactatacttatattgattatgtttatatatggagtaggtgttttattaacacaatag	MYLVIDIDICYRIYSKEGNSNRFKLAVFLTILILIMFIYGVGVLLTQ
vB_SauM_Remus	vB_SauM_Remus_ORF124	vB_SauM_Remus|_102073_102411	102073	102411	+	hypothetical protein				atggaagaattagatatactagatagagtgttacataataaatcaggtataggtgagtttacgtatacaaattgtataagaacaagtgatgataagtatatttataggttctttctggaagatacttattttggttgtgctattatggtatatgatgatatgagtgagtatgaagtagtagtacaaggtacaggtaaggtgtatgtttccttattgaaagatgtagttagtaatatgtataagatactagtagatgagtatgataagtatttaaaagatagtgcatatcaaaaatatatgtataatatatttgaagaacaagtagaacagtataactaa	MEELDILDRVLHNKSGIGEFTYTNCIRTSDDKYIYRFFLEDTYFGCAIMVYDDMSEYEVVVQGTGKVYVSLLKDVVSNMYKILVDEYDKYLKDSAYQKYMYNIFEEQVEQYN
vB_SauM_Remus	vB_SauM_Remus_ORF125	vB_SauM_Remus|_102546_102884	102546	102884	+	hypothetical protein				atgtcaaaattagctaagttttgtaggaagtatggagaagttactggcataatggagagtattacagattatgaggtgtacttaggtaggggttataaagtaaggtgtagagtaggtaatagccttatttatattcttgtatataaagacaatcatatcattgctaggtttgaggaagcggataatatagtatttcctttgagtgatacgcttgaggtgggaacaattaaagacttagaggagctagaaggtttgtatactaatatctatatattactagggtatttatatacagaatatgaaaataaagttatgtatgaatatgggaggttagaataa	MSKLAKFCRKYGEVTGIMESITDYEVYLGRGYKVRCRVGNSLIYILVYKDNHIIARFEEADNIVFPLSDTLEVGTIKDLEELEGLYTNIYILLGYLYTEYENKVMYEYGRLE
vB_SauM_Remus	vB_SauM_Remus_ORF126	vB_SauM_Remus|_102884_103192	102884	103192	+	hypothetical protein				atggatattatggtaagtgaattatttgagtatatattaggtcataacactcacattcttgggaattggcatacttattacttagataaaggttactgtattaaagttaatgatgataaacattataataacatgaagtttatcaaaaatggtagagtagtaaaagaggttattaacagtgacaccttactacctaaaggattcagtagtatctatagtcttattgattactatgaggaagctttagatgaaaagtgcagaaaagaaaaagagcgtctgaaagaaattcgtacgttcctaggtaagtaa	MDIMVSELFEYILGHNTHILGNWHTYYLDKGYCIKVNDDKHYNNMKFIKNGRVVKEVINSDTLLPKGFSSIYSLIDYYEEALDEKCRKEKERLKEIRTFLGK
vB_SauM_Remus	vB_SauM_Remus_ORF127	vB_SauM_Remus|_103766_104125	103766	104125	+	hypothetical protein				atgttagaacaagctaaaggcataactacagattatattatggaatttattgatgaacatgagcattatttctatgaagacttacacaagttagcaggggagttagtgttgaaagatacacatgacacaaaccctattgttattaatgatggtgatggttactcaggtactattatatctaaatttaaatcaaaggtagagggtgttccagatatcactgttagtgatttttacggttcatgttctttctgtgatactttagctaatatctatgaaggtagtgatgaacttgagataattagagatttagctactatggtactacatacaattcaatctatggaagagaaagtagaataa	MLEQAKGITTDYIMEFIDEHEHYFYEDLHKLAGELVLKDTHDTNPIVINDGDGYSGTIISKFKSKVEGVPDITVSDFYGSCSFCDTLANIYEGSDELEIIRDLATMVLHTIQSMEEKVE
vB_SauM_Remus	vB_SauM_Remus_ORF128	vB_SauM_Remus|_104145_104882	104145	104882	+	hypothetical protein				gtgtttagtaagagaaaagaaattaaagagtataagaaacaaggttactctgttgattatatgggtggttttttaggattatttggtcttggcgatgttttatactatgtagaaactaataagaaatacttaaagtcaattagcgtaggtaaagatgacaaccaatatgtatatgactttaatggttatgaatacttatcaagacataagttaaatatcaaagaagaagaactaatgtctaaagctattgctcagttaagtatcaaaggtttaaagaattttaatggagttaagcatatttgggatgtaggtttcttagagcaatcttttaatatacatcgtaaagatattgatacggttaaacttaaactaagttttgatgaagagggtaacctatat…	MFSKRKEIKEYKKQGYSVDYMGGFLGLFGLGDVLYYVETNKKYLKSISVGKDDNQYVYDFNGYEYLSRHKLNIKEEELMSKAIAQLSIKGLKNFNGVKHIWDVGFLEQSFNIHRKDIDTVKLKLSFDEEGNLYYELELGWINIYKEYTGVKDFLNTVDNYLNFFYKDIVTSGLELKQVLYNTFMGGDYEFVVSPYNVVVYREVELIDIKKFYSDTYGIYSYGYGTNVHKPLQTIKYYLEYPMNEV
vB_SauM_Remus	vB_SauM_Remus_ORF129	vB_SauM_Remus|_104917_105174	104917	105174	+	hypothetical protein				atgagtaacggaaaagtagcgttaattggtagtaaggtattagaagattataatatttatacaatcatgagtgagaaacatatatacttaagagatagtgttgatgtgacttttaatgatgggaaggtattacctatatacattgatagtgtattaaaacaattaagtaaagatgataaaaatctatatttttctgaagaagatatagatattagtaaacttactaatgacgagtattatacagttactaaaaaataa	MSNGKVALIGSKVLEDYNIYTIMSEKHIYLRDSVDVTFNDGKVLPIYIDSVLKQLSKDDKNLYFSEEDIDISKLTNDEYYTVTKK
vB_SauM_Remus	vB_SauM_Remus_ORF130	vB_SauM_Remus|_105189_105398	105189	105398	+	hypothetical protein				atgagtagtaataaaaaaatagcagaaagagttattgagaaatttttagatgagactaataaaggtgtagattttactaatcaagatgaatttaaccgcttcttagataatacagaagacttgtatgaagtatctggtactcaaagagataagattattaagtgtttacaaaacattgtagttactgtatttatggataaggggaaataa	MSSNKKIAERVIEKFLDETNKGVDFTNQDEFNRFLDNTEDLYEVSGTQRDKIIKCLQNIVVTVFMDKGK
vB_SauM_Remus	vB_SauM_Remus_ORF131	vB_SauM_Remus|_105401_105709	105401	105709	+	Phage protein				atgaaaacaataaaaagaaaaatagtacaagaaggtatgaacaaagaagaaactatgatggaagacgattctgttgtaataaaaaaaattcaaaaaataacaggcggagctattcttcctttagccaatggcaaggaatatgtagtagtgtttagtaaagtagaccctactaaattaattgtatttaatgtggaacgtaatcaaatctatttaagtggttctggtttcgatagtgaactgtcttatgtagacagtaaaagcaaccctattaccttagaaacagttaggttaatcactaatttattataa	MKTIKRKIVQEGMNKEETMMEDDSVVIKKIQKITGGAILPLANGKEYVVVFSKVDPTKLIVFNVERNQIYLSGSGFDSELSYVDSKSNPITLETVRLITNLL
vB_SauM_Remus	vB_SauM_Remus_ORF132	vB_SauM_Remus|_105836_106117	105836	106117	+	Phage protein				atgactaaagttgtaagtagaggatatagttttgaagaacaagaagtaagtatgaactataatcaaggacaatgggtgatttatgcaagtagaaaaccttatattactgatattatgaaaaagtaccctgataaggtggaagtattagaacaattagaaaatgaaacaccagtattggttaaagttgtattggatgaagatttaattacattgagaaagccaataagtaacgagcgtaaagaacaaatgaaaaagattgctaaagaaagatttggtaaataa	MTKVVSRGYSFEEQEVSMNYNQGQWVIYASRKPYITDIMKKYPDKVEVLEQLENETPVLVKVVLDEDLITLRKPISNERKEQMKKIAKERFGK
vB_SauM_Remus	vB_SauM_Remus_ORF133	vB_SauM_Remus|_106927_107334	106927	107334	+	Phage protein				atgaatattcaagaagcaaaggataaattatacgatgaattactttatacagtaagtctttgtgagggaacagaagaagatttactagaacttattgagaatttattttatatttacaatgacgagcctgcatttttaagtaaagacggtatgcaatatactattaaagattttatggagagaagaaaaacattagaacctatcttaactgaattaggtatagggtacgcaatgatagaatatcacacacatacagaatacgagttagttacttattcagtacttaaagttatacagtatgatgtagataactatactgtaattattgatactaatagtgataagaatattaagttatcagatttaacattagaagctgttaaggatattttgaatcaa…	MNIQEAKDKLYDELLYTVSLCEGTEEDLLELIENLFYIYNDEPAFLSKDGMQYTIKDFMERRKTLEPILTELGIGYAMIEYHTHTEYELVTYSVLKVIQYDVDNYTVIIDTNSDKNIKLSDLTLEAVKDILNQIK
vB_SauM_Remus	vB_SauM_Remus_ORF134	vB_SauM_Remus|_107699_107586	107699	107586	-	hypothetical protein				ttgattaaaggtattgcatttatatgtcagtctattaaaagaaataatgatatagaaacaataaaaaagttagaaaaagaattacaagaattatataaaagagttatagattag	MIKGIAFICQSIKRNNDIETIKKLEKELQELYKRVID
vB_SauM_Remus	vB_SauM_Remus_ORF135	vB_SauM_Remus|_107934_108218	107934	108218	+	hypothetical protein				atggaattattagatatagatggttacaaaagcaataactactatagaaatgacttaaaatactcaacacattatcaagttaaatatttagcttacattgatggtagttatgaaacattagaactatttaaagaaacgaaagtctttagcgtatcacattcaaatagattaccaattaacattaatgttaaggtagtgaacaaacacttatttatagagctagataatacgttatacctagtgaatgagaatgcagaaattattaaagaaaaaaagttaaaataa	MELLDIDGYKSNNYYRNDLKYSTHYQVKYLAYIDGSYETLELFKETKVFSVSHSNRLPININVKVVNKHLFIELDNTLYLVNENAEIIKEKKLK
vB_SauM_Remus	vB_SauM_Remus_ORF136	vB_SauM_Remus|_108291_108446	108291	108446	+	hypothetical protein				atgaaaacactaattactaacagtaaaccatataagaactacggctatgaaatggaacaattcgagagagaaaacaacgtaattatcacacgagcataccacgaaccaacaaagcaaggttatagtcttgtaatacactatacggaggttaaataa	MKTLITNSKPYKNYGYEMEQFERENNVIITRAYHEPTKQGYSLVIHYTEVK
vB_SauM_Remus	vB_SauM_Remus_ORF137	vB_SauM_Remus|_108448_108681	108448	108681	+	hypothetical protein				atgaaatatttatattacattaaaggaacttataacagaattaaagcacaaggtacaatatcaaatgactatagattatggtcaggtattgatgaatgtgatgacttatactaccatattaataaagcttgtcatagtctttataataatggtgtaaaggaaattacagttacagacaaatgcgttaaactaacacttaataataataaaacaaaacttattaaaaaagtttaa	MKYLYYIKGTYNRIKAQGTISNDYRLWSGIDECDDLYYHINKACHSLYNNGVKEITVTDKCVKLTLNNNKTKLIKKV
vB_SauM_Remus	vB_SauM_Remus_ORF138	vB_SauM_Remus|_108763_109104	108763	109104	+	hypothetical protein				atgaaaaacacagtaaaagaaatggcaaacggaaacactaaacttgaaagattattagttttagcaattgaggaagcggttatgacagagcttgttgaatatgatgcattagataaatacaaccacttagaacaacagttattaaacaatgaagcattaacacaagcagaacgtaaaccatctaacattgattatagcacttacgagggagctatattagcacaagacaaagcagaacactttactaacgttatcttaaaccacatgaacaaagaacaatttgaacaaatgattatggatattgaaacactagaatttaatgcagaacaaatgctattctaa	MKNTVKEMANGNTKLERLLVLAIEEAVMTELVEYDALDKYNHLEQQLLNNEALTQAERKPSNIDYSTYEGAILAQDKAEHFTNVILNHMNKEQFEQMIMDIETLEFNAEQMLF
vB_SauM_Remus	vB_SauM_Remus_ORF139	vB_SauM_Remus|_109118_109342	109118	109342	+	hypothetical protein				atgaacttatctgataaagaacttatagatataatggacaacgttaatagcttcactgatatcagtgaagctattaacgaaacagtaagcaaacaaacaattaaaggcagtgacaaagacagcggaacgattaaacagtacaatagtttagatgagttaagacaagactatgacataacaacactagcaccagacgtaataaaagaattactgaataatcattag	MNLSDKELIDIMDNVNSFTDISEAINETVSKQTIKGSDKDSGTIKQYNSLDELRQDYDITTLAPDVIKELLNNH
vB_SauM_Remus	vB_SauM_Remus_ORF140	vB_SauM_Remus|_109447_109791	109447	109791	+	hypothetical protein				atgaaattacttaaccaaatggaacaaacagcagaacttgaaggaattgaatttgacttattactaacagctatctatgaaacaatagaggtagatgttgctgaacacgatttactatgcaaatacattcatattgtaaaccaattaaaagagaataaagacataacaccattagaatatataccgtctaacctagactttacagacgatacaacaataagactagttgataataaagtgtttgagttagcagattatatattggaacatatgcgtgttgaagagtttaataaacacattaaagactatgaacaaattaaagcagaagctatagaaatgatgtaa	MKLLNQMEQTAELEGIEFDLLLTAIYETIEVDVAEHDLLCKYIHIVNQLKENKDITPLEYIPSNLDFTDDTTIRLVDNKVFELADYILEHMRVEEFNKHIKDYEQIKAEAIEMM
vB_SauM_Remus	vB_SauM_Remus_ORF141	vB_SauM_Remus|_110997_110431	110997	110431	-	Phage protein				atgtatacaaatgaatttattaagaaggtaaatcagttaggatatgaaaccagcctcgcaaataaaaatactaccaagagaaaagaaaaaatacttattaaaaaagaaaaccaacaacctattgcttgggtatttctaaatgaaccatattcttttcgaagcttaggcacagatagtgagttatttgatttaatggtagaatatgcaaaaacacctgtaaaagaacgtagtataagcaatatagcaaaagtaaaacctctagacttagatacccttacagatgattatgctaaagtaagagagtatatgctaaaagtcttaattgacatggaatacgtagtagaatatattcaatatacaggctataataagaatgacatcaatcagtggacagaaggt…	MYTNEFIKKVNQLGYETSLANKNTTKRKEKILIKKENQQPIAWVFLNEPYSFRSLGTDSELFDLMVEYAKTPVKERSISNIAKVKPLDLDTLTDDYAKVREYMLKVLIDMEYVVEYIQYTGYNKNDINQWTEGQTFRAVDKQGNNSLFINAPSGIEKVLHGNYIIKDKKKGFEQVDRELFEYRYDMSH
vB_SauM_Remus	vB_SauM_Remus_ORF142	vB_SauM_Remus|_111251_111012	111251	111012	-	Phage protein				atgaaatattaccaagtagagcatgataattgtgagctatacgaagacagctactcttatagagaagataaaatatatactagtcaagaacagcttattaaagacattaaatctgaaggatacaaagaattacaaggcatgtctagaaatcatgatggtattgtttaccttaaacatatagatgattttagagatgacatgattacaatacatgaaatagaaatcgtggacaataaataa	MKYYQVEHDNCELYEDSYSYREDKIYTSQEQLIKDIKSEGYKELQGMSRNHDGIVYLKHIDDFRDDMITIHEIEIVDNK
vB_SauM_Remus	vB_SauM_Remus_ORF143	vB_SauM_Remus|_111601_111248	111601	111248	-	Phage protein				atgataccgaaatttagagcatgggataaagaatcacaaagaatgtttaatattgctagatttgactttgcagaccatacagtatattcacacctatttgcttgtgatggttacttaggagaaaaccttgtaattatgcaatctacaggacttgaagataagaatggtactgaaatatttgaaggtgatatacttagatattggggggattgtagacctgtaatatttaaagaagcttcttttggatgggttgaagggggagattacataccattctctatgatgtgcatttcagagattggtaatactgaagttgtaggaaatatctatgaaaaaaggagtaaaaaagaatga	MIPKFRAWDKESQRMFNIARFDFADHTVYSHLFACDGYLGENLVIMQSTGLEDKNGTEIFEGDILRYWGDCRPVIFKEASFGWVEGGDYIPFSMMCISEIGNTEVVGNIYEKRSKKE
vB_SauM_Remus	vB_SauM_Remus_ORF144	vB_SauM_Remus|_111987_111598	111987	111598	-	Phage protein		FIG01319482	ff	atgacacttaggtttagagcatggaaaaaagatgagaaaataatgttagaaggtggtaattttattttttctaaggatatacagttactacaatacacaggacttaaagacaaaaacggtactaaaatatatgagggtgatattattgagttcgaagatgaagtgttagcaataccaggtgattttgaatctgcagtagaaacaattaacagagcagtgatatctattgatgttgtaagtggcattcacttaaaagactttatgtttgagagcgcaatctctgaaaatgattactttgagtatacagacaaaaaatctttccttatgtacgactgtgaggttaaaggcaacgtatttgaatcatctcatttattggaggtaatagaatga	MTLRFRAWKKDEKIMLEGGNFIFSKDIQLLQYTGLKDKNGTKIYEGDIIEFEDEVLAIPGDFESAVETINRAVISIDVVSGIHLKDFMFESAISENDYFEYTDKKSFLMYDCEVKGNVFESSHLLEVIE
vB_SauM_Remus	vB_SauM_Remus_ORF145	vB_SauM_Remus|_112582_112175	112582	112175	-	Phage protein		FIG01319482	ff	atgaaaataaaaactaaaaaagtaatgacgctagccgaactcatggaatgggcttgggaatatcctgatttaacaaaaggaaagagaatttacacagaaaatcaagataatgagaactttgtttatttttcttcggaagacggaagaaaatgtcttgttagtgaatttatatcagctgacgacacttttgaagtcgaagctgaagaggaaatcacagaagaggctaaggttgataggttgattgaattattcgagattcaagaaggagactataactctacactatatgagaacactagtataaaagaatgtttatatggcagatgtgtgcctaccaaagcattctacatcttaaacgatgacctaactatgacgttaatctggaaagatggggagttg…	MKIKTKKVMTLAELMEWAWEYPDLTKGKRIYTENQDNENFVYFSSEDGRKCLVSEFISADDTFEVEAEEEITEEAKVDRLIELFEIQEGDYNSTLYENTSIKECLYGRCVPTKAFYILNDDLTMTLIWKDGELVE
vB_SauM_Remus	vB_SauM_Remus_ORF146	vB_SauM_Remus|_113124_112594	113124	112594	-	Phage protein				atgaataagatatatgctatatatgtagaagaggactgttattatgatgaggaacccacctcaaaagtaataggatatactactaacatagaagaagctgagtatgttaaaaataattatgatgcatggggtaatactataaggataggagaagttaaaaggcttacaaaagaagttcttgataaagaacagaaactatataaactaatgtcacaggtaataatacaaagaaaacaacattattttaaacctatacaagaattaaatacaattgtagatgaggtatttaattcaagtaaaccacatattgactttaatgagaaatgtaacattagtgtttactcactaaataaaaatcaaattcaggtagttgtagggttgcttttccctactaagcca…	MNKIYAIYVEEDCYYDEEPTSKVIGYTTNIEEAEYVKNNYDAWGNTIRIGEVKRLTKEVLDKEQKLYKLMSQVIIQRKQHYFKPIQELNTIVDEVFNSSKPHIDFNEKCNISVYSLNKNQIQVVVGLLFPTKPTEKEVDSIVNDVKNKINFILKNCENADIRKSKEIVKMIEKLNN
vB_SauM_Remus	vB_SauM_Remus_ORF147	vB_SauM_Remus|_113811_113251	113811	113251	-	Phage protein				atggcaaacttattaccacatttttacaacacagaaacaaataaatgggaagaactatatacaaaacctattgctagagaagtatttaatatcatgaaagaagattatttagctcacaaaggtgaaataggctattacattgctaagtacaaagatggagacacaagtattgagcaacctaatgttgttgttttttatgatgttaacgattatgaaacaatgactttaaataaagaggaaatgacaagactattaaatgactatatagataataatttacaaggaaagtttaaacccttttctcttactaaattcttacaaaatttagaagaccttaattacgctttaccaaaacaagaaaaatttcatgtagatataatccagtcggataaaagaaaa…	MANLLPHFYNTETNKWEELYTKPIAREVFNIMKEDYLAHKGEIGYYIAKYKDGDTSIEQPNVVVFYDVNDYETMTLNKEEMTRLLNDYIDNNLQGKFKPFSLTKFLQNLEDLNYALPKQEKFHVDIIQSDKRKFSFPDTNAINTNPDILDALTATDNHVYMEVKYLYNGHPIDDKKLIKGNQDLKN
vB_SauM_Remus	vB_SauM_Remus_ORF148	vB_SauM_Remus|_114151_113828	114151	113828	-	Phage protein				atgtctaaaaaattaaaggtctacaacaaagaggaacagcttattttaacttctgatgaagttacaggtagttctgtaaaagtaacattaacagatttaaaacctaatactacttataataaaggtgactttaaagtctcttggttagtcgatggacaagaatctaataaaacagacgtgcctagtttcaaaacattagagagtgaaaaagaagctgtagctcagcctgtcattgtaaacacactagatatgggtactgatggatacacaataagtaatgaaccgcctaaaaatactaataagatatggcttaaatcagaataa	MSKKLKVYNKEEQLILTSDEVTGSSVKVTLTDLKPNTTYNKGDFKVSWLVDGQESNKTDVPSFKTLESEKEAVAQPVIVNTLDMGTDGYTISNEPPKNTNKIWLKSE
vB_SauM_Remus	vB_SauM_Remus_ORF149	vB_SauM_Remus|_114465_114241	114465	114241	-	hypothetical protein				atgagtgataactttagtcaatttataagtaaaaaaagcaatgaattaaacaaagctacggaaaaacaaaaagattttatttataagcatatagattgtttatatgatgagtttacttttgatatagagtcattaagtaaagatgaagctactaaacttataaatgatataactatagagttaagctgttcagatgattttcttgattggtatgattatcagtaa	MSDNFSQFISKKSNELNKATEKQKDFIYKHIDCLYDEFTFDIESLSKDEATKLINDITIELSCSDDFLDWYDYQ
vB_SauM_Remus	vB_SauM_Remus_ORF150	vB_SauM_Remus|_115243_114458	115243	114458	-	Phage DNA binding protein		FIG01283764	isu;Phage_packaging_machinery	atgactaaaaaaattaaaaatattgaaattgtttttgaaaacttagatagcgcaatgttagaaccagaaaatgtagagttgatactagaaggcattagtgaagaaaaaactatgatatatggaaatagtgaagtagatacaagtaaatcagcaaaaaaagtttctattgaggtaagtggtatgaaggatgaatactttgaagagtttcatggtttcttagatgagccctacaacatgacattatatgatagactaagtggcaaagatattgtttgtgtttgtttgaattatgaggatggtacagacgatactgtatatgtaccttatcctgagtatgagcagtataattatatgcagagaaataagtacgaaaaagaaatagacactttatttattaca…	MTKKIKNIEIVFENLDSAMLEPENVELILEGISEEKTMIYGNSEVDTSKSAKKVSIEVSGMKDEYFEEFHGFLDEPYNMTLYDRLSGKDIVCVCLNYEDGTDDTVYVPYPEYEQYNYMQRNKYEKEIDTLFITIEDREQEDHIPNDEKPNFNEGETEDRTLEGLVSQVEEWSKDKGLNNNNPDRQALKFYEEAGEVASALSRGNLEALKDGIGDTVVTLIILAQQHDMSLQECLEFAYNEIKGRKGRTVNGTFIKEEDLNE
vB_SauM_Remus	vB_SauM_Remus_ORF151	vB_SauM_Remus|_115992_115630	115992	115630	-	Staphylococcal nuclease family protein				atgatagaagacaatttatatttatttaaagcacatgtggacaaagtagtggatggagatactatacatgtaactattgaccacggaatgagaacatattctgagcaaagaataagattactaggtgtcgacacaccagaaaagaaacaaaataattaccaagaagctaaggaatttacaacaactatgctagaaggaaaagatgttttaattcaaacatacaaagatgattcttttggtagatatttagctaaagttttctacaaagaaaataaagagtataaaaatattagtgaagaactaattaaaaaaggattactaaaagaaaaaagtaaatggaataaagaacttgacaaacaataa	MIEDNLYLFKAHVDKVVDGDTIHVTIDHGMRTYSEQRIRLLGVDTPEKKQNNYQEAKEFTTTMLEGKDVLIQTYKDDSFGRYLAKVFYKENKEYKNISEELIKKGLLKEKSKWNKELDKQ
vB_SauM_Remus	vB_SauM_Remus_ORF152	vB_SauM_Remus|_116233_116093	116233	116093	-	hypothetical protein				atgaaaaaattaaatatatgtttaactattatatcattctttatcacatataaagtattaacaaaaaagaaaaagcataaacatgtcattgtagacttttcagtacaagaccatattcatctaaatgatatctgtaaataa	MKKLNICLTIISFFITYKVLTKKKKHKHVIVDFSVQDHIHLNDICK
vB_SauM_Remus	vB_SauM_Remus_ORF153	vB_SauM_Remus|_116553_116230	116553	116230	-	Phage protein				atggaagagaataaaaaaaagatacacaaatacttttgttacttatacttttcagagtacttaccatcaaaaggtatagttgttttaaatcataatgttacctctcatgctacggagaatggagttaaaaattattacataggtaatattctaatagataacgcagaaataacagttgttatagacttaacggatttacaaaaagcaagtagtatgcaaaatatgttagaaatattgaataaaaatacagaatattgtatctttaaaagcaaagaattaactactgagatggtaaataccttctttaaaggagaaattttatga	MEENKKKIHKYFCYLYFSEYLPSKGIVVLNHNVTSHATENGVKNYYIGNILIDNAEITVVIDLTDLQKASSMQNMLEILNKNTEYCIFKSKELTTEMVNTFFKGEIL
vB_SauM_Remus	vB_SauM_Remus_ORF154	vB_SauM_Remus|_116956_116540	116956	116540	-	Phage protein				atggatactagagaatttattgattcacaaattggaagtaacaaagaggcaacagaattaaaagaattaaagataaacattgttgaagcatctttagatgtgacacattctttagatgacacattatattatgctaaaaagcttatgaaaaatgtagaacaactggagttatactataatgtcaattctaccactaatacaccgaaccattataaaggtaaaaaagatgttatatcatttttagaagaatatttctacattattggctttatagactgcatgctatttaatattgttaaatatacaacaagattaggaagaaaagacgatgaaagaaaagaagtagagaaaattaaaacctataccgaaaggctattaaacttcatagaatatggtaat…	MDTREFIDSQIGSNKEATELKELKINIVEASLDVTHSLDDTLYYAKKLMKNVEQLELYYNVNSTTNTPNHYKGKKDVISFLEEYFYIIGFIDCMLFNIVKYTTRLGRKDDERKEVEKIKTYTERLLNFIEYGNSNGRE
vB_SauM_Remus	vB_SauM_Remus_ORF155	vB_SauM_Remus|_117260_117075	117260	117075	-	hypothetical protein				atggaaaggtatagtaaagaatatgtagatatagacattacagttagagcattagtacaaacaccttatagagactcatatgatgttacaaataatagaaacgaattagtagaagataatatcgtcgttaatagtttatcagattatgttaaagtacaagaagttaaaataaatgatatagattaa	MERYSKEYVDIDITVRALVQTPYRDSYDVTNNRNELVEDNIVVNSLSDYVKVQEVKINDID
vB_SauM_Remus	vB_SauM_Remus_ORF156	vB_SauM_Remus|_117421_117260	117421	117260	-	Phage protein				atggtaaaaccagttataactttagaacctaaagaagttaagacattaatagagtatttaagtcattttgaagaagatgtacgaaaatataaagatatggagaaattatatgaagaattacacaaaaagtatcagcttgctaaaggaaactacgttgagtaa	MVKPVITLEPKEVKTLIEYLSHFEEDVRKYKDMEKLYEELHKKYQLAKGNYVE
vB_SauM_Remus	vB_SauM_Remus_ORF157	vB_SauM_Remus|_119460_117421	119460	117421	-	Phage protein				atgtcagtagaatataaagaaacaggattaacggaagaagaaattcttaaattgtctaaagtaaatagaaatagtatatttataggtgaagaaagagtatatttaaaaataaataataaaaatattgtagatattggctctaaagaattattaagagatattaataataccttttgttattctagcgctttaaatttacttttatttatagcattatgtggaaataaaaaacttactacgtttaagggagacccatataaaaaagtacaagagttaagtaaaacagttacagatgtaaatactgtatatagtgagtatatagaaagtgacgataggtctgaatttcctttatataacaaaagacactatcgtaataatatatactgccgtgcaaactat…	MSVEYKETGLTEEEILKLSKVNRNSIFIGEERVYLKINNKNIVDIGSKELLRDINNTFCYSSALNLLLFIALCGNKKLTTFKGDPYKKVQELSKTVTDVNTVYSEYIESDDRSEFPLYNKRHYRNNIYCRANYENELKQFDNTQNKNSNNYLTKKIRDLKRQINTTTNDILDVLLMGDYSIFGINIDPYAFGKSYDNNYEYYNEVLKNIKIGLNKLTPIKDNNTPFLIKTCYLKDISIVTTDWSIVNGDFNNKNGNVYLHLSNTLQHKEFKFNMYEDDFNKDKLKNNITLPVLLNIILSKYGKENLAFNIIIQTLKNNDYYLNLSRLNVKNFDVYSMIDRPDGYRTVSKGENATDNLNNMLKLVVSNIDKVYNNEDCDIFKEHKEFLVIPNKNKWKLHE…
vB_SauM_Remus	vB_SauM_Remus_ORF158	vB_SauM_Remus|_119802_119539	119802	119539	-	Phage protein				atggatttaatagataataaagaagtaactagtaccgatgagattatttttaaaagtaaatctaaaaatttatatattagtgacatagatataatatctaaagttactatgtacacagatgagttagaggaagttttagcaatgcctaatactattaactttaaaaattctaagaagtacaaagacttaatgagtaatcccgatattgtacccgtaagaagaactaaaaaaattaaatatgaaacttatctagaagaactgtaa	MDLIDNKEVTSTDEIIFKSKSKNLYISDIDIISKVTMYTDELEEVLAMPNTINFKNSKKYKDLMSNPDIVPVRRTKKIKYETYLEEL
vB_SauM_Remus	vB_SauM_Remus_ORF159	vB_SauM_Remus|_119989_119816	119989	119816	-	Membrane-bound lytic murein transglycosylase D precursor (EC 3.2.1.-)		FIG00008294	isu;CBSS-342610.3.peg.1536	atgaaagacttaatacaaaaaggtaataaattttattataaggttagaaatggtgataccttatggactataagtaagaaatatgatgtgtctattaaacaactacaagaacttaatgatatgacctcggtgtctttatcagacaaagattgtatacttgtttatgtagactag	MKDLIQKGNKFYYKVRNGDTLWTISKKYDVSIKQLQELNDMTSVSLSDKDCILVYVD
vB_SauM_Remus	vB_SauM_Remus_ORF160	vB_SauM_Remus|_120587_119964	120587	119964	-	Phage protein				atgaataatttagctcatatattaagcatcctatatgctatattagttactgtaggatatatacctgctttagtaggtttgataagagataagaatgttaaaggtgtagatagctatttttggttttatattgttgttacagtaagtattagcttaacaagcttatttgtaacacatgcacccctatttcaaattatatcagtaagtattaatttattactaggtattatttgttttattatatacttatttagaacaacagaagttagtattttagaaatggttatgtttataattgttatttatattggctattcagtagctaactatagtgttgaatatggacagataatggctactattagtattatcgtagcttatttatcccaaataaataaa…	MNNLAHILSILYAILVTVGYIPALVGLIRDKNVKGVDSYFWFYIVVTVSISLTSLFVTHAPLFQIISVSINLLLGIICFIIYLFRTTEVSILEMVMFIIVIYIGYSVANYSVEYGQIMATISIIVAYLSQINKFYKTKSTNGTSKYLFLIIGIALACLIISMLITNTTPHVIYTEVANFILITICYLQASYYEYKGVDNNERLNTKR
vB_SauM_Remus	vB_SauM_Remus_ORF161	vB_SauM_Remus|_121365_120580	121365	120580	-	HNH homing endonuclease # Phage intron			icw(1);Phage_introns	ttgaaagattgggacagcaagattgataatgcaataagagattatgagagtggtctcagtatgaggaaagttgctacaaagtatggagttagttatacggaactgagaactatatttaaaaaatataactattctcctagaagctacaaagattctatgaagtattaccctttgaaatacactcctagaaatatttattttgaagatggtcttttatggtctactattccatttgcaaaagaatattctataagtatagcaggtatcatcaaaggtaagcgtaaaaatgtattaaagacaagaaaagataaagatgggtatataatagtaacgttatttggagaaaataacaaacgtattcaatgcaaagtacacaggattatagcagaatgctttttg…	MKDWDSKIDNAIRDYESGLSMRKVATKYGVSYTELRTIFKKYNYSPRSYKDSMKYYPLKYTPRNIYFEDGLLWSTIPFAKEYSISIAGIIKGKRKNVLKTRKDKDGYIIVTLFGENNKRIQCKVHRIIAECFLLDLNKNIDRNQVNHKNGIKDDNRVENLEWVTPRENTLHAIKTSLRNDNIFGINSKLTDYDVYLIYTSKEKASTLSKKFKVTYTTITNIKNNKTWNNLTKHILSLTNGKGFISWEEVLNEIENFGGSYE
vB_SauM_Remus	vB_SauM_Remus_ORF162	vB_SauM_Remus|_121930_121340	121930	121340	-	Phage protein		FIG01319482	ff	atggtaaataaaatcaaagataagatttgctatatgggaggtcatctacttaatcaagcaatgatagaatatagagaaaaacaacacaatcaagtagaaggaattgtaggtgtatctccatactctcctcatcaagatggctcaattaacgacaaagcaaatgctagacaggagggtttggctgagcgtattctaaataatgactttaaggctatgcaagagtcagatatatttgtatttgatgtattgaatgagggattaggtacaatagcagaacttagtattttattaggaatgaaacaccaagctcaacaaattatcaacaaatatgaagatgtagattttagagagttagataaaaacacacaagatgatatattagaagcgtatcatgtcgtc…	MVNKIKDKICYMGGHLLNQAMIEYREKQHNQVEGIVGVSPYSPHQDGSINDKANARQEGLAERILNNDFKAMQESDIFVFDVLNEGLGTIAELSILLGMKHQAQQIINKYEDVDFRELDKNTQDDILEAYHVVNKPVLIYCSDIRQGHGKPYTDPDRAEFSTNQFIFGMILSLTDGKGFISWEEVLLELERLGQQD
vB_SauM_Remus	vB_SauM_Remus_ORF163	vB_SauM_Remus|_122678_121962	122678	121962	-	HNH homing endonuclease # Phage intron			icw(1);Phage_introns	atggaattacaagaaacatggttaatcccaataaaaacactatttaaacaatgtaaaaatagaaagcgtaaatatgttaaatgcttatgtaagtgtggtaatatagtagaggtaagaaaagaccagtataaaaatagaactattagaagttgtggttgttactcagcatacaagaagaaaaataaatatggttttgttaatagaaatcaagagcctttaaatattaaaaatgttgatggaaaggtattttaccctttatttaacttctacggttattatataaacgaaaaaggaaatgtatacagtgataaaaccaaaaagatactaaaacatacgataaacaaaaaagggtatcatattgtgtctttaagaaactactcagataagagtaacactcaa…	MELQETWLIPIKTLFKQCKNRKRKYVKCLCKCGNIVEVRKDQYKNRTIRSCGCYSAYKKKNKYGFVNRNQEPLNIKNVDGKVFYPLFNFYGYYINEKGNVYSDKTKKILKHTINKKGYHIVSLRNYSDKSNTQIVHRLVASVFILNPYNLPQVNHKDFDKSNNYASNLEWCTNEYNTEHKLNSYISGKRKNPVSKLNEEKIKEVRVSDLSHTELAKKYGVNRTTIREIREYKYWKWVK
vB_SauM_Remus	vB_SauM_Remus_ORF164	vB_SauM_Remus|_124131_122698	124131	122698	-	2',3'-cyclic nucleotide 3'-phosphodiesterase( EC:3.1.4.37 )				ttgaaatccttcatagagaacggaataactcaaaatagagtaaagtctattcttagaaaattacaacaggtggcttactttagttttaaaggtcaggactatattgttagtcatggcggagtccttcctgaagttcttggtaatttaaacaagatttcaacaagtcagcttattaatggaatcgggggatatgattttaatgttgatgaccaatgggaacattctgacgtaatccaaatacatgggtatagaaatttatatagagaacctttaaataataataaaaaatcaattaatttagaagggcgcgtagaaaaaggtggttgtttaagagcagtaacaatagacaaaaacaacaacattgagaaacatgaaataaaaaacactgtctacgaccct…	MKSFIENGITQNRVKSILRKLQQVAYFSFKGQDYIVSHGGVLPEVLGNLNKISTSQLINGIGGYDFNVDDQWEHSDVIQIHGYRNLYREPLNNNKKSINLEGRVEKGGCLRAVTIDKNNNIEKHEIKNTVYDPKFLLSNRRNDSIDKDLTPNQYLDIARKENKIIKTNKQYRDVFSVNFTKRAFSKKKWNQLTVSSRGLYIDEGRNTVLGRGYNKFFNINEVEETKLENMPDTIQFPLTGYKKENGFLGLMFYDPLEGIVYASKSKTHLSGHGNKYALLFKELVEKTLTKRQIQTLTTFLENHYIADDSFTLVFEVVDIEEDPHIIKYRKSDIFLLDIISNTLNMKKKDYDYLKYVADEVGLQLKEKELEFASWEEFYKWYKDNNGSYNILHEGYVFED…
vB_SauM_Remus	vB_SauM_Remus_ORF165	vB_SauM_Remus|_124674_124249	124674	124249	-	Phage ribonuclease H (EC 3.1.26.4)		FIG01305245	isu;Phage_replication	atgcataagactgcattaatatatacagatggtagctcatcttataataaaggtcttgttggagcaggagctattatcttagataaaaatgagaacattgtaaaagaaatcagtaaacctattgaaaatagtaatttaattaagtataataatgttgcaggtgaaatactagcttgttgttatggtattgaagaggctataaaactaggttataagcaggctattattcatgtagattatataggacttattcaatggtatgaaggttcgtggaaaactaaaaacaatttaagtaaaacatatattaatatgctaagggaatactcaaagtttatagatataaattttataaaagtaaagtctcatgataataacaaatggaatgaatatgtagatgca…	MHKTALIYTDGSSSYNKGLVGAGAIILDKNENIVKEISKPIENSNLIKYNNVAGEILACCYGIEEAIKLGYKQAIIHVDYIGLIQWYEGSWKTKNNLSKTYINMLREYSKFIDINFIKVKSHDNNKWNEYVDALAKKAIGI
vB_SauM_Remus	vB_SauM_Remus_ORF166	vB_SauM_Remus|_124855_124667	124855	124667	-	hypothetical protein				atgtttaagaaattgttcgttattttagttgatggttttgaagttaatgttattgcagatgactatatcgaagcagaagaacattgttataagttttttgatttctctactataaaattacaagactacaaagagatttatacaagtgagatgttcccttgctttgtagaaaggcataaatatgcataa	MFKKLFVILVDGFEVNVIADDYIEAEEHCYKFFDFSTIKLQDYKEIYTSEMFPCFVERHKYA
vB_SauM_Remus	vB_SauM_Remus_ORF167	vB_SauM_Remus|_125507_124869	125507	124869	-	Phage protein				atgaataaatttacaaaatctattattaactttgttgagcgtcatgagattgaggatatgattaatatttttgaacttcaagatgttaataaagcaataggagacaaagcattttatactattatagatactatcttaaccttagataatatagaagatagagctattattttaacttctttagataagttattaaacactaataggagttctttagttgattatgattctaaaaaccctaatattagaatttcatatagtactgaagaaaaaggtaatacaatgcaaaaagtagtagagcatttaagtaataaattagataattgtttatatcaatcttaccctaatatatctaaatatagtattattagaagtacggctgagttattaggagaccta…	MNKFTKSIINFVERHEIEDMINIFELQDVNKAIGDKAFYTIIDTILTLDNIEDRAIILTSLDKLLNTNRSSLVDYDSKNPNIRISYSTEEKGNTMQKVVEHLSNKLDNCLYQSYPNISKYSIIRSTAELLGDLSYIEDYYTGDDLTNVIKDTHLEYIHNIINSSEFDSITLLEQFELLEESYRLEEVKEKLEELEHSEKYTEIDLIKYLIKL
vB_SauM_Remus	vB_SauM_Remus_ORF168	vB_SauM_Remus|_125715_125500	125715	125500	-	Phage protein				atggaagagaataaagtattaaatttaaaaaaagtaagagaagaaaaaggtcatacagttagaagtctagcacaagagattggagttcactactcacttatttcttattgggagagtggtaaaagaaaacctaagagtgctaatcttatgaaattagaaaaagctttaaatactaatagtgtagaattatttaaagatgttgacgttgatgaataa	MEENKVLNLKKVREEKGHTVRSLAQEIGVHYSLISYWESGKRKPKSANLMKLEKALNTNSVELFKDVDVDE
vB_SauM_Remus	vB_SauM_Remus_ORF169	vB_SauM_Remus|_125950_125729	125950	125729	-	hypothetical protein				atggaaaaattaaagaaatggtttaaacgtaatgtattaaaaagtgaggttacgcagtacaaagtatatattaagcatacacgttcaaataaaagtaatgttttctatgttaatatgaaagctaaaggtaaagtagaggctaaagaaaaaacgcttgacgttttaaataagtatgcttataataaaaataactatagtattttaaaaattgaagaaagatag	MEKLKKWFKRNVLKSEVTQYKVYIKHTRSNKSNVFYVNMKAKGKVEAKEKTLDVLNKYAYNKNNYSILKIEER
vB_SauM_Remus	vB_SauM_Remus_ORF170	vB_SauM_Remus|_126810_126052	126810	126052	-	Phage lysin, N-acetylmuramoyl-L-alanine amidase (EC 3.5.1.28)		FIG01303979	icw(1);Phage_lysis_modules	ttgaaagcatcgatgactagaagtgaatttgttcgatttttaaaaagtctagaaggcaaagcaatagactttgatggttggtatggtcagcaatgttacgacttagctaactatggatttaacaagctcttcccaggttattctttaggtggagcaagtgcatgtaatattccatgggataataaagctatgttaaaagataaagctagagtagtagaaaatacactatcctacattcctaaaccaggcactatggttatctttaataattcatacgggtgtggtcatggtcatgtcgcatgggtactaagtgcaaaccaaaaccaaattatagtaattgaaaataattggttaggtggaggttggacttggggagatgctcaaggaggcggtggctgg…	MKASMTRSEFVRFLKSLEGKAIDFDGWYGQQCYDLANYGFNKLFPGYSLGGASACNIPWDNKAMLKDKARVVENTLSYIPKPGTMVIFNNSYGCGHGHVAWVLSANQNQIIVIENNWLGGGWTWGDAQGGGGWEKATIRAHGYDFPMWFIEPNFKDEVQTTWNWRGKFTADRTIKVRRTPGLSGSIVGAESFIYSGQYVNFDQVIKADGYWWIRFKYPTNPSAGNFYMAVCKITDKWERMLKEKYWGRINWK
vB_SauM_Remus	vB_SauM_Remus_ORF171	vB_SauM_Remus|_127741_126824	127741	126824	-	Phage lysin, N-acetylmuramoyl-L-alanine amidase (EC 3.5.1.28)		FIG01303979	icw(1);Phage_lysis_modules	atgatagaaatttggaaaggtgtaaatgttagatatgatttactgcctattggaacaagacgcacaggtcaagctatggcggttaaaaaacccgtttttattgtagctcatgatacagggaatattaatactacagctcaaaataatgtagattattacaaaaatacatataacattgattgggcttccactgcatccgcacatatctttgtagatgataaagaagctatcatatgtgttcctactacagaaaaagcttggcatgtgttgtataacgctcctatggatgacctatggtacggaattaacgctaatgatggtgctattggtgtagaaatttgttactttagtgataaagaacgttctaaaaaatcattagacaatggagctcgtgtctta…	MIEIWKGVNVRYDLLPIGTRRTGQAMAVKKPVFIVAHDTGNINTTAQNNVDYYKNTYNIDWASTASAHIFVDDKEAIICVPTTEKAWHVLYNAPMDDLWYGINANDGAIGVEICYFSDKERSKKSLDNGARVLAYLAEYWGVDYKTNMPGHQDIQNDKQDPGNLLEACGLGRNTSNLDKEVAKYYKKVIKSVDVKKSGNAEPRVKTQSTKTMWSWKGTFYPDRAIKVRKSPGLKGTIVNRDSWLYDKDDWVEFDQVIKADGYWWIRFKYPKPGSSKNYFYCAVCEITDKQERIKKEKYFGKIDWK
vB_SauM_Remus	vB_SauM_Remus_ORF172	vB_SauM_Remus|_128241_127741	128241	127741	-	Phage holin			icw(2);Phage_lysis_modules	atgtcaaaaaaagataaaaaaccattattaatagcaggtaacaatattactgcaaaagcaaaaagtgctacattttggacaggttttgtacctgttttagctacgtttattgttagtgtatgtagtttactaggaatcaaaggtgcagaagatattgtaaaccaaggcactgcaattgcaggtgtagttattagtttcttgactggtttaggtgttcttgtaagtcatgacactaaaggtatagcggatagccctattgtacaggactttaacaaacctagagattataatgacccagataaagctttaacatacaagagtgaagcaatgaatagtacctcagagttacctcctacaaagatgccgatggctcctgaaggagttaataatgaagacata…	MSKKDKKPLLIAGNNITAKAKSATFWTGFVPVLATFIVSVCSLLGIKGAEDIVNQGTAIAGVVISFLTGLGVLVSHDTKGIADSPIVQDFNKPRDYNDPDKALTYKSEAMNSTSELPPTKMPMAPEGVNNEDIDTSHAEPLEHGKVEKDLVSELDKEDNPKEVGEQ
vB_SauM_Remus	vB_SauM_Remus_ORF173	vB_SauM_Remus|_128510_128322	128510	128322	-	Phage protein				atggcatctgcaaaacaaatttattataccgaaagtttaatcggtagagcaattattaatgaaaaattcacaactaaaaaagatatttgggataaattagatttacttccacacactaagttagaagacttagataataaacaaatgtcagaagtaatcaaaacactttctcaaattaacgaacaataa	MASAKQIYYTESLIGRAIINEKFTTKKDIWDKLDLLPHTKLEDLDNKQMSEVIKTLSQINEQ
vB_SauM_Remus	vB_SauM_Remus_ORF174	vB_SauM_Remus|_129812_128703	129812	128703	-	Mobile element protein		FIG01306568	ff	gtgataacgaaaaaagtcagacttaaacctaccaagcaacaaaaattaaaattatgtaaatcagctggtatagcacgatttatatataattggactatagcaaaacagcaagaaaattacgaacaaggtaaaaaatttatacaagacacagtattaagaaaagaaattacacaactaaagaaaactaaagagtttagttggttacatgaagtaagtaacaatgttcctaaacaagcagttaaagacgcatgcaatgcatataaaaaattttttaaaaagaaatctggtttccctaagttcaaatctaaaaagaaaacaagacctagtttctataatgacacgtatgcactagtagtaaaagagaaaaaagtactaatagaaaaggtaggttgggttaga…	MITKKVRLKPTKQQKLKLCKSAGIARFIYNWTIAKQQENYEQGKKFIQDTVLRKEITQLKKTKEFSWLHEVSNNVPKQAVKDACNAYKKFFKKKSGFPKFKSKKKTRPSFYNDTYALVVKEKKVLIEKVGWVRTSEQLPIDTKYYNPRITFDGKYWYISISIEEENKYEDLTNESLGIDLGIKELAVCSDGTIYGNINKTIKVKKLEKRLRRLQRKVSFKYQKNKEGSTFVKTCNIIKLEKQIKLLQRRLSNIRKNYLHQVTSSIVKTKPRRIVIEDLNVKGMMKNRHLAKAIQKQGFYEFRRQLEYKCERQGIELVIVDRFFPSSKTCSTCGSIHKNLKLSDRVFKCKCGFSIDRDLNASINLANYNI
vB_SauM_Remus	vB_SauM_Remus_ORF175	vB_SauM_Remus|_129991_129904	129991	129904	-	tRNA-Pseudo-GCT				ggagtattactcaagtggcttaagaggttgggttgctaactcaataggtgatttatttcactcataggttcaaatcctatatgctccg
vB_SauM_Remus	vB_SauM_Remus_ORF176	vB_SauM_Remus|_130992_130777	130992	130777	-	Phage protein				atgaaaaaaagacagaaaatgttccacagtaatttagtttgttcaaaatgtggtaatacttttacagtaccaagaaaaagagctcagaaaagagaagagggacatataaagcatttatactgtatcaaatgtaaatgtactactgctcacattgaggataatagaacagaatcagaaaaatattgggatagagtacaagaagaattatcaagataa	MKKRQKMFHSNLVCSKCGNTFTVPRKRAQKREEGHIKHLYCIKCKCTTAHIEDNRTESEKYWDRVQEELSR
vB_SauM_Remus	vB_SauM_Remus_ORF177	vB_SauM_Remus|_131632_131090	131632	131090	-	hypothetical protein				atgaatgatgattttgctaaagctattatagataatcctcaagaagctaaaaaagaaatgcttaagtactttgaggagtcagaaagattaaataaattggtgactgatttacaaaaagaaaatgataggttatcttcagtagagaacgaagttatggaattagaaaataaactagagtttttacaaaaaagacctgaaaataatgattggaaacaagaagcaaataaaagggttagaaaattaacacctaaaattagtagtattatcaaccccaactttggtaaaacatggaatgaggtttataaagaaatgctatattctcaaaatctcaatattaaatcaaaacatactcgaagattaaagaaaatgaaaagtaataacgttcctcaaagtacaata…	MNDDFAKAIIDNPQEAKKEMLKYFEESERLNKLVTDLQKENDRLSSVENEVMELENKLEFLQKRPENNDWKQEANKRVRKLTPKISSIINPNFGKTWNEVYKEMLYSQNLNIKSKHTRRLKKMKSNNVPQSTIDNTKIIDTIGTDIEYVDKLFKALDNLEDKYTTPVSEEYPSCFLKLEY
vB_SauM_Remus	vB_SauM_Remus_ORF178	vB_SauM_Remus|_131953_131699	131953	131699	-	Phage antirepressor protein		FIG01328666	ff	atggaaaaccaattaatgtttaattttgaaggagaatcagtaagaacagtagttaaagacaatcaaacttactttgtaggtaacgaagtagctaagatattaggatattcaaattatcgaaacgctataaataaccatgcagaggatgaagataagctacgtacccaaattaggtacgcaggtcaattaaggaatgtgacattaatcaacgaatcaggtttatacagtttaatcttttcatcaaaactagaataa	MENQLMFNFEGESVRTVVKDNQTYFVGNEVAKILGYSNYRNAINNHAEDEDKLRTQIRYAGQLRNVTLINESGLYSLIFSSKLE
vB_SauM_Remus	vB_SauM_Remus_ORF179	vB_SauM_Remus|_132446_132231	132446	132231	-	Phage protein				atggtaaaacatgctgaggtaacaatgattagtggaaaaaaatattatttaatctctgacgatagtattgagtatacacaaagagagataaatggaacaattagaggacatggacaagcatcagttagagttagagtctctgaggatattaattctgatacagtattcattaaccctttattcatagaatcatttaaattagtatttgaaaattag	MVKHAEVTMISGKKYYLISDDSIEYTQREINGTIRGHGQASVRVRVSEDINSDTVFINPLFIESFKLVFEN
vB_SauM_Remus	vB_SauM_Remus_ORF180	vB_SauM_Remus|_132789_132457	132789	132457	-	Phage protein				ttgaatgaagaactaaaaaaccttgtaggacaagtagataagataaaagataaaatacaagatggtagctatattgataaaaatacgtataaggaattagaaaatgaagttgatgaactaagaaaaatggtagttagtttagacaaagaagtagctgttaatagtgagaaacaatcgtctatctacatacagctagatagattagacgaaaagataaaagaactcactaacaatacagttgttaaggacacaagaaagaaggatactaccgagaaagtactattactagtgttaggttctattataactttcattttcaataaatttagttag	MNEELKNLVGQVDKIKDKIQDGSYIDKNTYKELENEVDELRKMVVSLDKEVAVNSEKQSSIYIQLDRLDEKIKELTNNTVVKDTRKKDTTEKVLLLVLGSIITFIFNKFS
vB_SauM_Remus	vB_SauM_Remus_ORF181	vB_SauM_Remus|_133128_132796	133128	132796	-	Phage protein				ttgactaagtataaagatatattaaaattagagtttaaagatgccttagctcactttagacgagatagaaaattcttccacgtctataggattgataggttgcttatcaacggctctattatatattttgattattattacataccatctgataatcctaataccgttattaaagaaatagacctccatgagtttggtaagcttaggtttgaaataaatactaaaacgtcatacggtgagatagttactgaggattatatgcaaattattaataactttttcgaaaactatgacgtccattcagaatctgaaaagttagacattaagaggtga	MTKYKDILKLEFKDALAHFRRDRKFFHVYRIDRLLINGSIIYFDYYYIPSDNPNTVIKEIDLHEFGKLRFEINTKTSYGEIVTEDYMQIINNFFENYDVHSESEKLDIKR
vB_SauM_Remus	vB_SauM_Remus_ORF182	vB_SauM_Remus|_133728_133958	133728	133958	+	Phage protein				gtggcattaacaataactgataaattattattacacaaagaagaccccttacccgattatattctaaaagaagtagagctaaataacaatgaattacaagtactaaagaaaattgtggagtcacaaactaatgtttctgctgaggaagtaagagtaagagcaaaagcacaacgtcgaatactaaaagataaaaagagagatgctgtcgatgaaaacgaagaaggacattaa	MALTITDKLLLHKEDPLPDYILKEVELNNNELQVLKKIVESQTNVSAEEVRVRAKAQRRILKDKKRDAVDENEEGH
vB_SauM_Remus	vB_SauM_Remus_ORF183	vB_SauM_Remus|_133936_134217	133936	134217	+	Phage protein				atgaaaacgaagaaggacattaaggaacaacgtaaagagctaaaagataatgcaaccgctgtttccttaacaaaaaaaggagataaacgtattgcaagtcctagtagggtgtgttgtttatgtggtcaatctctttcagggatgaactatactaaaggtaaatctatagctaaagttaatcattttcatttacagtattctaagtacttatattttgacatatgcgcagatattaataactgttacaagaatttaaagaaagtaggtgaattgatagagtga	MKTKKDIKEQRKELKDNATAVSLTKKGDKRIASPSRVCCLCGQSLSGMNYTKGKSIAKVNHFHLQYSKYLYFDICADINNCYKNLKKVGELIE
vB_SauM_Remus	vB_SauM_Remus_ORF184	vB_SauM_Remus|_134214_134627	134214	134627	+	Phage protein				gtgagcgctgaaagtttaagggatatgttatctaagaagaaaattgaagacgaagataaacgtaaatatatagctgatggatttatgtcaggtattactaaacttatgtatgactttaataaaaagattgatagaggggaaatagaagtaagagaccctaatgatttgtacaaagtatttgttatcttccaacaaatgcaaaacttaattacagatggttctgatggtggtggtgctataccgcaattatcaagaccacaacaagagctctttgatgaaataacaaatgagaatagtaaaggtgagaaagaagtagatttagagaagttatctcaactatctgctgatgacattactgctatgattattgataaagaaaaggttatgaacgaagagaac…	MSAESLRDMLSKKKIEDEDKRKYIADGFMSGITKLMYDFNKKIDRGEIEVRDPNDLYKVFVIFQQMQNLITDGSDGGGAIPQLSRPQQELFDEITNENSKGEKEVDLEKLSQLSADDITAMIIDKEKVMNEENSNTF
