# Supplementary material for: Safety assessment of Staphylococcus phages of the family Myoviridae based on complete genome sequences
Source: Sci Rep. 2017 Jan 24;7:41259. doi: 10.1038/srep41259 (PMC5259776; doi:10.1038/srep41259)
Supplement: Supplementary Dataset 22 [file srep41259-s23.xls]

## Sheet: Sheet1
contig_id	feature_id	location	start	stop	strand	function		aliases	figfam	evidence_codes	nucleotide_sequence	aa_sequence
vB_SauM_Romulus	vB_SauM_Romulus_ORF1	vB_SauM_Romulus|_1_240	1	240	+	Phage terminase, large subunit			FIG00017949	icw(3);Phage_packaging_machinery	atggacggtaaagaattattaaaaataacacaagaaacattcggtacacaaaatgttacgcaagaacaagttgaccatattatcaacatgttaaaccctagtacttatatgctaaaatatcatacgttacgaggtcacccgataacttttagtattccaaacagggacagaagtaaagcacaagctcatagaccttggcaagtccgtaaacatactgtgcggactataaaccttttctaa	MDGKELLKITQETFGTQNVTQEQVDHIINMLNPSTYMLKYHTLRGHPITFSIPNRDRSKAQAHRPWQVRKHTVRTINLF
vB_SauM_Romulus	vB_SauM_Romulus_ORF2	vB_SauM_Romulus|_1213_1875	1213	1875	+	Phage protein					atgtttcataacgaatgtaaggaagaatttgaaataagaccaaataatttcctacaaggtaaaagatgttctgcttgtagaagtaaaagaataagtaggatacaagataaaccacttagtgaagttaaaagacaactaaaagagaaacataagggtactatagagattataggtgagtatacaaatactcacactaaaacagattttaaatgtttaacatgcaaccatactttctcttcagaacctaattctgttttaagactgagtggatgtcctaaatgtaaagtttctaaaagggaaaaattaatagctgaattccttaaagaaaataatatacgttttaaagaacagaaaagatttaaagattgtgttcataaaagacctctaatatttgatttc…	MFHNECKEEFEIRPNNFLQGKRCSACRSKRISRIQDKPLSEVKRQLKEKHKGTIEIIGEYTNTHTKTDFKCLTCNHTFSSEPNSVLRLSGCPKCKVSKREKLIAEFLKENNIRFKEQKRFKDCVHKRPLIFDFYLLDLNTLIEYDGLQHSKPIDYFGGVKAFEELKYRDSLKDDYAKRNNIRMVRVSYKQKEKEIIEELESVLGVVTRQESKAESSTPKS
vB_SauM_Romulus	vB_SauM_Romulus_ORF3	vB_SauM_Romulus|_1942_2109	1942	2109	+	Phage terminase, large subunit			FIG00017949	icw(3);Phage_packaging_machinery	atgaagaaattcgtacaatcaagacttaatccagtattagaaaaaccttattttagagatattgttaattgggataaggactcattaggttataaacaaataagaaattctagtttatttttcagaactagtagtaaagctagtactgtcgaaggtgtggataggtaa	MKKFVQSRLNPVLEKPYFRDIVNWDKDSLGYKQIRNSSLFFRTSSKASTVEGVDR
vB_SauM_Romulus	vB_SauM_Romulus_ORF4	vB_SauM_Romulus|_2607_3800	2607	3800	+	Phage terminase, large subunit			FIG00017949	icw(3);Phage_packaging_machinery	ttgattgactatctttcacttgacgagtacgaccgtgtaaataatttagctgagagctcagctttagaatctatgtcaagttcaccttttaaaatagtaagaaggtggtctacaccaactgtaagagattatggtatagataaactgtataaacaatcagaccaatggttttatggttatgattgtgaacactgtggtcattttaatgaaatgaagtatgctgattataaacctgatgacttagaaaatagtggtaatgtattactagtaaatccagatggaatagatgagatagctaaaactgtccaagatggtacttaccaatatgtttgtcaaaaatgtggaaagcctttagataggtggtactctggacgttgggcttgtaaatatgccgagaga…	MIDYLSLDEYDRVNNLAESSALESMSSSPFKIVRRWSTPTVRDYGIDKLYKQSDQWFYGYDCEHCGHFNEMKYADYKPDDLENSGNVLLVNPDGIDEIAKTVQDGTYQYVCQKCGKPLDRWYSGRWACKYAERTENNKGIRGYYISQLNATWISCDEIKEKEMNTESKQSFYNYIIGAPFDDVKMKVTEDDVFNNKSEIAKTQLFNRDKYKFISCSVDWGNFHWCAVHGMTEDGHVDLIRLFSVKKNSRPDMVEADLERIILEFSKYDPDIIVADNGDSGNNILKLINFFGKDKVFGCTYKSSPRSSGQLYAQFNENSNTVTVDKLMHNKRYIQDLKAKRISVYQQVDEELKTYLKHWQNVIIMDEEDDKTGEMYQIIKRRGDDFVIWSSINSVKRA
vB_SauM_Romulus	vB_SauM_Romulus_ORF5	vB_SauM_Romulus|_4022_4942	4022	4942	+	Phage protein					gtggtttatgataacgagtggtttattaatagaattaaagatgttagaccagaggactatgaagaatatgaatttttagatgactatgttaatcagtacacaaaactaagagctattcataaaaaatgtggtaacaaaatacttataacaccatcaacatttatgagtaaacgtaagacaggttgtaatacatgttctcaaaaaagagtccatagtaagcaaagaaaaacacatgaagaataccaaaaggaattacctgaaggtataatggctataacaaaatatgaaggtgcatttaagaagataactttacactgtttcttttgtgatagtacttatactattactgcaagagatattttaaagtataaacaatgttcgagatgtaacaggagattt…	MVYDNEWFINRIKDVRPEDYEEYEFLDDYVNQYTKLRAIHKKCGNKILITPSTFMSKRKTGCNTCSQKRVHSKQRKTHEEYQKELPEGIMAITKYEGAFKKITLHCFFCDSTYTITARDILKYKQCSRCNRRFNRTLEDIKFEVRKETKGNYEVVSNHYKNAHTPIEIKHNECGKTYRGTMANFRKGRRCSHCRNSIGEKLVESYLEQKGITYEKQKTFEGLKLINNLSYDFYFPEYNLLIEYQGEQHVKPVKHFGGEEQFKLQKKIDSIKSSYAKDNGYELFEIFYTTKDYKSIEKLLNNKLFYS
vB_SauM_Romulus	vB_SauM_Romulus_ORF6	vB_SauM_Romulus|_5019_5180	5019	5180	+	Phage terminase, large subunit				icw(3);Phage_packaging_machinery	atgcattacgcacagtcttcagtaattggttacattggtcttactcgtttaaaagaattgtatgataaaggcaacggtacagcattcacatccacttttataccaacggattataataatacacaaaacaactcgtctaatgagttctattttgatgaataa	MHYAQSSVIGYIGLTRLKELYDKGNGTAFTSTFIPTDYNNTQNNSSNEFYFDE
vB_SauM_Romulus	vB_SauM_Romulus_ORF7	vB_SauM_Romulus|_5196_5996	5196	5996	+	Phage protein					ttgacaaatatattaaattatgatacaatacaagaagatgatataagcaaggagacatttaatttattaattgaagagcctttaacattatcatatgtttctatacatagtgattttttagataataaatacgattacatatataaatccttaggctttgataatttcatggactgttatttatacgtaacaagagaaccagaacgtatatataaaggcggagctaaagatataggctcattgaataaagtaaaaagaactgtagtacgtaatgggaaagaaattgaaatgacaatctatgaagataataaaaacgatgataaacctaaagagagtaatagtgaagaaccaaaagaacctaaaactgctaaaggttctagggttattactcacggtgat…	MTNILNYDTIQEDDISKETFNLLIEEPLTLSYVSIHSDFLDNKYDYIYKSLGFDNFMDCYLYVTREPERIYKGGAKDIGSLNKVKRTVVRNGKEIEMTIYEDNKNDDKPKESNSEEPKEPKTAKGSRVITHGDDEKPNPKKIASSLSTLKNKGVNTDHIDGNASLYKEFVDDNNNTIGLASFKETDSDIILHGYVSDFETTGVGARSIIELIYLAIKKNKNAVVYAIELPQAIEFLKLLGFIKNKDYYVLKKQDIKLFLGEYSELI
vB_SauM_Romulus	vB_SauM_Romulus_ORF8	vB_SauM_Romulus|_6149_6628	6149	6628	+	Phage protein					atgattaaagataataatacaaaaacattggaagagttaattacacctatttctacagaagaaaaagaaaataaagttaaagaatttagtaaaacattatgtgagatgattaataagctatatagttcttacaatgtattaaggcaagaccctattgatgaaacacaaagattagacggttctctaatggtgtttcaaagtagattagatgatacattaacaggtgaagaacaccaaaaactttttaaattagcttttgattataatattgatatttttgaagctaacaagcagtttaaagaagatgtacaaaatggagaagctattaagttaggtgatgttgttgtaaccgacacagctttaagtaatgttttatctagtaatgagcttaatgttagt…	MIKDNNTKTLEELITPISTEEKENKVKEFSKTLCEMINKLYSSYNVLRQDPIDETQRLDGSLMVFQSRLDDTLTGEEHQKLFKLAFDYNIDIFEANKQFKEDVQNGEAIKLGDVVVTDTALSNVLSSNELNVSITFMLSKDYEEKKRIEEEEKEKLDKL
vB_SauM_Romulus	vB_SauM_Romulus_ORF9	vB_SauM_Romulus|_6671_7504	6671	7504	+	FOG: TPR repeat, SEL1 subfamily			FIG00740963	ff	atgaaacgtaagtttagtagtaatgagattactataacacttataactattgtagttgctctatttatagtattaattacagtagcatttaacaagtaccaaattgctaaagaagataaggacagatatcaaaagctagtagaaatttatcaaaaagcagatgatgatgacggtaaaactaaaaaaaggtatgttgagaagttaaatagggctgaggaagaacttaaaaaggttaaagaagaaactaattataaaggttataatgataaaacagaaaaagaaagagataaagaggataagagtgtaagagaacgtatttatggtaatgataaggataaagatttagtattagtaaataataaggttgttgtaagtaatgaagttactagacctaagata…	MKRKFSSNEITITLITIVVALFIVLITVAFNKYQIAKEDKDRYQKLVEIYQKADDDDGKTKKRYVEKLNRAEEELKKVKEETNYKGYNDKTEKERDKEDKSVRERIYGNDKDKDLVLVNNKVVVSNEVTRPKIIEDNGVSTVVVPPVVSPVEPPSEPSLSSPTIPKPIIPNPINPKPIIPNPINPNPILPKPNIPTPNPLPPIEPEKPIEPEKPIEPEKPIEPEKPIEPEKPIEPEKPIEPEKPIEPEKPSSDTTIPLVPLEPSTPADESNDTNGEG
vB_SauM_Romulus	vB_SauM_Romulus_ORF10	vB_SauM_Romulus|_7683_7925	7683	7925	+	Phage protein					ttgatatatgctataattgctataggttcttatgtagtattaacaatgtttcaagccacgtcaatcattataaaaaatgatgtcatagactctattgagaatacggagcagtatgtagggtttaataaccctttaattgtttttggtataagtttctttggagctgtaataggcagtttttggtttttagttatgaagattgtaaatactaggaatttaaaaaataaaaaattaaaggattga	MIYAIIAIGSYVVLTMFQATSIIIKNDVIDSIENTEQYVGFNNPLIVFGISFFGAVIGSFWFLVMKIVNTRNLKNKKLKD
vB_SauM_Romulus	vB_SauM_Romulus_ORF11	vB_SauM_Romulus|_7931_8296	7931	8296	+	Phage protein					ttgctattttcaaaagacgataaatgggatgaagcaaaagactttataaaaggtcaaggattagcagataattggatagaagtagtggattattatagacagataggtggtaaacatgtagctatgtttattgctattgataaagttaaatatatggtactagaagctacaaaggataataaagtaatattggtagataaggataataatattgtgttagaggattatgatattgttatggaaagtaagaaaatgttttactatatagaagaaccattcgaagtaaagataaatattcctaaacatatccaagacattacctataataacactgttatactaactactattcgaggaggtaaataa	MLFSKDDKWDEAKDFIKGQGLADNWIEVVDYYRQIGGKHVAMFIAIDKVKYMVLEATKDNKVILVDKDNNIVLEDYDIVMESKKMFYYIEEPFEVKINIPKHIQDITYNNTVILTTIRGGK
vB_SauM_Romulus	vB_SauM_Romulus_ORF12	vB_SauM_Romulus|_8301_9182	8301	9182	+	Phage protein					ttgcctgatttatttaaaagtctaaggttaggtagtatgtataaagaagacactgaagaccttatggttcctatagatgacggaatacaagctaacattagacaaatagaacaagatacaaaagagatgcaagaaattactaaatctctatatggtaaacagcaagcttacgcagaaccatttttagaaatgatggatacaaatcctgattatagagataagaagagctacatgaggaatgctcataacttacatgaagtgttaaagaaatttggtaataactctatactaaatgctataattattacaagagctaaccaagtatctacatactgtaaacctgccagatattcagaaaaaggcgtaggttttgaagttaaattaaaagacttagacgct…	MPDLFKSLRLGSMYKEDTEDLMVPIDDGIQANIRQIEQDTKEMQEITKSLYGKQQAYAEPFLEMMDTNPDYRDKKSYMRNAHNLHEVLKKFGNNSILNAIIITRANQVSTYCKPARYSEKGVGFEVKLKDLDATPGIKEKEQMKRIEEFILNTGTDKDIDRDSFQEFCKKIVRDTYTYDQVNFEKVFSPKNKTKMEKFIAVDPSTIFYATDKNGKIIKGGNRFVQVIDKQVVASFTSRELVMGIRNPRSDLNSSGYGLSEVEIAMKEFIAYNNTESFNDRFFSHGGNNKLQLN
vB_SauM_Romulus	vB_SauM_Romulus_ORF13	vB_SauM_Romulus|_9402_9539	9402	9539	+	hypothetical protein					atgaataaggaagaccctcaacgactatctcctgacgggagagtaaagccacaagctattggtggaagaaaaatccttatcctacgaaaagtaggaatgacaaatagtctccactcgtatcgaaagatagagctatag	MNKEDPQRLSPDGRVKPQAIGGRKILILRKVGMTNSLHSYRKIEL
vB_SauM_Romulus	vB_SauM_Romulus_ORF14	vB_SauM_Romulus|_9677_10930	9677	10930	+	Mobile element protein			FIG01306568	ff	atgtcggaagagaaatataaacgtattaatattagattactaccaacaaaagaacaagaagaattaatgtggaagtccgtaaataatgttagatttattaagaattattttattgctcgatgttacgaggaaaaagataaaggtacttttataaatttgtctttggaaaaagactttaaaaaagaattaacatatattactaaactaaacgaatataaatggttaaccgaatccgatagacattctaaagtagtagcaataaaagatgttttgaatggttttgttagatactataagggcatagcaggaaaacctaaatttagaaagagagggctaacacctaataccttttctgttagaaatgatgtaatgcctagtggattatgtaggtttagaaga…	MSEEKYKRINIRLLPTKEQEELMWKSVNNVRFIKNYFIARCYEEKDKGTFINLSLEKDFKKELTYITKLNEYKWLTESDRHSKVVAIKDVLNGFVRYYKGIAGKPKFRKRGLTPNTFSVRNDVMPSGLCRFRRDGNTFKVSVIGYIKYSKRSFNNFKHIFDIIEDKDKFYSPVIRHDGKYWYISLLYKDNLVTNQKPRELTDEIIGIDLGLRTLMTCSNGIKVRNINLDRKVLILEKRERRLQKQVFRKYDMNKQGNKYVKTKNIIKLERKIRHIRRKLKSIRNNHIHTETKKIVEMLPKEIVIEDLHVKEMLKDKWRRHEIQYAKFFAIRQILSYKCKDRGILLTVANRWYPSSQLCSNCETRVTGKQKTTIKSGYHTFKCKNCNHNLDRDLNASINL…
vB_SauM_Romulus	vB_SauM_Romulus_ORF15	vB_SauM_Romulus|_11227_11928	11227	11928	+	Phage protein					atggctgatgatgttaagtttgttaatatgacaccaacagcaaatgatatgcaatttgagaaatggttaaactttttaatcaatattatttctgctttgtatggtatagacccttctgaaataggattccctaatagaggaggaggagccacagggtcaaaaggcggttctacattgaatgagtcagaccctgctaagaaacaacaacagtctatgaataaaggtttacagcctctattaagatttatagaagaattaattaatagacacattatatctgaatttggtgataagtatactttccaatttgttggaggagatactaagtctgaattagataagcttagtatcttacaaaaagaagtacaagtatataaaactgtaaatgaagcaagggaa…	MADDVKFVNMTPTANDMQFEKWLNFLINIISALYGIDPSEIGFPNRGGGATGSKGGSTLNESDPAKKQQQSMNKGLQPLLRFIEELINRHIISEFGDKYTFQFVGGDTKSELDKLSILQKEVQVYKTVNEAREEQGLKPIDGGDVILDSAFLQSTAQEIQKDQYLDTKQKERLQLLMSYTQPQTDEPTDDSKQETTNQEVGTDNQLKGDDNVYRTQTSNKGQGRKGEKSSDFM
vB_SauM_Romulus	vB_SauM_Romulus_ORF16	vB_SauM_Romulus|_12096_12869	12096	12869	+	Phage protein					ttggaagaaatgaaatttaatgcttttgttcctatggacttaaagaaatccatagatacggaagatgatacaaataaatattctatcgtatctggttgggcttccacaccagctgttgatttgcagaatgacattataaatccaaaaggtattgatatagaatactttaaaaaaaatggatatattaactacgaacatcaacaagataatgtagtaggtatacctacagataactgttatgttgatttagaaaaaggtttatttatagaagctaagctatggaaagatgatgaaaatgttataaaaatgttagacctagctgagaaactagaaaagtcaggtagtggtagacgtttagggttttctatagaaggcgctgttaagaaacgtaacataaat…	MEEMKFNAFVPMDLKKSIDTEDDTNKYSIVSGWASTPAVDLQNDIINPKGIDIEYFKKNGYINYEHQQDNVVGIPTDNCYVDLEKGLFIEAKLWKDDENVIKMLDLAEKLEKSGSGRRLGFSIEGAVKKRNINDNRIVDELMITGVALVKNPANPEATWESFVKSFLTGTETTPDTQVDAGALRKESLASSITNLTYVTKIKDVKEYNDIWNNVVEDLTKSNNMGYEESVITLQLAKGLSRKDAEIAVMSINKKNLE
vB_SauM_Romulus	vB_SauM_Romulus_ORF17	vB_SauM_Romulus|_12883_13833	12883	13833	+	Phage protein					atgcctacggaattacaaaatattctacaagaatatgataacttagacaaagaagaagtatcaaaatctgtagaagagtctaaagaagaagtaaaagaagataaaacagaagacactaaaacagaagacactaaaacagaagaaaaagaagaaattaaaaatgaagtagaagctacagaagagcaagtagcagaagctaaagaagaaccacaagaacctgcaaaggttactgaagaagatgctaaagaagcacatgaacaagaagaaaatctagaagaagaagtatctaagtcagctaaggagtcgaaagaccctgtagataaaaaagatactaaaacagaagacaaagacaacgagaaacgaaaaaataaaaaagacaaaaaagaagaaaaagatgaa…	MPTELQNILQEYDNLDKEEVSKSVEESKEEVKEDKTEDTKTEDTKTEEKEEIKNEVEATEEQVAEAKEEPQEPAKVTEEDAKEAHEQEENLEEEVSKSAKESKDPVDKKDTKTEDKDNEKRKNKKDKKEEKDEEEEEKTSKSISDKDIVDGFRTILKSFQDIKKENEQYVTKSDLEEVTKSIQALTDKINSNEEVSKSVESNQEDKEEAVEKSVTTNNTSNEQDVVGYVAKSVQTEEQAETTEDKEEQEVEVKEESRDLSVEDREKFMSTYKEKSQNPHTNRSEVLNAYQAYLNIRNNPEQASEKDFNIVKEFANL
vB_SauM_Romulus	vB_SauM_Romulus_ORF18	vB_SauM_Romulus|_13918_15309	13918	15309	+	Phage major capsid protein			FIG00016372	isu;Phage_capsid_proteins	atgaaccaaaatgaactttcaaaaaagcaacatgcagttgctgatgaattacaagaaaaattatcgaaatccttccaaactggatatggtatcactcctgaaacacaagtggatgcaggtgctttacgtcgtgaaattttagacgaccaaatcactatgcttacatggggaaataatgatttagtattttaccgtgatgttgcacgtagaccagctgaatcaacagtaattaaatatgatgttttcttacgtcacggtaaagtaggtcattctcgttttgtacgtgaaatcggagtagcgtcagtttcagaccctaatatccgtcaaaagaccgttacaatgaaatacatttctgatactaaaaatatgtcattggcatctagtttagtaaataacatt…	MNQNELSKKQHAVADELQEKLSKSFQTGYGITPETQVDAGALRREILDDQITMLTWGNNDLVFYRDVARRPAESTVIKYDVFLRHGKVGHSRFVREIGVASVSDPNIRQKTVTMKYISDTKNMSLASSLVNNIADPGQILTEDAISVVAKTIEWASFYGDASLTSEVGGEGLEFDGLAKLIDADNVIDAKGAHLDEKLLNLASVKIGKGFGTATDAYMPIGVHSDFVTNILGRQMQLMQDNSGNVNTGFSVNGFYSSRGFIRLHGSTVMENELILDETLIPQPNAPQPATVKAEVKTNQKGKFTKEEDRAGLSYKVVVHSDEAESAPSEAQVATVTNATDGVELKITVNSMYQQSPQFVSIYRQGKETGMYYLIKRVALKDAQEDGSLVFVDKNETLPE…
vB_SauM_Romulus	vB_SauM_Romulus_ORF19	vB_SauM_Romulus|_15413_15646	15413	15646	+	Phage protein					atgttaacttataaattaaaaaatattaaaatggctactgtacatggtcaagtagaagtagacgataaaggcgtagttaaaggactaactgctaaacaagaaaaagattttgctaatttaccaggttttacacatatggaagacaagaaaacaacaaagaaagaagtaaagcctaaggaagaaaaagaagagaagaaaccaactaaaaaaacaactaaaaaagaagataagtag	MLTYKLKNIKMATVHGQVEVDDKGVVKGLTAKQEKDFANLPGFTHMEDKKTTKKEVKPKEEKEEKKPTKKTTKKEDK
vB_SauM_Romulus	vB_SauM_Romulus_ORF20	vB_SauM_Romulus|_15656_16405	15656	16405	+	Phage protein					atggtaaacagtatgtttggtggtagtttagacccttacgaaagctctttatcatatgagtatccttatcacccatctggaaacccaaaacatatagataaaagagaattagatagtattactctagctgattatggttggtcagcagatgctgtgaaagcctatatgtttggtataacagtacaaaaccccgatacaggacaacctatgggtgatgatttttataatcatatattagaaagagctataggtaaagcggaaagagctttagatatatctattttacctgacttacaacatgaaatgagagattactacgaaacagaatttaatagttatatgtttgtacacgcatataaaaaacctatattacaggtagaaaatttacaactacaattt…	MVNSMFGGSLDPYESSLSYEYPYHPSGNPKHIDKRELDSITLADYGWSADAVKAYMFGITVQNPDTGQPMGDDFYNHILERAIGKAERALDISILPDLQHEMRDYYETEFNSYMFVHAYKKPILQVENLQLQFNGRPMYDYPANWWKVEHLAGHVQLFPTALMQTGQSMSYDAVFSGYPQLAGMYPPSGATFAPQMITLDYISGMLPRQRAGRTKPWEVPPELEQLVIKYALKEIYQIWGYDDITLCVA
vB_SauM_Romulus	vB_SauM_Romulus_ORF21	vB_SauM_Romulus|_17014_17889	17014	17889	+	Phage protein					atgcaaaaaccttttatgataggtactaataataatacttctaatataattaataagtctactatgtatacatctacaacacaagcagatgaacaagaacaaaagttatctacagctagactagagtttgacactaaggatatgagaagatttgtcaatgatagaggtataaaggtactgtgggaaagagcttacttttgtccttgccttaaccctgacacaggacatcctagagtagattgtcctaggtgtcacggtaaaggtattgcctatttacctcctaaagagacaataatggctattcaatctcaagaaaaaggaactaacaatttagatataggaattttagatactggtacagctataggaactacacaactagaaaaacgagtatcttat…	MQKPFMIGTNNNTSNIINKSTMYTSTTQADEQEQKLSTARLEFDTKDMRRFVNDRGIKVLWERAYFCPCLNPDTGHPRVDCPRCHGKGIAYLPPKETIMAIQSQEKGTNNLDIGILDTGTAIGTTQLEKRVSYRDRFTVPEVLMPQQLIYHVTKERIQKGIPLYYDVKEVTFITSNDGNVYEDDYNIENNRLFMDAKFENKTISLNILMVLRYVVSDILKESRYQYTKFNQPNTKFENLPQKLLLKREDVIVLPEPFKVNDGIEEDLEIQVEDPKKESKDNHSGGFFGGML
vB_SauM_Romulus	vB_SauM_Romulus_ORF22	vB_SauM_Romulus|_17889_18509	17889	18509	+	Phage protein					atgcctataaaagcaactagacctaagttatttagagacaagaactataaaaatataggtaagagaacagtagatgctatgcgttctgatattttagatagattacaagctacagcattacaagtagataatgtaagtgtcaaacgcatgcctacttatctacaaataactgagaaaaagctagagaagcaaggtgtaatagaccttaagaaagcttttgctcattcatctaaaaagaaaaggactaaagatggtggttggtatctaacggtgcctataagaataaaaacaagtaagatgaataataaaacataccaagacttaaggtctttaaaaatagacagttcaagtaattcagtatctactcttactgattatctagaaggtagacgaagtaat…	MPIKATRPKLFRDKNYKNIGKRTVDAMRSDILDRLQATALQVDNVSVKRMPTYLQITEKKLEKQGVIDLKKAFAHSSKKKRTKDGGWYLTVPIRIKTSKMNNKTYQDLRSLKIDSSSNSVSTLTDYLEGRRSNISHPSLKPASKSSRITKVRNGKKSSYFMFRTVSSKSPASSWILNRDKVNENNFSKTTLKYVRNLMNWKIKNLM
vB_SauM_Romulus	vB_SauM_Romulus_ORF23	vB_SauM_Romulus|_18528_19364	18528	19364	+	Phage protein					atggcaataacatcagtagactcatatttattagagcaaataaagcccagattacatacagtactaagtaattgttatattatagatgaagttttaaaagactttgattatcaaactagggaaatgttcaaagaggctttttgtggtaagaacgcaaagcacgaagtaacagtagggttcaatttccctagctttaaaaacaactacgaagctcattacctaatacaactagggcaaggtcaagaggttaaaaactctttaggtagtatacaagggtcttatctagaagcttcgggtaacacatatagtgaacaatcagtagctaaaagagaaggtaatcgtttagtatttcatgtatctaaacctatttctaatgtaataagagtagaagacatagcg…	MAITSVDSYLLEQIKPRLHTVLSNCYIIDEVLKDFDYQTREMFKEAFCGKNAKHEVTVGFNFPSFKNNYEAHYLIQLGQGQEVKNSLGSIQGSYLEASGNTYSEQSVAKREGNRLVFHVSKPISNVIRVEDIAFDSYDDVKVSDNTVSFNYTNNETYEGYNANIVYVEKTNDSKGLVKGITIEEQVTIVGMSYNVDVARCLDAVLKMILISMRDSIEEQQTFQLQNLAFGDIAPIFQDGESSIFGRPTIIKYTSSLDLDYTITQDINKITFKNKGAKR
vB_SauM_Romulus	vB_SauM_Romulus_ORF24	vB_SauM_Romulus|_19364_19570	19364	19570	+	Phage protein					atggttaagaaaacacctaaaggtaaaacctttacaggttatgtacatatagatacatttttaaaaacagcacagaccttgtttaatatgaaagagtcacaggtagcaggttttaaagcctacatggaaggtaaacactacctgttcaatgaaaaagactttattccatttttagaaaagtatttaggtagagaattagaaatttaa	MVKKTPKGKTFTGYVHIDTFLKTAQTLFNMKESQVAGFKAYMEGKHYLFNEKDFIPFLEKYLGRELEI
vB_SauM_Romulus	vB_SauM_Romulus_ORF25	vB_SauM_Romulus|_19593_21353	19593	21353	+	Phage major tail sheath					atggcagttgaaccgtttccacgaagacctgtcactcgtccacatgcagtcattaatgtagacagtacaggtatcggtaaatcagctagctccagtgaaaagattttatgtttaattggacaagctgaaggtggtaaacctgataccgtatatgaattaagaaactacgcacaagctaaaagactattccgctcaggtgaattacttgatgcaattgaattagcttggggttctaatccacaatacacagcaggtaagatttttgctatgcgtgtagaggatgctaaaccagctacagctgaagtaggcggattgaaagttacttcacagatttatggtaacgtagctaacaacattcaagtaggattagaaaaaaatacaatcagtaattcattacgt…	MAVEPFPRRPVTRPHAVINVDSTGIGKSASSSEKILCLIGQAEGGKPDTVYELRNYAQAKRLFRSGELLDAIELAWGSNPQYTAGKIFAMRVEDAKPATAEVGGLKVTSQIYGNVANNIQVGLEKNTISNSLRLHLIFQDDRFNETYDNIGNIFTIKYKGSESTATFSVEHDKETQKAKRLVLKANSTEVKSYDLTGGAYATTNAIINDINQLPDFEAKLSPFGDKNLESYLLDPMTDVNIKDKAEYVKAVFGDLEKQTAYNGLVSFERLVSEQAPKNVEVDAHEESATVTAVSPIQEITPFELTKLSGGTNGEPPATWADKIEKFAHEGGYYMVPLSSKQSVHAEVASFVKERSDAGEPMRAILGGGFNETKEQLFGRQSSLSSPRVALVANSGIFTM…
vB_SauM_Romulus	vB_SauM_Romulus_ORF26	vB_SauM_Romulus|_21416_21754	21416	21754	+	Phage protein					atggcatcggaggctaagcaaagtgtccatactggtaataccgttatgttaatggtaaaaggtaaaccagttggaagagcacaatctgctaaaggtcaacgtgaatacggaactactggtgtatacgaaattggtagtattatgccacaagagcatgtttacttaaaatatgctggtacaattacactagaacgtttacgtatgaaaaaagaaaacttcgcagatttaggatatgcttcacttggtgaagagattcttaagaaagatattattgatatcttagtagtagataacttaacgaaacaagttattattagttaccatggtttaactaaatag	MASEAKQSVHTGNTVMLMVKGKPVGRAQSAKGQREYGTTGVYEIGSIMPQEHVYLKYAGTITLERLRMKKENFADLGYASLGEEILKKDIIDILVVDNLTKQVIISYHGLTK
vB_SauM_Romulus	vB_SauM_Romulus_ORF27	vB_SauM_Romulus|_22544_22681	22544	22681	+	Phage protein					atgacaaacaggaaaacaataggtaaagtaagtaattcaagggcaacatggaaaattaaaccaacaacaagaattaaaaaagataaaacaaaatattctagaaaaaataagcataaaggtattgacaattataaataa	MTNRKTIGKVSNSRATWKIKPTTRIKKDKTKYSRKNKHKGIDNYK
vB_SauM_Romulus	vB_SauM_Romulus_ORF28	vB_SauM_Romulus|_22718_23167	22718	23167	+	Phage protein					gtgaaaactttttattcaggcagaagaacaacaagtaaaaacaggcaagtaaagaagcattataaacaaatgactaatcaagaaataattatatgtaggaacttactaaaagaggcttataataaaaataattactttaagttaacaaatcacttcaaaggtaaatgtaagaaaccagtaaattttaaagcgtttgttcattatatacataataagaacttagatattatagaatataatgaaacattatacaataacaaaatacaacgtagggtagttgttagacacccttatgtagtaaaagtaaataataaattatcttaccaatatttagttatagaagttgaaacaggtgaagttgtaactatgtactataacagagtcacagataaccacaaa…	MKTFYSGRRTTSKNRQVKKHYKQMTNQEIIICRNLLKEAYNKNNYFKLTNHFKGKCKKPVNFKAFVHYIHNKNLDIIEYNETLYNNKIQRRVVVRHPYVVKVNNKLSYQYLVIEVETGEVVTMYYNRVTDNHKTLNLNDYYDKNLKIKY
vB_SauM_Romulus	vB_SauM_Romulus_ORF29	vB_SauM_Romulus|_23224_23532	23224	23532	+	Phage protein					atgacaaataaattaagagctatccatgaagaaatgaaaattgagttacataaattcccacagaatgtagatttaacaagtaagacaactgctattgcaatcaatcaaattcttgacaagtttaaaaccttaacggaacaagcaggtaaaatcactaaaaagtattttgagggtcaagagattttgacgattgattttgaatattatgactcacttcaagattactacatttacttacttaaaaatagtgaaacaattgaacaaaggttacaagaaattgaaaaaagagtagctgaatatgttaagtaa	MTNKLRAIHEEMKIELHKFPQNVDLTSKTTAIAINQILDKFKTLTEQAGKITKKYFEGQEILTIDFEYYDSLQDYYIYLLKNSETIEQRLQEIEKRVAEYVK
vB_SauM_Romulus	vB_SauM_Romulus_ORF30	vB_SauM_Romulus|_23633_24049	23633	24049	+	Phage protein					ttggaaaaagaacaaaaagatattaaagatatgacacctgaagaaattgatgagttaaaatatcagcaacgaaaagataaagagcgtgttattaacaaagtaattaaaggtgttaatgatgtatgggagaaagaatacaactttgaagaattagatttaaaattcaaagtaaaaattagattacctaatgctagagaacaaggtaatatcatggctttacgttctgcatacttaggtggaatggatgcttatcaatctgaccaagttattaatgcttatcagatgttagctactctacaagaagtaggggtagaagtacctaaagaatttagagaccctgaagagatttataacctaactccacttgctattatgtgggatgattggttagactttatg…	MEKEQKDIKDMTPEEIDELKYQQRKDKERVINKVIKGVNDVWEKEYNFEELDLKFKVKIRLPNAREQGNIMALRSAYLGGMDAYQSDQVINAYQMLATLQEVGVEVPKEFRDPEEIYNLTPLAIMWDDWLDFMTSFRY
vB_SauM_Romulus	vB_SauM_Romulus_ORF31	vB_SauM_Romulus|_24141_24599	24141	24599	+	Phage protein					atgcgtgagtttaatgtgctacctaccgaacaacgttttaaagatttagatgactatcaaatagagtttattatagctaacatgaatttagatacaaaagaaatgatggaagctagagacggtaaaaactatgatatgaaagcggaagacgtagacacatcatggttcgaagcgccgacagatgaatttgatgttgttcctgatttcttagacttagatgatttaaatacacaagtagataaaagtttaagtgagaaagaaaagatagaaagagatagacgagttgaagctgagttagaagatgaaaccgagggattaacaactcaacatttagctatgatggaacacataagacaaaaacaaaaagagcttgatgaaagtttaggtattgataacaaa…	MREFNVLPTEQRFKDLDDYQIEFIIANMNLDTKEMMEARDGKNYDMKAEDVDTSWFEAPTDEFDVVPDFLDLDDLNTQVDKSLSEKEKIERDRRVEAELEDETEGLTTQHLAMMEHIRQKQKELDESLGIDNKETTQEDINKAIEDVDDWYM
vB_SauM_Romulus	vB_SauM_Romulus_ORF32	vB_SauM_Romulus|_24653_27634	24653	27634	+	Phage DNA transfer protein	putative tail lysin				ttggcaatgaatgacgattataggttggtcttgactggtgatagttctagcttagaacaaagtttaaaagctatagagatgtacatggatgcgttagagtctaaaaacatagatgcaccattaacaaacttcttagagaaattaaaagtaatagcaaaagaagtaaaatctgtacaaaacattatggataaacaaagtgataagtctttaatatcaccaaaagctatggatgaggctattagttctacacagaatgtaactaagaatataaacgacctaaagaaagctttaaatgacatacaaacagataatattacaaagggtatagctcctgaccctgaagtagagaaagtatatagtaaacttaataagacactaaataatacacaaacagaacta…	MAMNDDYRLVLTGDSSSLEQSLKAIEMYMDALESKNIDAPLTNFLEKLKVIAKEVKSVQNIMDKQSDKSLISPKAMDEAISSTQNVTKNINDLKKALNDIQTDNITKGIAPDPEVEKVYSKLNKTLNNTQTELEKVASQKIGSDSDITNRIKEMKTLNQVTEEYNKLVKDASSAKEYTKQLRANRNMVRGHISRSEGSNRMSYDQGARVRSELGKVDTFEKQREANNRRIKENQDRYRGYRQQQQDLVGKRARGEISSEDYKKQSASIKMMIDESEKLSEVYRKTGAELDKSINYYKNSAKKQFAQREIEQQRGTMGKLFQDRLPSIGAHATMAVTALAGGMYMKGASLSEANRPMVTSLGQNSDNMDIDAVRNTYGDLSIDNKLGYNSTDMLKMATSY…
vB_SauM_Romulus	vB_SauM_Romulus_ORF33	vB_SauM_Romulus|_28090_28959	28090	28959	+	Phage lysin, N-acetylmuramoyl-L-alanine amidase (EC 3.5.1.28)				idu(2);Phage_lysis_modules	atgaaagtatactattgtttatatgttttaacttatggtattaatgataaatcacaaagtaaagacaggcaaaaagcagaagaaaaaagagaaaagaataatgattctagagaaggaaatgtaacagtatactcacatttcttagaccatttagcagataacctaacaaataaaggtagtagttctaacgacagttcatcaggaggaacacttgactaccttgatggtaaaaactttacggataaagacgtaactaagcatgacctaggtaaaactgctaaaggtgtaaacgccgaaatgttaaataaatggattgagtctcaagcacctagtaattctaaaatgcgtggtttaggtgagctttatatgaaagcaggtaaagagtcaggacttgaccca…	MKVYYCLYVLTYGINDKSQSKDRQKAEEKREKNNDSREGNVTVYSHFLDHLADNLTNKGSSSNDSSSGGTLDYLDGKNFTDKDVTKHDLGKTAKGVNAEMLNKWIESQAPSNSKMRGLGELYMKAGKESGLDPRYLVAHSAVETGWGTSNLSKGGDPNKGNWFGIGAFDNNPNNGFNYGLGIVGGAKWIRDNFYNKGQKNLHDMRHNNGVHEYATAGNWDTMIASIMKGSDKFIGGGGGGSDVMPRHALKNDHQPKNLKYNIEVPKSKNPNETGKAIGRKLKQLLESNF
vB_SauM_Romulus	vB_SauM_Romulus_ORF34	vB_SauM_Romulus|_29018_29848	29018	29848	+	Phage DNA transfer protein	putative tail lysin				atgtctacagaacaactaagagaaaagaataataaatcagaaactaaaaacttaaaaacttacagtaacctattagatagagcacaacaaattatagaagatgctaaagcgctagactcaggaggttcagacagtagttctgactcagggggttcagcttccgatgtagatggagaaggtgcgggtaagatttacaaattccttaaaggtaaaggtttatccgataaccaagtaggtgccgttatgggtaaccttaagcaagaatcagggcttgaccctaatgcaaagaacgcctctagtggtgcttttggcattgcacaatggttaggtagtaggaaatcagaccttgatagctttgctaaatctaaaggtaagaagtctaatgacttagacgcacag…	MSTEQLREKNNKSETKNLKTYSNLLDRAQQIIEDAKALDSGGSDSSSDSGGSASDVDGEGAGKIYKFLKGKGLSDNQVGAVMGNLKQESGLDPNAKNASSGAFGIAQWLGSRKSDLDSFAKSKGKKSNDLDAQLDFLWKEMSSGQNSDMLKNAGWSKSGSLEKNTKAFAQGFERMGAGEAMMSTRVNNAKSYVSKYGKSGGGGGGGGAIPSSYTSVLRNPILSSASGSTASQNNVSVNVSITGTNDKRDAEEIGKGIKSTFGDDLDIFSNTYKRNY
vB_SauM_Romulus	vB_SauM_Romulus_ORF35	vB_SauM_Romulus|_29900_32332	29900	32332	+	Secretory antigen SsaA-like protein	tail lysin				atgtatagaattagacgacctaagataagaatagagatagtaacagatgacaatacatttacattaaggtttgaagatactaaagattacacaggaaatcagtttgcttcaaaattaataaacttccaaactaaaaatgcaatggaagatgacagtgcagtattccaaataacaatggcaggggatacatactgggataagttagtaatggcaaatgatattgttaagatatatattacacctaacaatgaccctaaagataaggaaggaaataaagagaaacttatacaagtaggtatggtatctcaagtttctaaagtaggaagctatagtaatgaccaggttcagtttagaataacaggtcaatcttttgtaaaaccttttatgaaatttggttta…	MYRIRRPKIRIEIVTDDNTFTLRFEDTKDYTGNQFASKLINFQTKNAMEDDSAVFQITMAGDTYWDKLVMANDIVKIYITPNNDPKDKEGNKEKLIQVGMVSQVSKVGSYSNDQVQFRITGQSFVKPFMKFGLGVIQEVQAVLPTVGWLVDGDGENQVKFTGSSAKDVMQGIIQRFIPYMKYNYTDKTYNTLESYLDYDDLSSWDEYEKLTEVSAFTNFDGTLKQLMDLVTARPFNELFFRNSDKHKGKAQLVLRKTPFNPTEWKALEYIVVPTEDFIEEDVGKSDVETYSIFTVKPAGMLKELTGDVFSKPQFHQELVDRYGYSKYETENLYIGTKSGSATEDSETTGGDNGHERVTYDRLLKDLNNYGRESISKGLDKYSSKISSKYNNITKPEVKS…
vB_SauM_Romulus	vB_SauM_Romulus_ORF36	vB_SauM_Romulus|_32338_33231	32338	33231	+	Phage protein					atggcaacggataaacaagttaaagatgttatagataaatttatagataatcttttcaattttgaagtattaaccaaagaaaaggttgaagaaaaagataaggaagttaaaaagataactacagaagacgtatacaataaagttgtttatattagaccatatgtaggtgttatacaaagtataacacctagacaggtaacatatgatagttttactaataatggtacagatatagaagctaaactcacacttagaaaaataagttatactactgataatctcacagtacctactgatgcattatcaacttgtatggtacatatggtagaaagaaatggtgtacttgttatagattactttgatgagttacagaacatactgtatggtagttacatggat…	MATDKQVKDVIDKFIDNLFNFEVLTKEKVEEKDKEVKKITTEDVYNKVVYIRPYVGVIQSITPRQVTYDSFTNNGTDIEAKLTLRKISYTTDNLTVPTDALSTCMVHMVERNGVLVIDYFDELQNILYGSYMDNEHIFDEDVPVSTLVTLDLKENLNNYKHIQYMFKGNTDKNPFESKDIVPLDTYNLLYWMYKKRNVELKNPLTVNYFFTGKSFYTIFGKGHKYKVDIDKFKIGDILFFGRSDDNIGIYIGDKKFISLMGTFPKDNTSISTYKLDDYWDDFNGRVMRFDEDDIAWW
vB_SauM_Romulus	vB_SauM_Romulus_ORF37	vB_SauM_Romulus|_33222_35678	33222	35678	+	Glycerophosphoryl diester phosphodiesterase (EC 3.1.4.46), phage variant					atggtggtaagattacaatcttctttaggtagaagtttaaaaaagatagactcagaagaacttaatgttaaaggtctattattaggtacagtaagcaaaataaattataagtaccaaactgtagaagttaaaataaatagcttaacattaggacataaccctagtgatgatggcaagttagctgttccttatcctaaagattatgtaggaagaacacctgaaggtagcgtgtatggcagtaatactttaataacggaaggaactactgtactgttaggatttattaatgatgacattaattaccctattatactagctatctatggtaatacagaagcaaaccaactcataaatacgaatcctttagagggtggtaaaatgagtaatgatgatgtttat…	MVVRLQSSLGRSLKKIDSEELNVKGLLLGTVSKINYKYQTVEVKINSLTLGHNPSDDGKLAVPYPKDYVGRTPEGSVYGSNTLITEGTTVLLGFINDDINYPIILAIYGNTEANQLINTNPLEGGKMSNDDVYKYSSALYSILPDLTYTYKDGEGTSIKTFNGKSFLSITSGDKEKPLSSDFYTGTEYQDLFPSYYSNKNLIEPRIQKAPNMLFKHQGLYFDDGSEDNHVTTLFISEKGDVRASVLDKSTQKRTTQEMSHDGSYRVIKQDDDLLLDSAQVWVEFGINDNNVFYIKNPKHMFEFNDKGIYLDDKPILDTLDASITESIDRLKEVQKELDDINYLLEGVGKENLEELIQETKKSIEVSSKASSDVTTMKSQISNVSSRAEGIITQFQEFRD…
vB_SauM_Romulus	vB_SauM_Romulus_ORF38	vB_SauM_Romulus|_35790_36641	35790	36641	+	Phage protein					atgcctcaatcagatggaaagaatacaataagacgtattgcattacgttttccaacagcaagcggtaaatataatatgtaccgtttcaaagtaaaccctgaaagttatgaaatagatgcaccacaaagaacatctataactaaaactaaatcagacattattgttgaagactatggtaaagatatagagacaataactttttctggtactactggatttagacctgtaaaagaagtagatggtactaaaacaggaaaacaaaaaatagaggaactacaagaacaagtagaagcatacgctaagcagggtggagatggtagcgtagcaggagcttatatagagttctataactttactgatgataaatattacaaagtacatctagcaccgcaaggttta…	MPQSDGKNTIRRIALRFPTASGKYNMYRFKVNPESYEIDAPQRTSITKTKSDIIVEDYGKDIETITFSGTTGFRPVKEVDGTKTGKQKIEELQEQVEAYAKQGGDGSVAGAYIEFYNFTDDKYYKVHLAPQGLKITRSKDESLLYRYEITLVVIGNLAEADRGSVTSAEFGNVKPNAKQRVDEGVNDLDSNARKTRNKNNQIVSQFENKSSQSSSNSSSSGSRYGTAGTLRGGSGIRTGGSEGNRDGMSNIGIYNPRQNTNGLSSTVDDMALKIGYGDGGVSR
vB_SauM_Romulus	vB_SauM_Romulus_ORF39	vB_SauM_Romulus|_36641_37162	36641	37162	+	Phage protein					atgaataattatatacctcaaccacaaggattattaaggtttttaaatggattagagttagacatgtcttacacacatatgaacttattagatgaggaagtaccttttgtttctaaattctatacaccacaaatacaactaagtgaacttgcaagaataaaattaaaagagattaagtctactgatatccctactttagaaagaacatttaacaacaatacaatagttaataaagtagaacaaacaagtttaaagttacaatcacctagaatgtatttaattatgcaatctatcgtaatggaagcttacgctattgtaaactgctttgtagaaagtcctgaatacttaaaatatttaacagaaaaagatgtatctatagtaagaagtaatgttaactac…	MNNYIPQPQGLLRFLNGLELDMSYTHMNLLDEEVPFVSKFYTPQIQLSELARIKLKEIKSTDIPTLERTFNNNTIVNKVEQTSLKLQSPRMYLIMQSIVMEAYAIVNCFVESPEYLKYLTEKDVSIVRSNVNYVADYLSDYEEYNSIVLDLRDLDLCFGSLELQLPLIKSEVV
vB_SauM_Romulus	vB_SauM_Romulus_ORF40	vB_SauM_Romulus|_37162_37866	37162	37866	+	Phage protein					atgagatttagaaagcatgaagtacaatcagaagaaaccttacaagctatatcacaaaggtattatggtgatgttagttactggttagatttaatagaacataacaatctacaatatccttatattgtagatacagatgaagaaaagaaacagaaccccgagcacttaataactaaaggtgatattattatcatacctttagattctgagttaacagactcggtttctaaagaaataacatcaagagacaaagatgtattagtagaattagctttaggtagagacctaaatatgacggataataacgagtatatagacgctcatggaacagatgatgaaatattagccctatcttcagatggtagaggagaccttgatatagttaaaggcatagataac…	MRFRKHEVQSEETLQAISQRYYGDVSYWLDLIEHNNLQYPYIVDTDEEKKQNPEHLITKGDIIIIPLDSELTDSVSKEITSRDKDVLVELALGRDLNMTDNNEYIDAHGTDDEILALSSDGRGDLDIVKGIDNIKQSLRARLLTPKGSLLLHPEYGSNIHNLFGLNIPEQATLIEVDVLKTLTSDSRVKSANLKGWEIKGNEYYGSFNVEIKSVEESIDFVLGQDDSGVFALFD
vB_SauM_Romulus	vB_SauM_Romulus_ORF41	vB_SauM_Romulus|_37881_38927	37881	38927	+	Phage baseplate			FIG01305804	isu;Phage_baseplate_proteins	atgagaacaagaaagttaacacagatattatctaggttaatggataagacgatacaaggtacaagcaaaataacagactttacacccggttcagctgtacgctctcttttagaagcagtagctttagaaatagaacagtattatatattaacaagagaaaacattaattggggcattcaagaagggattattgaagcttttgattttcaaaaaagaaaagctaagcgttcttatggtaatgtagatattcaattttaccaacctttagacatgagaatgtatatacctgcaggtactacattctcatctactaggcaagaataccctcaacaatttgaaacattagttgattactatgctgaagaaggaaccactgaaattacagtagaagtttactgt…	MRTRKLTQILSRLMDKTIQGTSKITDFTPGSAVRSLLEAVALEIEQYYILTRENINWGIQEGIIEAFDFQKRKAKRSYGNVDIQFYQPLDMRMYIPAGTTFSSTRQEYPQQFETLVDYYAEEGTTEITVEVYCKEVGIVGNIPEDIINTIASGSSLIRTITNPTSFNTGTKEESQEDFKRRFHMFVESRGRATNKSIRYGTLQVPDVDGVYVYEEVGHVTVYAHDKNGNLSATLKNDIITALEDYRPSGIKLDVVGVEKEEIDVSAVVTISNKARIGDTLQRHIESVIRGYLNSLTTSDDLIINDLIQAIMNIDDNLIYDVAFKNLSTNIEVSSKGIIRAGDIKVELI
vB_SauM_Romulus	vB_SauM_Romulus_ORF42	vB_SauM_Romulus|_38939_41641	38939	41641	+	Phage protein					atggctaattttttaagaaacttacaccctttattaagaagaaataagaataataaagataaccaagaccctaactatgctttaataacagcacttaatgatgagatgaacaacatagagtcagacaccattaaaagcaaacttcaatcatcattaaaaactaccacaggagattacttagataagtttggggattggtttggtgtatacagaagaataaatgagaatgatgacagctatagaaaaagaattataaaatacttattattaaaaagaggaactaacaacgctattattagtgctattaaagattacttagataatgagaatataaatgttagtgtatatgaaccttttaaaaatatattctataccaataaatcaaaattaaatggtgaa…	MANFLRNLHPLLRRNKNNKDNQDPNYALITALNDEMNNIESDTIKSKLQSSLKTTTGDYLDKFGDWFGVYRRINENDDSYRKRIIKYLLLKRGTNNAIISAIKDYLDNENINVSVYEPFKNIFYTNKSKLNGEDYLMGYYYRFAVINVSVDGYFPLEIIDVINEFKPAGVKLYLTYDGATTIKGDGVVKWLKNLPKIETYTDLDRLLGYDETFYGHLNMSEATAEQSDKTRFRTNKSTLNSEDILSGSSNIGRRFINYAYVTTYAYEPTSTSAVTHIASLNDKGKEAPLDYYLYTSLKNTNDINISMETAYGVSYLYNNFNVGEFISRYKPNIDITRDNAKKQISDFVGELTIDFFAKALVSPDESLPIKLQIFDFRTNEWLTVSETELSFYEKNIGVN…
vB_SauM_Romulus	vB_SauM_Romulus_ORF43	vB_SauM_Romulus|_41745_42266	41745	42266	+	Phage protein					atggctatagcaacaaatgcttcacatgtagaattagctaaatacattgtaagtaaggctgattctatttatttaacaattggtaaaagtacagcgtggtctaatgaaacaagtccacctcaacctgaagaaacagcaacatcattacaagaagttatcggatataaaaaagcaactaaggtagcattagttagacctgcaaaaacaacgggtgatgaaagtaaaaaagaaattacatatggtaataaacgatgggtagaaattgactcagctaatgcagttgctgaaggtgctaagtgggtgtacttagaaagtagtattgttggagatgagttacccttaggtacgtatagacaagtaggatttgttatggatttgttagctaaagatagtatttct…	MAIATNASHVELAKYIVSKADSIYLTIGKSTAWSNETSPPQPEETATSLQEVIGYKKATKVALVRPAKTTGDESKKEITYGNKRWVEIDSANAVAEGAKWVYLESSIVGDELPLGTYRQVGFVMDLLAKDSISKFNLLPSEVQSTGTLLFYDNKQFQNRSEQTTVKERFIIEV
vB_SauM_Romulus	vB_SauM_Romulus_ORF44	vB_SauM_Romulus|_42286_45744	42286	45744	+	Phage virulence-associated protein	Tail protein / Putative adsorption associated tail protein				atggcaattaattttaaaagttctccatacttagatagatttgaccctacaaaagatagaacaagagtactatttaatccagatagaccactacaacaatcagaactaaatgaaatgcagtctattgaacaatattacttaaaaaatttaggggattctatttttaaagatggggataaacaatcaggattaggttttacattaactaaagataatgtactacaagttaacccaggttatgtgtatataaatggtaagatacgttactatagtagtgaagacactgttaaaattacgggtgtaggtaaagaaacagtaggtattaaactaacagaaagaattattacacctgatgaagataatagcttattagaccaaacaagcggagttcctagttat…	MAINFKSSPYLDRFDPTKDRTRVLFNPDRPLQQSELNEMQSIEQYYLKNLGDSIFKDGDKQSGLGFTLTKDNVLQVNPGYVYINGKIRYYSSEDTVKITGVGKETVGIKLTERIITPDEDNSLLDQTSGVPSYFSKGADRLEEKLSLTVNDPTSATIYTFMDGDLYIQSTNAEMDKINKVLAERTYDESGSYKVSGFELFSEGNAEDDNHVSVVVDAGKAYVKGYKVDKPVSTRISVEKSRELGKAENESTVFNKSSNNITLANTPVKDVQRVTAQVLVDKERVTRSSTGDSQDYLSNKTAFEVVRVWTETSPGQTTKEYKQGEDYRLTDGQTIDWSPSGQEPNGGTSYYVSYKYNRKMEVGKDYEVSTVGEGVGKRWSINFTPVNGTKPIDQSVVLVD…
vB_SauM_Romulus	vB_SauM_Romulus_ORF45	vB_SauM_Romulus|_45796_45966	45796	45966	+	Phage protein					atgcctacagaatatagagacccttactcacaagctaaactctttattcctactgtagaagaaaaagctataaaagaaatggaacaaacatataaagataaactacaagaagttaatgagcttattgatgagcttaaaaaattgaaaggtgattacacacatgacgtttaa	MPTEYRDPYSQAKLFIPTVEEKAIKEMEQTYKDKLQEVNELIDELKKLKGDYTHDV
vB_SauM_Romulus	vB_SauM_Romulus_ORF46	vB_SauM_Romulus|_45956_47869	45956	47869	+	Phage capsid and scaffold			FIG01304444	icw(1);Phage_capsid_proteins	atgacgtttaactacacacctctaacagaatcacaaagattaaaggatatgtaccctaaagtaaatgaaatgggtaaatacttaaaagaagaagttaacttatctgatttaaaaacgattagttatcctgatttaaataatgttttaaatttcatacaagactcaggtgactactttgtaacacaagcaagaaacaccccgcaaggtgtaagtaatatagggtttttacacttagataaaaagggtagtacttattataagttatattatgccccgtctaacacaaataaattgtttgtgaaaacttattataatggtactgtctatgattgggttagttttaaactagatgaaggtacattatacgattcaggaaatacaattaatgtaaaaaattta…	MTFNYTPLTESQRLKDMYPKVNEMGKYLKEEVNLSDLKTISYPDLNNVLNFIQDSGDYFVTQARNTPQGVSNIGFLHLDKKGSTYYKLYYAPSNTNKLFVKTYYNGTVYDWVSFKLDEGTLYDSGNTINVKNLTESTTQFATLINPPKSNLNTGWINYKESKNGTSALAEFNPINSTSTFKMIRKLPRQDQQPNLLRDSLFTLPMTDVANIRTDYIDNTSFWGFTNNASTSTVRYMGENTIQLDDGGESYPTVMSKRFRIGDELYVGDTVTMSVYIKVNDPNLLNGNFPYFEIAGYNYVYQDNNPYTGGRREVNYYDLSTEWKKFSFTFTLQSYNQESSNDRVNYISALLRFNCSNSTNNGAIVYYALPKLEKSYSVTPFITHTYDKRKYDEIWSNWTE…
vB_SauM_Romulus	vB_SauM_Romulus_ORF47	vB_SauM_Romulus|_47887_48243	47887	48243	+	Phage protein					atgataaagtatgacattggtaaagacgaaattgtgttacacttaaaagataataaatatattatgggatatactattgtaggtggatatgaagagaacaatggtgatgtaaaagtatcaaggtctattctacctgatggattctttgttgattttgttagtaataagtatgcgtattataagaacactaacgaagtaatatataataaaagctttgaagataactcgaagagtgtagaggatatagaataccaaccaccagaagagtttgtacctaaagaagactacaaaaaattagagagtgaagtagaggaactaaaaagaatgttacaagaattgttatctaagaaaggataa	MIKYDIGKDEIVLHLKDNKYIMGYTIVGGYEENNGDVKVSRSILPDGFFVDFVSNKYAYYKNTNEVIYNKSFEDNSKSVEDIEYQPPEEFVPKEDYKKLESEVEELKRMLQELLSKKG
vB_SauM_Romulus	vB_SauM_Romulus_ORF48	vB_SauM_Romulus|_48249_49613	48249	49613	+	Phage capsid and scaffold			FIG01304444	icw(1);Phage_capsid_proteins	atggcactaaattttacacctattacggaaaacagtacaatagcagacctaacaaaacaagttaataacataggtagtgtattaactgaggatagaaatatctttgaagtaactacagacttacaattagacgtaagtaaagcacagaaagttaagttaacaacggatagaggattagctaaagatatagattataccaattacttaagagacattaaaaaagtaggtttatattacataggagcacgtacattggctactatgtatgataaaccagatatggaaaatatagatgtattactgcaagtattaacattagatactgaggatagagtaatacaaatattgtatacattgtcaacggaggacagtaaatcaaaagtgatgcaccgattcgtt…	MALNFTPITENSTIADLTKQVNNIGSVLTEDRNIFEVTTDLQLDVSKAQKVKLTTDRGLAKDIDYTNYLRDIKKVGLYYIGARTLATMYDKPDMENIDVLLQVLTLDTEDRVIQILYTLSTEDSKSKVMHRFVTNYQTSQWQVVQSLPNNKYTSHIGGSPFDINTQGTYYVSNMSDMPSGVYEGFLQVSIDSNDNRMLRLTDSNTGKEYLNVKKSYDNWGDWRTDLDVQKISKYLVSNVNGDAENNNYSLSVYTSDNITFQQAIAKHIEETSKTVFTFYIQGGVSGSPSTVSCRGIFISDSNNYTNLYGVYTAIGTDGRTINGSVNGNTWNTTKTLPGFKELWNGAHNFKDTNKKETMSDSISNYQYVEIYTRYRALQNTKGTDKTGTLCHKFYIDGDG…
vB_SauM_Romulus	vB_SauM_Romulus_ORF49	vB_SauM_Romulus|_49702_50157	49702	50157	+	DNA helicase, phage-associated			FIG01115708	icw(2);Phage_replication	atgcagttaagacaacagaatatatatacatatgtagattttgatgaaagtgacgggtatattaaagatatcatacttaagcgtgttcataaaacgttaggagctaagaaagagggctatcaacatagcttagcttttaaacgaggtgtgtgggatggttatgtggatttctacgattatgctgagaacaaattccctagcgggttgttacctaagatgataacattactaggtgagttacaatcaagacataactttcaatacgaaattattgatgaaaaatctgaaagctttttagctgaagaagatattgatgatgaaatacaactactagataataacgtaggtaagattacattacgtgactatcagtatgaagctgtgtttaatagtcttgtc…	MQLRQQNIYTYVDFDESDGYIKDIILKRVHKTLGAKKEGYQHSLAFKRGVWDGYVDFYDYAENKFPSGLLPKMITLLGELQSRHNFQYEIIDEKSESFLAEEDIDDEIQLLDNNVGKITLRDYQYEAVFNSLVNYNGICKQATNAGKFCPL
vB_SauM_Romulus	vB_SauM_Romulus_ORF50	vB_SauM_Romulus|_50384_51697	50384	51697	+	DNA helicase, phage-associated			FIG01115708	icw(2);Phage_replication	ttgaaaacagaggttgctagcggtatcatagaccaactattaccacaactagaaaaaggagagcgtgtagctttttttacaagttctactgagatttttaatcaatctgctgaccgtttaagtgaacgattgaatataccagtaggtaaagtaggttctggtaagtttgatgttaaacaagtaactgtagttatgattcctactgttaactctaacttaaaagaccctacagaaggagtaaaagtatctgctaaagtaaacttaagtaaaaagatagctaaagagatacttcctaaatttgaaggtggtaaaaatcaaaaaaggttacttaagttattattagaaagtacaacacctaaaactaaagtagagcagaatgtgcttgatatacttcaagat…	MKTEVASGIIDQLLPQLEKGERVAFFTSSTEIFNQSADRLSERLNIPVGKVGSGKFDVKQVTVVMIPTVNSNLKDPTEGVKVSAKVNLSKKIAKEILPKFEGGKNQKRLLKLLLESTTPKTKVEQNVLDILQDIYHNSKTDAEVLMALNNHNVIFQKEVRKKNQKSYDKYHKMREFLDSIAVMIVDEAHHSKSDSWYTSLMSCENALYRIALTGSIDMKDELLWMRMQALFGDIIVRTSNEFLIENGYSARPTINIIPIANPDDIDNIKDYRDAYNKGIVHNEFRNKLIAKLTAKWYNQDKATLIIINFVEHGEILSTMLNEMGVENFFLHGEIESDMRKQKLDEMRNGKLKVMIATSLIDEGVDISGIRSLILGAGGKSLRQTLQRVGRALRKKKEDN…
vB_SauM_Romulus	vB_SauM_Romulus_ORF51	vB_SauM_Romulus|_51707_53293	51707	53293	+	Phage protein					gtgactaagacagaaagaagattatatgattacattgaaaaaaaatcaaaaaataatacttatcaaatagctactaaaaaagagttagcagaagaactagatgtctcagtctctactttatctaaaaaccttaaaagattagagcaggataacaaaattaatgttgtctctaaaagaggaaataaaggtggtattgttatatcactagtaagagattatgatacagatagtctcttacattttaatgacacaaatgataatgttattacttctaatctagaatacgctactgaattacgaaatagattttttcctagctacgtatatgaaagaaaagaaaataaacgtagaacaaaattagaaatggttcaatataatgctagtaaagataaaaacagg…	MTKTERRLYDYIEKKSKNNTYQIATKKELAEELDVSVSTLSKNLKRLEQDNKINVVSKRGNKGGIVISLVRDYDTDSLLHFNDTNDNVITSNLEYATELRNRFFPSYVYERKENKRRTKLEMVQYNASKDKNRKIISDMNFYNSSLPYPTKDIFNMSYDPEGFYKAYILCKLYDQYAIAHMNAKYIQHLTLSNGNEDVDRHKHLSEYYRKKMLQNLSRDSICKDFFGSKTFNTFYNFYLKIKDKNINVFKYMQNVFKNTTFGFENKTQPYPIPAPNFFSSDKYLTNYENYVKGIKRGVNKTNRQIGEVESLIKSSDYLLNPAVAQLHQLYTTPLNEEIHDIDTMFKTALDIEDTIYGIFNGMKHIILLSYNKYIEHLIEKLPSKHKNLLNKFIKQCIVN…
vB_SauM_Romulus	vB_SauM_Romulus_ORF52	vB_SauM_Romulus|_53286_54725	53286	54725	+	DNA helicase, phage-associated			FIG01115708	icw(2);Phage_replication	atgagtaaacgaattaaggagattatcctacataagtctatgaaggatatacattttgcaagagaagtactagataagttacctaaaagtctatttgctacagaatcagaagacatgggttacttattcacagctataaaaagaacagcacacattgctgataaaatgtcaaacgaatctttagctattaaagtagagcaattaatgggtagtgataaacaagatgatgaaaaagtaacacaaacattaaaatatttagatagtttatatacagtagacatgaataataaagacgattctgtaaactatgaagtagaaaaatatattaaaacagaaatgtctaaagaagtattagttaagttcatagctgagaataagcaagaggactcagataactta…	MSKRIKEIILHKSMKDIHFAREVLDKLPKSLFATESEDMGYLFTAIKRTAHIADKMSNESLAIKVEQLMGSDKQDDEKVTQTLKYLDSLYTVDMNNKDDSVNYEVEKYIKTEMSKEVLVKFIAENKQEDSDNLPELVEKLKQIEVSDINGTDGEFIDFFEDIDKKRELLSNLSINKYSTGFHSIDQQIEGGIGRGEVGLVIAPTGRGKSLMASNLGKNYVKQGLNVLYIALEEKMDRMVLRAEQQMVGVQKNQLLNGDLSLNTDAYNKIQEHYKKNRQLLGNFYIVKHMPGEVTPNQLEQIIINTTIKKDKHIDVVIIDYPKLMRNPYLKYQSESDAGGRIFEDIRKLSQEYNFVCWTLAQTNRTAYGSEIITSEHVEGSRKIVNAVEVAFAVNQKDEE…
vB_SauM_Romulus	vB_SauM_Romulus_ORF53	vB_SauM_Romulus|_54725_54982	54725	54982	+	hypothetical protein					atggatgactttactaagctttataaaaaagtacgtagaacatttacacgtaataaagcagaatgggattatacaaatacaggattaagaaccttccaattaaaaggaactaatgtatgtgttacattactagactctatagcaaggaataatacaacaggatataagtacaacgttatgtctaataaagtacctgctataccttgcaatacacatcaagaagtaattaaagcaattgaatataagttaaaaaattga	MDDFTKLYKKVRRTFTRNKAEWDYTNTGLRTFQLKGTNVCVTLLDSIARNNTTGYKYNVMSNKVPAIPCNTHQEVIKAIEYKLKN
vB_SauM_Romulus	vB_SauM_Romulus_ORF54	vB_SauM_Romulus|_55132_55290	55132	55290	+	Adenine-specific methyltransferase (EC 2.1.1.72)			FIG00001670	ff	atgggtagtggtaccactgctattgcctgtatgaatactaatagaaattatataggttttgaattagatgaagaatactataatttagccagtgaaagaatagaaaaacataaggagatactaaacaatgaaaatgacaatacaggaactacaagataa	MGSGTTAIACMNTNRNYIGFELDEEYYNLASERIEKHKEILNNENDNTGTTR
vB_SauM_Romulus	vB_SauM_Romulus_ORF55	vB_SauM_Romulus|_55259_55507	55259	55507	+	hypothetical protein					atgaaaatgacaatacaggaactacaagataacactgaatttttaagacatgtaaaggtagatacggaagaagcaatggatatccttgaagatatattaagaggagagccttacacagatgaggtatgtgaattgatacatttttattcaagtaagctactaaatgagattaatgacaatcatatgtttaaattacaggagtttgctaatcatgatgttataggaattagtgaagagggagtaaaataa	MKMTIQELQDNTEFLRHVKVDTEEAMDILEDILRGEPYTDEVCELIHFYSSKLLNEINDNHMFKLQEFANHDVIGISEEGVK
vB_SauM_Romulus	vB_SauM_Romulus_ORF56	vB_SauM_Romulus|_55507_56196	55507	56196	+	Adenine-specific methyltransferase (EC 2.1.1.72)			FIG00001670	ff	atgataaaattattacagggggattgcctagagtcactagatacagttgaagataatagtatcgatgctattgtaacagaccctccatataacattgcaaaagagaataggttcacaactatgggtagagctggtattgattttggggaatgggataaaaattttgaagctactttatggattaataaagatataccaaaagttaaaaaaggtggtaatatcgttgtgttttgtgacatgagacaatttacacctattattgatactatggaagcattaggctgtgaatttaaagatgttatacgtatggaaaaatctaatcctatgcctcgtaatagagatagacgatttatttttgatactgaatttgctctttattttgttaaaaaaggagctaaa…	MIKLLQGDCLESLDTVEDNSIDAIVTDPPYNIAKENRFTTMGRAGIDFGEWDKNFEATLWINKDIPKVKKGGNIVVFCDMRQFTPIIDTMEALGCEFKDVIRMEKSNPMPRNRDRRFIFDTEFALYFVKKGAKWTFNRLDEKYERPCIKTSVTPRSEKLGKGHPTQKPLYAMEWLLERLTNEGDIVLDCFMGSGTTGVACKKLNRNFIGCELSEEYFSMAQDRLLNNTN
vB_SauM_Romulus	vB_SauM_Romulus_ORF57	vB_SauM_Romulus|_56266_57297	56266	57297	+	Phage recombination exonuclease					atgaaatttatattttttacagatagccattttcatatgtttacgaattatagtaaacctgatgaagaatatggtaatgatagatttaaagaacaaattgagacattacaaaaagtatttgatttagctagagaaaataaagctaaagttatatttgggggtgatttgtaccacaaacgtaatgcagttgatactagggtatataacaaagtgtttgaaacatttgctaataatcaagatattcaagtttacatggtacgtggaaatcatgatgctatttcaaatagtttgtatactcaatctagtattgacatttttgaaacgttacctaatgttgaagttactaagtctttgcgtagtgaatcattaagttcaaaagtacagttaactatgtgtgca…	MKFIFFTDSHFHMFTNYSKPDEEYGNDRFKEQIETLQKVFDLARENKAKVIFGGDLYHKRNAVDTRVYNKVFETFANNQDIQVYMVRGNHDAISNSLYTQSSIDIFETLPNVEVTKSLRSESLSSKVQLTMCAYGDEVQEIKDFISKSYVKDKVNILVAHLGVENSLTGKGSHRLEGAFGYQDLLPEQYDFILLGHYHRRQYLNNNPNHMYGGSLMQQSFSDEQEANGVHLIDTDKLTSTFISLDTRKFITVQGDNVPDNMNDLVNQGHFIRFIGTPEQAKVIELDKTEDESNVQVQMKKEYTVEKRVDADVSDSPITITSSYADKYYPEAKDELLECLKAVL
vB_SauM_Romulus	vB_SauM_Romulus_ORF58	vB_SauM_Romulus|_57299_57565	57299	57565	+	Phage protein					atgatagatattattataaagaatattaaaccaagtatagataaatctaaacctattttacagttcttacataataaaagaacatatgatgtatgtaatgttaaaaatattgatgatgcgatgtaccttattaacaaagtattagaggaagctaactacgctcattattatacgagggttattgaacaagaagattgttatattctagattatggttcacatcaatgtttctttaaattgttaaaagaaggtggtacaaatggttaa	MIDIIIKNIKPSIDKSKPILQFLHNKRTYDVCNVKNIDDAMYLINKVLEEANYAHYYTRVIEQEDCYILDYGSHQCFFKLLKEGGTNG
vB_SauM_Romulus	vB_SauM_Romulus_ORF59	vB_SauM_Romulus|_57558_59492	57558	59492	+	Phage recombination related exonuclease (EC 3.1.11.-)					atggttaagtttaattatgtagagatgaataactttttagctattgagcatatcaagctaaatctggataagcaaggtcttgtacttattgaaggtattaataaaacaaatgatagttttgaaagtaatggaacaagtaaaacaagcatgatatcctctatcacatatgcactgttcggaaagactgagaaaggtttaaaggcagatgatgttgttaataagtataagaagaaagacacctacgttaagctttctttcaacataggtaaagacgagtatttaatcgaaagatatcgtaaacacaaggaacacaagaacaaggttaagctgttttgtaataacaaagagataacaggctctacaaatgatgttacggatactcaaatacaagagttattt…	MVKFNYVEMNNFLAIEHIKLNLDKQGLVLIEGINKTNDSFESNGTSKTSMISSITYALFGKTEKGLKADDVVNKYKKKDTYVKLSFNIGKDEYLIERYRKHKEHKNKVKLFCNNKEITGSTNDVTDTQIQELFGIPFNTYVNAIIYGQGDIPMFSQATDKGKKEILESITKTDIYKQAQEVAKEKVKEVEEKQSKEQQEIEKLEYKRNLKQEQYNNEVNKYNNLLERKKQEEEQFNQKKQEYENKLKDLDNQIGVCKGSIPKVEDFEFVFSENYTKANQGIEKINTNINDKLLPLLSQETTNKNTTLNIINQLKQSINKLDTNDHCPVCGSPIDNTHKIKEKENLELQIKEKQAKISQYEHNEQAIINKKEELLAKSKELQQFIQQEDIEKKKHDDDIQ…
vB_SauM_Romulus	vB_SauM_Romulus_ORF60	vB_SauM_Romulus|_59476_60069	59476	60069	+	Phage protein					atgaaactaaagattaaagataaccagtttgcatctttaacagtaaattatacaaacaatgcaaagttacatatagataatattcctgtttctactttagtagactggtaccctttaagtaatgcatacgagtataaagctagtaatgactttggatatattgaactaaagagattacgctctagcttacctgtgtcttatgggttaactcaccaaaccttatataaatgtgaaactgttaaatgtaaattaggattatggtataacgaaaaaataaaagaagataatgagaaaattattgagaaagctaagttgtacggtttacctactatagatgaacccttcacaagtaaagatgtaaagcaaggatttagtgacttaggtgttattttccaaaca…	MKLKIKDNQFASLTVNYTNNAKLHIDNIPVSTLVDWYPLSNAYEYKASNDFGYIELKRLRSSLPVSYGLTHQTLYKCETVKCKLGLWYNEKIKEDNEKIIEKAKLYGLPTIDEPFTSKDVKQGFSDLGVIFQTLKTISTNEYLKDKTIEEINTFSKKSEDYQLNEVLKYSTTLVDDTYSDLSQIYNMLLLMKKIVSI
vB_SauM_Romulus	vB_SauM_Romulus_ORF61	vB_SauM_Romulus|_60083_61159	60083	61159	+	DNA primase (EC 2.7.7.-) / DNA helicase (EC 3.6.1.-), phage-associated			FIG01301908	isu;Phage_replication isu;DNA-replication	atgaggtttgaagactttttaagtcaagagattggaacacccaaagagaatactgtaggagaattacgatattgttgtcctttttgtggagaacagaaatacaagttttatgttaagcagtctttagactctactaatggtatgtatcattgtaagaagtgtggagaacatggtaatcctattacttttatgaaatcttattatagtattacaggtagacaagcttttgagttattagaaacaaagaatattgatatacaattctcaccaacattagaaatatataacacagatttaactgacagtgagaaactattactaaggcttaatggatatacaaaagataatagtagtataaaatcaaaagcacctgaactacctatagggtttaaattgatt…	MRFEDFLSQEIGTPKENTVGELRYCCPFCGEQKYKFYVKQSLDSTNGMYHCKKCGEHGNPITFMKSYYSITGRQAFELLETKNIDIQFSPTLEIYNTDLTDSEKLLLRLNGYTKDNSSIKSKAPELPIGFKLIKDNLNNKEVVPYLRYLKNRGITLQQILDYSIGYIINGYCYSYGINNEKKKIVLRNSVIFFTYDNEGKYIYWNTRSIETNPYIKSINAPSKPNEYGKSDVIFNLNIASKQKFVVITEGVFDALTFDKYGIATFGKQVSKIQVNNLISSIPKETPIYIMLDTDATDFSINLANKLISHFNVVYLVPHGNEDANDMGMEKAFSTLKHNRFLVTPESIQSYKLQQKLKL
vB_SauM_Romulus	vB_SauM_Romulus_ORF62	vB_SauM_Romulus|_61220_61528	61220	61528	+	Phage protein					ttggaagagaaagatattctacattttgtagatgagtatgttacagcattacgtgtaggtaatgaacagcgtatgcaccaattagaagagttaggtaaagaacaaacagcaactttaacagatgtaatgaaggctattactaacttattgttaggtgttaataaacaaatggttgacctagagcaaaatacagagttaaacttaaacattctaattgatgctttatacaaagctgagttagttaacgatgacgtattaaaatatattgaggaagcaattgaagaatcaaaagaaaaggatgaagaataa	MEEKDILHFVDEYVTALRVGNEQRMHQLEELGKEQTATLTDVMKAITNLLLGVNKQMVDLEQNTELNLNILIDALYKAELVNDDVLKYIEEAIEESKEKDEE
vB_SauM_Romulus	vB_SauM_Romulus_ORF63	vB_SauM_Romulus|_61528_61965	61528	61965	+	Phage protein					atggaaaaaaatattagtacacatacaaaaggtatttcacaaaaagatatggacatgtggttagaagctattacacaaggaacagtagaaggcaaggaattaactgaggacactgctaaacaattacatcgtattggagcacgtagtgtatcattagatgaggctactagaattgcacgagcaattaatgccgttacagttcaagagtatgcatctgcctttaatgatgcttttaatgctattgatttgttaatgattgttatggaagataacctagatgtaactactgagcaagtagagaaggcgcaacttaaattaaaagaaaaacgtgaaaagtatttagaagaaaaacaagaagaagtaagaaaaaaacaagaagagcataaagcaaaagaagat…	MEKNISTHTKGISQKDMDMWLEAITQGTVEGKELTEDTAKQLHRIGARSVSLDEATRIARAINAVTVQEYASAFNDAFNAIDLLMIVMEDNLDVTTEQVEKAQLKLKEKREKYLEEKQEEVRKKQEEHKAKEDNEKVVQLKKHDK
vB_SauM_Romulus	vB_SauM_Romulus_ORF64	vB_SauM_Romulus|_61955_62563	61955	62563	+	Phage protein					atgacaaatagtaaaaaaaaaggtgatgtattcgaaagaaagattgccaaagaactttctgattggtggggttatccttttagtaggtctccacaatcaggaggtgcatcatggggagctaacaataatgctgtcggtgacattgtagcacctttagagtctaattttccattagttgtagagtgtaaacatagagaaaattggattatggataatgttctacttaataataaagaacctcatacatggtgggaacaagttataggagatagtttgcaagttaataaaactccttgtttaatatttacaagaaatagagcacagtcatatgtagcattaccttatatagaagatgtatatgttaagttaagagatgaagaataccctattatgagaacg…	MTNSKKKGDVFERKIAKELSDWWGYPFSRSPQSGGASWGANNNAVGDIVAPLESNFPLVVECKHRENWIMDNVLLNNKEPHTWWEQVIGDSLQVNKTPCLIFTRNRAQSYVALPYIEDVYVKLRDEEYPIMRTDFIVENVRKDKHFYDVLITTIGGLTNLTPSYIISCYNKKEIKPYRVVKSKISKVSKKEDKLIDDLLDGI
vB_SauM_Romulus	vB_SauM_Romulus_ORF65	vB_SauM_Romulus|_62578_63915	62578	63915	+	Ribonucleotide reductase of class Ia (aerobic), beta subunit (EC 1.17.4.1)			FIG00000585	isu;Ribonucleotide_reduction	ttgattacacaaataaaaaaacgtgatggttccgttgtagattatgatttaagtaaagttactaatgctattttaagagccaactcagaaacagaagaatatattgaagatgttattgattctcttgtagatgacgtagactctttactagaagaacaagacactatcattactgtagaattaatacaagatatagtagaagaagttttatttagtagtatgtataaagatactgctaaagcttttattttatatagggataaaaagaaaagagagcgtaaaagagacttattcaaaccaagaaaagaattaaaaccctatgaataccctgaattattagaatataaagatgctatacgccaaagttactgggtacacaccgagtttaactatacatca…	MITQIKKRDGSVVDYDLSKVTNAILRANSETEEYIEDVIDSLVDDVDSLLEEQDTIITVELIQDIVEEVLFSSMYKDTAKAFILYRDKKKRERKRDLFKPRKELKPYEYPELLEYKDAIRQSYWVHTEFNYTSDIQDYKNNVKYNEQMTIKKAMLAIAQVEVAVKTFWGDLYHRMPKWETGAVGATFSESEARHADAYSHLLEILGLNEEFKTIDDIPALKERVDELAMHVKLSKSEDDRDYVLSVLLFSIFIEHVSLFSQFLIMMSFNKYKNLFRGLSNAIEATSKEEQIHGLFGTEIINILREERPEWFNKEMEDAVYTACKKSYESETRLLDWMYEDGELEFLPKKVVQEFIKNRLNNSLVAVGYTKLFDVDEELLSEVSWFDDEVISTKLTDFLS…
vB_SauM_Romulus	vB_SauM_Romulus_ORF66	vB_SauM_Romulus|_63931_65664	63931	65664	+	Ribonucleotide reductase of class Ia (aerobic), alpha subunit (EC 1.17.4.1)			FIG00000606	icw(3);Ribonucleotide_reduction	atgagtaattttgaatggttaaataatgattctagagtttttctagaacgtggttatttaagtgatggtgaaacaccagaacaaagaattaaagatattgcagattatgctgaagatattttagatattgatgggttttctgacaagttttatgattatatgagtaaaggttattattccttatccagtcctatatggtctaatttcgggaaagatagaggatttagtattagttgttttggtagttgggtagatgatactataccatcgatacttaatactgctagtgaagtaggtatgatgagtaaatacggtggtggtacaagtggttacttcggtaacatcagacctagaggctcagaaatcactgataatggtgtaacaagcggttccgttcac…	MSNFEWLNNDSRVFLERGYLSDGETPEQRIKDIADYAEDILDIDGFSDKFYDYMSKGYYSLSSPIWSNFGKDRGFSISCFGSWVDDTIPSILNTASEVGMMSKYGGGTSGYFGNIRPRGSEITDNGVTSGSVHFMKLFEQMTDTISQGCYDDKTEILTENGYELLSNVVSRKDGTKIAQVTDNDEIEFVEPTDYMEFVPEDNELVHFKDSKNIDLLVTKNHNMVFKYRTKRTNKETGKRESVLVPEYRNRLAEDMPLHRDVYLAHSSFAKEGRGLTFKERLLVALQADGSIIKKYPKSLKFRFSKERKKDRLLWILDGLGVEYTYNVDKDNNHNIYVNMGEELPKEFSKWVNLQNVTQQWAYDFIDELSHWDASRRTDKSFIYMSVVEHNVDIVQAIAS…
vB_SauM_Romulus	vB_SauM_Romulus_ORF67	vB_SauM_Romulus|_65959_66441	65959	66441	+	hypothetical protein					atggagtaccatatttataaaattacaaacaaaaacaataataaaatatacatcggaattacatcaaaaacagttcaacatagatttaaaaatcatattagaaaagctaagataggctcaacaactaatttacaccaatcaatgatgaaacatggtgaagagaatttttatgtagaagaattatacacttttagtacagaggataaaaagtttgcttacatggtagagcaaatttttatagacatgtacgaatctgtaaaaaaaggttataatatggagataggttttgggtggaatataatggatagacgaggaaaaaacaatccgatgtatggtaaagaaagcgctaatgctaaaaaagttattgttgatggcgtagtttataaaaatatgggtata…	MEYHIYKITNKNNNKIYIGITSKTVQHRFKNHIRKAKIGSTTNLHQSMMKHGEENFYVEELYTFSTEDKKFAYMVEQIFIDMYESVKKGYNMEIGFGWNIMDRRGKNNPMYGKESANAKKVIVDGVVYKNMGICSEELGINRNTLTRRCNSEKFPNYKYC
vB_SauM_Romulus	vB_SauM_Romulus_ORF68	vB_SauM_Romulus|_66495_66947	66495	66947	+	Ribonucleotide reductase of class Ia (aerobic), alpha subunit (EC 1.17.4.1)			FIG00000606	icw(3);Ribonucleotide_reduction	atgttacctaataaagaagattggtcatttgtatgtgacctatctagtatgaaccttgttaagtatgatgaatggaaacacacggatgctgtagagacacttgtttactttttagatgctgttatgtctgagtttattagagacttagaatatctaagagactcagctgaaaaagataaacaagaagcatttaaatttatggagagagcttataacttttctgttgagaacagagccttaggaataggcgttcttggatatcattcatacttacaatcaaaactcataccttttgaaagtattaaagctagtcaaattaatgaagagatatttaaattattaaaagaaaaaacttataaagctagtgagcagttagctaaactttatggagagccttct…	MLPNKEDWSFVCDLSSMNLVKYDEWKHTDAVETLVYFLDAVMSEFIRDLEYLRDSAEKDKQEAFKFMERAYNFSVENRALGIGVLGYHSYLQSKLIPFESIKASQINEEIFKLLKEKTYKASEQLAKLYGEPSILKGYGRRNSCLMAVAP
vB_SauM_Romulus	vB_SauM_Romulus_ORF69	vB_SauM_Romulus|_67108_67824	67108	67824	+	HNH homing endonuclease # Phage intron				idu(2);Phage_introns	atgtggaaaaatagtattagttttcctaggctcgaagtaactaaggatggaagagtaagaatgtggaataaatcatggaaaagatatgtagaaaaaagacataggtatgataaagatggttactcaataatttctacaagaaaagaagatggtacatccacatcagcaagagttcatagattagtagcagaagcgtatataccaaacccatacaataaacctgttgtaaatcataagaatgggattaaagatgataatagggttgaaaatttagaatgggctactatatcagaaaatactaaacatggttatgatgttttaggtgttaaacacgctaacgctcaactaattttagtctacttagatggcaaacctttttctagttatgactccttaact…	MWKNSISFPRLEVTKDGRVRMWNKSWKRYVEKRHRYDKDGYSIISTRKEDGTSTSARVHRLVAEAYIPNPYNKPVVNHKNGIKDDNRVENLEWATISENTKHGYDVLGVKHANAQLILVYLDGKPFSSYDSLTLMGKTLGINRNLIRRVEKETDGYISFKWIEKPYKVHNKDFWKTSRKLNTRGSCYVVNNVYYNSAKKAMEALKVRQDVFYNRLKKDKNVYSVSIKEYLKNCQDINR
vB_SauM_Romulus	vB_SauM_Romulus_ORF70	vB_SauM_Romulus|_68038_68460	68038	68460	+	Ribonucleotide reductase of class Ia (aerobic), alpha subunit (EC 1.17.4.1)			FIG00000606	icw(2);Ribonucleotide_reduction	atgagtaattattacgttgtagacactgctaaagtaaagaaaactatgattaatccttaccttaaaagactattaaaagaaaaaggaaaggacaataaaaaagttattgagagtattagggacaatgatggttccgtacaacacctaactttcttaagtgattatgaaaaagaagtatttaaaacatatggtgaaattaatcaatataatatattagaccaagcttctacaagacaaaaatatattgaccaaggacaatctataaacattatgattaaccctaaacatgttacagcagaggagttaaatgaactttatctctttgcatggtctaatggtattaagtcattgtattatcaacatggtacaaatgcatcacaacaattcaatttatctaaa…	MSNYYVVDTAKVKKTMINPYLKRLLKEKGKDNKKVIESIRDNDGSVQHLTFLSDYEKEVFKTYGEINQYNILDQASTRQKYIDQGQSINIMINPKHVTAEELNELYLFAWSNGIKSLYYQHGTNASQQFNLSKICINCEA
vB_SauM_Romulus	vB_SauM_Romulus_ORF71	vB_SauM_Romulus|_68473_68799	68473	68799	+	Phage protein					atgaataaaaaagaagcgtttggattactaagtagaactgaagatatattcaaatcaaatgatattttctcacaagtaagtaatgtacaagaccctattaagatgtttaatagggaagatgatactaaagcagatagtaaatcaagtaaatttcagctagagtttatttataatacatatgtgtacattcttatatatgaaggtacattaaagctatttaaagctgatggtacggagcagttaacacatgtagctgatattgaaacatttaaagatattattgacacactagaaaaggatgatacagaaaatggaaaaagtgaatag	MNKKEAFGLLSRTEDIFKSNDIFSQVSNVQDPIKMFNREDDTKADSKSSKFQLEFIYNTYVYILIYEGTLKLFKADGTEQLTHVADIETFKDIIDTLEKDDTENGKSE
vB_SauM_Romulus	vB_SauM_Romulus_ORF72	vB_SauM_Romulus|_68783_69103	68783	69103	+	Phage oxidoreductase					atggaaaaagtgaatagtttactagaattaaatacaacaattagacaaaagaaagatgttattgtcatggttacacaagatgagtgtgctaaatgtgaaattttaaaaagtgtgattcctcttttcgaagcagaaggagatattactaaacctgtttatgttattaacttagatgataaagatgtagatagagaaaaagcggtcaagttatttgacattatgagtacacctgtacttattggttataaagatggggaacttgctaagaagttcgaagaccaagtaacacctaaaaacttaatggaattagatttactttaa	MEKVNSLLELNTTIRQKKDVIVMVTQDECAKCEILKSVIPLFEAEGDITKPVYVINLDDKDVDREKAVKLFDIMSTPVLIGYKDGELAKKFEDQVTPKNLMELDLL
vB_SauM_Romulus	vB_SauM_Romulus_ORF73	vB_SauM_Romulus|_69310_69912	69310	69912	+	Phage protein					atggatatcttagctaataaatcaactaggtatatactaagagacaataaacattacatgctatttaatgagaagtataacaatgataagttgattgaaaaaatatgtaagcatggtggacaagtaacatactataccgattcagtagttccttactatgtgcttaaagacttatcagcccaccctaaatcctcagttgtatacagaatgcgtagtaaattcaatagcaaagagatggataatatagccttgagtttcatgggaacaaaagtcattattgatatttcagttgtatttccttacgtcaatccttacgatattattagaagtttatatgatgttaaaacaaatgtagacgaggttcatctatcattccctcgtattagttctatagacgct…	MDILANKSTRYILRDNKHYMLFNEKYNNDKLIEKICKHGGQVTYYTDSVVPYYVLKDLSAHPKSSVVYRMRSKFNSKEMDNIALSFMGTKVIIDISVVFPYVNPYDIIRSLYDVKTNVDEVHLSFPRISSIDAKQGKYYTYDKEAYKLNPEYTLDFADKLRVSLSVWKMYIYILASKENKDYEIIEDLLTELKRQRKIKI
vB_SauM_Romulus	vB_SauM_Romulus_ORF74	vB_SauM_Romulus|_69921_70223	69921	70223	+	Phage integration host factor					gtgagtacagcaaatagaagagatatagcaagaaagatatctgagagtacagggtactatatccaagacgtagaagagatactagaagcagaaacaaaagctatttctgaattgttacttgaagattatgataaggtaaagaatcataagtactttcaaatagaagtagtagagcgtaaaggtaaaaaagcatgggatggactaaataaaacatacttcactttacctaatagaaaggcactaaagtttaaacctttgtctgaattagataaagttatagatgtattaaacaaagaggattaa	MSTANRRDIARKISESTGYYIQDVEEILEAETKAISELLLEDYDKVKNHKYFQIEVVERKGKKAWDGLNKTYFTLPNRKALKFKPLSELDKVIDVLNKED
vB_SauM_Romulus	vB_SauM_Romulus_ORF75	vB_SauM_Romulus|_70301_74050	70301	74050	+	DNA polymerase I (EC 2.7.7.7), phage-associated			FIG01969649	icw(1);Phage_replication	atgaaagttttaattttatacgactatatcagagaggaacacttttcagttagtaatgatggtagtgttaagaatgtactactaaatacacctaatggtagagtattaaaacaactattatctaatatttctggtattaatcgagatagaagtacaaaagattatgatattgagtttttatatcctatggtgcctacacctattaagaataattatggtaaaacaattaagtaccaagacgttaagttatctgaagttaaaccttactatgaaagaatgaatcaaataatcataaacaataagtacgatattattattcctttaggtaagctaggggttaaatatttattaaatgtatcagctattggtaaagttagaggtgtacctaataaagtaact…	MKVLILYDYIREEHFSVSNDGSVKNVLLNTPNGRVLKQLLSNISGINRDRSTKDYDIEFLYPMVPTPIKNNYGKTIKYQDVKLSEVKPYYERMNQIIINNKYDIIIPLGKLGVKYLLNVSAIGKVRGVPNKVTITSEDKKHDVWVLPTYSIEYTNVNKNSERHVVADLKLLGKFVEQGEDVFKPKEVKYELVTSIERVREIFNKEVKNDNHDGVDITAWDLETNSLSPDREGSKPLVLSMSWENGQGVTIPLYKSDFTWENGQQDIDEILSLLKEWVASKEDIKVLHNATYDINFLMTTQGFTDFENNQDTKVGWYLAVTQEQAESLRLSDLAYEVTDVGGYDKPLEDFKEWYVLKLLRFLSDKLKEIKKENKKVVKKEYNIKANEYDTWLKNKLDNID…
vB_SauM_Romulus	vB_SauM_Romulus_ORF76	vB_SauM_Romulus|_74293_74937	74293	74937	+	hypothetical protein					atgatagatagatgttataatcctaaatgtaaggaatataaatattatggattactaggaataacagtagacgatagatggcataattttaataactttcttaaggatgtagagttaattgatggttggagtttagagaagtataaaaatggtgagttagtgttagataaggatattaaagaactaggtaataaagtatatagcttagataaatgtaaatgggctactagagaagagaacttaggatttgtaccttcaagaagtaaaaagatattaggtatagaccctacaggtaaagaatatacattcttcaatcagtctaaatttgctaaggaacataacttaattcaaagccatatttctgcagttcttagaggggaaagaaaacatcataagaac…	MIDRCYNPKCKEYKYYGLLGITVDDRWHNFNNFLKDVELIDGWSLEKYKNGELVLDKDIKELGNKVYSLDKCKWATREENLGFVPSRSKKILGIDPTGKEYTFFNQSKFAKEHNLIQSHISAVLRGERKHHKNWVFKTLQEYNYQPVENPSKLYAPHYVAYKNHVEIDYDRVKTKLLKRLNIPTSGTNFRKMETGEDCYGITFKIEKRERFDYT
vB_SauM_Romulus	vB_SauM_Romulus_ORF77	vB_SauM_Romulus|_75161_75817	75161	75817	+	DNA polymerase I (EC 2.7.7.7), phage-associated			FIG01969649	icw(1);Phage_replication	atgacagttgatgaagctactgaaatatttaataagttttattctaataaacctgctattaagaagtctatagatgaaactcatgagtttgttcaaaaacatggatatgtagaaacaatgaatggacacagaagatatatacactcagcacaatctagagataaaaagattaaaaatgagggtcttagacagtcctttaacacgattattcaaggtacaggtggttaccttactaacatggctattacttatattgacgactttattcaaaataagaatatgaaatcgaagttagtagctactgttcatgatagtattgtagtagactcacctcctgaagaagttaatattatggctaaagttattgtccatgtaatggagaaccttccttatgatttc…	MTVDEATEIFNKFYSNKPAIKKSIDETHEFVQKHGYVETMNGHRRYIHSAQSRDKKIKNEGLRQSFNTIIQGTGGYLTNMAITYIDDFIQNKNMKSKLVATVHDSIVVDSPPEEVNIMAKVIVHVMENLPYDFLKIKINGELRQYPIDADIEIGLTYNDMVEYNEELINKFNSYKGYIKYKLALQQIKDYYESGKLTEEQYKQKTEYIKNNIDSFKVI
vB_SauM_Romulus	vB_SauM_Romulus_ORF78	vB_SauM_Romulus|_75857_76339	75857	76339	+	Phage protein					atggagatacatttagatacattagatttcaatgagttaaccttaaaagataacaatggaaacacacagacttttaatatccatgatgaactaaaacttagtgagtatacaattcaagacgaaatgtaccaacagtcgtctaaatttgcatggtgggcttccttaaaagaacgtgtgagtaattatgccgaagcagagcaacgtaagttagaaaaaataggagctcaacttaatctacaaattagagctcagtacgaacaacagggaaagaaacctacaaaagaccaagtagagtctgctgtatttctttctgatgaatatcaacagcaagcaaaggttgtagaagcatggaattatagagaaaaacaattacattatatcgtaaaagcttttgaaaca…	MEIHLDTLDFNELTLKDNNGNTQTFNIHDELKLSEYTIQDEMYQQSSKFAWWASLKERVSNYAEAEQRKLEKIGAQLNLQIRAQYEQQGKKPTKDQVESAVFLSDEYQQQAKVVEAWNYREKQLHYIVKAFETRTTMLVQISAELRQTNKNGGVTNPFTH
vB_SauM_Romulus	vB_SauM_Romulus_ORF79	vB_SauM_Romulus|_76410_77570	76410	77570	+	Phage protein					atggattttaatcaatttattaatcagcaatcagaaaagctacaatcaagtggttttgacaatgaggtagagacgtacaaaccaaagaatccggttttgcgattaggaaagattaaggacgttaacaataatcaaattaataaagagtctgcacttgtacgtgtactaccgcctgtagcaggttctaatgagttctttaaggaatttagaacattaggtattaactatgttaaaaaagacggggcacaaaagttctctatgcttactttacccgagaaagttaactcatctgttgtagacccttatgtaaatacatggttaaagcaaggtgtacaatttagtaacttccctaataaacctgcacgacgagcatatattcatgttattgaatactttaat…	MDFNQFINQQSEKLQSSGFDNEVETYKPKNPVLRLGKIKDVNNNQINKESALVRVLPPVAGSNEFFKEFRTLGINYVKKDGAQKFSMLTLPEKVNSSVVDPYVNTWLKQGVQFSNFPNKPARRAYIHVIEYFNQNGQLVPNTDEQGNVVIQPMELSNTGLSQLIDRLKDKMLSPSPTATHSFISADDAFPINIAKAKKGEKSWNVTVYPTVKLGALPQGWEQQLSDLDKLATPTEENNPNFVNWLINNVNNTEVSHDNFKFSRETNTLGEESSTQEQTQAPTQQSVEQQLPSNLGGQNNTQPNFNNVQQPTPQVPPQQNTQFGQGTPVQQAPQQPTQQEQSNPFENFDANNIDDSQIPFNTNESTPEPPKQNQPKSVDDVLAGLDL
vB_SauM_Romulus	vB_SauM_Romulus_ORF80	vB_SauM_Romulus|_77633_77857	77633	77857	+	Phage recombinase					atggctagagcaaaaaaaggtaaagaagtagatactacaaatttaaatactattgacttaggtaaagaattaggtttaactttactatcagatagtaatagagcagatattaagaatatcattcctactatgattccacaatatgatagaattttaggtggaggtattcctctaggaagacttacagaagtttacggattaacaggtagtggttaccttaaatag	MARAKKGKEVDTTNLNTIDLGKELGLTLLSDSNRADIKNIIPTMIPQYDRILGGGIPLGRLTEVYGLTGSGYLK
vB_SauM_Romulus	vB_SauM_Romulus_ORF81	vB_SauM_Romulus|_78186_79166	78186	79166	+	intein homing endonuclease-related protein					atggtaaaacgagtatggtctaatgaagaaaaacaagatatagtgaaatcctttcaagaaggtaagaaatttagtgagatacaaaaaaagtataatgcacattactttacaattaaaaaagtattagatgagtttaatattgacacaaatagcaagagaagatggactagtaaacaaaaacaagatattttaagaatgtacactgaagagtctatgtctattgcagagataaaagcagtctatacaacacatgcaagagagataagtaaaatattaagagactttggtattgatacatcttactatcaacctaggagagttaatagaaatattaataaagatttctttgaagtaattgatactgaagagaaagcatatattttaggtttattgatggct…	MVKRVWSNEEKQDIVKSFQEGKKFSEIQKKYNAHYFTIKKVLDEFNIDTNSKRRWTSKQKQDILRMYTEESMSIAEIKAVYTTHAREISKILRDFGIDTSYYQPRRVNRNINKDFFEVIDTEEKAYILGLLMADGCVRYRREGQCYLTLELIDKEIVERVQKELNSDSKIYESHRKRDYIKNENSTYTFSVTDEKLCNDLAKYGIIPMKTKKTDWLTQDIPYDLRKHYLRGLFDGDGSIGCYNNNNNNRWSITLVNNHPEFLKEVGSWIEDLLGFKCPTISKTSTSYRIGYTGKKAKKLMKTLYRDNNIHIDRKQKLADQAIKDIV
vB_SauM_Romulus	vB_SauM_Romulus_ORF82	vB_SauM_Romulus|_79314_80240	79314	80240	+	Phage recombinase					atggaacagttaggtgtagacgtatctaaattgttctcaatacagtcaggtgaaggtagacttaaaaatgttactgaactatcagtagaaaccgtaggtaaagagttagaatactggattgatacatttaatgagaaagcaccaggcgtacctattttgttcatttgggattccctaggagctacacgcacacaagatgaaattgatgcaggagtagaccataaaaaacttggaacgaaagcgacaagtacacaaaaagtagtaaatgctatttcacctaagcttaatgatacaaatacaggattaattgttattaaccaagcacgtgataatttaaatatgagtaatccttatgatgaccctattaagtctacaggaggaagagcttttgaacatggt…	MEQLGVDVSKLFSIQSGEGRLKNVTELSVETVGKELEYWIDTFNEKAPGVPILFIWDSLGATRTQDEIDAGVDHKKLGTKATSTQKVVNAISPKLNDTNTGLIVINQARDNLNMSNPYDDPIKSTGGRAFEHGASLRIKVSKGKESELKQNDAMTGKPTYKGHVMRIETKKSKLSRPGQKAEVDLLSGYEVGSDEDTIQLNGVDPYHTIYKEAVERGLITKGTWRNYVTLNGEEIKKYDKDWVPTLMDNHELYLELFSRVYHENFPHKYAPLNNTKVDTTQLEEFKALQDYYEELSSTNKETKEDVNE
vB_SauM_Romulus	vB_SauM_Romulus_ORF83	vB_SauM_Romulus|_80233_80586	80233	80586	+	Phage protein					atgaataatctaatagatagaaatattaatagtgttaaagaagcattaggtagggctaatacaaatgatgtattgcccttaccttatattgaaatagcagaacgttttaaaaaagctagagataataaggagcctatcattgtagaagagtcgggatttccttacactgattctacagttatgtatattgagcatgtagagtcaagatgggcaggaggttactctttagtacgttataatagttctgaagtcaaagtacctaaaacaatacattattccgatatctatgtatcaaatgatgtacacaggattaagattgtatttgagggagcacatccttatgaagaaagttaa	MNNLIDRNINSVKEALGRANTNDVLPLPYIEIAERFKKARDNKEPIIVEESGFPYTDSTVMYIEHVESRWAGGYSLVRYNSSEVKVPKTIHYSDIYVSNDVHRIKIVFEGAHPYEES
vB_SauM_Romulus	vB_SauM_Romulus_ORF84	vB_SauM_Romulus|_80573_81232	80573	81232	+	Phage protein					atgaagaaagttaataatgggaatagatatattatagacttagatggtattcctattgactttggtagagacttagacatgcttttaaagagatataaaaaccttagatggtcattatttcataggtactctagaggtatgagtcatgactttgagaaacaagagctacgggaatacatagatgagcagtttattaagttagttaaggagtatgatatacaaagtaaagtagattttccagggtatattaaaactaaactaacactacgagtacagaacagttatgttaagaagaacaataaatataaacgtactgaacttgtaggtaaaacagattatacagtagagtccttaacacaggagttaaatgtgggattagaagaaaatgaattacttaat…	MKKVNNGNRYIIDLDGIPIDFGRDLDMLLKRYKNLRWSLFHRYSRGMSHDFEKQELREYIDEQFIKLVKEYDIQSKVDFPGYIKTKLTLRVQNSYVKKNNKYKRTELVGKTDYTVESLTQELNVGLEENELLNYVFDDTQFTEVQSELLKELLINTDKEDNAFIVSTVANRLDVERSEVSRELTELKDYVKFKINAYHEQNSRRYIRDNKIDTQNHVWE
vB_SauM_Romulus	vB_SauM_Romulus_ORF85	vB_SauM_Romulus|_81336_81968	81336	81968	+	Phage protein					atggctaagaaaaatattaatgaagtattaaaacaagataccgctactgtagcagataagtatttacaagttcaagtagagcaagatggttatacacgtacacaccgtggtcagtataactacaaagtagtagataataagggagaattattcttatacccgattgaaacagatggtagaggaaatattaaaattatgaaaaaggctcctgttgcttatacagatggagaccaaattcattttgtagttaatactgttaaagacccttacaaccatgcttttattagaactgaaaatattaaaggtaaagataaaggtaaacaattaattcaagcgtttttagcattcgttgaagaccgtttcagctttggagtatacaatgtattccttgctaataac…	MAKKNINEVLKQDTATVADKYLQVQVEQDGYTRTHRGQYNYKVVDNKGELFLYPIETDGRGNIKIMKKAPVAYTDGDQIHFVVNTVKDPYNHAFIRTENIKGKDKGKQLIQAFLAFVEDRFSFGVYNVFLANNKRDVFALVDAESKDAKKVVDSNEKPHEDVSAEFPASPLRKDVKGVDSGEGQGDTSEPSVPKNVTVTAKETTADITAE
vB_SauM_Romulus	vB_SauM_Romulus_ORF86	vB_SauM_Romulus|_81990_82502	81990	82502	+	Phage major tail protein					ttggataaattaaatttatataaaggtgaccagctattaaaaagtgaagagaaacaagcaggtaaaacatcaattacaattgataacttaactgctaacacagactacccacaaggtacatataaagtatctttctctaatgaatcaggagaatcagaaaaagtagatgttcctgcgtttaagactaaggacattaaagtagtatccgttactttagatgtagaaacactagatttaaaagtaggagaaacacataatttagtagctacgattgaacctagtaacgcaacaaaagctacttatacatttacttcagaacatgatgatattgctagtgtatcaagtaaaggtttagtagaagctaaagcaaaaggtcagactacaatcactgttacaact…	MDKLNLYKGDQLLKSEEKQAGKTSITIDNLTANTDYPQGTYKVSFSNESGESEKVDVPAFKTKDIKVVSVTLDVETLDLKVGETHNLVATIEPSNATKATYTFTSEHDDIASVSSKGLVEAKAKGQTTITVTTDDGNHTDTVTVVVKDKVPEAPTNVTVDPKETTADITA
vB_SauM_Romulus	vB_SauM_Romulus_ORF87	vB_SauM_Romulus|_82519_82731	82519	82731	+	Phage major tail protein			FIG00019508	ff	atggaaaaaacattaaaagtatataaagatggtgaagtagtaggtactaagactgctgaacaaacaggtaaaacaactatttctattagtggtttaacagcagatactacgtatcctaaaggaacttataaagtagcatactctaatgagtctggtgaatcagaaaaggtagatgtacctgaatttaagacagcaccacatagtgagctataa	MEKTLKVYKDGEVVGTKTAEQTGKTTISISGLTADTTYPKGTYKVAYSNESGESEKVDVPEFKTAPHSEL
vB_SauM_Romulus	vB_SauM_Romulus_ORF88	vB_SauM_Romulus|_82828_83082	82828	83082	+	Phage protein					atggatattaaaacagtacacttaacttcagataacgaccatttgaaagttaaaaaattaatggaagataaggaaaagtatattgcagttgcgtatgataataaatcagtaagtaaggtcaatatcattatggttattaatgttattaaagacctagtgcatatgtataggtataaaattgttgagtatggattatctaataatgataaggaaaatgaaaaggtagggtatttaatagaaaggattgaggattga	MDIKTVHLTSDNDHLKVKKLMEDKEKYIAVAYDNKSVSKVNIIMVINVIKDLVHMYRYKIVEYGLSNNDKENEKVGYLIERIED
vB_SauM_Romulus	vB_SauM_Romulus_ORF89	vB_SauM_Romulus|_83079_83852	83079	83852	+	Phage protein					ttgatgttatttattttaaatgaagtagcttcacacacagaacatttatccgaaggtatagatatgttcgacgttgaaagtgtagtatcttttgactcggcattacatttagctagtgataatacgtatgattctgttatttttttaggttttatatacaataatgaggattacttaaagtataaagaattattaaaggatacaaaattatactttgtttctaatattaacttacccgataacaaagattttattaccgtaggtgatgatttaaaatacctatccttattagagcaacttgtggttctagatgacaaaggtttaaatattaatttcagtagttatacaaaagacattgctcacaagtacactgagttgtttagctttaaatctacttat…	MMLFILNEVASHTEHLSEGIDMFDVESVVSFDSALHLASDNTYDSVIFLGFIYNNEDYLKYKELLKDTKLYFVSNINLPDNKDFITVGDDLKYLSLLEQLVVLDDKGLNINFSSYTKDIAHKYTELFSFKSTYEEAKEKGLVGYPVDIVLPIMTDKFYNVNDLYVLYEVAPEYKLPLAYECLKDKEKGIVVIGSQTRGTSDILTFYVKGYDVSSVAKTFGASYNENSNIFSIFIDSHISVLGENMNKYLITEGCIYE
vB_SauM_Romulus	vB_SauM_Romulus_ORF90	vB_SauM_Romulus|_83845_85098	83845	85098	+	Phage protein					atgagtaattataaaacaatagaagagttacaagcaattattgtaggtattttatttaaagatgaaggtaaggtagttacatctaaatttaataagattctaacaagttttggtattgatagagtaaaccgtaatgagttaaaagacattgtagaaaatattagaagtgatgagtaccttaaccaactaaagaataaagctgttaaaggtgaagtgttattagaagacttaagagatgtagaagataaacaagtatttgagggtaatgactatcatcaagaagtgtcatcttatgtagtagcacatgaaaaagaactatctagactaagggaattacgaaagattaatagacaaactgcataccctactattttgtttgatgaattaaagcgtactatg…	MSNYKTIEELQAIIVGILFKDEGKVVTSKFNKILTSFGIDRVNRNELKDIVENIRSDEYLNQLKNKAVKGEVLLEDLRDVEDKQVFEGNDYHQEVSSYVVAHEKELSRLRELRKINRQTAYPTILFDELKRTMVNELKGNKLLDHKVSKYTSTEEEEELVILLSDFHVGCAFQDLTNEYNFEVLKRRLNQLLQETIKDISKRGISNVTVYFVGDLIEHINMRDVNQAFDTEFTMAEQVAKGTRLLIDFLTELSPYVWGNLRFGMIAGNHDRVQGNKNQKVYNDSVAYIVLDSLLLLKENGVLEGIEIIDNRKDVYTIKDTVCNLNIIINHGDGLKGKGKHIPKFIENTHIDLLITGHVHHFSVTQEDYNRMHIVASSPMGYNNYAKELHLSRTKPSQQL…
vB_SauM_Romulus	vB_SauM_Romulus_ORF91	vB_SauM_Romulus|_85110_85439	85110	85439	+	hypothetical protein					atggacattctatcaattatagccttaacattgcttatcattattattgttaataccacaatgaactttgtaggtatgttacgtggtgagcgtgaattagtaaaaaaaggaggtaaccctctacccaattggcagtactataatgtgttattacctaatttatgtggtattatcctcttaggtattgttgtttattttggagattcgatttataaaattacaacaaggttagaagttctttttgctattattgcgcttattgtaatagatgtattgttaacagcgttagtattattagtattgagtttcgtaacaaaaaataaagaatag	MDILSIIALTLLIIIIVNTTMNFVGMLRGERELVKKGGNPLPNWQYYNVLLPNLCGIILLGIVVYFGDSIYKITTRLEVLFAIIALIVIDVLLTALVLLVLSFVTKNKE
vB_SauM_Romulus	vB_SauM_Romulus_ORF92	vB_SauM_Romulus|_85512_86045	85512	86045	+	Phage protein					ttgcaattaaattttggtaaatttgataatgaaattattaagacaaaagtaagtgaaggtgtttactcttttagaggtgttccttattactacatagaacatgtccaagatgaaacttctgagtatgtattagtatataacatacatagtgttgatgatgaggtaccacaaaagaaatataaaatagaaacagtaagtaaaactattagaggtggtacgatattaagtaatacaattaagtcaatgctacctaataataagaagtataaaaaagtatatgaacctcctatctttttagctaatattatacctttaggtacagatacaactacaggttctgtaggtaaagggtttttcgaaagagaaaaagatagagtaactattacacaaaaagaaggc…	MQLNFGKFDNEIIKTKVSEGVYSFRGVPYYYIEHVQDETSEYVLVYNIHSVDDEVPQKKYKIETVSKTIRGGTILSNTIKSMLPNNKKYKKVYEPPIFLANIIPLGTDTTTGSVGKGFFEREKDRVTITQKEGTKVIHGEYTGVFICLSNVKWIKSYTPLDSILQYYQRIKGDRINV
vB_SauM_Romulus	vB_SauM_Romulus_ORF93	vB_SauM_Romulus|_86038_86799	86038	86799	+	Phage protein					atgtctgagataactaaattctatgagcaggatattaaagatttaattagaacgaagagacacatgtttaaagatgatgagataacaagtaatatacaagatattagaatatttaatgaaaaagctatttgtcaaggtaaatgtagaactgactgtttaattcttgatagaaatggtactgttatgggtatagagataaagacagaacgagactctacacaaagacttaataaacagttatactattatagtctagtatgtaagtatgtttatgtgatgtgtcatgataagcatgtacctaaagtagagcaaatactaaaaaggtataaacaccatcatgtaggtattatgagctatattaactttaaaggcagtccagtagtaggtaagtataaggaa…	MSEITKFYEQDIKDLIRTKRHMFKDDEITSNIQDIRIFNEKAICQGKCRTDCLILDRNGTVMGIEIKTERDSTQRLNKQLYYYSLVCKYVYVMCHDKHVPKVEQILKRYKHHHVGIMSYINFKGSPVVGKYKEATPSPLRSPYHTLNILWKQHLMTILKQLRDYNTYLTGYNYREHGKNTNNEGSYTEGTQRMRMKKSAIINQVIHYLGVENSYKIFTRGVIYGYSNRWQILEDDFFKVIQNGVRVLYGKEET
vB_SauM_Romulus	vB_SauM_Romulus_ORF94	vB_SauM_Romulus|_86780_87286	86780	87286	+	Phage protein					atggcaaagaggaaacctgatacatttaaacctaaatctaacggatataaacatcaacctgttaactttgctcctacgggtaacttatcaggtagaagtacttctttttttaataaaaaaagaaaagatatatcagatgaaagtattgttgttaaatacaaacctttgtttgttaaaaggtttgataatattactgctacagacattaaaatacaaaagaagtatgcgttagacttaattagtgaagctgtgaatataaagaagaaatatcttgtaatgaagcaaaaaggtaaattaacacaaactattttacatacggatagagtttattatgtttatagaggtaagaaattaataggtaaatgtagtattcgtgaacaacgtacatttagaggtaca…	MAKRKPDTFKPKSNGYKHQPVNFAPTGNLSGRSTSFFNKKRKDISDESIVVKYKPLFVKRFDNITATDIKIQKKYALDLISEAVNIKKKYLVMKQKGKLTQTILHTDRVYYVYRGKKLIGKCSIREQRTFRGTHLIYIFSTRHRISIRKNSRLDKKRTPKKMIYKGGK
vB_SauM_Romulus	vB_SauM_Romulus_ORF95	vB_SauM_Romulus|_87286_88140	87286	88140	+	Phage protein					atggttaaatatttaagaacaaaagctaaaaaaacaaatataagtactttatttaagaaactacaaagtaaagatattacactattaggagtgtcctatgatagtgattatttccctagcggtgtaacaataataccttatttagaggacatatcacaagtagaagatggtatagaatttacgaataaagtaatagttactgagaacttaaaacctgctattgtaggtatgaataatatgataagtgattcaggactaggttatgttaaaacagagcagttaaataaaagattagaaaatactggattaatgacagatttattatctaaaggaacagaattaacttcaacaaagaaagtagacattgtatcaacttttattgaacctactattatgtac…	MVKYLRTKAKKTNISTLFKKLQSKDITLLGVSYDSDYFPSGVTIIPYLEDISQVEDGIEFTNKVIVTENLKPAIVGMNNMISDSGLGYVKTEQLNKRLENTGLMTDLLSKGTELTSTKKVDIVSTFIEPTIMYQDTTINKELKLRLYTIEDVSPLNDYTHVVYLLVTDKQYDGQSFIGTLCNQGTLNKLDTLKVLTFFKGNNLINRSVFSVKLDTNKYHYSLYNTHETGIFFLDDDKDLIIACGQSYVKVRYKDIVSSKVEKVSDNNYKMIVNLVGNDELTILL
vB_SauM_Romulus	vB_SauM_Romulus_ORF96	vB_SauM_Romulus|_88514_89245	88514	89245	+	Phage protein					atggctagaaaaaagaatttaagaaataaaaaatctgatataaaggtagttccagataaggaaagtattctatctaaactatataataataaactattaaggtctaaagtggataatgctatagatgaagatgttagttatgatgatattatagacctatgtaaagagtatgacttagagttatccaaatctgccattacaagatataagagtaaacgtaaagaagctattgaaaatggatgggatttaggggaacttattgataaaagaaagaaagttagcgctactcaaatacagaaaaaagaaaatcctatgaaagaattagatagtgagaattatacaccttttgaactggctacacagaatgtacaaacaatatatgatgatattcaaatacta…	MARKKNLRNKKSDIKVVPDKESILSKLYNNKLLRSKVDNAIDEDVSYDDIIDLCKEYDLELSKSAITRYKSKRKEAIENGWDLGELIDKRKKVSATQIQKKENPMKELDSENYTPFELATQNVQTIYDDIQILDMIIQKGAKGLNFVETLDPALMIKAMETKDRITGNQLKGMSFIGLRELMIKQQAQDTAMTEVMLEFIPEDKHEEVLQRMEQLQEEFYKNLDLDEEGRKLKDTLDRVGYTI
vB_SauM_Romulus	vB_SauM_Romulus_ORF97	vB_SauM_Romulus|_89263_89721	89263	89721	+	Phage protein					atgacagaagaaattagtttaattccaataaaagatgttaaaccacttacagatatagtagatattataacacacctatataaaggtgatgtacttagagttaaacaagagaaccaaggagatatattacttagactaagtactggaaaacataagtttactgaagtgtcaagagacttagataaagaaaccatgttctataaaaggtattgggtactatacaatgtatctattaattctttactaacttttgatgtttatttagaagacgattatgtagaatctacaaaagttaagttccctaagaacacaattgtagaatatgtaagagataatcaagaatcagatgtagctaaggttaaagatattttagtagatagtaacggtaattatttctat…	MTEEISLIPIKDVKPLTDIVDIITHLYKGDVLRVKQENQGDILLRLSTGKHKFTEVSRDLDKETMFYKRYWVLYNVSINSLLTFDVYLEDDYVESTKVKFPKNTIVEYVRDNQESDVAKVKDILVDSNGNYFYALSGETSLYNEDKLNKIKS
vB_SauM_Romulus	vB_SauM_Romulus_ORF98	vB_SauM_Romulus|_89786_90223	89786	90223	+	Phage protein					atgattattacattaaatgaagaagagaaagcattattagaaaataaaagcaactatacgccattaagtaagaataaagagttcaatacaccaaaagaagaatatattgttacaagttataataaaggtgtacctgtaactgatattgccaaagaagctaaagtaagtatgggtttgatttatacagtgttaaacttctataaagtacctaagaaacataagaaatctagagtagcaaaacgtgtaaagcatattactaatgataagaataaagtacaagccttaattaaagattatcaatatatggacttacaaagtatctataaaaagtataacattcacaagaatggtttatactatattttagatttatataatattgaaagaaaatcagattta…	MIITLNEEEKALLENKSNYTPLSKNKEFNTPKEEYIVTSYNKGVPVTDIAKEAKVSMGLIYTVLNFYKVPKKHKKSRVAKRVKHITNDKNKVQALIKDYQYMDLQSIYKKYNIHKNGLYYILDLYNIERKSDLKEKALEDTIEVE
vB_SauM_Romulus	vB_SauM_Romulus_ORF99	vB_SauM_Romulus|_90234_90869	90234	90869	+	Phage protein					atgcgcaaagaacgaattgtagattacttgtataatgtaaagaacattgataataatttaactatacaaggaatagaaaatagtttatttaataaagaatctctacaagacttagtacctgattttgatacttctagtaaagagattaatgaaagtaatttatacctatgtacaataccagaagattataactccgaccatgtagaaagtggtcagtatataggtatagatgttgggtatgtatctgaagaccctgcttttgaccatttaataggtcaagttcctagaagtgtatatgagaaagcgcatgttatgcaaccactaattaagatagaaaatactgatatagattatacccaggctgatatgattaatgatattaaagtaggtacaagtatt…	MRKERIVDYLYNVKNIDNNLTIQGIENSLFNKESLQDLVPDFDTSSKEINESNLYLCTIPEDYNSDHVESGQYIGIDVGYVSEDPAFDHLIGQVPRSVYEKAHVMQPLIKIENTDIDYTQADMINDIKVGTSISDVKIKDKLSLMSNNLITHLEIVDKYYFDSSIEEALLKYYELKNPDYYLKHFLKLKELVRDNRMIYCPLLLKCIKVID
vB_SauM_Romulus	vB_SauM_Romulus_ORF100	vB_SauM_Romulus|_90905_91303	90905	91303	+	Phage protein					atgagtaaaaaagcaataattgcttatgtaattatcttagttatgttagctttatctatatctacttattacgtatcctcatacttatatcatgaaaaaaccaaatcacaagttacagaccaattaacacaccacggtaaactaaaaaaagataagaatgtagagtatgtaggggactatacacttaagaaagtaatagacaacaaagcatactttatggaaaaactacctacctatttaccaggaagaacaagtgataaaagtattgatatgagatattataggactagtaaatttagagaaggtgtaaactttaaacttattcgtgtatacacagaggataatgacaataatccagtacacaaatataggtttgaggcagtattaaataaaaagtaa	MSKKAIIAYVIILVMLALSISTYYVSSYLYHEKTKSQVTDQLTHHGKLKKDKNVEYVGDYTLKKVIDNKAYFMEKLPTYLPGRTSDKSIDMRYYRTSKFREGVNFKLIRVYTEDNDNNPVHKYRFEAVLNKK
vB_SauM_Romulus	vB_SauM_Romulus_ORF101	vB_SauM_Romulus|_91447_91695	91447	91695	+	hypothetical protein					atgaaaaaaagtgatttagataatttgtatattgtggtcgtaagtattaagaatggtgttttacctgatgagcgtgtaattccaattggtttagatgtactaagtaaagtattagagggtaaaactacatggacagttaagaaagaaattaaacatacatttggtaaagatgaattaaaaagatttaaagataattacaagttcttgcaacataaaattgtagaccttgctacacaaggatataggtag	MKKSDLDNLYIVVVSIKNGVLPDERVIPIGLDVLSKVLEGKTTWTVKKEIKHTFGKDELKRFKDNYKFLQHKIVDLATQGYR
vB_SauM_Romulus	vB_SauM_Romulus_ORF102	vB_SauM_Romulus|_91705_91968	91705	91968	+	hypothetical protein					atggatatagtagataaactcatgttaggttttattttattgttttatgtaggtgtatttatttggtacttatgggaagtctggaaattaacttctttaatatctgatatagttattaagtattatgttcgtaagggatgggttaaaggtttattaccttatttgattcatcaagttattattacgttagtttgggctactctagtattagtaccttttatacttagttatataatgataaaatatttgataggaggttactaa	MDIVDKLMLGFILLFYVGVFIWYLWEVWKLTSLISDIVIKYYVRKGWVKGLLPYLIHQVIITLVWATLVLVPFILSYIMIKYLIGGY
vB_SauM_Romulus	vB_SauM_Romulus_ORF103	vB_SauM_Romulus|_91969_92253	91969	92253	+	hypothetical protein					atggaagtagtatatgagaatgaatgtagaggatattatatttgtgtcatagataatgaaggtaagtatgaagtatcatcttttaaaaaatcagtaaacaaatatacccctgaaattatagggtatactacagaaaagttactcttggaattaaaaataccatgtacatatgtaaatgctagtgaagtagaaagttttatgcaagaattaaaagtagcacgtattgcgcttgacaagtttactaaagatttatataataaaggcataacaaatattatattctaa	MEVVYENECRGYYICVIDNEGKYEVSSFKKSVNKYTPEIIGYTTEKLLLELKIPCTYVNASEVESFMQELKVARIALDKFTKDLYNKGITNIIF
vB_SauM_Romulus	vB_SauM_Romulus_ORF104	vB_SauM_Romulus|_92266_92559	92266	92559	+	hypothetical protein					atgtatacagaaaaatatagaaatttaatccatattacacatagtatcttggttagtattcaagaattagcaagtaatttattaaataaggaagtaaaactagttacaaaagaaaataagtacttatgtgttgtagatggtattattatgttaattgttgaagaagggttagtatacacctattttgataaggtaggtttaaaagtgcctgaacgtattgcacttggtcatttagcaaaaagtttacagtttacaatatcagaatcaaataaagatttagaaaatcaaaaataa	MYTEKYRNLIHITHSILVSIQELASNLLNKEVKLVTKENKYLCVVDGIIMLIVEEGLVYTYFDKVGLKVPERIALGHLAKSLQFTISESNKDLENQK
vB_SauM_Romulus	vB_SauM_Romulus_ORF105	vB_SauM_Romulus|_92623_92937	92623	92937	+	Phage protein					atgtgtaaagaaaaagttcatagacagctatctaatgctatagaaatattagcaacttacaaagagtggtggtcttttccaaaagaattaagtaccacagaaacatttaagattattaactggaaagaagatacattagtatttgaagttagagataacggtaattatataggtaggtttagtgtagcaactcctattattgactttcattatgatagaattaaaaaaacgacagcacaatacatgataaattattttgctaaactagtatgtaaagatatgtatacgtattataaattacagagaggacagtaa	MCKEKVHRQLSNAIEILATYKEWWSFPKELSTTETFKIINWKEDTLVFEVRDNGNYIGRFSVATPIIDFHYDRIKKTTAQYMINYFAKLVCKDMYTYYKLQRGQ
vB_SauM_Romulus	vB_SauM_Romulus_ORF106	vB_SauM_Romulus|_92940_93185	92940	93185	+	hypothetical protein					atgaaaaatttaaataaacagaaacgcttgacgttggaattgattagtgataatctaaatacacaacataacttaaatacatcggttagtcttgtagattatagtataaaagactttacaaatagaaaagtgtatgtaagaactaaaaaaggtttagaacttactaatatgaaaagtttaaaaagtactgagtcattagatttattatttaagtatctagaattaattttaaaaggagatgtataa	MKNLNKQKRLTLELISDNLNTQHNLNTSVSLVDYSIKDFTNRKVYVRTKKGLELTNMKSLKSTESLDLLFKYLELILKGDV
vB_SauM_Romulus	vB_SauM_Romulus_ORF107	vB_SauM_Romulus|_93320_93817	93320	93817	+	hypothetical protein					atgaaaaacttatataaaattttaacaggagtattctttagcactacactattattaggaggttgtgcttactactcacaagaagatacaccgacgcacaattataaggaagacaagaaagaaaataagaaagatgaaacttcctcattagaagaacaagagaataaacaaattaaagaagacaacactgttcaaaataaccaacaagataaccaaacacaaggacaagataagactcaagctcaacaaaatgaacaaatgcaagaagcaagtagaagtgaacataatggtttatctaatgctgagtatgcagacaagtataatcaatatagggaagctcaacgagcacaagcagaattagagaatagaactgaggcggataaagctagcggtggtgga…	MKNLYKILTGVFFSTTLLLGGCAYYSQEDTPTHNYKEDKKENKKDETSSLEEQENKQIKEDNTVQNNQQDNQTQGQDKTQAQQNEQMQEASRSEHNGLSNAEYADKYNQYREAQRAQAELENRTEADKASGGGGGGASWNYAGANESFEQWLQRSQQERAEAGLQ
vB_SauM_Romulus	vB_SauM_Romulus_ORF108	vB_SauM_Romulus|_93928_94479	93928	94479	+	hypothetical protein					atgaacattgtagaacaacgaaaacctataaaaagtaagcatattaacctaactaaacacgcgtatgaacgttataccttaagagttagtaacgatagtaaagaacgtgcttgtcagtggtttgctagtgctttaatgcaagctacttttgaacatacacaaaaaggcggtaatgaagtatatgtatttaaaaattatagaattattattgataagcatctaactattattaccgttatagatactgaagatgataattgggaaggcataaaggaagcaagagaacaaatagatacgtatattaaaggtaagctaaaaagaactgttacacctctatttactaagttagatagaatagatattagtatccatgaagcacatatcagcatgattaaaaca…	MNIVEQRKPIKSKHINLTKHAYERYTLRVSNDSKERACQWFASALMQATFEHTQKGGNEVYVFKNYRIIIDKHLTIITVIDTEDDNWEGIKEAREQIDTYIKGKLKRTVTPLFTKLDRIDISIHEAHISMIKTRNPKTKDIINKNIVELERNKSLLLNSIEGVKKTAHKYYVELKDIHKRLKD
vB_SauM_Romulus	vB_SauM_Romulus_ORF109	vB_SauM_Romulus|_94485_94691	94485	94691	+	hypothetical protein					atgtgtttaaaagatttaattgaagattatataaatcaagataaagaaataattataacagttacaagtactaaagtaattattgaggcagactatgatgttatttgtttacctaaaagtaaaattgatattgacgatttaaaagcttatgtatatggatttaatagatttaatatagagcaaattgtattaaaggacgtggaataa	MCLKDLIEDYINQDKEIIITVTSTKVIIEADYDVICLPKSKIDIDDLKAYVYGFNRFNIEQIVLKDVE
vB_SauM_Romulus	vB_SauM_Romulus_ORF110	vB_SauM_Romulus|_94691_95410	94691	95410	+	pentapeptide repeat family protein					atgcaagacttaaaaaggataacacaacctgaattagatttattgatagaaaagcatgaacaatggctagctacaaatgaaaaggaaggagaaaagctttttttacagtgtgtagatttaagaaatcttgactttcattccgctgaccttcaatattcaactattgtaatgtctagtttaagtgatgctaacctaagttattgtgatttaagttattctgatttaagttacagtgagtgtatatctacgagatttacaaatgctcgaatgaaagatattgagttgcatcatactaacttagagtgggctaatttagtaaaagcaaacttagaaaatgcctgcttagctgaagctaatgtaagtgaggcagacgcaaggtgggctaacatgaaaaatgct…	MQDLKRITQPELDLLIEKHEQWLATNEKEGEKLFLQCVDLRNLDFHSADLQYSTIVMSSLSDANLSYCDLSYSDLSYSECISTRFTNARMKDIELHHTNLEWANLVKANLENACLAEANVSEADARWANMKNANLSMANLKGADFGGTNLTNTTLYYANMLDVFGISIYTISNVLDFDEHVTYLPDYDRIISNYNEYTLEEFGKLEPTLEYEEDRIKEVSKKIKLAYDFFKGVKELDKI
vB_SauM_Romulus	vB_SauM_Romulus_ORF111	vB_SauM_Romulus|_95397_95654	95397	95654	+	hypothetical protein					ttgataaaatttaattcagacgaacataaacatatacttaatgttatggatagattaccatatatttgttggttagatactgtagatggtgagtcaggtgctgactttttatgcgtatcgcatagaacacactatgaacttactgaactaggtataatgatttatagttatggtagttggtatatgataccttatgacaaagaagatttaattgaatatgcaataaaaagagatatagaggaggaaggggaatggtag	MIKFNSDEHKHILNVMDRLPYICWLDTVDGESGADFLCVSHRTHYELTELGIMIYSYGSWYMIPYDKEDLIEYAIKRDIEEEGEW
vB_SauM_Romulus	vB_SauM_Romulus_ORF112	vB_SauM_Romulus|_95648_96544	95648	96544	+	hypothetical protein					atggtaggtatggtgattacatttttaattgttttaggtattatattgctaagtgtactaattattgttataccagatttaagcaaagcaaaaaaacgtaaagaagactcagatattaactataatcaatatactaaagacatggcttctgagtactatgaaaagtatataacacctaccgaacacattattcaaactaaagtagaagaggtaattgaaaatataaagaaagaatataatgtctctactgtaattattgactcttctagtaatgaagacaaaattatcttacatgttaacgataagtacttaaaaaaggtagtgtataaagatacgtatgaatacatctacgattctaatacaaaataccaatacattattaataatgtaacatatgag…	MVGMVITFLIVLGIILLSVLIIVIPDLSKAKKRKEDSDINYNQYTKDMASEYYEKYITPTEHIIQTKVEEVIENIKKEYNVSTVIIDSSSNEDKIILHVNDKYLKKVVYKDTYEYIYDSNTKYQYIINNVTYESSILLKQDEVNKLKDILNKVPVTAKHTFKNELLNRRNEYVLGYITIYIYGDLTAKITKNGYVQDFSTLEDFCDKYEAYCRFVRIDLYDWVKEVRTINGYKLKVDIKPYFKITATKTSKYEFVVSDDVSNVKVYRDDILLTNRYVQKAIDIQEIVEETLNNNTVVF
vB_SauM_Romulus	vB_SauM_Romulus_ORF113	vB_SauM_Romulus|_96561_96797	96561	96797	+	hypothetical protein					atgaaaaatttaggtaaaattataaatattattgaaagagaatgggatattaacatagatagagaatatttggcagatatttattataatgaagttgaacaaggtagaaataaagcaattagtacgctaaaacgtatactagaaagagataaagagttatcaaagtactattatgacacttttctagaggcattaaaaaagagagacattaaaagagttgtatcttattttaaataa	MKNLGKIINIIEREWDINIDREYLADIYYNEVEQGRNKAISTLKRILERDKELSKYYYDTFLEALKKRDIKRVVSYFK
vB_SauM_Romulus	vB_SauM_Romulus_ORF114	vB_SauM_Romulus|_96819_97211	96819	97211	+	hypothetical protein					atgataattcaaaagacatatacttgtaaagaattaatagaaaaatactttaatggttatttaaaagaaggtacttacacaggtacatccgatggcttagatacttattaccttctgttagaaaataaccgtatgactattggatatcaagtacctttggacgctagttttatagtagaagaagaaattactaatgacacaaaactagaaaactgctgggtattattaaatagtcatgcaaaagaactattcatggataacacaggtaatgtgagtattaatgattgtatagaaatatacggagatgaattattaactgtcagtatcttaatcgatggtacctttattaatgtatggagaaatgatgattattttaatagaggaggagaataa	MIIQKTYTCKELIEKYFNGYLKEGTYTGTSDGLDTYYLLLENNRMTIGYQVPLDASFIVEEEITNDTKLENCWVLLNSHAKELFMDNTGNVSINDCIEIYGDELLTVSILIDGTFINVWRNDDYFNRGGE
vB_SauM_Romulus	vB_SauM_Romulus_ORF115	vB_SauM_Romulus|_97211_97942	97211	97942	+	hypothetical protein					atgaaaacaataacaaaagaagaattaaataaagttctagaagagcataaattatggatagaaagcaatgaggaagaaggtaaaagagcagatttaagttttacagacttacgtgacctagatttaaaggatgttgatttaagagaagctaccttaataggtgctgatttaagttatgtagatttaacaggagcagatttaagatatgctgatttagcgtgtgctaaactaatagaagttaatttaacagaagctatcttagcatatgcagatttaagttctgttgatttaataaggtctaatttaaaaaatacccatttaacagaagctaacttaaaaggtgctaatttagtagatagtgatttaacaaatgctactttaatagaggctgacttaaag…	MKTITKEELNKVLEEHKLWIESNEEEGKRADLSFTDLRDLDLKDVDLREATLIGADLSYVDLTGADLRYADLACAKLIEVNLTEAILAYADLSSVDLIRSNLKNTHLTEANLKGANLVDSDLTNATLIEADLKHASLSGINLISAYLQNADLRFSYLRNTGLIGANLSQASTQGIRGLEMYSIDNIGSFKNKVTYLPKYNKVFVGCWEGNLEEFLKKGLEMNEGDNKERTNIVLAYQFFKNQL
vB_SauM_Romulus	vB_SauM_Romulus_ORF116	vB_SauM_Romulus|_98083_98394	98083	98394	+	hypothetical protein					atgaaaaaaatattaagtttagttttatccgtattaattgtactaacaataatcaatgtgttgaaaaaccaagagcaagtagaacaaagtaaccaagaacctaacaaccaagagcaagtagaacaaagtaaccaagagtctcaaaataatgatgcagatgaccatacttcatacgtacctgagaataacggagagcataaagacgttagtgaagaacgtaaaagattatggggtacagagtatcaagaaggtgaaacacataacccaaatgctaaagtgtttaatcaagatacaggagaacaggttcaataa	MKKILSLVLSVLIVLTIINVLKNQEQVEQSNQEPNNQEQVEQSNQESQNNDADDHTSYVPENNGEHKDVSEERKRLWGTEYQEGETHNPNAKVFNQDTGEQVQ
vB_SauM_Romulus	vB_SauM_Romulus_ORF117	vB_SauM_Romulus|_98416_98853	98416	98853	+	hypothetical protein					atggagtactggaaagaacaagacatatattattcaaaaacaaaacaaggtgttataagctatatagacttatcttccttacctaaaaagaagtctcgtattgattgggtaaatgtaaaccattatataccctttgagtatcatagcacgaaaggtaagctctatattaaataccttacaccaactaaaaaagaatctagagtagaaataacttacaacaataaaatccaagctacccaagtagctaatgtctataaggttaaattcaactttattacccaaggtcagaagtcttatactgttcataatataaaacaaggagatattattaaaaattgcgaagtactaaaagtagtagacactcatttaggtacacaactttatgtatataacataaag…	MEYWKEQDIYYSKTKQGVISYIDLSSLPKKKSRIDWVNVNHYIPFEYHSTKGKLYIKYLTPTKKESRVEITYNNKIQATQVANVYKVKFNFITQGQKSYTVHNIKQGDIIKNCEVLKVVDTHLGTQLYVYNIKEEVYGKVVNKIY
vB_SauM_Romulus	vB_SauM_Romulus_ORF118	vB_SauM_Romulus|_98904_99449	98904	99449	+	Phage protein					atgttataccataagaaacatattcataagtatgctaaatataaagacttatttaaatataagtatacaactaagaaaaagatagaaacgatttgccctaattgtaaaagaaaaaaagatattagaattacagatttaattaaagataactatagctgtcaatgctctaaacaatactctagcttcggagaaagattaacacaaagttatttagatattgcaaacatagagtatattagagaatataaatttaaagaattaggtaaaaaaagatttgattttttcttacctaagtataataccgttatagaagtacacggtgttcaacattaccaagaagtcagtggatacatgaaccaccagaaaacaaaattatcagacatagaaaagagagaatat…	MLYHKKHIHKYAKYKDLFKYKYTTKKKIETICPNCKRKKDIRITDLIKDNYSCQCSKQYSSFGERLTQSYLDIANIEYIREYKFKELGKKRFDFFLPKYNTVIEVHGVQHYQEVSGYMNHQKTKLSDIEKREYCKENSIQYIEIDARKSTFKHILSNLQRTFKYSNIDSKEVIKRYRHVYR
vB_SauM_Romulus	vB_SauM_Romulus_ORF119	vB_SauM_Romulus|_100635_101042	100635	101042	+	Phage protein					atgaagattaaaagagaagtttcgtttatagaattaatgtatatgtattataaaggtgatgtaggtaaaggtcagtactattctactaatagtcagtttattgttgttataactgttgatgatatatcgttttataatgcattgtaccctaataaatctattactattactatacctaatgacactaagtttattgtagaagcggttatagatgcttctactgagttaagtagtatagtagttacttataagcaaggtaacagtgtattaaactcagtatggtataggattagtattaatgaagttattgactactatgtcgaaggtaaaaatacatggttactatctgttagtactgttgtagataatgagttagttactatatggaaagatggtaac…	MKIKREVSFIELMYMYYKGDVGKGQYYSTNSQFIVVITVDDISFYNALYPNKSITITIPNDTKFIVEAVIDASTELSSIVVTYKQGNSVLNSVWYRISINEVIDYYVEGKNTWLLSVSTVVDNELVTIWKDGNVL
vB_SauM_Romulus	vB_SauM_Romulus_ORF120	vB_SauM_Romulus|_101168_101377	101168	101377	+	hypothetical protein					atgagtttatcagatatttatgtacatttaaatcagttaggatataaaatagaagttttaggggacatgagtacattaaaagttaatgactactacatcgaaaatagatgtatagatagtggttttagggttacaggggataatgtatttttatctgtatattatggtgaagacgtagtaagattctttaaacaaaggttattaaaatag	MSLSDIYVHLNQLGYKIEVLGDMSTLKVNDYYIENRCIDSGFRVTGDNVFLSVYYGEDVVRFFKQRLLK
vB_SauM_Romulus	vB_SauM_Romulus_ORF121	vB_SauM_Romulus|_101426_101707	101426	101707	+	Phage protein					atgactaaagttgtaagtagaggatatagttttgaagaacaagaagtaagtatgaactataatcaaggacaatgggtgatttatgcaagtagaaaaccttatattactgatattatgaaaaagtaccctgataaggtggaagtattagaacaattagaaaatgaaacaccagtattggttaaagttgtattggatgaagatttaattacattgagaaagccaataagtaacgagcgtaaagaacaaatgaaaaagattgctaaagaaagatttggtaaataa	MTKVVSRGYSFEEQEVSMNYNQGQWVIYASRKPYITDIMKKYPDKVEVLEQLENETPVLVKVVLDEDLITLRKPISNERKEQMKKIAKERFGK
vB_SauM_Romulus	vB_SauM_Romulus_ORF122	vB_SauM_Romulus|_102517_102924	102517	102924	+	Phage protein					atgaatattcaagaagcaaaggataaattatacgatgaattactttatacagtaagtctttgtgagggaacagaagaagatttactagaacttattgagaatttattttatatttacaatgacgagcctgcatttttaagtaaagacggtatgcaatatactattaaagattttatggagagaagaaaaacattagaacctatcttaactgaattaggtatagggtacgcaatgatagaatatcacacacatacagaatacgagttagttacttattcagtacttaaagttatacagtatgatgtagataactatactgtaattattgatactaatagtgataagaatattaagttatcagatttaacattagaagctgttaaggatattttgaatcaa…	MNIQEAKDKLYDELLYTVSLCEGTEEDLLELIENLFYIYNDEPAFLSKDGMQYTIKDFMERRKTLEPILTELGIGYAMIEYHTHTEYELVTYSVLKVIQYDVDNYTVIIDTNSDKNIKLSDLTLEAVKDILNQIK
vB_SauM_Romulus	vB_SauM_Romulus_ORF123	vB_SauM_Romulus|_103289_103176	103289	103176	-	hypothetical protein					ttgattaaaggtattgcatttatatgtcagtctattaaaagaaataatgatatagaaacaataaaaaagttagaaaaagaattacaagaattatataaaagagttatagattag	MIKGIAFICQSIKRNNDIETIKKLEKELQELYKRVID
vB_SauM_Romulus	vB_SauM_Romulus_ORF124	vB_SauM_Romulus|_103524_103808	103524	103808	+	hypothetical protein					atggaattattagatatagatggttacaaaagcaataactactatagaaatgacttaaaatactcaacacattatcaagttaaatatttagcttacattgatggtagttatgaaacattagaactatttaaagaaacgaaagtctttagcgtatcacattcaaatagattaccaattaacattaatgttaaggtagtgaacaaacacttatttatagagctagataatacgttatacctagtgaatgagaatgcagaaattattaaagaaaaaaagttaaaataa	MELLDIDGYKSNNYYRNDLKYSTHYQVKYLAYIDGSYETLELFKETKVFSVSHSNRLPININVKVVNKHLFIELDNTLYLVNENAEIIKEKKLK
vB_SauM_Romulus	vB_SauM_Romulus_ORF125	vB_SauM_Romulus|_103881_104036	103881	104036	+	hypothetical protein					atgaaaacactaattactaacagtaaaccatataagaactacggctatgaaatggaacaattcgagagagaaaacaacgtaattatcacacgagcataccacgaaccaacaaagcaaggttatagtcttgtaatacactatacggaggttaaataa	MKTLITNSKPYKNYGYEMEQFERENNVIITRAYHEPTKQGYSLVIHYTEVK
vB_SauM_Romulus	vB_SauM_Romulus_ORF126	vB_SauM_Romulus|_104038_104271	104038	104271	+	hypothetical protein					atgaaatatttatattacattaaaggaacttataacagaattaaagcacaaggtacaatatcaaatgactatagattatggtcaggtattgatgaatgtgatgacttatactaccatattaataaagcttgtcatagtctttataataatggtgtaaaggaaattacagttacagacaaatgcgttaaactaacacttaataataataaaacaaaacttattaaaaaagtttaa	MKYLYYIKGTYNRIKAQGTISNDYRLWSGIDECDDLYYHINKACHSLYNNGVKEITVTDKCVKLTLNNNKTKLIKKV
vB_SauM_Romulus	vB_SauM_Romulus_ORF127	vB_SauM_Romulus|_104353_104643	104353	104643	+	hypothetical protein					atgaaaaactataaaactttagaggaactaaaccaagattacacagttgttagaacatataacgaagcttcaagcaaacataatgatttagatgttactgatatttatgtcaatgattggtgtttattacaatatggcatttactttaataaatttgataacgtgtacaatgtagtttcaatgacatcaggaaacaagaaatataatattactgctcatgaacttgatagctttattatggatgagttaaacaaacagttagagttatttattaatgcaggaagactataa	MKNYKTLEELNQDYTVVRTYNEASSKHNDLDVTDIYVNDWCLLQYGIYFNKFDNVYNVVSMTSGNKKYNITAHELDSFIMDELNKQLELFINAGRL
vB_SauM_Romulus	vB_SauM_Romulus_ORF128	vB_SauM_Romulus|_104779_105045	104779	105045	+	hypothetical protein					atgaatattaaaatagaaactaaaccaaaaacaacaataacagaaattaaaaaagatgttaaatacatcaaagacagcataggaaaagaattaggattaaaaagagaacaattcaaattgcctactggattaataacactaagaggttttagtaaggcaacaaactcatggataaacctaacaaatgttataggggatttcaatgaatacatcaaaaaagaagattacttggaatataaactatattgcaatgtacaaacaaaataa	MNIKIETKPKTTITEIKKDVKYIKDSIGKELGLKREQFKLPTGLITLRGFSKATNSWINLTNVIGDFNEYIKKEDYLEYKLYCNVQTK
vB_SauM_Romulus	vB_SauM_Romulus_ORF129	vB_SauM_Romulus|_105061_105207	105061	105207	+	hypothetical protein					atgattaagtttaaatacaaaggtaagaaataccgttcaacacaaaagacggatgctattgtaactatattaggtggtacgacattaattacattgattgattggtttatcagattacaagacaatattaacatctttattaaataa	MIKFKYKGKKYRSTQKTDAIVTILGGTTLITLIDWFIRLQDNINIFIK
vB_SauM_Romulus	vB_SauM_Romulus_ORF130	vB_SauM_Romulus|_105452_105793	105452	105793	+	hypothetical protein					atgaaaaacacagtaaaagaaatggcaaacggaaacactaaacttgaaagattattagttttagcaattgaggaagcggttatgacagagcttgttgaatatgatgcattagataaatacaaccacttagaacaacagttattaaacaatgaagcattaacacaagcagaacgtaaaccatctaacattgattatagcacttacgagggagctatattagcacaagacaaagcagaacactttactaacgttatcttaaaccacatgaacaaagaacaatttgaacaaatgattatggatattgaaacactagaatttaatgcagaacaaatgctattctaa	MKNTVKEMANGNTKLERLLVLAIEEAVMTELVEYDALDKYNHLEQQLLNNEALTQAERKPSNIDYSTYEGAILAQDKAEHFTNVILNHMNKEQFEQMIMDIETLEFNAEQMLF
vB_SauM_Romulus	vB_SauM_Romulus_ORF131	vB_SauM_Romulus|_105807_106031	105807	106031	+	hypothetical protein					atgaacttatctgataaagaacttatagatataatggacaacgttaatagcttcactgatatcagtgaagctattaacgaaacagtaagcaaacaaacaattaaaggcagtgacaaagacagcggaacgattaaacagtacaatagtttagatgagttaagacaagactatgacataacaacactagcaccagacgtaataaaagaattactgaataatcattag	MNLSDKELIDIMDNVNSFTDISEAINETVSKQTIKGSDKDSGTIKQYNSLDELRQDYDITTLAPDVIKELLNNH
vB_SauM_Romulus	vB_SauM_Romulus_ORF132	vB_SauM_Romulus|_106136_106480	106136	106480	+	hypothetical protein					atgaaattacttaaccaaatggaacaaacagcagaacttgaaggaattgaatttgacttattactaacagctatctatgaaacaatagaggtagatgttgctgaacacgatttactatgcaaatacattcatattgtaaaccaattaaaagagaataaagacataacaccattagaatatataccgtctaacctagactttacagacgatacaacaataagactagttgataataaagtgtttgagttagcagattatatattggaacatatgcgtgttgaagagtttaataaacacattaaagactatgaacaaattaaagcagaagctatagaaatgatgtaa	MKLLNQMEQTAELEGIEFDLLLTAIYETIEVDVAEHDLLCKYIHIVNQLKENKDITPLEYIPSNLDFTDDTTIRLVDNKVFELADYILEHMRVEEFNKHIKDYEQIKAEAIEMM
vB_SauM_Romulus	vB_SauM_Romulus_ORF133	vB_SauM_Romulus|_107686_107120	107686	107120	-	Phage protein					atgtatacaaatgaatttattaagaaggtaaatcagttaggatatgaaaccagcctcgcaaataaaaatactaccaagagaaaagaaaaaatacttattaaaaaagaaaaccaacaacctattgcttgggtatttctaaatgaaccatattcttttcgaagcttaggcacagatagtgagttatttgatttaatggtagaatatgcaaaaacacctgtaaaagaacgtagtataagcaatatagcaaaagtaaaacctctagacttagatacccttacagatgattatgctaaagtaagagagtatatgctaaaagtcttaattgacatggaatacgtagtagaatatattcaatatacaggctataataagaatgacatcaatcagtggacagaaggt…	MYTNEFIKKVNQLGYETSLANKNTTKRKEKILIKKENQQPIAWVFLNEPYSFRSLGTDSELFDLMVEYAKTPVKERSISNIAKVKPLDLDTLTDDYAKVREYMLKVLIDMEYVVEYIQYTGYNKNDINQWTEGQTFRAVDKQGNNSLFINAPSGIEKVLHGNYIIKDKKKGFEQVDRELFEYRYDMSH
vB_SauM_Romulus	vB_SauM_Romulus_ORF134	vB_SauM_Romulus|_107940_107701	107940	107701	-	Phage protein					atgaaatattaccaagtagagcatgataattgtgagctatacgaagacagctactcttatagagaagataaaatatatactagtcaagaacagcttattaaagacattaaatctgaaggatacaaagaattacaaggcatgtctagaaatcatgatggtattgtttaccttaaacatatagatgattttagagatgacatgattacaatacatgaaatagaaatcgtggacaataaataa	MKYYQVEHDNCELYEDSYSYREDKIYTSQEQLIKDIKSEGYKELQGMSRNHDGIVYLKHIDDFRDDMITIHEIEIVDNK
vB_SauM_Romulus	vB_SauM_Romulus_ORF135	vB_SauM_Romulus|_108290_107937	108290	107937	-	Phage protein					atgataccgaaatttagagcatgggataaagaatcacaaagaatgtttaatattgctagatttgactttgcagaccatacagtatattcacacctatttgcttgtgatggttacttaggagaaaaccttgtaattatgcaatctacaggacttgaagataagaatggtactgaaatatttgaaggtgatatacttagatattggggggattgtagacctgtaatatttaaagaagcttcttttggatgggttgaagggggagattacataccattctctatgatgtgcatttcagagattggtaatactgaagttgtaggaaatatctatgaaaaaaggagtaaaaaagaatga	MIPKFRAWDKESQRMFNIARFDFADHTVYSHLFACDGYLGENLVIMQSTGLEDKNGTEIFEGDILRYWGDCRPVIFKEASFGWVEGGDYIPFSMMCISEIGNTEVVGNIYEKRSKKE
vB_SauM_Romulus	vB_SauM_Romulus_ORF136	vB_SauM_Romulus|_108676_108287	108676	108287	-	Phage protein			FIG01319482	ff	atgacacttaggtttagagcatggaaaaaagatgagaaaataatgttagaaggtggtaattttattttttctaaggatatacagttactacaatacacaggacttaaagacaaaaacggtactaaaatatatgagggtgatattattgagttcgaagatgaagtgttagcaataccaggtgattttgaatctgcagtagaaacaattaacagagcagtgatatctattgatgttgtaagtggcattcacttaaaagactttatgtttgagagcgcaatctctgaaaatgattactttgagtatacagacaaaaaatctttccttatgtacgactgtgaggttaaaggcaacgtatttgaatcatctcatttattggaggtaatagaatga	MTLRFRAWKKDEKIMLEGGNFIFSKDIQLLQYTGLKDKNGTKIYEGDIIEFEDEVLAIPGDFESAVETINRAVISIDVVSGIHLKDFMFESAISENDYFEYTDKKSFLMYDCEVKGNVFESSHLLEVIE
vB_SauM_Romulus	vB_SauM_Romulus_ORF137	vB_SauM_Romulus|_109271_108864	109271	108864	-	Phage protein			FIG01319482	ff	atgaaaataaaaactaaaaaagtaatgacgctagccgaactcatggaatgggcttgggaatatcctgatttaacaaaaggaaagagaatttacacagaaaatcaagataatgagaactttgtttatttttcttcggaagacggaagaaaatgtcttgttagtgaatttatatcagctgacgacacttttgaagtcgaagctgaagaggaaatcacagaagaggctaaggttgataggttgattgaattattcgagattcaagaaggagactataactctacactatatgagaacactagtataaaagaatgtttatatggcagatgtgtgcctaccaaagcattctacatcttaaacgatgacctaactatgacgttaatctggaaagatggggagttg…	MKIKTKKVMTLAELMEWAWEYPDLTKGKRIYTENQDNENFVYFSSEDGRKCLVSEFISADDTFEVEAEEEITEEAKVDRLIELFEIQEGDYNSTLYENTSIKECLYGRCVPTKAFYILNDDLTMTLIWKDGELVE
vB_SauM_Romulus	vB_SauM_Romulus_ORF138	vB_SauM_Romulus|_109813_109283	109813	109283	-	Phage protein					atgaataagatatatgctatatatgtagaagaggactgttattatgatgaggaacccacctcaaaagtaataggatatactactaacatagaagaagctgagtatgttaaaaataattatgatgcatggggtaatactataaggataggagaagttaaaaggcttacaaaagaagttcttgataaagaacagaaactatataaactaatgtcacaggtaataatacaaagaaaacaacattattttaaacctatacaagaattaaatacaattgtagatgaggtatttaattcaagtaaaccacatattgactttaatgagaaatgtaacattagtgtttactcactaaataaaaatcaaattcaggtagttgtagggttgcttttccctactaagcca…	MNKIYAIYVEEDCYYDEEPTSKVIGYTTNIEEAEYVKNNYDAWGNTIRIGEVKRLTKEVLDKEQKLYKLMSQVIIQRKQHYFKPIQELNTIVDEVFNSSKPHIDFNEKCNISVYSLNKNQIQVVVGLLFPTKPTEKEVDSIVNDVKNKINFILKNCENADIRKSKEIVKMIEKLNN
vB_SauM_Romulus	vB_SauM_Romulus_ORF139	vB_SauM_Romulus|_110500_109940	110500	109940	-	Phage protein					atggcaaacttattaccacatttttacaacacagaaacaaataaatgggaagaactatatacaaaacctattgctagagaagtatttaatatcatgaaagaagattatttagctcacaaaggtgaaataggctattacattgctaagtacaaagatggagacacaagtattgagcaacctaatgttgttgttttttatgatgttaacgattatgaaacaatgactttaaataaagaggaaatgacaagactattaaatgactatatagataataatttacaaggaaagtttaaacccttttctcttactaaattcttacaaaatttagaagaccttaattacgctttaccaaaacaagaaaaatttcatgtagatataatccagtcggataaaagaaaa…	MANLLPHFYNTETNKWEELYTKPIAREVFNIMKEDYLAHKGEIGYYIAKYKDGDTSIEQPNVVVFYDVNDYETMTLNKEEMTRLLNDYIDNNLQGKFKPFSLTKFLQNLEDLNYALPKQEKFHVDIIQSDKRKFSFPDTNAINTNPDILDALTATDNHVYMEVKYLYNGHPIDDKKLIKGNQDLKN
vB_SauM_Romulus	vB_SauM_Romulus_ORF140	vB_SauM_Romulus|_110840_110517	110840	110517	-	Phage protein					atgtctaaaaaattaaaggtctacaacaaagaggaacagcttattttaacttctgatgaagttacaggtagttctgtaaaagtaacattaacagatttaaaacctaatactacttataataaaggtgactttaaagtctcttggttagtcgatggacaagaatctaataaaacagacgtgcctagtttcaaaacattagagagtgaaaaagaagctgtagctcagcctgtcattgtaaacacactagatatgggtactgatggatacacaataagtaatgaaccgcctaaaaatactaataagatatggcttaaatcagaataa	MSKKLKVYNKEEQLILTSDEVTGSSVKVTLTDLKPNTTYNKGDFKVSWLVDGQESNKTDVPSFKTLESEKEAVAQPVIVNTLDMGTDGYTISNEPPKNTNKIWLKSE
vB_SauM_Romulus	vB_SauM_Romulus_ORF141	vB_SauM_Romulus|_111154_110930	111154	110930	-	hypothetical protein					atgagtgataactttagtcaatttataagtaaaaaaagcaatgaattaaacaaagctacggaaaaacaaaaagattttatttataagcatatagattgtttatatgatgagtttacttttgatatagagtcattaagtaaagatgaagctactaaacttataaatgatataactatagagttaagctgttcagatgattttcttgattggtatgattatcagtaa	MSDNFSQFISKKSNELNKATEKQKDFIYKHIDCLYDEFTFDIESLSKDEATKLINDITIELSCSDDFLDWYDYQ
vB_SauM_Romulus	vB_SauM_Romulus_ORF142	vB_SauM_Romulus|_111932_111147	111932	111147	-	Phage DNA binding protein			FIG01283764	isu;Phage_packaging_machinery	atgactaaaaaaattaaaaatattgaaattgtttttgaaaacttagatagcgcaatgttagaaccagaaaatgtagagttgatactagaaggcattagtgaagaaaaaactatgatatatggaaatagtgaagtagatacaagtaaatcagcaaaaaaagtttctattgaggtaagtggtatgaaggatgaatactttgaagagtttcatggtttcttagatgagccctacaacatgacattatatgatagactaagtggcaaagatattgtttgtgtttgtttgaattatgaggatggtacagacgatactgtatatgtaccttatcctgagtatgagcagtataattatatgcagagaaataagtacgaaaaagaaatagacactttatttattaca…	MTKKIKNIEIVFENLDSAMLEPENVELILEGISEEKTMIYGNSEVDTSKSAKKVSIEVSGMKDEYFEEFHGFLDEPYNMTLYDRLSGKDIVCVCLNYEDGTDDTVYVPYPEYEQYNYMQRNKYEKEIDTLFITIEDREQEDHIPNDEKPNFNEGETEDRTLEGLVSQVEEWSKDKGLNNNNPDRQALKFYEEAGEVASALSRGNLEALKDGIGDTVVTLIILAQQHDMSLQECLEFAYNEIKGRKGRTVNGTFIKEEDLNE
vB_SauM_Romulus	vB_SauM_Romulus_ORF143	vB_SauM_Romulus|_112681_112319	112681	112319	-	Staphylococcal nuclease family protein					atgatagaagacaatttatatttatttaaagcacatgtggacaaagtagtggatggagatactatacatgtaactattgaccacggaatgagaacatattctgagcaaagaataagattactaggtgtcgacacaccagaaaagaaacaaaataattaccaagaagctaaggaatttacaacaactatgctagaaggaaaagatgttttaattcaaacatacaaagatgattcttttggtagatatttagctaaagttttctacaaagaaaataaagagtataaaaatattagtgaagaactaattaaaaaaggattactaaaagaaaaaagtaaatggaataaagaacttgacaaacaataa	MIEDNLYLFKAHVDKVVDGDTIHVTIDHGMRTYSEQRIRLLGVDTPEKKQNNYQEAKEFTTTMLEGKDVLIQTYKDDSFGRYLAKVFYKENKEYKNISEELIKKGLLKEKSKWNKELDKQ
vB_SauM_Romulus	vB_SauM_Romulus_ORF144	vB_SauM_Romulus|_112922_112782	112922	112782	-	hypothetical protein					atgaaaaaattaaatatatgtttaactattatatcattctttatcacatataaagtattaacaaaaaagaaaaagcataaacatgtcattgtagacttttcagtacaagaccatattcatctaaatgatatctgtaaataa	MKKLNICLTIISFFITYKVLTKKKKHKHVIVDFSVQDHIHLNDICK
vB_SauM_Romulus	vB_SauM_Romulus_ORF145	vB_SauM_Romulus|_113242_112919	113242	112919	-	Phage protein					atggaagagaataaaaaaaagatacacaaatacttttgttacttatacttttcagagtacttaccatcaaaaggtatagttgttttaaatcataatgttacctctcatgctacggagaatggagttaaaaattattacataggtaatattctaatagataacgcagaaataacagttgttatagacttaacggatttacaaaaagcaagtagtatgcaaaatatgttagaaatattgaataaaaatacagaatattgtatctttaaaagcaaagaattaactactgagatggtaaataccttctttaaaggagaaattttatga	MEENKKKIHKYFCYLYFSEYLPSKGIVVLNHNVTSHATENGVKNYYIGNILIDNAEITVVIDLTDLQKASSMQNMLEILNKNTEYCIFKSKELTTEMVNTFFKGEIL
vB_SauM_Romulus	vB_SauM_Romulus_ORF146	vB_SauM_Romulus|_113645_113229	113645	113229	-	Phage protein					atggatactagagaatttattgattcacaaattggaagtaacaaagaggcaacagaattaaaagaattaaagataaacattgttgaagcatctttagatgtgacacattctttagatgacacattatattatgctaaaaagcttatgaaaaatgtagaacaactggagttatactataatgtcaattctaccactaatacaccgaaccattataaaggtaaaaaagatgttatatcatttttagaagaatatttctacattattggctttatagactgcatgctatttaatattgttaaatatacaacaagattaggaagaaaagacgatgaaagaaaagaagtagagaaaattaaaacctataccgaaaggctattaaacttcatagaatatggtaat…	MDTREFIDSQIGSNKEATELKELKINIVEASLDVTHSLDDTLYYAKKLMKNVEQLELYYNVNSTTNTPNHYKGKKDVISFLEEYFYIIGFIDCMLFNIVKYTTRLGRKDDERKEVEKIKTYTERLLNFIEYGNSNGRE
vB_SauM_Romulus	vB_SauM_Romulus_ORF147	vB_SauM_Romulus|_113949_113764	113949	113764	-	hypothetical protein					atggaaaggtatagtaaagaatatgtagatatagacattacagttagagcattagtacaaacaccttatagagactcatatgatgttacaaataatagaaacgaattagtagaagataatatcgtcgttaatagtttatcagattatgttaaagtacaagaagttaaaataaatgatatagattaa	MERYSKEYVDIDITVRALVQTPYRDSYDVTNNRNELVEDNIVVNSLSDYVKVQEVKINDID
vB_SauM_Romulus	vB_SauM_Romulus_ORF148	vB_SauM_Romulus|_114110_113949	114110	113949	-	Phage protein					atggtaaaaccagttataactttagaacctaaagaagttaagacattaatagagtatttaagtcattttgaagaagatgtacgaaaatataaagatatggagaaattatatgaagaattacacaaaaagtatcagcttgctaaaggaaactacgttgagtaa	MVKPVITLEPKEVKTLIEYLSHFEEDVRKYKDMEKLYEELHKKYQLAKGNYVE
vB_SauM_Romulus	vB_SauM_Romulus_ORF149	vB_SauM_Romulus|_116149_114110	116149	114110	-	Phage protein					atgtcagtagaatataaagaaacaggattaacggaagaagaaattcttaaattgtctaaagtaaatagaaatagtatatttataggtgaagaaagagtatatttaaaaataaataataaaaatattgtagatattggctctaaagaattattaagagatattaataataccttttgttattctagcgctttaaatttacttttatttatagcattatgtggaaataaaaaacttactacgtttaagggagacccatataaaaaagtacaagagttaagtaaaacagttacagatgtaaatactgtatatagtgagtatatagaaagtgacgataggtctgaatttcctttatataacaaaagacactatcgtaataatatatactgccgtgcaaactat…	MSVEYKETGLTEEEILKLSKVNRNSIFIGEERVYLKINNKNIVDIGSKELLRDINNTFCYSSALNLLLFIALCGNKKLTTFKGDPYKKVQELSKTVTDVNTVYSEYIESDDRSEFPLYNKRHYRNNIYCRANYENELKQFDNTQNKNSNNYLTKKIRDLKRQINTTTNDILDVLLMGDYSIFGINIDPYAFGKSYDNNYEYYNEVLKNIKIGLNKLTPIKDNNTPFLIKTCYLKDISIVTTDWSIVNGDFNNKNGNVYLHLSNTLQHKEFKFNMYEDDFNKDKLKNNITLPVLLNIILSKYGKENLAFNIIIQTLKNNDYYLNLSRLNVKNFDVYSMIDRPDGYRTVSKGENATDNLNNMLKLVVSNIDKVYNNEDCDIFKEHKEFLVIPNKNKWKLHE…
vB_SauM_Romulus	vB_SauM_Romulus_ORF150	vB_SauM_Romulus|_116491_116228	116491	116228	-	Phage protein					atggatttaatagataataaagaagtaactagtaccgatgagattatttttaaaagtaaatctaaaaatttatatattagtgacatagatataatatctaaagttactatgtacacagatgagttagaggaagttttagcaatgcctaatactattaactttaaaaattctaagaagtacaaagacttaatgagtaatcccgatattgtacccgtaagaagaactaaaaaaattaaatatgaaacttatctagaagaactgtaa	MDLIDNKEVTSTDEIIFKSKSKNLYISDIDIISKVTMYTDELEEVLAMPNTINFKNSKKYKDLMSNPDIVPVRRTKKIKYETYLEEL
vB_SauM_Romulus	vB_SauM_Romulus_ORF151	vB_SauM_Romulus|_116678_116505	116678	116505	-	Membrane-bound lytic murein transglycosylase D precursor (EC 3.2.1.-)			FIG00008294	isu;CBSS-342610.3.peg.1536	atgaaagacttaatacaaaaaggtaataaattttattataaggttagaaatggtgataccttatggactataagtaagaaatatgatgtgtctattaaacaactacaagaacttaatgatatgacctcggtgtctttatcagacaaagattgtatacttgtttatgtagactag	MKDLIQKGNKFYYKVRNGDTLWTISKKYDVSIKQLQELNDMTSVSLSDKDCILVYVD
vB_SauM_Romulus	vB_SauM_Romulus_ORF152	vB_SauM_Romulus|_117276_116653	117276	116653	-	Phage protein					atgaataatttagctcatatattaagcatcctatatgctatattagttactgtaggatatatacctgctttagtaggtttgataagagataagaatgttaaaggtgtagatagctatttttggttttatattgttgttacagtaagtattagcttaacaagcttatttgtaacacatgcacccctatttcaaattatatcagtaagtattaatttattactaggtattatttgttttattatatacttatttagaacaacagaagttagtattttagaaatggttatgtttataattgttatttatattggctattcagtagctaactatagtgttgaatatggacagataatggctactattagtattatcgtagcttatttatcccaaataaataaa…	MNNLAHILSILYAILVTVGYIPALVGLIRDKNVKGVDSYFWFYIVVTVSISLTSLFVTHAPLFQIISVSINLLLGIICFIIYLFRTTEVSILEMVMFIIVIYIGYSVANYSVEYGQIMATISIIVAYLSQINKFYKTKSTNGTSKYLFLIIGIALACLIISMLITNTTPHVIYTEVANFILITICYLQASYYEYKGVDNNERLNTKR
vB_SauM_Romulus	vB_SauM_Romulus_ORF153	vB_SauM_Romulus|_118054_117269	118054	117269	-	HNH homing endonuclease # Phage intron				icw(1);Phage_introns	ttgaaagattgggacagcaagattgataatgcaataagagattatgagagtggtctcagtatgaggaaagttgctacaaagtatggagttagttatacggaactgagaactatatttaaaaaatataactattctcctagaagctacaaagattctatgaagtattaccctttgaaatacactcctagaaatatttattttgaagatggtcttttatggtctactattccatttgcaaaagaatattctataagtatagcaggtatcatcaaaggtaagcgtaaaaatgtattaaagacaagaaaagataaagatgggtatataatagtaacgttatttggagaaaataacaaacgtattcaatgcaaagtacacaggattatagcagaatgctttttg…	MKDWDSKIDNAIRDYESGLSMRKVATKYGVSYTELRTIFKKYNYSPRSYKDSMKYYPLKYTPRNIYFEDGLLWSTIPFAKEYSISIAGIIKGKRKNVLKTRKDKDGYIIVTLFGENNKRIQCKVHRIIAECFLLDLNKNIDRNQVNHKNGIKDDNRVENLEWVTPRENTLHAIKTSLRNDNIFGINSKLTDYDVYLIYTSKEKASTLSKKFKVTYTTITNIKNNKTWNNLTKHILSLTNGKGFISWEEVLNEIENFGGSYE
vB_SauM_Romulus	vB_SauM_Romulus_ORF154	vB_SauM_Romulus|_118619_118029	118619	118029	-	Phage protein			FIG01319482	ff	atggtaaataaaatcaaagataagatttgctatatgggaggtcatctacttaatcaagcaatgatagaatatagagaaaaacaacacaatcaagtagaaggaattgtaggtgtatctccatactctcctcatcaagatggctcaattaacgacaaagcaaatgctagacaggagggtttggctgagcgtattctaaataatgactttaaggctatgcaagagtcagatatatttgtatttgatgtattgaatgagggattaggtacaatagcagaacttagtattttattaggaatgaaacaccaagctcaacaaattatcaacaaatatgaagatgtagattttagagagttagataaaaacacacaagatgatatattagaagcgtatcatgtcgtc…	MVNKIKDKICYMGGHLLNQAMIEYREKQHNQVEGIVGVSPYSPHQDGSINDKANARQEGLAERILNNDFKAMQESDIFVFDVLNEGLGTIAELSILLGMKHQAQQIINKYEDVDFRELDKNTQDDILEAYHVVNKPVLIYCSDIRQGHGKPYTDPDRAEFSTNQFIFGMILSLTDGKGFISWEEVLLELERLGQQD
vB_SauM_Romulus	vB_SauM_Romulus_ORF155	vB_SauM_Romulus|_119367_118651	119367	118651	-	HNH homing endonuclease # Phage intron				icw(1);Phage_introns	atggaattacaagaaacatggttaatcccaataaaaacactatttaaacaatgtaaaaatagaaagcgtaaatatgttaaatgcttatgtaagtgtggtaatatagtagaggtaagaaaagaccagtataaaaatagaactattagaagttgtggttgttactcagcatacaagaagaaaaataaatatggttttgttaatagaaatcaagagcctttaaatattaaaaatgttgatggaaaggtattttaccctttatttaacttctacggttattatataaacgaaaaaggaaatgtatacagtgataaaaccaaaaagatactaaaacatacgataaacaaaaaagggtatcatattgtgtctttaagaaactactcagataagagtaacactcaa…	MELQETWLIPIKTLFKQCKNRKRKYVKCLCKCGNIVEVRKDQYKNRTIRSCGCYSAYKKKNKYGFVNRNQEPLNIKNVDGKVFYPLFNFYGYYINEKGNVYSDKTKKILKHTINKKGYHIVSLRNYSDKSNTQIVHRLVASVFILNPYNLPQVNHKDFDKSNNYASNLEWCTNEYNTEHKLNSYISGKRKNPVSKLNEEKIKEVRVSDLSHTELAKKYGVNRTTIREIREYKYWKWVK
vB_SauM_Romulus	vB_SauM_Romulus_ORF156	vB_SauM_Romulus|_120820_119387	120820	119387	-	2',3'-cyclic nucleotide 3'-phosphodiesterase( EC:3.1.4.37 )					ttgaaatccttcatagagaacggaataactcaaaatagagtaaagtctattcttagaaaattacaacaggtggcttactttagttttaaaggtcaggactatattgttagtcatggcggagtccttcctgaagttcttggtaatttaaacaagatttcaacaagtcagcttattaatggaatcgggggatatgattttaatgttgatgaccaatgggaacattctgacgtaatccaaatacatgggtatagaaatttatatagagaacctttaaataataataaaaaatcaattaatttagaagggcgcgtagaaaaaggtggttgtttaagagcagtaacaatagacaaaaacaacaacattgagaaacatgaaataaaaaacactgtctacgaccct…	MKSFIENGITQNRVKSILRKLQQVAYFSFKGQDYIVSHGGVLPEVLGNLNKISTSQLINGIGGYDFNVDDQWEHSDVIQIHGYRNLYREPLNNNKKSINLEGRVEKGGCLRAVTIDKNNNIEKHEIKNTVYDPKFLLSNRRNDSIDKDLTPNQYLDIARKENKIIKTNKQYRDVFSVNFTKRAFSKKKWNQLTVSSRGLYIDEGRNTVLGRGYNKFFNINEVEETKLENMPDTIQFPLTGYKKENGFLGLMFYDPLEGIVYASKSKTHLSGHGNKYALLFKELVEKTLTKRQIQTLTTFLENHYIADDSFTLVFEVVDIEEDPHIIKYRKSDIFLLDIISNTLNMKKKDYDYLKYVADEVGLQLKEKELEFASWEEFYKWYKDNNGSYNILHEGYVFED…
vB_SauM_Romulus	vB_SauM_Romulus_ORF157	vB_SauM_Romulus|_121363_120938	121363	120938	-	Phage ribonuclease H (EC 3.1.26.4)			FIG01305245	isu;Phage_replication	atgcataagactgcattaatatatacagatggtagctcatcttataataaaggtcttgttggagcaggagctattatcttagataaaaatgagaacattgtaaaagaaatcagtaaacctattgaaaatagtaatttaattaagtataataatgttgcaggtgaaatactagcttgttgttatggtattgaagaggctataaaactaggttataagcaggctattattcatgtagattatataggacttattcaatggtatgaaggttcgtggaaaactaaaaacaatttaagtaaaacatatattaatatgctaagggaatactcaaagtttatagatataaattttataaaagtaaagtctcatgataataacaaatggaatgaatatgtagatgca…	MHKTALIYTDGSSSYNKGLVGAGAIILDKNENIVKEISKPIENSNLIKYNNVAGEILACCYGIEEAIKLGYKQAIIHVDYIGLIQWYEGSWKTKNNLSKTYINMLREYSKFIDINFIKVKSHDNNKWNEYVDALAKKAIGI
vB_SauM_Romulus	vB_SauM_Romulus_ORF158	vB_SauM_Romulus|_121544_121356	121544	121356	-	hypothetical protein					atgtttaagaaattgttcgttattttagttgatggttttgaagttaatgttattgcagatgactatatcgaagcagaagaacattgttataagttttttgatttctctactataaaattacaagactacaaagagatttatacaagtgagatgttcccttgctttgtagaaaggcataaatatgcataa	MFKKLFVILVDGFEVNVIADDYIEAEEHCYKFFDFSTIKLQDYKEIYTSEMFPCFVERHKYA
vB_SauM_Romulus	vB_SauM_Romulus_ORF159	vB_SauM_Romulus|_122196_121558	122196	121558	-	Phage protein					atgaataaatttacaaaatctattattaactttgttgagcgtcatgagattgaggatatgattaatatttttgaacttcaagatgttaataaagcaataggagacaaagcattttatactattatagatactatcttaaccttagataatatagaagatagagctattattttaacttctttagataagttattaaacactaataggagttctttagttgattatgattctaaaaaccctaatattagaatttcatatagtactgaagaaaaaggtaatacaatgcaaaaagtagtagagcatttaagtaataaattagataattgtttatatcaatcttaccctaatatatctaaatatagtattattagaagtacggctgagttattaggagaccta…	MNKFTKSIINFVERHEIEDMINIFELQDVNKAIGDKAFYTIIDTILTLDNIEDRAIILTSLDKLLNTNRSSLVDYDSKNPNIRISYSTEEKGNTMQKVVEHLSNKLDNCLYQSYPNISKYSIIRSTAELLGDLSYIEDYYTGDDLTNVIKDTHLEYIHNIINSSEFDSITLLEQFELLEESYRLEEVKEKLEELEHSEKYTEIDLIKYLIKL
vB_SauM_Romulus	vB_SauM_Romulus_ORF160	vB_SauM_Romulus|_122404_122189	122404	122189	-	Phage protein					atggaagagaataaagtattaaatttaaaaaaagtaagagaagaaaaaggtcatacagttagaagtctagcacaagagattggagttcactactcacttatttcttattgggagagtggtaaaagaaaacctaagagtgctaatcttatgaaattagaaaaagctttaaatactaatagtgtagaattatttaaagatgttgacgttgatgaataa	MEENKVLNLKKVREEKGHTVRSLAQEIGVHYSLISYWESGKRKPKSANLMKLEKALNTNSVELFKDVDVDE
vB_SauM_Romulus	vB_SauM_Romulus_ORF161	vB_SauM_Romulus|_122639_122418	122639	122418	-	hypothetical protein					atggaaaaattaaagaaatggtttaaacgtaatgtattaaaaagtgaggttacgcagtacaaagtatatattaagcatacacgttcaaataaaagtaatgttttctatgttaatatgaaagctaaaggtaaagtagaggctaaagaaaaaacgcttgacgttttaaataagtatgcttataataaaaataactatagtattttaaaaattgaagaaagatag	MEKLKKWFKRNVLKSEVTQYKVYIKHTRSNKSNVFYVNMKAKGKVEAKEKTLDVLNKYAYNKNNYSILKIEER
vB_SauM_Romulus	vB_SauM_Romulus_ORF162	vB_SauM_Romulus|_123499_122741	123499	122741	-	Phage lysin, N-acetylmuramoyl-L-alanine amidase (EC 3.5.1.28)			FIG01303979	icw(1);Phage_lysis_modules	ttgaaagcatcgatgactagaagtgaatttgttcgatttttaaaaagtctagaaggcaaagcaatagactttgatggttggtatggtcagcaatgttacgacttagctaactatggatttaacaagctcttcccaggttattctttaggtggagcaagtgcatgtaatattccatgggataataaagctatgttaaaagataaagctagagtagtagaaaatacactatcctacattcctaaaccaggcactatggttatctttaataattcatacgggtgtggtcatggtcatgtcgcatgggtactaagtgcaaaccaaaaccaaattatagtaattgaaaataattggttaggtggaggttggacttggggagatgctcaaggaggcggtggctgg…	MKASMTRSEFVRFLKSLEGKAIDFDGWYGQQCYDLANYGFNKLFPGYSLGGASACNIPWDNKAMLKDKARVVENTLSYIPKPGTMVIFNNSYGCGHGHVAWVLSANQNQIIVIENNWLGGGWTWGDAQGGGGWEKATIRAHGYDFPMWFIEPNFKDEVQTTWNWRGKFTADRTIKVRRTPGLSGSIVGAESFIYSGQYVNFDQVIKADGYWWIRFKYPTNPSAGNFYMAVCKITDKWERMLKEKYWGRINWK
vB_SauM_Romulus	vB_SauM_Romulus_ORF163	vB_SauM_Romulus|_124430_123513	124430	123513	-	Phage lysin, N-acetylmuramoyl-L-alanine amidase (EC 3.5.1.28)			FIG01303979	icw(1);Phage_lysis_modules	atgatagaaatttggaaaggtgtaaatgttagatatgatttactgcctattggaacaagacgcacaggtcaagctatggcggttaaaaaacccgtttttattgtagctcatgatacagggaatattaatactacagctcaaaataatgtagattattacaaaaatacatataacattgattgggcttccactgcatccgcacatatctttgtagatgataaagaagctatcatatgtgttcctactacagaaaaagcttggcatgtgttgtataacgctcctatggatgacctatggtacggaattaacgctaatgatggtgctattggtgtagaaatttgttactttagtgataaagaacgttctaaaaaatcattagacaatggagctcgtgtctta…	MIEIWKGVNVRYDLLPIGTRRTGQAMAVKKPVFIVAHDTGNINTTAQNNVDYYKNTYNIDWASTASAHIFVDDKEAIICVPTTEKAWHVLYNAPMDDLWYGINANDGAIGVEICYFSDKERSKKSLDNGARVLAYLAEYWGVDYKTNMPGHQDIQNDKQDPGNLLEACGLGRNTSNLDKEVAKYYKKVIKSVDVKKSGNAEPRVKTQSTKTMWSWKGTFYPDRAIKVRKSPGLKGTIVNRDSWLYDKDDWVEFDQVIKADGYWWIRFKYPKPGSSKNYFYCAVCEITDKQERIKKEKYFGKIDWK
vB_SauM_Romulus	vB_SauM_Romulus_ORF164	vB_SauM_Romulus|_124930_124430	124930	124430	-	Phage holin				icw(2);Phage_lysis_modules	atgtcaaaaaaagataaaaaaccattattaatagcaggtaacaatattactgcaaaagcaaaaagtgctacattttggacaggttttgtacctgttttagctacgtttattgttagtgtatgtagtttactaggaatcaaaggtgcagaagatattgtaaaccaaggcactgcaattgcaggtgtagttattagtttcttgactggtttaggtgttcttgtaagtcatgacactaaaggtatagcggatagccctattgtacaggactttaacaaacctagagattataatgacccagataaagctttaacatacaagagtgaagcaatgaatagtacctcagagttacctcctacaaagatgccgatggctcctgaaggagttaataatgaagacata…	MSKKDKKPLLIAGNNITAKAKSATFWTGFVPVLATFIVSVCSLLGIKGAEDIVNQGTAIAGVVISFLTGLGVLVSHDTKGIADSPIVQDFNKPRDYNDPDKALTYKSEAMNSTSELPPTKMPMAPEGVNNEDIDTSHAEPLEHGKVEKDLVSELDKEDNPKEVGEQ
vB_SauM_Romulus	vB_SauM_Romulus_ORF165	vB_SauM_Romulus|_125199_125011	125199	125011	-	Phage protein					atggcatctgcaaaacaaatttattataccgaaagtttaatcggtagagcaattattaatgaaaaattcacaactaaaaaagatatttgggataaattagatttacttccacacactaagttagaagacttagataataaacaaatgtcagaagtaatcaaaacactttctcaaattaacgaacaataa	MASAKQIYYTESLIGRAIINEKFTTKKDIWDKLDLLPHTKLEDLDNKQMSEVIKTLSQINEQ
vB_SauM_Romulus	vB_SauM_Romulus_ORF166	vB_SauM_Romulus|_126501_125392	126501	125392	-	Mobile element protein	Putative transposase		FIG01306568	ff	gtgataacgaaaaaagtcagacttaaacctaccaagcaacaaaaattaaaattatgtaaatcagctggtatagcacgatttatatataattggactatagcaaaacagcaagaaaattacgaacaaggtaaaaaatttatacaagacacagtattaagaaaagaaattacacaactaaagaaaactaaagagtttagttggttacatgaagtaagtaacaatgttcctaaacaagcagttaaagacgcatgcaatgcatataaaaaattttttaaaaagaaatctggtttccctaagttcaaatctaaaaagaaaacaagacctagtttctataatgacacgtatgcactagtagtaaaagagaaaaaagtactaatagaaaaggtaggttgggttaga…	MITKKVRLKPTKQQKLKLCKSAGIARFIYNWTIAKQQENYEQGKKFIQDTVLRKEITQLKKTKEFSWLHEVSNNVPKQAVKDACNAYKKFFKKKSGFPKFKSKKKTRPSFYNDTYALVVKEKKVLIEKVGWVRTSEQLPIDTKYYNPRITFDGKYWYISISIEEENKYEDLTNESLGIDLGIKELAVCSDGTIYGNINKTIKVKKLEKRLRRLQRKVSFKYQKNKEGSTFVKTCNIIKLEKQIKLLQRRLSNIRKNYLHQVTSSIVKTKPRRIVIEDLNVKGMMKNRHLAKAIQKQGFYEFRRQLEYKCERQGIELVIVDRFFPSSKTCSTCGSIHKNLKLSDRVFKCKCGFSIDRDLNASINLANYNI
vB_SauM_Romulus	vB_SauM_Romulus_ORF167	vB_SauM_Romulus|_126680_126593	126680	126593	-	tRNA-Pseudo-GCT					ggagtattactcaagtggcttaagaggttgggttgctaactcaataggtgatttatttcactcataggttcaaatcctatatgctccg
vB_SauM_Romulus	vB_SauM_Romulus_ORF168	vB_SauM_Romulus|_127681_127466	127681	127466	-	Phage protein					atgaaaaaaagacagaaaatgttccacagtaatttagtttgttcaaaatgtggtaatacttttacagtaccaagaaaaagagctcagaaaagagaagagggacatataaagcatttatactgtatcaaatgtaaatgtactactgctcacattgaggataatagaacagaatcagaaaaatattgggatagagtacaagaagaattatcaagataa	MKKRQKMFHSNLVCSKCGNTFTVPRKRAQKREEGHIKHLYCIKCKCTTAHIEDNRTESEKYWDRVQEELSR
vB_SauM_Romulus	vB_SauM_Romulus_ORF169	vB_SauM_Romulus|_128321_127779	128321	127779	-	hypothetical protein					atgaatgatgattttgctaaagctattatagataatcctcaagaagctaaaaaagaaatgcttaagtactttgaggagtcagaaagattaaataaattggtgactgatttacaaaaagaaaatgataggttatcttcagtagagaacgaagttatggaattagaaaataaactagagtttttacaaaaaagacctgaaaataatgattggaaacaagaagcaaataaaagggttagaaaattaacacctaaaattagtagtattatcaaccccaactttggtaaaacatggaatgaggtttataaagaaatgctatattctcaaaatctcaatattaaatcaaaacatactcgaagattaaagaaaatgaaaagtaataacgttcctcaaagtacaata…	MNDDFAKAIIDNPQEAKKEMLKYFEESERLNKLVTDLQKENDRLSSVENEVMELENKLEFLQKRPENNDWKQEANKRVRKLTPKISSIINPNFGKTWNEVYKEMLYSQNLNIKSKHTRRLKKMKSNNVPQSTIDNTKIIDTIGTDIEYVDKLFKALDNLEDKYTTPVSEEYPSCFLKLEY
vB_SauM_Romulus	vB_SauM_Romulus_ORF170	vB_SauM_Romulus|_128642_128388	128642	128388	-	Phage antirepressor protein			FIG01328666	ff	atggaaaaccaattaatgtttaattttgaaggagaatcagtaagaacagtagttaaagacaatcaaacttactttgtaggtaacgaagtagctaagatattaggatattcaaattatcgaaacgctataaataaccatgcagaggatgaagataagctacgtacccaaattaggtacgcaggtcaattaaggaatgtgacattaatcaacgaatcaggtttatacagtttaatcttttcatcaaaactagaataa	MENQLMFNFEGESVRTVVKDNQTYFVGNEVAKILGYSNYRNAINNHAEDEDKLRTQIRYAGQLRNVTLINESGLYSLIFSSKLE
vB_SauM_Romulus	vB_SauM_Romulus_ORF171	vB_SauM_Romulus|_129135_128920	129135	128920	-	Phage protein					atggtaaaacatgctgaggtaacaatgattagtggaaaaaaatattatttaatctctgacgatagtattgagtatacacaaagagagataaatggaacaattagaggacatggacaagcatcagttagagttagagtctctgaggatattaattctgatacagtattcattaaccctttattcatagaatcatttaaattagtatttgaaaattag	MVKHAEVTMISGKKYYLISDDSIEYTQREINGTIRGHGQASVRVRVSEDINSDTVFINPLFIESFKLVFEN
vB_SauM_Romulus	vB_SauM_Romulus_ORF172	vB_SauM_Romulus|_129478_129146	129478	129146	-	Phage protein					ttgaatgaagaactaaaaaaccttgtaggacaagtagataagataaaagataaaatacaagatggtagctatattgataaaaatacgtataaggaattagaaaatgaagttgatgaactaagaaaaatggtagttagtttagacaaagaagtagctgttaatagtgagaaacaatcgtctatctacatacagctagatagattagacgaaaagataaaagaactcactaacaatacagttgttaaggacacaagaaagaaggatactaccgagaaagtactattactagtgttaggttctattataactttcattttcaataaatttagttag	MNEELKNLVGQVDKIKDKIQDGSYIDKNTYKELENEVDELRKMVVSLDKEVAVNSEKQSSIYIQLDRLDEKIKELTNNTVVKDTRKKDTTEKVLLLVLGSIITFIFNKFS
vB_SauM_Romulus	vB_SauM_Romulus_ORF173	vB_SauM_Romulus|_129817_129485	129817	129485	-	Phage protein					ttgactaagtataaagatatattaaaattagagtttaaagatgccttagctcactttagacgagatagaaaattcttccacgtctataggattgataggttgcttatcaacggctctattatatattttgattattattacataccatctgataatcctaataccgttattaaagaaatagacctccatgagtttggtaagcttaggtttgaaataaatactaaaacgtcatacggtgagatagttactgaggattatatgcaaattattaataactttttcgaaaactatgacgtccattcagaatctgaaaagttagacattaagaggtga	MTKYKDILKLEFKDALAHFRRDRKFFHVYRIDRLLINGSIIYFDYYYIPSDNPNTVIKEIDLHEFGKLRFEINTKTSYGEIVTEDYMQIINNFFENYDVHSESEKLDIKR
vB_SauM_Romulus	vB_SauM_Romulus_ORF174	vB_SauM_Romulus|_130381_130647	130381	130647	+	Phage protein					atgacttactttatattcggtgggatagtttctaatgtggcattaacaataactgataaattattattacacaaagaagaccccttacccgattatattctaaaagaagtagagctaaataacaatgaattacaagtactaaagaaaattgtggagtcacaaactaatgtttctgctgaggaagtaagagtaagagcaaaagcacaacgtcgaatactaaaagataaaaagagagatgctgtcgatgaaaacgaagaaggacattaa	MTYFIFGGIVSNVALTITDKLLLHKEDPLPDYILKEVELNNNELQVLKKIVESQTNVSAEEVRVRAKAQRRILKDKKRDAVDENEEGH
vB_SauM_Romulus	vB_SauM_Romulus_ORF175	vB_SauM_Romulus|_130625_130906	130625	130906	+	Phage protein					atgaaaacgaagaaggacattaaggaacaacgtaaagagctaaaagataatgcaaccgctgtttccttaacaaaaaaaggagataaacgtattgcaagtcctagtagggtgtgttgtttatgtggtcaatctctttcagggatgaactatactaaaggtaaatctatagctaaagttaatcattttcatttacagtattctaagtacttatattttgacatatgcgcagatattaataactgttacaagaatttaaagaaagtaggtgaattgatagagtga	MKTKKDIKEQRKELKDNATAVSLTKKGDKRIASPSRVCCLCGQSLSGMNYTKGKSIAKVNHFHLQYSKYLYFDICADINNCYKNLKKVGELIE
vB_SauM_Romulus	vB_SauM_Romulus_ORF176	vB_SauM_Romulus|_130903_131316	130903	131316	+	Phage protein					gtgagcgctgaaagtttaagggatatgttatctaagaagaaaattgaagacgaagataaacgtaaatatatagctgatggatttatgtcaggtattactaaacttatgtatgactttaataaaaagattgatagaggggaaatagaagtaagagaccctaatgatttgtacaaagtatttgttatcttccaacaaatgcaaaacttaattacagatggttctgatggtggtggtgctataccgcaattatcaagaccacaacaagagctctttgatgaaataacaaatgagaatagtaaaggtgagaaagaagtagatttagagaagttatctcaactatctgctgatgacattactgctatgattattgataaagaaaaggttatgaacgaagagaac…	MSAESLRDMLSKKKIEDEDKRKYIADGFMSGITKLMYDFNKKIDRGEIEVRDPNDLYKVFVIFQQMQNLITDGSDGGGAIPQLSRPQQELFDEITNENSKGEKEVDLEKLSQLSADDITAMIIDKEKVMNEENSNTF
